# Supplementary material for: Epigenetic regulation during cancer transitions across 11 tumour types
Source: Nature. 2023 Nov 1;623(7986):432–41. doi: 10.1038/s41586-023-06682-5 (PMC10632147; doi:10.1038/s41586-023-06682-5)
Supplement: Supplementary file 3 — Dataset overview [file 41586_2023_6682_MOESM3_ESM.xlsx]

## Sheet: README_S1b
Table S1b: Clinical and demographic information for samples used in the study.
(Brief description)	Demographic, medical history, treatment information of the cohort
Rows:	Sample
Columns:
	Case_ID	Patient ID
	Piece_ID_ATAC	Tumor or normal tissue piece ID in ATAC-seq dataset
	Piece_ID_RNA	Tumor or normal tissue piece ID in RNA-seq dataset
	Disease Type	Cancer type
	Sample Type	Tumor - primary tumor, Met - metastatic tumor, Normal - normal adjacent tissue of a cancer patient, healthy - healthy individual normal tissue
	Data Type	Multiome snATAC - multiome ATAC+RNA data processed by Cellranger-arc, snATAC - multiome or regular snATAC data processed with cellranger-atac
	Sample	Sample ID
	Chemistry	Multiome - data was generated with 10x Multiome ATAC+RNA kit, snATAC - data was generated with 10x snATAC-seq kit
	age at diagnosis	Age at diagnosis	self-reported
	age at collection date	Age at sample collection	self-reported
	race	Race	self-reported
	ethnicity	Ethnicity	self-reported
	sex	Sex	self-reported
	ancestry_identified	Ancestry	Ancestry predicted from WES
	treatment	Treatment details	based on medical record
	treatment_category	Treatment catgories
	smoking	Smoking history	self-reported, based on medical record, no quantitative measures available
	alcohol	Alcohol consumprion history	self-reported, based on medical record, no quantitative measures available
	vital	Vital status
	os	Days from last follow-up until death
	pfs	Days from last follow-up until progression
	hpv	HPV16 or HPV18 positivity

## Sheet: S1a_dataset
Piece_ID	Cancer	Sample_Type	isHealthyDonor	snATAC	sc/snRNA	WES_T	WES_N	Data_Type_ATAC	ATAC Data processed with	Chemistry_ATAC	Data_Type_RNA	RNA Data processed with	Chemistry_RNA
BM2	MM	Normal	Yes	Yes	Yes	No	Yes	snATAC	Cellranger-atac	snATAC	snRNA	Cellranger	snRNA
BM4	MM	Normal	Yes	Yes	Yes	No	Yes	snATAC	Cellranger-atac	snATAC	snRNA	Cellranger	snRNA
BM5	MM	Normal	Yes	Yes	Yes	No	Yes	snATAC	Cellranger-atac	snATAC	snRNA	Cellranger	snRNA
C3L-00004-T1	ccRCC	Tumor	No	Yes	Yes	Yes	Yes	snATAC	Cellranger-atac	snATAC	snRNA	Cellranger	snRNA
C3L-00010-T1	ccRCC	Tumor	No	Yes	Yes	Yes	Yes	snATAC	Cellranger-atac	snATAC	snRNA	Cellranger	snRNA
C3L-00026-T1	ccRCC	Tumor	No	Yes	Yes	Yes	Yes	snATAC	Cellranger-atac	snATAC	snRNA	Cellranger	snRNA
C3L-00079-N	ccRCC	Normal	No	Yes	Yes	No	Yes	snATAC	Cellranger-atac	snATAC	snRNA	Cellranger	snRNA
C3L-00079-T1	ccRCC	Tumor	No	Yes	Yes	Yes	Yes	snATAC	Cellranger-atac	snATAC	snRNA	Cellranger	snRNA
C3L-00088-N	ccRCC	Normal	No	Yes	No	No	Yes	snATAC	Cellranger-atac	snATAC
C3L-00088-T1	ccRCC	Tumor	No	Yes	Yes	Yes	Yes	snATAC	Cellranger-atac	snATAC	snRNA	Cellranger	snRNA
C3L-00088-T2	ccRCC	Tumor	No	Yes	Yes	No	Yes	snATAC	Cellranger-atac	snATAC	snRNA	Cellranger	snRNA
C3L-00096-T1	ccRCC	Tumor	No	Yes	Yes	Yes	Yes	snATAC	Cellranger-atac	snATAC	snRNA	Cellranger	snRNA
C3L-00416-T2	ccRCC	Tumor	No	Yes	Yes	Yes	Yes	snATAC	Cellranger-atac	snATAC	snRNA	Cellranger	snRNA
C3L-00448-T1	ccRCC	Tumor	No	Yes	Yes	Yes	Yes	snATAC	Cellranger-atac	snATAC	snRNA	Cellranger	snRNA
C3L-00583-T1	ccRCC	Tumor	No	Yes	Yes	Yes	Yes	snATAC	Cellranger-atac	snATAC	snRNA	Cellranger	snRNA
C3L-00610-T1	ccRCC	Tumor	No	Yes	Yes	Yes	Yes	snATAC	Cellranger-atac	snATAC	snRNA	Cellranger	snRNA
C3L-00790-T1	ccRCC	Tumor	No	Yes	Yes	Yes	Yes	snATAC	Cellranger-atac	snATAC	snRNA	Cellranger	snRNA
C3L-00908-T1	ccRCC	Tumor	No	Yes	Yes	Yes	Yes	snATAC	Cellranger-atac	snATAC	snRNA	Cellranger	snRNA
C3L-00917-T1	ccRCC	Tumor	No	Yes	Yes	Yes	Yes	snATAC	Cellranger-atac	snATAC	snRNA	Cellranger	snRNA
C3L-01287-T1	ccRCC	Tumor	No	Yes	Yes	Yes	Yes	snATAC	Cellranger-atac	snATAC	snRNA	Cellranger	snRNA
C3L-01302-T1	ccRCC	Tumor	No	Yes	Yes	Yes	Yes	snATAC	Cellranger-atac	snATAC	snRNA	Cellranger	snRNA
C3L-01313-T1	ccRCC	Tumor	No	Yes	Yes	Yes	Yes	snATAC	Cellranger-atac	snATAC	snRNA	Cellranger	snRNA
C3L-02705	GBM	Tumor	No	Yes	Yes	Yes	Yes	snATAC	Cellranger-atac	snATAC	snRNA	Cellranger	snRNA
C3L-03405	GBM	Tumor	No	Yes	Yes	Yes	Yes	snATAC	Cellranger-atac	snATAC	snRNA	Cellranger	snRNA
C3L-03968	GBM	Tumor	No	Yes	Yes	Yes	Yes	snATAC	Cellranger-atac	snATAC	snRNA	Cellranger	snRNA
C3N-00242-N	ccRCC	Normal	No	Yes	Yes	No	Yes	snATAC	Cellranger-atac	snATAC	snRNA	Cellranger	snRNA
C3N-00242-T1	ccRCC	Tumor	No	Yes	Yes	Yes	Yes	snATAC	Cellranger-atac	snATAC	snRNA	Cellranger	snRNA
C3N-00317-T1	ccRCC	Tumor	No	Yes	Yes	Yes	Yes	snATAC	Cellranger-atac	snATAC	snRNA	Cellranger	snRNA
C3N-00437-T1	ccRCC	Tumor	No	Yes	Yes	Yes	Yes	snATAC	Cellranger-atac	snATAC	snRNA	Cellranger	snRNA
C3N-00495-T1	ccRCC	Tumor	No	Yes	Yes	Yes	Yes	snATAC	Cellranger-atac	snATAC	snRNA	Cellranger	snRNA
C3N-00662	GBM	Tumor	No	Yes	Yes	Yes	Yes	snATAC	Cellranger-atac	snATAC	snRNA	Cellranger	snRNA
C3N-00663	GBM	Tumor	No	Yes	Yes	Yes	Yes	snATAC	Cellranger-atac	snATAC	10x_SC_Multi_GEX_SEQ	Cellranger-arc	Multiome
C3N-00733-T1	ccRCC	Tumor	No	Yes	Yes	Yes	Yes	snATAC	Cellranger-atac	snATAC	snRNA	Cellranger	snRNA
C3N-01200-N	ccRCC	Normal	No	Yes	Yes	No	Yes	snATAC	Cellranger-atac	snATAC	snRNA	Cellranger	snRNA
C3N-01200-T1	ccRCC	Tumor	No	Yes	Yes	Yes	Yes	snATAC	Cellranger-atac	snATAC	snRNA	Cellranger	snRNA
C3N-01213-T1	ccRCC	Tumor	No	Yes	Yes	Yes	Yes	snATAC	Cellranger-atac	snATAC	snRNA	Cellranger	snRNA
C3N-01334	GBM	Tumor	No	Yes	Yes	Yes	Yes	snATAC	Cellranger-atac	snATAC	snRNA	Cellranger	snRNA
C3N-01518	GBM	Tumor	No	Yes	Yes	Yes	Yes	snATAC	Cellranger-atac	snATAC	snRNA	Cellranger	snRNA
C3N-01798	GBM	Tumor	No	Yes	Yes	Yes	Yes	snATAC	Cellranger-atac	snATAC	snRNA	Cellranger	snRNA
C3N-01814	GBM	Tumor	No	Yes	Yes	Yes	Yes	snATAC	Cellranger-atac	snATAC	snRNA	Cellranger	snRNA
C3N-01816	GBM	Tumor	No	Yes	Yes	Yes	Yes	snATAC	Cellranger-atac	snATAC	snRNA	Cellranger	snRNA
C3N-01818	GBM	Tumor	No	Yes	Yes	Yes	Yes	snATAC	Cellranger-atac	snATAC	snRNA	Cellranger	snRNA
C3N-02181	GBM	Tumor	No	Yes	Yes	Yes	Yes	snATAC	Cellranger-atac	snATAC	snRNA	Cellranger	snRNA
C3N-02186	GBM	Tumor	No	Yes	Yes	Yes	Yes	snATAC	Cellranger-atac	snATAC	snRNA	Cellranger	snRNA
C3N-02188	GBM	Tumor	No	Yes	Yes	Yes	Yes	snATAC	Cellranger-atac	snATAC	snRNA	Cellranger	snRNA
C3N-02769	GBM	Tumor	No	Yes	Yes	Yes	Yes	snATAC	Cellranger-atac	snATAC	snRNA	Cellranger	snRNA
C3N-02783	GBM	Tumor	No	Yes	Yes	Yes	Yes	snATAC	Cellranger-atac	snATAC	snRNA	Cellranger	snRNA
C3N-02784	GBM	Tumor	No	Yes	Yes	Yes	Yes	snATAC	Cellranger-atac	snATAC	snRNA	Cellranger	snRNA
C3N-03186	GBM	Tumor	No	Yes	Yes	Yes	Yes	snATAC	Cellranger-atac	snATAC	snRNA	Cellranger	snRNA
CE321	CESC	Tumor	No	Yes	No	Yes	No	snATAC	Cellranger-atac	snATAC
CE327-C1A2	CESC	Tumor	No	Yes	No	Yes	No	snATAC	Cellranger-atac	snATAC
CE332E1-N1	CEAD	Tumor	No	Yes	No	Yes	No	snATAC	Cellranger-atac	snATAC
CE334	CESC	Tumor	No	Yes	No	Yes	No	snATAC	Cellranger-atac	snATAC
CE336E1-S1	CEAD	Tumor	No	Yes	Yes	No	No	10x_SC_Multi_ATAC_SEQ	Cellranger-arc	Multiome	10x_SC_Multi_GEX_SEQ	Cellranger-arc	Multiome
CE337E1-S1N1	CESC	Tumor	No	Yes	Yes	Yes	No	10x_SC_Multi_ATAC_SEQ	Cellranger-arc	Multiome	10x_SC_Multi_GEX_SEQ	Cellranger-arc	Multiome
CE338E1-S1N1	CESC	Tumor	No	Yes	Yes	Yes	No	10x_SC_Multi_ATAC_SEQ	Cellranger-arc	Multiome	10x_SC_Multi_GEX_SEQ	Cellranger-arc	Multiome
CE339E1-S1N1	CESC	Tumor	No	Yes	Yes	Yes	No	10x_SC_Multi_ATAC_SEQ	Cellranger-arc	Multiome	10x_SC_Multi_GEX_SEQ	Cellranger-arc	Multiome
CE340E1-S1N1	CESC	Tumor	No	Yes	Yes	Yes	No	10x_SC_Multi_ATAC_SEQ	Cellranger-arc	Multiome	10x_SC_Multi_GEX_SEQ	Cellranger-arc	Multiome
CE342E1-S1N1	CESC	Tumor	No	Yes	Yes	Yes	No	10x_SC_Multi_ATAC_SEQ	Cellranger-arc	Multiome	10x_SC_Multi_GEX_SEQ	Cellranger-arc	Multiome
CE346E1-S1	CESC	Tumor	No	Yes	Yes	No	No	10x_SC_Multi_ATAC_SEQ	Cellranger-arc	Multiome	10x_SC_Multi_GEX_SEQ	Cellranger-arc	Multiome
CE347E1-S1K1	CESC	Tumor	No	Yes	Yes	Yes	No	10x_SC_Multi_ATAC_SEQ	Cellranger-arc	Multiome	10x_SC_Multi_GEX_SEQ	Cellranger-arc	Multiome
CE348E1-S1K1	CESC	Tumor	No	Yes	Yes	Yes	No	10x_SC_Multi_ATAC_SEQ	Cellranger-arc	Multiome	10x_SC_Multi_GEX_SEQ	Cellranger-arc	Multiome
CE349E1-S1	CESC	Tumor	No	Yes	Yes	Yes	No	10x_SC_Multi_ATAC_SEQ	Cellranger-arc	Multiome	10x_SC_Multi_GEX_SEQ	Cellranger-arc	Multiome
CE352E1-S1K1	CESC	Tumor	No	Yes	Yes	Yes	No	10x_SC_Multi_ATAC_SEQ	Cellranger-arc	Multiome	10x_SC_Multi_GEX_SEQ	Cellranger-arc	Multiome
CE354E1-S1	CEAD	Tumor	No	Yes	Yes	No	No	10x_SC_Multi_ATAC_SEQ	Cellranger-arc	Multiome	10x_SC_Multi_GEX_SEQ	Cellranger-arc	Multiome
CE356E1-S1	CESC	Tumor	No	Yes	Yes	No	No	10x_SC_Multi_ATAC_SEQ	Cellranger-arc	Multiome	10x_SC_Multi_GEX_SEQ	Cellranger-arc	Multiome
CE357E1-S1	CEAD	Tumor	No	Yes	Yes	No	No	10x_SC_Multi_ATAC_SEQ	Cellranger-arc	Multiome	10x_SC_Multi_GEX_SEQ	Cellranger-arc	Multiome
CE507-C1A2	CEAD	Tumor	No	Yes	No	Yes	No	snATAC	Cellranger-atac	snATAC
CE598-C1A2	CESC	Tumor	No	Yes	No	No	No	snATAC	Cellranger-atac	snATAC
CM1563C1-S1Y1	CRC	Tumor	No	Yes	Yes	Yes	Yes	10x_SC_Multi_ATAC_SEQ	Cellranger-arc	Multiome	10x_SC_Multi_GEX_SEQ	Cellranger-arc	Multiome
CM1563C1-T1Y1	CRC	Met	No	Yes	Yes	Yes	Yes	10x_SC_Multi_ATAC_SEQ	Cellranger-arc	Multiome	10x_SC_Multi_GEX_SEQ	Cellranger-arc	Multiome
CM268C1-S1	CRC	Tumor	No	Yes	Yes	Yes	Yes	10x_SC_Multi_ATAC_SEQ	Cellranger-arc	Multiome	10x_SC_Multi_GEX_SEQ	Cellranger-arc	Multiome
CM268C1-T1	CRC	Met	No	Yes	Yes	No	Yes	10x_SC_Multi_ATAC_SEQ	Cellranger-arc	Multiome	10x_SC_Multi_GEX_SEQ	Cellranger-arc	Multiome
CM354C1-T1Y2	CRC	Met	No	Yes	Yes	Yes	Yes	10x_SC_Multi_ATAC_SEQ	Cellranger-arc	Multiome	10x_SC_Multi_GEX_SEQ	Cellranger-arc	Multiome
CM354C2-T1Y2	CRC	Met	No	Yes	Yes	Yes	Yes	10x_SC_Multi_ATAC_SEQ	Cellranger-arc	Multiome	10x_SC_Multi_GEX_SEQ	Cellranger-arc	Multiome
CM478C1-T1Y2	CRC	Met	No	Yes	Yes	Yes	Yes	10x_SC_Multi_ATAC_SEQ	Cellranger-arc	Multiome	10x_SC_Multi_GEX_SEQ	Cellranger-arc	Multiome
CM478C2-T1Y2	CRC	Met	No	Yes	Yes	Yes	Yes	10x_SC_Multi_ATAC_SEQ	Cellranger-arc	Multiome	10x_SC_Multi_GEX_SEQ	Cellranger-arc	Multiome
CM556C1-T1Y2	CRC	Met	No	Yes	Yes	Yes	Yes	snATAC	Cellranger-atac	snATAC	snRNA	Cellranger	snRNA
CM618C1-T1Y2	CRC	Met	No	Yes	Yes	Yes	Yes	snATAC	Cellranger-atac	snATAC	snRNA	Cellranger	snRNA
CM618C2-S1Y2	CRC	Tumor	No	Yes	Yes	Yes	Yes	snATAC	Cellranger-atac	snATAC	snRNA	Cellranger	snRNA
CM663C1-S1Y1	CRC	Tumor	No	Yes	No	Yes	Yes	snATAC	Cellranger-atac	Multiome
CM663C1-T1Y1	CRC	Met	No	Yes	Yes	Yes	Yes	10x_SC_Multi_ATAC_SEQ	Cellranger-arc	Multiome	10x_SC_Multi_GEX_SEQ	Cellranger-arc	Multiome
CPT1541DU-S1	UCEC	Tumor	No	Yes	Yes	Yes	Yes	snATAC	Cellranger-atac	Multiome	snRNA	Cellranger	Multiome
CPT1541DU-T1	UCEC	Met	No	Yes	Yes	Yes	Yes	10x_SC_Multi_ATAC_SEQ	Cellranger-arc	Multiome	10x_SC_Multi_GEX_SEQ	Cellranger-arc	Multiome
CPT2373DU-S1	UCEC	Tumor	No	Yes	Yes	Yes	Yes	10x_SC_Multi_ATAC_SEQ	Cellranger-arc	Multiome	10x_SC_Multi_GEX_SEQ	Cellranger-arc	Multiome
CPT2373DU-T1	UCEC	Met	No	Yes	Yes	Yes	Yes	snATAC	Cellranger-atac	Multiome	snRNA	Cellranger	Multiome
CPT4096DU-S1	UCEC	Tumor	No	Yes	No	Yes	Yes	snATAC	Cellranger-atac	snATAC
CPT4096DU-T1	UCEC	Met	No	Yes	No	Yes	Yes	snATAC	Cellranger-atac	snATAC
CPT4427DU-S1	UCEC	Tumor	No	Yes	Yes	Yes	Yes	snATAC	Cellranger-atac	snATAC	snRNA	Cellranger	snRNA
CPT4427DU-T1	UCEC	Met	No	Yes	Yes	Yes	Yes	snATAC	Cellranger-atac	snATAC	snRNA	Cellranger	snRNA
CPT704DU-M1	UCEC	Normal	No	Yes	Yes	No	Yes	10x_SC_Multi_ATAC_SEQ	Cellranger-arc	Multiome	10x_SC_Multi_GEX_SEQ	Cellranger-arc	Multiome
CPT704DU-S1	UCEC	Tumor	No	Yes	Yes	Yes	Yes	10x_SC_Multi_ATAC_SEQ	Cellranger-arc	Multiome	10x_SC_Multi_GEX_SEQ	Cellranger-arc	Multiome
CPT704DU-T1	UCEC	Met	No	Yes	Yes	Yes	Yes	snATAC	Cellranger-atac	Multiome	snRNA	Cellranger	Multiome
GBML018G1-M1N2	GBM	Normal	No	Yes	Yes	No	Yes	10x_SC_Multi_ATAC_SEQ	Cellranger-arc	Multiome	10x_SC_Multi_GEX_SEQ	Cellranger-arc	Multiome
GBML019G1-M1N1	GBM	Normal	No	Yes	Yes	No	Yes	10x_SC_Multi_ATAC_SEQ	Cellranger-arc	Multiome	10x_SC_Multi_GEX_SEQ	Cellranger-arc	Multiome
HT-018-P-Slice2	PDAC	Tumor	No	Yes	No	No	No	snATAC	Cellranger-atac	snATAC
HT-020-P-PunchA2	PDAC	Tumor	No	Yes	No	No	No	snATAC	Cellranger-atac	snATAC
HT-022-P-PunchA1	PDAC	Tumor	No	Yes	No	No	No	snATAC	Cellranger-atac	snATAC
HT029B1-S1PC	BRCA_Basal	Tumor	No	Yes	Yes	Yes	Yes	snATAC	Cellranger-atac	snATAC	snRNA	Cellranger	snRNA
HT035B1-S1PA	BRCA_Basal	Tumor	No	Yes	Yes	Yes	Yes	snATAC	Cellranger-atac	snATAC	snRNA	Cellranger	snRNA
HT088B1-S1H1	BRCA	Tumor	No	Yes	Yes	Yes	No	snATAC	Cellranger-atac	snATAC	snRNA	Cellranger	snRNA
HT088B1-S1H2	BRCA	Tumor	No	Yes	No	Yes	No	snATAC	Cellranger-atac	snATAC
HT090P1-T2A3	PDAC	Met	No	Yes	Yes	No	Yes	10x_SC_Multi_ATAC_SEQ	Cellranger-arc	Multiome	10x_SC_Multi_GEX_SEQ	Cellranger-arc	Multiome
HT113P1-T2A3	PDAC	Met	No	Yes	Yes	Yes	No	10x_SC_Multi_ATAC_SEQ	Cellranger-arc	Multiome	10x_SC_Multi_GEX_SEQ	Cellranger-arc	Multiome
HT128B1-S1H4	BRCA	Tumor	No	Yes	Yes	Yes	Yes	snATAC	Cellranger-atac	snATAC	snRNA	Cellranger	snRNA
HT137B1-S1H7	BRCA	Tumor	No	Yes	Yes	Yes	Yes	snATAC	Cellranger-atac	snATAC	snRNA	Cellranger	snRNA
HT1408-06	BRCA_Basal	Tumor	No	Yes	No	No	Yes	snATAC	Cellranger-atac	snATAC
HT141B1-S1H1	BRCA_Basal	Tumor	No	Yes	Yes	Yes	Yes	snATAC	Cellranger-atac	snATAC	snRNA	Cellranger	snRNA
HT163B1-S1H6	BRCA	Tumor	No	Yes	Yes	Yes	Yes	snATAC	Cellranger-atac	snATAC	snRNA	Cellranger	snRNA
HT181P1-T1A3	PDAC	Met	No	Yes	Yes	Yes	Yes	10x_SC_Multi_ATAC_SEQ	Cellranger-arc	Multiome	10x_SC_Multi_GEX_SEQ	Cellranger-arc	Multiome
HT206B1-S1H4	BRCA_Basal	Tumor	No	Yes	Yes	Yes	Yes	snATAC	Cellranger-atac	snATAC	snRNA	Cellranger	snRNA
HT214B1-S1H2	BRCA	Tumor	No	Yes	Yes	Yes	Yes	snATAC	Cellranger-atac	snATAC	snRNA	Cellranger	snRNA
HT217B1-S1H1	BRCA	Tumor	No	Yes	Yes	Yes	Yes	snATAC	Cellranger-atac	snATAC	snRNA	Cellranger	snRNA
HT224P1-S1	PDAC	Tumor	No	Yes	Yes	Yes	Yes	10x_SC_Multi_ATAC_SEQ	Cellranger-arc	Multiome	10x_SC_Multi_GEX_SEQ	Cellranger-arc	Multiome
HT225C1-Th1	CRC	Met	No	Yes	Yes	Yes	Yes	10x_SC_Multi_ATAC_SEQ	Cellranger-arc	Multiome	10x_SC_Multi_GEX_SEQ	Cellranger-arc	Multiome
HT230C1-Th1	CRC	Met	No	Yes	Yes	Yes	Yes	10x_SC_Multi_ATAC_SEQ	Cellranger-arc	Multiome	10x_SC_Multi_GEX_SEQ	Cellranger-arc	Multiome
HT231P1-S1H3	PDAC	Tumor	No	Yes	Yes	Yes	Yes	10x_SC_Multi_ATAC_SEQ	Cellranger-arc	Multiome	10x_SC_Multi_GEX_SEQ	Cellranger-arc	Multiome
HT232P1-S1H1	PDAC	Tumor	No	Yes	Yes	Yes	Yes	10x_SC_Multi_ATAC_SEQ	Cellranger-arc	Multiome	10x_SC_Multi_GEX_SEQ	Cellranger-arc	Multiome
HT235B1-S1H1	BRCA	Tumor	No	Yes	Yes	Yes	Yes	10x_SC_Multi_ATAC_SEQ	Cellranger-arc	Multiome	10x_SC_Multi_GEX_SEQ	Cellranger-arc	Multiome
HT242P1-S1H1	PDAC	Tumor	No	Yes	Yes	Yes	Yes	10x_SC_Multi_ATAC_SEQ	Cellranger-arc	Multiome	10x_SC_Multi_GEX_SEQ	Cellranger-arc	Multiome
HT243B1-S1H4	BRCA	Tumor	No	Yes	Yes	Yes	Yes	10x_SC_Multi_ATAC_SEQ	Cellranger-arc	Multiome	10x_SC_Multi_GEX_SEQ	Cellranger-arc	Multiome
HT250C1-Th1K1	CRC	Met	No	Yes	Yes	No	Yes	10x_SC_Multi_ATAC_SEQ	Cellranger-arc	Multiome	10x_SC_Multi_GEX_SEQ	Cellranger-arc	Multiome
HT253C1-Th1K1	CRC	Met	No	Yes	Yes	Yes	Yes	10x_SC_Multi_ATAC_SEQ	Cellranger-arc	Multiome	10x_SC_Multi_GEX_SEQ	Cellranger-arc	Multiome
HT259P1-S1H1	PDAC	Tumor	No	Yes	Yes	Yes	Yes	10x_SC_Multi_ATAC_SEQ	Cellranger-arc	Multiome	10x_SC_Multi_GEX_SEQ	Cellranger-arc	Multiome
HT260C1-Th1K1	CRC	Met	No	Yes	Yes	Yes	Yes	10x_SC_Multi_ATAC_SEQ	Cellranger-arc	Multiome	10x_SC_Multi_GEX_SEQ	Cellranger-arc	Multiome
HT263B1-S1H1	BRCA	Tumor	No	Yes	Yes	Yes	Yes	10x_SC_Multi_ATAC_SEQ	Cellranger-arc	Multiome	10x_SC_Multi_GEX_SEQ	Cellranger-arc	Multiome
HT264P1-S1H2	PDAC	Tumor	No	Yes	Yes	Yes	Yes	10x_SC_Multi_ATAC_SEQ	Cellranger-arc	Multiome	10x_SC_Multi_GEX_SEQ	Cellranger-arc	Multiome
HT268B1-Th1H3	BRCA_Basal	Met	No	Yes	Yes	Yes	Yes	10x_SC_Multi_ATAC_SEQ	Cellranger-arc	Multiome	10x_SC_Multi_GEX_SEQ	Cellranger-arc	Multiome
HT270P1-S1H2	PDAC	Tumor	No	Yes	Yes	Yes	Yes	10x_SC_Multi_ATAC_SEQ	Cellranger-arc	Multiome	10x_SC_Multi_GEX_SEQ	Cellranger-arc	Multiome
HT270P2-Th1Fc1	PDAC	Met	No	Yes	Yes	No	No	10x_SC_Multi_ATAC_SEQ	Cellranger-arc	Multiome	10x_SC_Multi_GEX_SEQ	Cellranger-arc	Multiome
HT271B1-S1H3	BRCA_Basal	Tumor	No	Yes	Yes	Yes	Yes	10x_SC_Multi_ATAC_SEQ	Cellranger-arc	Multiome	10x_SC_Multi_GEX_SEQ	Cellranger-arc	Multiome
HT288P1-S1H4	PDAC	Tumor	No	Yes	Yes	Yes	Yes	10x_SC_Multi_ATAC_SEQ	Cellranger-arc	Multiome	10x_SC_Multi_GEX_SEQ	Cellranger-arc	Multiome
HT291C1-M1A3	CRC	Normal	No	Yes	Yes	No	Yes	10x_SC_Multi_ATAC_SEQ	Cellranger-arc	Multiome	10x_SC_Multi_GEX_SEQ	Cellranger-arc	Multiome
HT297B1-S1H1	BRCA	Tumor	No	Yes	Yes	Yes	Yes	10x_SC_Multi_ATAC_SEQ	Cellranger-arc	Multiome	10x_SC_Multi_GEX_SEQ	Cellranger-arc	Multiome
HT305B1-S1H1	BRCA	Tumor	No	Yes	Yes	Yes	Yes	10x_SC_Multi_ATAC_SEQ	Cellranger-arc	Multiome	10x_SC_Multi_GEX_SEQ	Cellranger-arc	Multiome
HT306P1-S1H1	PDAC	Tumor	No	Yes	Yes	Yes	Yes	10x_SC_Multi_ATAC_SEQ	Cellranger-arc	Multiome	10x_SC_Multi_GEX_SEQ	Cellranger-arc	Multiome
HT307C1-Th1K1	CRC	Met	No	Yes	Yes	Yes	Yes	10x_SC_Multi_ATAC_SEQ	Cellranger-arc	Multiome	10x_SC_Multi_GEX_SEQ	Cellranger-arc	Multiome
HT341P1-S1H1	PDAC	Tumor	No	Yes	Yes	Yes	Yes	10x_SC_Multi_ATAC_SEQ	Cellranger-arc	Multiome	10x_SC_Multi_GEX_SEQ	Cellranger-arc	Multiome
HT378B1-S1H1	BRCA_Basal	Tumor	No	Yes	Yes	Yes	Yes	10x_SC_Multi_ATAC_SEQ	Cellranger-arc	Multiome	10x_SC_Multi_GEX_SEQ	Cellranger-arc	Multiome
HT378B1-S1H2	BRCA_Basal	Tumor	No	Yes	Yes	Yes	Yes	10x_SC_Multi_ATAC_SEQ	Cellranger-arc	Multiome	10x_SC_Multi_GEX_SEQ	Cellranger-arc	Multiome
HT384B1-S1H1	BRCA_Basal	Tumor	No	Yes	Yes	Yes	Yes	10x_SC_Multi_ATAC_SEQ	Cellranger-arc	Multiome	10x_SC_Multi_GEX_SEQ	Cellranger-arc	Multiome
HT390P1-S1H1	PDAC	Tumor	No	Yes	Yes	Yes	No	10x_SC_Multi_ATAC_SEQ	Cellranger-arc	Multiome	10x_SC_Multi_GEX_SEQ	Cellranger-arc	Multiome
HT412P1-S1H1	PDAC	Tumor	No	Yes	Yes	Yes	No	10x_SC_Multi_ATAC_SEQ	Cellranger-arc	Multiome	10x_SC_Multi_GEX_SEQ	Cellranger-arc	Multiome
HT447P1-Th1K1A3	PDAC	Met	No	Yes	Yes	Yes	Yes	10x_SC_Multi_ATAC_SEQ	Cellranger-arc	Multiome	10x_SC_Multi_GEX_SEQ	Cellranger-arc	Multiome
HT452P1-Th1K1	PDAC	Met	No	Yes	Yes	No	Yes	10x_SC_Multi_ATAC_SEQ	Cellranger-arc	Multiome	10x_SC_Multi_GEX_SEQ	Cellranger-arc	Multiome
HT497B1-S1H1	BRCA	Tumor	No	Yes	Yes	Yes	Yes	10x_SC_Multi_ATAC_SEQ	Cellranger-arc	Multiome	10x_SC_Multi_GEX_SEQ	Cellranger-arc	Multiome
HT514B1-S1H3	BRCA	Tumor	No	Yes	Yes	Yes	Yes	10x_SC_Multi_ATAC_SEQ	Cellranger-arc	Multiome	10x_SC_Multi_GEX_SEQ	Cellranger-arc	Multiome
HT517B1-S1H1	BRCA_Basal	Tumor	No	Yes	Yes	Yes	Yes	10x_SC_Multi_ATAC_SEQ	Cellranger-arc	Multiome	10x_SC_Multi_GEX_SEQ	Cellranger-arc	Multiome
HT545B1-S1H1	BRCA	Tumor	No	Yes	Yes	No	Yes	10x_SC_Multi_ATAC_SEQ	Cellranger-arc	Multiome	10x_SC_Multi_GEX_SEQ	Cellranger-arc	Multiome
HTx001S1-S1A1	HNSCC	Tumor	No	Yes	No	Yes	No	snATAC	Cellranger-atac	Multiome
HTx002S1-S1	HNSCC	Tumor	No	Yes	Yes	No	No	10x_SC_Multi_ATAC_SEQ	Cellranger-arc	Multiome	10x_SC_Multi_GEX_SEQ	Cellranger-arc	Multiome
HTx003S1-S1A1	HNSCC	Tumor	No	Yes	Yes	Yes	No	10x_SC_Multi_ATAC_SEQ	Cellranger-arc	Multiome	10x_SC_Multi_GEX_SEQ	Cellranger-arc	Multiome
HTx004S1-S1A1	HNSCC	Tumor	No	Yes	Yes	Yes	No	10x_SC_Multi_ATAC_SEQ	Cellranger-arc	Multiome	10x_SC_Multi_GEX_SEQ	Cellranger-arc	Multiome
HTx006S1-S1	HNSCC	Tumor	No	Yes	Yes	No	No	10x_SC_Multi_ATAC_SEQ	Cellranger-arc	Multiome	10x_SC_Multi_GEX_SEQ	Cellranger-arc	Multiome
HTx007S1-S1	HNSCC	Tumor	No	Yes	Yes	No	No	10x_SC_Multi_ATAC_SEQ	Cellranger-arc	Multiome	10x_SC_Multi_GEX_SEQ	Cellranger-arc	Multiome
HTx009S1-S1A1	HNSCC	Tumor	No	Yes	Yes	Yes	No	10x_SC_Multi_ATAC_SEQ	Cellranger-arc	Multiome	10x_SC_Multi_GEX_SEQ	Cellranger-arc	Multiome
HTx011S1-S1	HNSCC	Tumor	No	Yes	Yes	No	No	10x_SC_Multi_ATAC_SEQ	Cellranger-arc	Multiome	10x_SC_Multi_GEX_SEQ	Cellranger-arc	Multiome
HTx012S1-S1	HNSCC	Tumor	No	Yes	Yes	No	No	10x_SC_Multi_ATAC_SEQ	Cellranger-arc	Multiome	10x_SC_Multi_GEX_SEQ	Cellranger-arc	Multiome
HTx013S1-S1	HNSCC	Tumor	No	Yes	Yes	No	No	10x_SC_Multi_ATAC_SEQ	Cellranger-arc	Multiome	10x_SC_Multi_GEX_SEQ	Cellranger-arc	Multiome
K1900070	ccRCC	Normal	No	Yes	Yes	No	No	snATAC	Cellranger-atac	snATAC	snRNA	Cellranger	snRNA
ML080M1-Ty1	SKCM	Met	No	Yes	Yes	Yes	No	10x_SC_Multi_ATAC_SEQ	Cellranger-arc	Multiome	10x_SC_Multi_GEX_SEQ	Cellranger-arc	Multiome
ML1199M1-Ty1	SKCM	Met	No	Yes	Yes	No	No	10x_SC_Multi_ATAC_SEQ	Cellranger-arc	Multiome	10x_SC_Multi_GEX_SEQ	Cellranger-arc	Multiome
ML1199M1-Ty2	SKCM	Met	No	Yes	Yes	No	No	10x_SC_Multi_ATAC_SEQ	Cellranger-arc	Multiome	10x_SC_Multi_GEX_SEQ	Cellranger-arc	Multiome
ML1232M1-Ty1	SKCM	Met	No	Yes	Yes	Yes	No	10x_SC_Multi_ATAC_SEQ	Cellranger-arc	Multiome	10x_SC_Multi_GEX_SEQ	Cellranger-arc	Multiome
ML1239M1-Tf1	SKCM	Met	No	Yes	Yes	No	No	10x_SC_Multi_ATAC_SEQ	Cellranger-arc	Multiome	10x_SC_Multi_GEX_SEQ	Cellranger-arc	Multiome
ML123M1-Ty1	SKCM	Met	No	Yes	Yes	Yes	No	10x_SC_Multi_ATAC_SEQ	Cellranger-arc	Multiome	10x_SC_Multi_GEX_SEQ	Cellranger-arc	Multiome
ML1254M1-Ty1	SKCM	Met	No	Yes	Yes	Yes	No	10x_SC_Multi_ATAC_SEQ	Cellranger-arc	Multiome	10x_SC_Multi_GEX_SEQ	Cellranger-arc	Multiome
ML1294M1-Ty1	SKCM	Met	No	Yes	Yes	Yes	No	10x_SC_Multi_ATAC_SEQ	Cellranger-arc	Multiome	10x_SC_Multi_GEX_SEQ	Cellranger-arc	Multiome
ML1329M1-S1	SKCM	Tumor	No	Yes	Yes	Yes	No	10x_SC_Multi_ATAC_SEQ	Cellranger-arc	Multiome	10x_SC_Multi_GEX_SEQ	Cellranger-arc	Multiome
ML1332M1-Ty1	SKCM	Met	No	Yes	Yes	Yes	No	10x_SC_Multi_ATAC_SEQ	Cellranger-arc	Multiome	10x_SC_Multi_GEX_SEQ	Cellranger-arc	Multiome
ML139M1-Tf1	SKCM	Met	No	Yes	Yes	Yes	No	10x_SC_Multi_ATAC_SEQ	Cellranger-arc	Multiome	10x_SC_Multi_GEX_SEQ	Cellranger-arc	Multiome
ML1511M1-S1	SKCM	Tumor	No	Yes	Yes	Yes	No	10x_SC_Multi_ATAC_SEQ	Cellranger-arc	Multiome	10x_SC_Multi_GEX_SEQ	Cellranger-arc	Multiome
ML1525M1-Ty1	SKCM	Met	No	Yes	Yes	Yes	No	10x_SC_Multi_ATAC_SEQ	Cellranger-arc	Multiome	10x_SC_Multi_GEX_SEQ	Cellranger-arc	Multiome
ML1526M1-Ta1	SKCM	Met	No	Yes	Yes	Yes	No	10x_SC_Multi_ATAC_SEQ	Cellranger-arc	Multiome	10x_SC_Multi_GEX_SEQ	Cellranger-arc	Multiome
ML1646M1-S1	SKCM	Tumor	No	Yes	Yes	Yes	No	10x_SC_Multi_ATAC_SEQ	Cellranger-arc	Multiome	10x_SC_Multi_GEX_SEQ	Cellranger-arc	Multiome
ML1652M1-Ty1	SKCM	Met	No	Yes	Yes	Yes	No	10x_SC_Multi_ATAC_SEQ	Cellranger-arc	Multiome	10x_SC_Multi_GEX_SEQ	Cellranger-arc	Multiome
ML1704M1-Ty1	SKCM	Met	No	Yes	Yes	Yes	No	10x_SC_Multi_ATAC_SEQ	Cellranger-arc	Multiome	10x_SC_Multi_GEX_SEQ	Cellranger-arc	Multiome
ML1984M1-Ty1	SKCM	Met	No	Yes	Yes	Yes	No	10x_SC_Multi_ATAC_SEQ	Cellranger-arc	Multiome	10x_SC_Multi_GEX_SEQ	Cellranger-arc	Multiome
ML225M1-Ty1	SKCM	Met	No	Yes	Yes	Yes	No	10x_SC_Multi_ATAC_SEQ	Cellranger-arc	Multiome	10x_SC_Multi_GEX_SEQ	Cellranger-arc	Multiome
ML2356M1-S1	SKCM	Tumor	No	Yes	Yes	Yes	No	10x_SC_Multi_ATAC_SEQ	Cellranger-arc	Multiome	10x_SC_Multi_GEX_SEQ	Cellranger-arc	Multiome
ML499M1-S1	SKCM	Tumor	No	Yes	Yes	Yes	No	10x_SC_Multi_ATAC_SEQ	Cellranger-arc	Multiome	10x_SC_Multi_GEX_SEQ	Cellranger-arc	Multiome
MMY18273	MM	Tumor	No	Yes	Yes	Yes	No	snATAC	Cellranger-atac	snATAC	snRNA	Cellranger	snRNA
MMY21940	MM	Tumor	No	Yes	Yes	No	No	snATAC	Cellranger-atac	snATAC	snRNA	Cellranger	snRNA
MMY22933	MM	Tumor	No	Yes	Yes	No	No	snATAC	Cellranger-atac	snATAC	snRNA	Cellranger	snRNA
MMY34339	MM	Tumor	No	Yes	Yes	Yes	No	snATAC	Cellranger-atac	snATAC	snRNA	Cellranger	snRNA
MMY34600	MM	Tumor	No	Yes	Yes	Yes	No	snATAC	Cellranger-atac	snATAC	snRNA	Cellranger	snRNA
MMY70893	MM	Tumor	No	Yes	Yes	No	No	snATAC	Cellranger-atac	snATAC	snRNA	Cellranger	snRNA
MMY80649	MM	Tumor	No	Yes	Yes	Yes	No	snATAC	Cellranger-atac	snATAC	snRNA	Cellranger	snRNA
P5216-N1	HNSCC	Tumor	No	Yes	Yes	Yes	No	10x_SC_Multi_ATAC_SEQ	Cellranger-arc	Multiome	10x_SC_Multi_GEX_SEQ	Cellranger-arc	Multiome
P5216-N2	HNSCC	Tumor	No	Yes	Yes	Yes	No	10x_SC_Multi_ATAC_SEQ	Cellranger-arc	Multiome	10x_SC_Multi_GEX_SEQ	Cellranger-arc	Multiome
P5296-1N1	HNSCC	Tumor	No	Yes	Yes	Yes	No	10x_SC_Multi_ATAC_SEQ	Cellranger-arc	Multiome	10x_SC_Multi_GEX_SEQ	Cellranger-arc	Multiome
P5296-1N2	HNSCC	Tumor	No	Yes	Yes	Yes	No	10x_SC_Multi_ATAC_SEQ	Cellranger-arc	Multiome	10x_SC_Multi_GEX_SEQ	Cellranger-arc	Multiome
P5379-N1	HNSCC	Tumor	No	Yes	Yes	Yes	No	10x_SC_Multi_ATAC_SEQ	Cellranger-arc	Multiome	10x_SC_Multi_GEX_SEQ	Cellranger-arc	Multiome
P5504-N1	HNSCC	Tumor	No	Yes	Yes	Yes	No	10x_SC_Multi_ATAC_SEQ	Cellranger-arc	Multiome	10x_SC_Multi_GEX_SEQ	Cellranger-arc	Multiome
P5514-1N1	HNSCC	Tumor	No	Yes	Yes	Yes	No	10x_SC_Multi_ATAC_SEQ	Cellranger-arc	Multiome	10x_SC_Multi_GEX_SEQ	Cellranger-arc	Multiome
P5532-N1	HNSCC	Tumor	No	Yes	Yes	No	No	10x_SC_Multi_ATAC_SEQ	Cellranger-arc	Multiome	10x_SC_Multi_GEX_SEQ	Cellranger-arc	Multiome
P5539-N1	HNSCC	Tumor	No	Yes	Yes	Yes	No	10x_SC_Multi_ATAC_SEQ	Cellranger-arc	Multiome	10x_SC_Multi_GEX_SEQ	Cellranger-arc	Multiome
P5576-1N1	HNSCC	Tumor	No	Yes	Yes	Yes	No	10x_SC_Multi_ATAC_SEQ	Cellranger-arc	Multiome	10x_SC_Multi_GEX_SEQ	Cellranger-arc	Multiome
P5590-N1	HNSCC	Tumor	No	Yes	Yes	Yes	No	10x_SC_Multi_ATAC_SEQ	Cellranger-arc	Multiome	10x_SC_Multi_GEX_SEQ	Cellranger-arc	Multiome
P5794-N1	HNSCC	Tumor	No	Yes	No	Yes	No	10x_SC_Multi_ATAC_SEQ	Cellranger-arc	Multiome
P5797-N1	HNSCC	Tumor	No	Yes	Yes	Yes	No	10x_SC_Multi_ATAC_SEQ	Cellranger-arc	Multiome	10x_SC_Multi_GEX_SEQ	Cellranger-arc	Multiome
PM1380P1-T1Y2	PDAC	Met	No	Yes	Yes	Yes	No	10x_SC_Multi_ATAC_SEQ	Cellranger-arc	Multiome	10x_SC_Multi_GEX_SEQ	Cellranger-arc	Multiome
PM1467P1-T1Y2	PDAC	Met	No	Yes	Yes	Yes	No	10x_SC_Multi_ATAC_SEQ	Cellranger-arc	Multiome	10x_SC_Multi_GEX_SEQ	Cellranger-arc	Multiome
PM1532P1-T1Y2	PDAC	Met	No	Yes	Yes	Yes	No	10x_SC_Multi_ATAC_SEQ	Cellranger-arc	Multiome	10x_SC_Multi_GEX_SEQ	Cellranger-arc	Multiome
PM185P1-T1N2	PDAC	Met	No	Yes	Yes	No	No	10x_SC_Multi_ATAC_SEQ	Cellranger-arc	Multiome	10x_SC_Multi_GEX_SEQ	Cellranger-arc	Multiome
PM439P1-T1N1	PDAC	Met	No	Yes	Yes	No	No	10x_SC_Multi_ATAC_SEQ	Cellranger-arc	Multiome	10x_SC_Multi_GEX_SEQ	Cellranger-arc	Multiome
PM565P1-T1N1	PDAC	Met	No	Yes	Yes	No	No	10x_SC_Multi_ATAC_SEQ	Cellranger-arc	Multiome	10x_SC_Multi_GEX_SEQ	Cellranger-arc	Multiome
PM581P1-T1N1	PDAC	Met	No	Yes	Yes	No	No	10x_SC_Multi_ATAC_SEQ	Cellranger-arc	Multiome	10x_SC_Multi_GEX_SEQ	Cellranger-arc	Multiome
SN001H1-Ms1	SKCM	Normal	Yes	Yes	Yes	No	No	10x_SC_Multi_ATAC_SEQ	Cellranger-arc	Multiome	10x_SC_Multi_GEX_SEQ	Cellranger-arc	Multiome
SP369H1-Mc1	CRC	Normal	No	Yes	Yes	No	Yes	10x_SC_Multi_ATAC_SEQ	Cellranger-arc	Multiome	10x_SC_Multi_GEX_SEQ	Cellranger-arc	Multiome
SP819H1-Mc1	CRC	Normal	No	Yes	No	No	No	10x_SC_Multi_ATAC_SEQ	Cellranger-arc	Multiome
VF026V1-S1_1N1	OV	Tumor	No	Yes	Yes	Yes	No	10x_SC_Multi_ATAC_SEQ	Cellranger-arc	Multiome	10x_SC_Multi_GEX_SEQ	Cellranger-arc	Multiome
VF027V1-S1_1N1	OV	Tumor	No	Yes	Yes	Yes	No	10x_SC_Multi_ATAC_SEQ	Cellranger-arc	Multiome	10x_SC_Multi_GEX_SEQ	Cellranger-arc	Multiome
VF027V1-S1Y1	OV	Tumor	No	Yes	Yes	Yes	No	10x_SC_Multi_ATAC_SEQ	Cellranger-arc	Multiome	10x_SC_Multi_GEX_SEQ	Cellranger-arc	Multiome
VF029V1-S1Y2	OV	Tumor	No	Yes	No	Yes	No	snATAC	Cellranger-atac	snATAC
VF031V1-Tm1Y1	OV	Met	No	Yes	Yes	Yes	No	snATAC	Cellranger-atac	snATAC	snRNA	Cellranger	snRNA
VF032V1_S1N1	OV	Tumor	No	Yes	Yes	Yes	No	10x_SC_Multi_ATAC_SEQ	Cellranger-arc	Multiome	10x_SC_Multi_GEX_SEQ	Cellranger-arc	Multiome
VF034V1-T1Y1	OV	Met	No	Yes	Yes	Yes	No	10x_SC_Multi_ATAC_SEQ	Cellranger-arc	Multiome	10x_SC_Multi_GEX_SEQ	Cellranger-arc	Multiome
VF035V1_S1N1	OV	Tumor	No	Yes	Yes	Yes	No	10x_SC_Multi_ATAC_SEQ	Cellranger-arc	Multiome	10x_SC_Multi_GEX_SEQ	Cellranger-arc	Multiome
VF044V1-S1N1	OV	Tumor	No	Yes	Yes	Yes	No	10x_SC_Multi_ATAC_SEQ	Cellranger-arc	Multiome	10x_SC_Multi_GEX_SEQ	Cellranger-arc	Multiome
VF050V1-S2N1	OV	Tumor	No	Yes	Yes	Yes	No	10x_SC_Multi_ATAC_SEQ	Cellranger-arc	Multiome	10x_SC_Multi_GEX_SEQ	Cellranger-arc	Multiome
WU044	MM	Tumor	No	Yes	Yes	Yes	No	snATAC	Cellranger-atac	snATAC	snRNA	Cellranger	snRNA
WU082	MM	Tumor	No	Yes	Yes	Yes	No	snATAC	Cellranger-atac	snATAC	snRNA	Cellranger	snRNA
WU090	MM	Tumor	No	Yes	Yes	Yes	No	snATAC	Cellranger-atac	snATAC	snRNA	Cellranger	snRNA
WU093	MM	Tumor	No	Yes	Yes	Yes	No	snATAC	Cellranger-atac	snATAC	snRNA	Cellranger	snRNA

## Sheet: S1b_clinical_table
Case_ID	Piece_ID_ATAC	Piece_ID_RNA	Disease Type	Sample Type	Data Type	Sample	Chemistry	age at diagnosis	age at collection date	race	ethnicity	sex	ancestry_identified	treatment	treatment_category	smoking	alcohol	vital	os	pfs	hpv
BM2	BM2	BM2	MM	Healthy	snATAC	MM_H_YX-BM2-Ba1_1	scATAC	NA	NA	NA	NA	NA	NA	NA	NA	NA	NA	NA	NA	NA	NA
BM4	BM4	BM4	MM	Healthy	snATAC	MM_H_YX-BM4-Ba1_1	scATAC	NA	NA	NA	NA	NA	NA	NA	NA	NA	NA	NA	NA	NA	NA
BM5	BM5	BM5	MM	Healthy	snATAC	MM_H_YX-BM5-Ba1_1	scATAC	NA	NA	NA	NA	NA	NA	NA	NA	NA	NA	NA	NA	NA	NA
C3L-00004	C3L-00004-T1	C3L-00004-T1	ccRCC	Tumor	snATAC	ccRCC_CPT0001540013	snATAC	72	NA	White	Non_Hispanic	M	White	NA	NA	former smoker	non-drinker	Living	384	384	NA
C3L-00010	C3L-00010-T1	C3L-00010-T1	ccRCC	Tumor	snATAC	ccRCC_CPT0001220012	snATAC	30	NA	White	Non_Hispanic	M	White	NA	NA	current smoker	NA	Living	896	896	NA
C3L-00026	C3L-00026-T1	C3L-00026-T1	ccRCC	Tumor	snATAC	ccRCC_CPT0001500003	snATAC	65	NA	White	Non_Hispanic	F	White	NA	NA	non-smoker	non-drinker	Living	1769	1769	NA
C3L-00079	C3L-00079-N	C3L-00079-N	ccRCC	Normal	snATAC	ccRCC_CPT0001270002	snATAC	49	NA	White	Non_Hispanic	M	White	NA	NA	non-smoker	non-drinker	Deceased	274	274	NA
C3L-00079	C3L-00079-T1	C3L-00079-T1	ccRCC	Tumor	snATAC	ccRCC_CPT0001260013	snATAC	49	NA	White	Non_Hispanic	M	White	NA	NA	non-smoker	non-drinker	Deceased	274	274	NA
C3L-00088	C3L-00088-N	C3L-00088-N	ccRCC	Normal	snATAC	ccRCC_CPT0000890002	snATAC	72	NA	White	Non_Hispanic	M	White	NA	NA	former smoker	non-drinker	Deceased	694	694	NA
C3L-00088	C3L-00088-T1	C3L-00088-T1	ccRCC	Tumor	snATAC	ccRCC_CPT0000870003	snATAC	72	NA	White	Non_Hispanic	M	White	NA	NA	former smoker	non-drinker	Deceased	694	694	NA
C3L-00088	C3L-00088-T2	C3L-00088-T2	ccRCC	Tumor	snATAC	ccRCC_CPT0000880001	snATAC	72	NA	White	Non_Hispanic	M	White	NA	NA	former smoker	non-drinker	Deceased	694	694	NA
C3L-00096	C3L-00096-T1	C3L-00096-T1	ccRCC	Tumor	snATAC	ccRCC_CPT0001180011	snATAC	52	NA	White	Non_Hispanic	M	White	NA	NA	non-smoker	non-drinker	Deceased	71	71	NA
C3L-00416	C3L-00416-T2	C3L-00416-T2	ccRCC	Tumor	snATAC	ccRCC_CPT0010100001	snATAC	62	NA	White	Non_Hispanic	M	White	NA	NA	current smoker	light drinker	Living	608	608	NA
C3L-00448	C3L-00448-T1	C3L-00448-T1	ccRCC	Tumor	snATAC	ccRCC_CPT0010160004	snATAC	66	NA	White	Non_Hispanic	M	White	NA	NA	former smoker	NA	Living	1758	779	NA
C3L-00583	C3L-00583-T1	C3L-00583-T1	ccRCC	Tumor	snATAC	ccRCC_CPT0019130004	snATAC	55	NA	White	Hispanic_or_Latino	M	Hispanic	NA	NA	non-smoker	non-drinker	Living	301	301	NA
C3L-00610	C3L-00610-T1	C3L-00610-T1	ccRCC	Tumor	snATAC	ccRCC_CPT0025110004	snATAC	57	NA	White	Non_Hispanic	F	White	NA	NA	non-smoker	non-drinker	Living	1472	1472	NA
C3L-00790	C3L-00790-T1	C3L-00790-T1	ccRCC	Tumor	snATAC	ccRCC_CPT0065690004	snATAC	44	NA	White	Unknown	M	NA	NA	NA	non-smoker	heavy drinker	Living	441	441	NA
C3L-00908	C3L-00908-T1	C3L-00908-T1	ccRCC	Tumor	snATAC	ccRCC_CPT0086350004	snATAC	60	NA	White	Non_Hispanic	F	White	NA	NA	former smoker	heavy drinker	Living	1795	1115	NA
C3L-00917	C3L-00917-T1	C3L-00917-T1	ccRCC	Tumor	snATAC	ccRCC_CPT0023690004	snATAC	37	NA	White	Hispanic_or_Latino	M	Hispanic	NA	NA	NA	non-drinker	Living	1783	1783	NA
C3L-01287	C3L-01287-T1	C3L-01287-T1	ccRCC	Tumor	snATAC	ccRCC_CPT0079410004	snATAC	60	NA	White	Non_Hispanic	M	White	NA	NA	non-smoker	heavy drinker	Deceased	633	633	NA
C3L-01302	C3L-01302-T1	C3L-01302-T1	ccRCC	Tumor	snATAC	ccRCC_CPT0063630004	snATAC	71	NA	White	Non_Hispanic	F	White	NA	NA	non-smoker	non-drinker	Deceased	55	55	NA
C3L-01313	C3L-01313-T1	C3L-01313-T1	ccRCC	Tumor	snATAC	ccRCC_CPT0086820004	snATAC	63	NA	White	Non_Hispanic	M	White	NA	NA	former smoker	non-drinker	Deceased	1234	461	NA
C3L-02705	C3L-02705	C3L-02705	GBM	Tumor	snATAC	GBM_C3L-02705_CPT0189650015_2020-06-16	snATAC	60	NA	White	Non_Hispanic	M	White	NA	NA	non-smoker	heavy drinker	Deceased	111	111	NA
C3L-03405	C3L-03405	C3L-03405	GBM	Tumor	snATAC	GBM_C3L-03405_CPT0224600013_2021-02-01	snATAC	59	NA	Unknown	Unknown	M	White	NA	NA	non-smoker	non-drinker	Deceased	87	87	NA
C3L-03968	C3L-03968	C3L-03968	GBM	Tumor	snATAC	GBM_C3L-03968_CPT0228220004_2021-01-29	snATAC	60	NA	Unknown	Unknown	F	White	NA	NA	non-smoker	non-drinker	Living	992	992	NA
C3N-00242	C3N-00242-N	C3N-00242-N	ccRCC	Normal	snATAC	ccRCC_CPT0014470002	snATAC	69	NA	White	Non_Hispanic	M	White	NA	NA	former smoker	non-drinker	Living	1793	1793	NA
C3N-00242	C3N-00242-T1	C3N-00242-T1	ccRCC	Tumor	snATAC	ccRCC_CPT0014450005	snATAC	69	NA	White	Non_Hispanic	M	White	NA	NA	former smoker	non-drinker	Living	1793	1793	NA
C3N-00317	C3N-00317-T1	C3N-00317-T1	ccRCC	Tumor	snATAC	ccRCC_CPT0012280004	snATAC	74	NA	Unknown	Unknown	F	White	NA	NA	non-smoker	heavy drinker	Living	1143	1143	NA
C3N-00437	C3N-00437-T1	C3N-00437-T1	ccRCC	Tumor	snATAC	ccRCC_CPT0012550012	snATAC	69	NA	Unknown	Unknown	F	White	NA	NA	former smoker	heavy drinker	Deceased	1644	1644	NA
C3N-00495	C3N-00495-T1	C3N-00495-T1	ccRCC	Tumor	snATAC	ccRCC_CPT0078510004	snATAC	67	NA	Unknown	Unknown	M	White	NA	NA	former smoker	heavy drinker	Living	1786	1786	NA
C3N-00662	C3N-00662	C3N-00662	GBM	Tumor	snATAC	GBM_C3N-00662_CPT0087680014_2021-01-25	snATAC	77	NA	Unknown	Unknown	F	White	NA	NA	current smoker	non-drinker	Deceased	126	126	NA
C3N-00663	C3N-00663	C3N-00663	GBM	Tumor	snATAC	GBM_C3N-00663_CPT0087730014_2020-10-15	snATAC	39	NA	Unknown	Unknown	M	White	NA	NA	non-smoker	heavy drinker	Deceased	11	11	NA
C3N-00733	C3N-00733-T1	C3N-00733-T1	ccRCC	Tumor	snATAC	ccRCC_CPT0025880013	snATAC	56	NA	White	Non_Hispanic	M	White	NA	NA	non-smoker	heavy drinker	Living	1464	1464	NA
C3N-01200	C3N-01200-N	C3N-01200-N	ccRCC	Normal	snATAC	ccRCC_CPT0075170013	snATAC	56	NA	Unknown	Unknown	F	Slavonic	NA	NA	non-smoker	non-drinker	Deceased	56	56	NA
C3N-01200	C3N-01200-T1	C3N-01200-T1	ccRCC	Tumor	snATAC	ccRCC_CPT0075130004	snATAC	56	NA	Unknown	Unknown	F	Slavonic	NA	NA	non-smoker	non-drinker	Deceased	56	56	NA
C3N-01213	C3N-01213-T1	C3N-01213-T1	ccRCC	Tumor	snATAC	ccRCC_CPT0075720013	snATAC	68	NA	Unknown	Unknown	M	Slavonic	NA	NA	non-smoker	non-drinker	Living	658	658	NA
C3N-01334	C3N-01334	C3N-01334	GBM	Tumor	snATAC	GBM_C3N-01334_CPT0125220004_2020-06-18	snATAC	64	NA	Unknown	Unknown	F	White	NA	NA	NA	non-drinker	Deceased	15	15	NA
C3N-01518	C3N-01518	C3N-01518	GBM	Tumor	snATAC	GBM_C3N-01518_CPT0167640014_2020-07-22	snATAC	72	NA	Unknown	Unknown	F	Han_nationality	NA	NA	non-smoker	non-drinker	Deceased	806	539	NA
C3N-01798	C3N-01798	C3N-01798	GBM	Tumor	snATAC	GBM_C3N-01798_CPT0167750015_2021-02-02	snATAC	44	NA	Unknown	Unknown	M	Han_nationality	NA	NA	non-smoker	non-drinker	Deceased	591	591	NA
C3N-01814	C3N-01814	C3N-01814	GBM	Tumor	snATAC	GBM_C3N-01814_CPT0167860015_2021-02-02	snATAC	48	NA	Unknown	Unknown	F	Han_nationality	NA	NA	non-smoker	non-drinker	Living	386	386	NA
C3N-01816	C3N-01816	C3N-01816	GBM	Tumor	snATAC	GBM_C3N-01816_CPT0168080014_2020-06-08	snATAC	53	NA	Unknown	Unknown	F	Han_nationality	NA	NA	non-smoker	non-drinker	Deceased	842	446	NA
C3N-01818	C3N-01818	C3N-01818	GBM	Tumor	snATAC	ccRCC_CPT0001260014	snATAC	60	NA	Unknown	Unknown	M	Han_nationality	NA	NA	current smoker	non-drinker	Deceased	271	271	NA
C3N-02181	C3N-02181	C3N-02181	GBM	Tumor	snATAC	ccRCC_CPT0006900013	snATAC	53	NA	Unknown	Unknown	F	Han_nationality	NA	NA	non-smoker	non-drinker	Living	389	144	NA
C3N-02186	C3N-02186	C3N-02186	GBM	Tumor	snATAC	GBM_C3N-02186_CPT0168720014_2020-07-27	snATAC	53	NA	Unknown	Unknown	M	Han_nationality	NA	NA	non-smoker	non-drinker	Living	265	100	NA
C3N-02188	C3N-02188	C3N-02188	GBM	Tumor	snATAC	GBM_C3N-02188_CPT0168830014_2020-06-03	snATAC	59	NA	Unknown	Unknown	M	Han_nationality	NA	NA	non-smoker	non-drinker	Deceased	414	263	NA
C3N-02769	C3N-02769	C3N-02769	GBM	Tumor	snATAC	GBM_C3N-02769_CPT0205570014_2020-06-15	snATAC	53	NA	Unknown	Unknown	M	Han_nationality	NA	NA	non-smoker	non-drinker	Deceased	1121	673	NA
C3N-02783	C3N-02783	C3N-02783	GBM	Tumor	snATAC	GBM_C3N-02783_CPT0205890014_2021-01-25	snATAC	24	NA	Unknown	Unknown	F	Han_nationality	NA	NA	non-smoker	non-drinker	Living	986	986	NA
C3N-02784	C3N-02784	C3N-02784	GBM	Tumor	snATAC	GBM_C3N-02784_CPT0206000015_2020-06-10	snATAC	37	NA	Unknown	Unknown	M	Han_nationality	NA	NA	current smoker	non-drinker	Deceased	396	560	NA
C3N-03186	C3N-03186	C3N-03186	GBM	Tumor	snATAC	GBM_C3N-03186_CPT0206880004_2020-06-22	snATAC	54	NA	Unknown	Unknown	F	Han_nationality	NA	NA	non-smoker	non-drinker	Deceased	651	464	NA
CE321	CE321		CESC	Tumor	snATAC	CESC_TWDD-CE321C1-S1Y1-XBa1_1	snATAC	NA	NA	NA	NA	NA	NA	NA	NA	NA	NA	NA	NA	NA	NA
CE327	CE327-C1A2	CE327-C1A2	CESC	Tumor	snATAC	CESC_TWDD-CE327-CE327N1_1Ba1_1	snATAC	NA	NA	NA	NA	NA	NA	NA	NA	NA	NA	NA	NA	NA	NA
CE332	CE332E1-N1	CE332E1-N1	CESC	Tumor	snATAC	CESC_CE332E1-N1_1Ba1_1	snATAC	NA	NA	NA	NA	NA	NA	NA	NA	NA	NA	NA	NA	NA	NA
CE334	CE334		CESC	Tumor	snATAC	CESC_TWDD-CE334E1-N1Ba1_1	snATAC	NA	NA	NA	NA	NA	NA	NA	NA	NA	NA	NA	NA	NA	NA
CE336E1	CE336E1-S1	CE336E1-S1	CESC	Tumor	Multiome snATAC	CESC_CE336E1-S1K1Nd1_2Bma1_1	Multiome	NA	NA	NA	NA	NA	NA	NA	NA	NA	NA	NA	NA	NA	Positive
CE337	CE337E1-S1N1	CE337E1-S1N1	CESC	Tumor	Multiome snATAC	CESC_CE337E1-S1N1_1Bma1_1	Multiome	33	33	NA	NA	NA	NA	NA	NA	NA	NA	NA	NA	NA	Positive
CE338	CE338E1-S1N1	CE338E1-S1N1	CESC	Tumor	Multiome snATAC	CESC_CE338E1-S1N1_1Bma1_1	Multiome	37	37	NA	NA	NA	NA	NA	NA	NA	NA	NA	NA	NA	Positive
CE339	CE339E1-S1N1	CE339E1-S1N1	CESC	Tumor	Multiome snATAC	CESC_CE339E1-S1N1_1Bma1_1	Multiome	72	72	NA	NA	NA	NA	NA	NA	NA	NA	NA	NA	NA	Positive
CE340	CE340E1-S1N1	CE340E1-S1N1	CESC	Tumor	Multiome snATAC	CESC_CE340E1-S1N1_1Bma1_1	Multiome	41	41	NA	NA	NA	NA	NA	NA	NA	NA	NA	NA	NA	Positive
CE342	CE342E1-S1N1	CE342E1-S1N1	CESC	Tumor	Multiome snATAC	CESC_CE342E1-S1N1_1Bma1_1	Multiome	35	35	NA	NA	NA	NA	NA	NA	NA	NA	NA	NA	NA	Positive
CE346E1	CE346E1-S1	CE346E1-S1	CESC	Tumor	Multiome snATAC	CESC_CE346E1-S1Nd1_2Bma1_1	Multiome	NA	NA	NA	NA	NA	NA	NA	NA	NA	NA	NA	NA	NA	Positive
CE347E1	CE347E1-S1K1	CE347E1-S1K1	CESC	Tumor	Multiome snATAC	CESC_CE347E1-S1K1Nd1_2Bma1_1	Multiome	NA	NA	NA	NA	NA	NA	NA	NA	NA	NA	NA	NA	NA	Positive
CE348E1	CE348E1-S1K1	CE348E1-S1K1	CESC	Tumor	Multiome snATAC	CESC_CE348E1-S1K1Nd1_2Bma1_1	Multiome	NA	NA	NA	NA	NA	NA	NA	NA	NA	NA	NA	NA	NA	Positive
CE349E1	CE349E1-S1	CE349E1-S1	CESC	Tumor	Multiome snATAC	CESC_CE349E1-S1Nd1_2Bma1_1	Multiome	NA	NA	NA	NA	NA	NA	NA	NA	NA	NA	NA	NA	NA	Positive
CE352E1	CE352E1-S1K1	CE352E1-S1K1	CESC	Tumor	Multiome snATAC	CESC_CE352E1-S1K1Nd1_2Bma1_1	Multiome	NA	NA	NA	NA	NA	NA	NA	NA	NA	NA	NA	NA	NA	Positive
CE354E1	CE354E1-S1	CE354E1-S1	CESC	Tumor	Multiome snATAC	CESC_CE354E1-S1Nd1_2Bma1_1	Multiome	NA	NA	NA	NA	NA	NA	NA	NA	NA	NA	NA	NA	NA	Positive
CE356E1	CE356E1-S1	CE356E1-S1	CESC	Tumor	Multiome snATAC	CESC_CE356E1-S1Nd1_2Bma1_1	Multiome	NA	NA	NA	NA	NA	NA	NA	NA	NA	NA	NA	NA	NA	Positive
CE357E1	CE357E1-S1	CE357E1-S1	CESC	Tumor	Multiome snATAC	CESC_CE357E1-S1Nd1_2Bma1_1	Multiome	NA	NA	NA	NA	NA	NA	NA	NA	NA	NA	NA	NA	NA	Negative
CE507	CE507-C1A2	CE507-C1A2	CESC	Tumor	snATAC	CESC_TWDD-CE507-CE507N1_1Ba1_1	snATAC	NA	NA	NA	NA	NA	NA	NA	NA	NA	NA	NA	NA	NA	NA
CE598	CE598-C1A2	CE598-C1A2	CESC	Tumor	snATAC	CESC_TWDD-CE598-CE598N1_1Ba1_1	snATAC	NA	NA	NA	NA	NA	NA	NA	NA	NA	NA	NA	NA	NA	NA
CM1563C1	CM1563C1-S1Y1	CM1563C1-S1Y1	CRC	Tumor	Multiome snATAC	CRC_CM1563C1-S1Y1N1Bma1_1	Multiome	47	47	White	Non_Hispanic	F	NA	FOLFOX + bevacizumab x 6 cycles --> resection of primary and met (source of lab specimen) --> adjuvant chemotherapy (likely FOLFOX + bevacizumab) --> some chemo x 12 cycles for metastasis	Chemo	current smoker	non-drinker	Living	NA	NA	NA
CM1563C1	CM1563C1-T1Y1	CM1563C1-T1Y1	CRC	Met	Multiome snATAC	CRC_CM1563C1-T1Y1N1Bma1_1	Multiome	47	47	White	Non_Hispanic	F	NA	FOLFOX + bevacizumab x 6 cycles --> resection of primary and met (source of lab specimen) --> adjuvant chemotherapy (likely FOLFOX + bevacizumab) --> some chemo x 12 cycles for metastasis	Chemo	current smoker	non-drinker	Living	NA	NA	NA
CM268C1	CM268C1-S1	CM268C1-S1	CRC	Tumor	Multiome snATAC	CRC_CM268C1-S1Y2N1_1Bma1_1	Multiome	60	60	White	Non_Hispanic	M	NA	right colectomy and right hemihepatectomy --> died of surgical complications	Surgical Procedure	NA	NA	Deceased	NA	NA	NA
CM268C1	CM268C1-T1	CM268C1-T1	CRC	Met	Multiome snATAC	CRC_CM268C1-T1Y2N1_1Bma1_1	Multiome	60	60	White	Non_Hispanic	M	NA	right colectomy and right hemihepatectomy --> died of surgical complications	Surgical Procedure	NA	NA	Deceased	NA	NA	NA
CM354C	CM354C1-T1Y2	CM354C1-T1Y2	CRC	Met	Multiome snATAC	CRC_CM354C1-T1Y2N1Bma1_1	Multiome	39	39	NA	NA	NA	NA	NA	NA	NA	NA	NA	NA	NA	NA
CM354C	CM354C2-T1Y2	CM354C2-T1Y2	CRC	Met	Multiome snATAC	CRC_CM354C2-T1Y2N1Bma1_1	Multiome	39	39	White	Non_Hispanic	F	NA	right colectomy --> FOLFOX + bevacizumab --> left lateral liver resection (source of lab specimen) --> FOLFOX + bevacizumab (12 cycles completed total) --> left lower lobe lung resection (source of lab specimen) --> FOLFOX + bevacizumab --> capecitabine + bevacizumab	Chemotherapy with Targeted Therapy	non-smoker	non-drinker	Deceased	NA	NA	NA
CM478C	CM478C1-T1Y2	CM478C1-T1Y2	CRC	Met	Multiome snATAC	CRC_CM478C1-T1Y2N1Bma1_1	Multiome	47	48	African American	Non_Hispanic	M	NA	prior stage I CRC resected 3 years before metastasis --> FOLFOX --> 5-FU/LV --> RLL lobectomy (source of lab specimen) --> capecitabine --> 5-FU/LV --> LUL lung met resection (source of lab specimen) --> 5-FU/LV --> surveillance	Chemo	non-smoker	non-drinker	Living	NA	NA	NA
CM478C	CM478C2-T1Y2	CM478C2-T1Y2	CRC	Met	Multiome snATAC	CRC_CM478C2-T1Y2N1Bma1_1	Multiome	47	48	African American	Non_Hispanic	M	NA	prior stage I CRC resected 3 years before metastasis --> FOLFOX --> 5-FU/LV --> RLL lobectomy (source of lab specimen) --> capecitabine --> 5-FU/LV --> LUL lung met resection (source of lab specimen) --> 5-FU/LV --> surveillance	Chemo	non-smoker	non-drinker	Living	NA	NA	NA
CM556C1	CM556C1-T1Y2	CM556C1-T1Y2	CRC	Met	snATAC	CRC_CM556C1-T1Y2_2N1Ba1_1	snATAC	60	60	African American	Non_Hispanic	M	NA	colectomy --> CAPOX + bevacizumab x12 --> resection of liver mets and left adrel met (source of lab specimen) --> resection of R cerebellar met (source of lab specimen) --> capecitabine + panitumumab --> XELIRI + panitumumab --> repeat resection of cerebellar masses --> WBRT --> irinotecan + panitumumab --> L2-L3 lumbar spine RT	Chemo	non-smoker	non-drinker	Living	NA	NA	NA
CM618C	CM618C1-T1Y2	CM618C2-T1Y2	CRC	Met	snATAC	CRC_CM618C1-T1Y2_2N1Ba1_1	snATAC	37	37	White	Non_Hispanic	F	NA	Resection of liver masses, colon, right ovary (source of lab specimen) --> adjuvant FOLFOX --> right hemihepatectomy (source of lab specimen) --> hepatic cryoablation --> progression of liver mets --> capecitabine + bevacizumab --> FOLFIRI + panitumumab --> SBRT for liver lesions --> resection of abdomil wall met and lymph node --> FOLFIRI + bevacizumab	Chemotherapy with Targeted Therapy	former smoker	light drinker	Living	NA	NA	NA
CM618C	CM618C2-S1Y2	CM618C1-S1Y2	CRC	Tumor	snATAC	CRC_CM618C2-S1Y2_2N1Ba1_1	snATAC	37	37	White	Non_Hispanic	F	NA	Resection of liver masses, colon, right ovary (source of lab specimen) --> adjuvant FOLFOX --> right hemihepatectomy (source of lab specimen) --> hepatic cryoablation --> progression of liver mets --> capecitabine + bevacizumab --> FOLFIRI + panitumumab --> SBRT for liver lesions --> resection of abdomil wall met and lymph node --> FOLFIRI + bevacizumab	Chemotherapy with Targeted Therapy	former smoker	light drinker	Living	NA	NA	NA
CM663C1	CM663C1-S1Y1		CRC	Tumor	snATAC	CRC_CM663C1-S1Y1N1Bma1_1	Multiome	53	54	NA	NA	NA	NA	NA	NA	NA	NA	NA	NA	NA	NA
CM663C1	CM663C1-T1Y1	CM663C1-T1Y1	CRC	Met	Multiome snATAC	CRC_CM663C1-T1Y1N1Bma1_1	Multiome	53	54	White	Non_Hispanic	F	NA	FOLFOX + bevacizumab x 6 --> resection of primary and liver lesion --> lung and more liver mets --> HAI FUDR + systemic FOLFIRI x 7 cycles --> progression --> clinical trial of atezolizumab + cobimetinib x 4 cycles --> progression --> tifluridine/tipiracil x 1 cycle --> brain and bone mets	Chemotherapy with Targeted Therapy	non-smoker	non-drinker	Deceased	NA	NA	NA
CPT1541DU	CPT1541DU-S1	CPT1541DU-S1	UCEC	Tumor	snATAC	UCEC_CPT1541DU-S1N1Bma1_1	Multiome	58	NA	NA	NA	NA	NA	NA	NA	NA	NA	NA	NA	NA	NA
CPT1541DU	CPT1541DU-T1	CPT1541DU-T1	UCEC	Met	Multiome snATAC	UCEC_CPT1541DU-T1N1_1Bma1_1	Multiome	58	NA	NA	NA	NA	NA	NA	NA	NA	NA	NA	NA	NA	NA
CPT2373DU	CPT2373DU-S1	CPT2373DU-S1	UCEC	Tumor	Multiome snATAC	UCEC_CPT2373DU-S1N1Z1_1Bma1_1	Multiome	62	NA	NA	NA	NA	NA	NA	NA	NA	NA	NA	NA	NA	NA
CPT2373DU	CPT2373DU-T1	CPT2373DU-T1	UCEC	Met	snATAC	UCEC_CPT2373-T1Y1N1_1Bma1_1	Multiome	62	NA	NA	NA	NA	NA	NA	NA	NA	NA	NA	NA	NA	NA
CPT4096DU	CPT4096DU-S1	CPT4096DU-S1	UCEC	Tumor	snATAC	UCEC_TWHG-CPT4096DU-XBa2_1	snATAC	59	NA	NA	NA	NA	NA	no	NA	NA	NA	NA	NA	NA	NA
CPT4096DU	CPT4096DU-T1	CPT4096DU-T1	UCEC	Met	snATAC	UCEC_TWHG-CPT4096DU-XBa1_1	snATAC	59	NA	NA	NA	NA	NA	no	NA	NA	NA	NA	NA	NA	NA
CPT4427DU	CPT4427DU-S1	CPT4427DU-S1	UCEC	Tumor	snATAC	UCEC_TWHG-CPT4427DU-XBa2_1	snATAC	52	NA	NA	NA	NA	NA	NA	NA	NA	NA	NA	NA	NA	NA
CPT4427DU	CPT4427DU-T1	CPT4427DU-T1	UCEC	Met	snATAC	UCEC_TWHG-CPT4427DU-XBa1_1	snATAC	52	NA	NA	NA	NA	NA	NA	NA	NA	NA	NA	NA	NA	NA
CPT704DU	CPT704DU-M1	CPT704DU-M1	UCEC	Normal	Multiome snATAC	UCEC_CPT704-M1Y1N1_1Bma1_1	Multiome	61	NA	NA	NA	NA	NA	no	NA	NA	NA	NA	NA	NA	NA
CPT704DU	CPT704DU-S1	CPT704DU-S1	UCEC	Tumor	Multiome snATAC	UCEC_CPT704DU-S1N1_1Bma1_1	Multiome	61	NA	NA	NA	NA	NA	NA	NA	NA	NA	NA	NA	NA	NA
CPT704DU	CPT704DU-T1	CPT704DU-T1	UCEC	Met	snATAC	UCEC_CPT704DU-T1N1_1Bma1_1	Multiome	61	NA	NA	NA	NA	NA	NA	NA	NA	NA	NA	NA	NA	NA
GBML018G1	GBML018G1-M1N2	GBML018G1-M1N2	GBM	Normal	Multiome snATAC	GBM_GBML018_GBML018G1-M1N2_2021-02-12	Multiome	NA	NA	NA	NA	NA	NA	NA	NA	NA	NA	NA	NA	NA	NA
GBML019G1	GBML019G1-M1N1	GBML019G1-M1N1	GBM	Normal	Multiome snATAC	GBM_GBML019_GBML019G1-M1_2021-04-02	Multiome	NA	NA	NA	NA	NA	NA	NA	NA	NA	NA	NA	NA	NA	NA
HT-018-P	HT-018-P-Slice2		PDAC	Tumor	snATAC	PDAC_TWCE-HT-018-P-Slice2_ATAC-lib1	snATAC	70	NA	NA	NA	NA	NA	NA	NA	NA	NA	NA	NA	NA	NA
HT-020-P	HT-020-P-PunchA2		PDAC	Tumor	snATAC	PDAC_TWCE-HT-020-P-PunchA2_ATAC-lib1	snATAC	52	NA	NA	NA	NA	NA	NA	NA	NA	NA	NA	NA	NA	NA
HT-022-P	HT-022-P-PunchA1		PDAC	Tumor	snATAC	PDAC_TWCE-HT-022-P-PunchA1_ATAC-lib1	snATAC	68	NA	NA	NA	NA	NA	NA	NA	NA	NA	NA	NA	NA	NA
HT029B1	HT029B1-S1PC	HT029B1-S1PC	BRCA	Tumor	snATAC	BRCA_TWCE-HT029B1-XBa1	snATAC	65	71	African American	Non_Hispanic	F	NA	None	None	former smoker	non-drinker	NA	NA	NA	NA
HT035B	HT035B1-S1PA	HT035B1-S1PA	BRCA	Tumor	snATAC	BRCA_TWCE-HT035B-XBa1	snATAC	60	62	White	Non_Hispanic	F	NA	None	None	former smoker	non-drinker	NA	NA	NA	NA
HT088B1	HT088B1-S1H1	HT088B1-S1H1	BRCA	Tumor	snATAC	BRCA_TWCE-HT088B1-S1H1A2K2Y2N1-ATAC	snATAC	61	62	White	Non_Hispanic	F	NA	None	None	non-smoker	heavy drinker	NA	NA	NA	NA
HT088B1	HT088B1-S1H2		BRCA	Tumor	snATAC	BRCA_TWCE-HT088B1-S1H2A2Y1N1-ATAC	snATAC	61	62	White	Non_Hispanic	F	NA	None	None	non-smoker	heavy drinker	NA	NA	NA	NA
HT090P1	HT090P1-T2A3	HT090P1-T2A3	PDAC	Met	Multiome snATAC	PDAC_HT090P1-T2A3Y2N1_1Bma1_1	Multiome	60	62	White	Non_Hispanic	M	NA	Adjuvant Xeloda, Gemcitabine, Radiation	Chemo+Radiation	current smoker	NA	NA	NA	NA	NA
HT113P1	HT113P1-T2A3	HT113P1-T2A3	PDAC	Met	Multiome snATAC	PDAC_HT113P1-T2A3Y2N1_1Bma1_1	Multiome	72	72	White	Non_Hispanic	F	NA	None	None	former smoker	NA	NA	NA	NA	NA
HT128B1	HT128B1-S1H4	HT128B1-S1H4	BRCA	Tumor	snATAC	BRCA_TWCE-HT128B1-XBa2_1-HT128B1-XBa2	snATAC	66	72	African American	Non_Hispanic	F	NA	None	None	non-smoker	non-drinker	NA	NA	NA	NA
HT137B1	HT137B1-S1H7	HT137B1-S1H7	BRCA	Tumor	snATAC	BRCA_TWCE-HT137B1-XBa1	snATAC	48	48	White	Non_Hispanic	F	NA	None	None	former smoker	heavy drinker	NA	NA	NA	NA
HT1408	HT1408-06		BRCA	Tumor	snATAC	BRCA_1408-06	snATAC	64	64	NA	NA	NA	NA	NA	NA	NA	NA	NA	NA	NA	NA
HT141B1	HT141B1-S1H1	HT141B1-S1H1	BRCA	Tumor	snATAC	BRCA_TWCE-HT141B1-XBa1	snATAC	53	54	White	Non_Hispanic	F	NA	paclitaxel and Adriamycin/Cyclophosphamide	Chemo	non-smoker	heavy drinker	NA	NA	NA	NA
HT163B1	HT163B1-S1H6	HT163B1-S1H6	BRCA	Tumor	snATAC	BRCA_TWCE-HT163B1-S1H6A3-XBa1	snATAC	30	30	White	Non_Hispanic	F	NA	None	None	non-smoker	light drinker	NA	NA	NA	NA
HT181P1	HT181P1-T1A3	HT181P1-T1A3	PDAC	Met	Multiome snATAC	PDAC_HT181P1-T1A3Y2N1_1Bma1_1	Multiome	65	65	NA	NA	NA	NA	NA	NA	NA	NA	NA	NA	NA	NA
HT206B1	HT206B1-S1H4	HT206B1-S1H4	BRCA	Tumor	snATAC	BRCA_TWCE-HT206B1-XBa1_1-HT206B1-XBa1	snATAC	52	53	White	Non_Hispanic	F	NA	Yes (undetermined type) but stopped due to side effects.	Other	non-smoker	non-drinker	NA	NA	NA	NA
HT214B1	HT214B1-S1H2	HT214B1-S1H2	BRCA	Tumor	snATAC	BRCA_TWCE-HT214B1-XBa1	snATAC	77	77	White	Non_Hispanic	F	NA	NA	NA	non-smoker	non-drinker	NA	NA	NA	NA
HT217B1	HT217B1-S1H1	HT217B1-S1H1	BRCA	Tumor	snATAC	BRCA_TWCE-HT217B1-XBa1	snATAC	61	61	African American	Non_Hispanic	F	NA	NA	NA	non-smoker	non-drinker	NA	NA	NA	NA
HT224P1	HT224P1-S1	HT224P1-S1	PDAC	Tumor	Multiome snATAC	PDAC_HT224P1-S1Fc2A2N1Bma1_1	Multiome	60	61	White	Non_Hispanic	F	NA	FOLIRINOX, Gem/Abraxane	Chemo	non-smoker	NA	NA	NA	NA	NA
HT225C1	HT225C1-Th1	HT225C1-Th1	CRC	Met	Multiome snATAC	CRC_HT225C1-Th1Fc1A2N1Bma1_1	Multiome	61	62	White	NA	F	NA	FOLFOX + bevacizumab --> 5-FU/LB + bev --> right hepatectomy and sigmoid colectomy --> 5-FU/LV --> liver lesions ablated (microwave) --> FOLFIRI + bevacizuamb --> liver and diaphragm resection and ablation of liver mets (source of lab specimen) --> FOLFIRI + panitumumab	Chemotherapy with Targeted Therapy	NA	NA	Living	NA	NA	NA
HT230C1	HT230C1-Th1	HT230C1-Th1	CRC	Met	Multiome snATAC	CRC_HT230C1-Th1Fc2A2N1Bma1_1	Multiome	58	59	White	NA	M	NA	FOLFOX + panitumumab x 6 cycles (pani only for the last 4) --> resection of liver mets (source of lab specimen) --> 5-FU/LV + panitumumab	Chemotherapy with Targeted Therapy	non-smoker	heavy drinker	Deceased	NA	NA	NA
HT231P1	HT231P1-S1H3	HT231P1-S1H3	PDAC	Tumor	Multiome snATAC	PDAC_HT231P1-S1H3Fc2A2N1Bma1_1	Multiome	62	63	African American	Non_Hispanic	F	NA	FOLFIRINOX, SBRT	Chemo	non-smoker	NA	NA	NA	NA	NA
HT232P1	HT232P1-S1H1	HT232P1-S1H1	PDAC	Tumor	Multiome snATAC	PDAC_HT232P1-S1H1Fc2A2_1N1Bma1_1	Multiome	59	60	White	Non_Hispanic	F	NA	FOLFIRINOX, FOLFIRI	Chemo	former smoker	NA	NA	NA	NA	NA
HT235B1	HT235B1-S1H1	HT235B1-S1H1	BRCA	Tumor	Multiome snATAC	BRCA_HT235B1-S1H1Fc2A2N1Bma1_1	Multiome	77	77	White	Non_Hispanic	F	NA	letrozole	Hormone	non-smoker	non-drinker	NA	NA	NA	NA
HT242P1	HT242P1-S1H1	HT242P1-S1H1	PDAC	Tumor	Multiome snATAC	PDAC_HT242P1-S1H1Fc2A2N1Bma1_1	Multiome	66	70	White	Non_Hispanic	M	NA	None	None	former smoker	NA	Deceased	448	NA	NA
HT243B1	HT243B1-S1H4	HT243B1-S1H4	BRCA	Tumor	Multiome snATAC	BRCA_HT243B1-S1H4Fc2A2N1Bma1_1	Multiome	45	45	White	Non_Hispanic	F	NA	None	None	former smoker	non-drinker	NA	NA	NA	NA
HT250C1	HT250C1-Th1K1	HT250C1-Th1K1	CRC	Met	Multiome snATAC	CRC_HT250C1-Th1K1Fc2A2N1_1Bma1_1	Multiome	65	66	African American	NA	F	NA	low anterior resection --> FOLFOX + bevacizumab --> resection of 4 liver metastases (source of lab specimen)	Chemotherapy with Targeted Therapy	former smoker	heavy drinker	Living	NA	NA	NA
HT253C1	HT253C1-Th1K1	HT253C1-Th1K1	CRC	Met	Multiome snATAC	CRC_HT253C1-Th1K1Fc2A2N1Bma1_1	Multiome	46	47	White	NA	F	NA	FOLFOX + bevacizumab --> 5-FU/LV + bevacizumab --> FOLFOX + bev --> FOLFIRI + panitumumab --> irinotecan + panitumumab --> liver met resection and left colectomy (source of lab specimen) --> FOLFOX + bev	Chemotherapy with Targeted Therapy	non-smoker	light drinker	Deceased	NA	NA	NA
HT259P1	HT259P1-S1H1	HT259P1-S1H1	PDAC	Tumor	Multiome snATAC	PDAC_HT259P1-S1H1Fc2A2_1N1Bma1_1	Multiome	68	69	White	Non_Hispanic	F	NA	FOLFIRINOX	Chemo	non-smoker	NA	Deceased	112	NA	NA
HT260C1	HT260C1-Th1K1	HT260C1-Th1K1	CRC	Met	Multiome snATAC	CRC_HT260C1-Th1K1Fc2A2N1Bma1_1	Multiome	51	51	White	NA	M	NA	Neoadjuvant chemoradiation (capecitabine),low anterior resection,TACE,FOLFIRI + bevacizumab,right hepatectomy (source of lab specimen),clinical trial of oncolytic adenoviral vector	Chemoradiation + Chemotherapy with Targeted Therapy	non-smoker	light drinker	Living	NA	NA	NA
HT263B1	HT263B1-S1H1	HT263B1-S1H1	BRCA	Tumor	Multiome snATAC	BRCA_HT263B1-S1H1A3N1Ba1_1	Multiome	68	68	White	Non_Hispanic	F	NA	None	None	non-smoker	non-drinker	NA	NA	NA	NA
HT264P1	HT264P1-S1H2	HT264P1-S1H2	PDAC	Tumor	Multiome snATAC	PDAC_HT264P1-S1H2Fc2A2N1Bma1_1	Multiome	77	77	White	Non_Hispanic	F	NA	None	None	non-smoker	NA	NA	NA	NA	NA
HT268B1	HT268B1-Th1H3	HT268B1-Th1H3	BRCA	Met	Multiome snATAC	BRCA_HT268B1-Th1H3Fc2A2N1Bma1_1	Multiome	39	40	White	Non_Hispanic	F	NA	Adjuvant Radiation and capecitabine	Chemo	non-smoker	non-drinker	NA	NA	NA	NA
HT270P	HT270P1-S1H2	HT270P1-S1H2	PDAC	Tumor	Multiome snATAC	PDAC_HT270P1-S1H2Fc2A2N1Bma1_1	Multiome	60	60	White	Non_Hispanic	M	NA	None	None	current smoker	NA	NA	NA	NA	NA
HT270P	HT270P2-Th1Fc1	HT270P2-Th1Fc1	PDAC	Met	Multiome snATAC	PDAC_HT270P2-Th1Fc1N1_1Bma1_1	Multiome	60	60	White	Non_Hispanic	M	NA	None	None	current smoker	NA	NA	NA	NA	NA
HT271B1	HT271B1-S1H3	HT271B1-S1H3	BRCA	Tumor	Multiome snATAC	BRCA_HT271B1-S1H3Fc2A5N1Bma1_1	Multiome	50	51	White	Non_Hispanic	F	NA	AC x 3, then Cytoxan held for cycle 4, taxol started week 12, carboplatin was declined	Chemo	non-smoker	non-drinker	NA	NA	NA	NA
HT288P1	HT288P1-S1H4	HT288P1-S1H4	PDAC	Tumor	Multiome snATAC	PDAC_HT288P1-S1H4Fc2A2N1Bma1_1	Multiome	72	73	White	Non_Hispanic	M	NA	None	None	former smoker	NA	NA	NA	NA	NA
HT291C1	HT291C1-M1A3	HT291C1-M1A3	CRC	Normal	Multiome snATAC	CRC_HT291C1-M1A3N1Bma1_1	Multiome	64	NA	NA	NA	NA	NA	NA	NA	NA	NA	NA	NA	NA	NA
HT297B1	HT297B1-S1H1	HT297B1-S1H1	BRCA	Tumor	Multiome snATAC	BRCA_HT297B1-S1H1Fc2A2N1_1Bma1	Multiome	62	62	White	Non_Hispanic	F	NA	None	None	former smoker	non-drinker	NA	NA	NA	NA
HT305B1	HT305B1-S1H1	HT305B1-S1H1	BRCA	Tumor	Multiome snATAC	BRCA_HT305B1-S1H1Fc2A2_1N1Bma1_1	Multiome	48	48	White	Non_Hispanic	F	NA	None	None	non-smoker	non-drinker	NA	NA	NA	NA
HT306P1	HT306P1-S1H1	HT306P1-S1H1	PDAC	Tumor	Multiome snATAC	PDAC_HT306P1-S1H1Fc2A2N1Bma1_1	Multiome	74	74	White	Non_Hispanic	F	NA	FOLFIRINOX	Chemo	former smoker	heavy drinker	Deceased	42	NA	NA
HT307C1	HT307C1-Th1K1	HT307C1-Th1K1	CRC	Met	Multiome snATAC	CRC_HT307C1-Th1K1Fc2A2N1Bma1_1	Multiome	59	NA	NA	NA	NA	NA	NA	NA	NA	NA	NA	NA	NA	NA
HT341P1	HT341P1-S1H1	HT341P1-S1H1	PDAC	Tumor	Multiome snATAC	PDAC_HT341P1-S1H1A3N1_1Bma1_1	Multiome	75	76	White	Non_Hispanic	F	NA	Gemzar/Abraxane	Chemo	non-smoker	NA	NA	NA	NA	NA
HT378B1	HT378B1-S1H1	HT378B1-S1H1	BRCA	Tumor	Multiome snATAC	BRCA_HT378B1-S1H1A3Y1N1_1Bma1_1	Multiome	61	62	White	Non_Hispanic	F	NA	TCHP (caroplatin dropped with C2 due to severe toxicities) docetaxel dropped C5 and 6 due to progressive disease	Chemo	current smoker	non-drinker	NA	NA	NA	NA
HT378B1	HT378B1-S1H2	HT378B1-S1H2	BRCA	Tumor	Multiome snATAC	BRCA_HT378B1-S1H2A3Y1N1_1Bma1_1	Multiome	61	62	White	Non_Hispanic	F	NA	TCHP (caroplatin dropped with C2 due to severe toxicities) docetaxel dropped C5 and 6 due to progressive disease	Chemo	current smoker	non-drinker	NA	NA	NA	NA
HT384B1	HT384B1-S1H1	HT384B1-S1H1	BRCA	Tumor	Multiome snATAC	BRCA_HT384B1-S1H1A3_1N1_1Bma1_1	Multiome	56	56	African American	Non_Hispanic	F	NA	ddAC-T	Chemo	non-smoker	heavy drinker	NA	NA	NA	NA
HT390P1	HT390P1-S1H1	HT390P1-S1H1	PDAC	Tumor	Multiome snATAC	PDAC_HT390P1-S1H1A3N1_1Bma1_1	Multiome	71	71	White	Non_Hispanic	M	NA	None	None	non-smoker	NA	NA	NA	NA	NA
HT412P1	HT412P1-S1H1	HT412P1-S1H1	PDAC	Tumor	Multiome snATAC	PDAC_HT412P1-S1H1A3N1_1Bma1_1	Multiome	73	73	NA	NA	NA	NA	NA	NA	NA	NA	NA	NA	NA	NA
HT447P	HT447P1-Th1K1A3	HT447P1-Th1K1A3	PDAC	Met	Multiome snATAC	PDAC_HT447P1-K1A3N1_1Bma1_1	Multiome	69	73	White	Non_Hispanic	F	NA	adjuvant carboplatin+pembrolizumab+pemetrexed	Chemo+immunotherapy	former smoker	NA	Deceased	NA	NA	NA
HT452P	HT452P1-Th1K1	HT452P1-Th1K1	PDAC	Met	Multiome snATAC	PDAC_HT452P1-Th1K1A3Y1Nd1_2Bma1_1	Multiome	61	61	White	Non_Hispanic	M	NA	FOLFIRINOX+radiation, FOLFIRI	Chemo+Radiation	non-smoker	NA	NA	NA	NA	NA
HT497B1	HT497B1-S1H1	HT497B1-S1H1	BRCA	Tumor	Multiome snATAC	BRCA_HT497B1-S1H1A3Y1Nd1_2Bma1_1	Multiome	65	65	White	Non_Hispanic	F	NA	HER2 targeted therapy (Perjeta/Herceptin/Taxotere) 8 cycles	HER2-targeted therapies	former smoker	non-drinker	NA	NA	NA	NA
HT514B1	HT514B1-S1H3	HT514B1-S1H3	BRCA	Tumor	Multiome snATAC	BRCA_HT514B1-S1H3A3Y1Nd1_2Bma1_1	Multiome	45	50	White	Non_Hispanic	F	NA	None	None	non-smoker	non-drinker	NA	NA	NA	NA
HT517B1	HT517B1-S1H1	HT517B1-S1H1	BRCA	Tumor	Multiome snATAC	BRCA_HT517B1-S1H1A3Y1Nd1_2Bma1_1	Multiome	40	41	African American	Non_Hispanic	F	NA	Started initially but did not complete	NA	non-smoker	heavy drinker	NA	NA	NA	NA
HT545B1	HT545B1-S1H1	HT545B1-S1H1	BRCA	Tumor	Multiome snATAC	BRCA_HT545B1-H1Fc2Nd1_2Bma1_1	Multiome	66	66	White	Non_Hispanic	F	NA	None	None	former smoker	non-drinker	NA	NA	NA	NA
HTx001S1	HTx001S1-S1A1		HNSCC	Tumor	snATAC	HNSCC_HTx001S1-S1A1Nd1_2Bma1_1	Multiome	59	NA	NA	NA	NA	NA	NA	NA	NA	NA	NA	NA	NA	NA
HTx002S1	HTx002S1-S1	HTx002S1-S1	HNSCC	Tumor	Multiome snATAC	HNSCC_HTx002S1-S1Nd1_2Bma1_1	Multiome	NA	NA	NA	NA	NA	NA	NA	NA	NA	NA	NA	NA	NA	Negative
HTx003S1	HTx003S1-S1A1	HTx003S1-S1A1	HNSCC	Tumor	Multiome snATAC	HNSCC_HTx003S1-S1A1Nd1_2Bma1_1	Multiome	62	NA	NA	NA	NA	NA	NA	NA	NA	NA	NA	NA	NA	NA
HTx004S1	HTx004S1-S1A1	HTx004S1-S1A1	HNSCC	Tumor	Multiome snATAC	HNSCC_HTx004S1-S1A1Nd1_2Bma1_1	Multiome	70	NA	NA	NA	NA	NA	NA	NA	NA	NA	NA	NA	NA	Negative
HTx006S1	HTx006S1-S1	HTx006S1-S1	HNSCC	Tumor	Multiome snATAC	HNSCC_HTx006S1-S1Nd1_2Bma1_1	Multiome	49	NA	NA	NA	NA	NA	NA	NA	NA	NA	NA	NA	NA	Negative
HTx007S1	HTx007S1-S1	HTx007S1-S1	HNSCC	Tumor	Multiome snATAC	HNSCC_HTx007S1-S1Nd1_2Bma1_1	Multiome	69	NA	NA	NA	NA	NA	NA	NA	NA	NA	NA	NA	NA	Positive
HTx009S1	HTx009S1-S1A1	HTx009S1-S1A1	HNSCC	Tumor	Multiome snATAC	HNSCC_HTx009S1-S1A1Nd1_2Bma1_1	Multiome	68	NA	NA	NA	NA	NA	NA	NA	NA	NA	NA	NA	NA	Positive
HTx011S1	HTx011S1-S1	HTx011S1-S1	HNSCC	Tumor	Multiome snATAC	HNSCC_HTx011S1-S1Nd1_2Bma1_1	Multiome	53	NA	NA	NA	NA	NA	NA	NA	NA	NA	NA	NA	NA	Positive
HTx012S1	HTx012S1-S1	HTx012S1-S1	HNSCC	Tumor	Multiome snATAC	HNSCC_HTx012S1-S1Nd1_2Bma1_1	Multiome	53	NA	NA	NA	NA	NA	NA	NA	NA	NA	NA	NA	NA	Positive
HTx013S1	HTx013S1-S1	HTx013S1-S1	HNSCC	Tumor	Multiome snATAC	HNSCC_HTx013S1-S1Nd1_2Bma1_1	Multiome	61	NA	NA	NA	NA	NA	NA	NA	NA	NA	NA	NA	NA	Negative
K1900070	K1900070	K1900070	ccRCC	Normal	snATAC	ccRCC_TWAW-K1900070_1FB-XBa1	snATAC	54	NA	NA	NA	NA	NA	NA	NA	NA	NA	NA	NA	NA	NA
ML080M1	ML080M1-Ty1	ML080M1-Ty1	SKCM	Met	Multiome snATAC	SKCM_ML080M1-Ty1Y1Nd1_2Bma1_1	Multiome	50	NA	NA	NA	NA	NA	None	None	NA	NA	NA	NA	NA	NA
ML1199M1	ML1199M1-Ty1	ML1199M1-Ty1	SKCM	Met	Multiome snATAC	SKCM_ML1199M1-Ty1N1_1Bma1_1	Multiome	51	NA	NA	NA	NA	NA	None	None	NA	NA	NA	NA	NA	NA
ML1199M1	ML1199M1-Ty2	ML1199M1-Ty2	SKCM	Met	Multiome snATAC	SKCM_ML1199M1-Ty2Y1N2_1Bma1_1	Multiome	51	NA	NA	NA	NA	NA	None	None	NA	NA	NA	NA	NA	NA
ML1232M1	ML1232M1-Ty1	ML1232M1-Ty1	SKCM	Met	Multiome snATAC	SKCM_ML1232M1-Ty1N1_1Bma1_1	Multiome	74	NA	NA	NA	NA	NA	Yes	NA	NA	NA	NA	NA	NA	NA
ML1239M1	ML1239M1-Tf1	ML1239M1-Tf1	SKCM	Met	Multiome snATAC	SKCM_ML1239M1-Tf1Y1N1_1Bma1_1	Multiome	69	NA	NA	NA	NA	NA	Yes	NA	NA	NA	NA	NA	NA	NA
ML123M1	ML123M1-Ty1	ML123M1-Ty1	SKCM	Met	Multiome snATAC	SKCM_ML123M1-Ty1Y1Nd1_2Bma1_1	Multiome	50	NA	NA	NA	NA	NA	None	None	NA	NA	NA	NA	NA	NA
ML1254M1	ML1254M1-Ty1	ML1254M1-Ty1	SKCM	Met	Multiome snATAC	SKCM_ML1254M1-Ty1Y1Nd1_2Bma1_1	Multiome	77	NA	NA	NA	NA	NA	NA	NA	NA	NA	NA	NA	NA	NA
ML1294M1	ML1294M1-Ty1	ML1294M1-Ty1	SKCM	Met	Multiome snATAC	SKCM_ML1294M1-Ty1Y1Nd1_2Bma1_1	Multiome	35	NA	NA	NA	NA	NA	None	None	NA	NA	NA	NA	NA	NA
ML1329M1	ML1329M1-S1	ML1329M1-S1	SKCM	Tumor	Multiome snATAC	SKCM_ML1329M1-S1Y1Nd1_2Bma1_1	Multiome	60	NA	NA	NA	NA	NA	NA	NA	NA	NA	NA	NA	NA	NA
ML1332M1	ML1332M1-Ty1	ML1332M1-Ty1	SKCM	Met	Multiome snATAC	SKCM_ML1332M1-Ty1Y1Nd1_2Bma1_1	Multiome	88	NA	NA	NA	NA	NA	None	None	NA	NA	NA	NA	NA	NA
ML139M1	ML139M1-Tf1	ML139M1-Tf1	SKCM	Met	Multiome snATAC	SKCM_ML139M1-Tf1Y1Nd1_2Bma1_1	Multiome	70	NA	NA	NA	NA	NA	NA	NA	NA	NA	NA	NA	NA	NA
ML1511M1	ML1511M1-S1	ML1511M1-S1	SKCM	Tumor	Multiome snATAC	SKCM_ML1511M1-S1Y1Nd1_2Bma1_1	Multiome	33	NA	NA	NA	NA	NA	None	None	NA	NA	NA	NA	NA	NA
ML1525M1	ML1525M1-Ty1	ML1525M1-Ty1	SKCM	Met	Multiome snATAC	SKCM_ML1525M1-Ty1Y1Nd1_2Bma1_1	Multiome	64	NA	NA	NA	NA	NA	Yes	NA	NA	NA	NA	NA	NA	NA
ML1526M1	ML1526M1-Ta1	ML1526M1-Ta1	SKCM	Met	Multiome snATAC	SKCM_ML1526M1-Ta1Y1Nd1_2Bma1_1	Multiome	60	NA	NA	NA	NA	NA	Yes	NA	NA	NA	NA	NA	NA	NA
ML1646M1	ML1646M1-S1	ML1646M1-S1	SKCM	Tumor	Multiome snATAC	SKCM_ML1646M1-S1Y1Nd1_2Bma1_1	Multiome	73	NA	NA	NA	NA	NA	NA	NA	NA	NA	NA	NA	NA	NA
ML1652M1	ML1652M1-Ty1	ML1652M1-Ty1	SKCM	Met	Multiome snATAC	SKCM_ML1652M1-Ty1Y1Nd1_2Bma1_1	Multiome	64	NA	NA	NA	NA	NA	no	NA	NA	NA	NA	NA	NA	NA
ML1704M1	ML1704M1-Ty1	ML1704M1-Ty1	SKCM	Met	Multiome snATAC	SKCM_ML1704M1-Ty1Y1Nd1_2Bma1_1	Multiome	51	NA	NA	NA	NA	NA	NA	NA	NA	NA	NA	NA	NA	NA
ML1984M1	ML1984M1-Ty1	ML1984M1-Ty1	SKCM	Met	Multiome snATAC	SKCM_ML1984M1-Ty1Y1Nd1_2Bma1_1	Multiome	58	NA	NA	NA	NA	NA	NA	NA	NA	NA	NA	NA	NA	NA
ML225M1	ML225M1-Ty1	ML225M1-Ty1	SKCM	Met	Multiome snATAC	SKCM_ML225M1-Ty1Y1Nd1_2Bma1_1	Multiome	65	NA	NA	NA	NA	NA	NA	NA	NA	NA	NA	NA	NA	NA
ML2356M1	ML2356M1-S1	ML2356M1-S1	SKCM	Tumor	Multiome snATAC	SKCM_ML2356M1-S1Y1Nd1_2Bma1_1	Multiome	46	NA	NA	NA	NA	NA	None	None	NA	NA	NA	NA	NA	NA
ML499M1	ML499M1-S1	ML499M1-S1	SKCM	Tumor	Multiome snATAC	SKCM_ML499M1-S1Y1Nd1_2Bma1_1	Multiome	56	NA	NA	NA	NA	NA	NA	NA	NA	NA	NA	NA	NA	NA
MMY18273	MMY18273	MMY18273	MM	Tumor	snATAC	MM_H_YX-MMY18273-N1B1ATAC	scATAC	60	NA	African American	NA	F	NA	VRD x 7	proteasome inhibitor + mmunomodulatory +corticosteroid	NA	NA	NA	NA	NA	NA
MMY21940	MMY21940	MMY21940	MM	Tumor	snATAC	MM_H_YX-MMY21940-N1B1ATAC	scATAC	71	NA	White	NA	F	NA	Daratumumab x unknown	Monoclonal Antibody Therapy	NA	NA	NA	NA	NA	NA
MMY22933	MMY22933	MMY22933	MM	Tumor	snATAC	MM_H_YX-MMY22933-N1B1ATAC	scATAC	62	NA	White	NA	M	NA	Dara-MPR x 1; VRD x 4; Len maintence	Monoclonal Antibody Therapy,proteasome inhibitor + mmunomodulatory +corticosteroid	NA	NA	NA	NA	NA	NA
MMY34339	MMY34339	MMY34339	MM	Tumor	snATAC	MM_H_YX-MMY34339-N1B1ATAC	scATAC	65	NA	White	NA	M	NA	None	None	NA	NA	NA	NA	NA	NA
MMY34600	MMY34600	MMY34600	MM	Tumor	snATAC	MM_H_YX-MMY34600-N1B1ATAC	scATAC	74	NA	White	NA	F	NA	VRD x unknown	proteasome inhibitor + mmunomodulatory +corticosteroid	NA	NA	NA	NA	NA	NA
MMY70893	MMY70893	MMY70893	MM	Tumor	snATAC	MM_H_YX-MMY70893-N1B1ATAC	scATAC	59	NA	African American	NA	M	NA	RVD x 4; ASCT; Len Main	transplant, proteasome inhibitor + mmunomodulatory +corticosteroid	NA	NA	NA	NA	NA	NA
MMY80649	MMY80649	MMY80649	MM	Tumor	snATAC	MM_H_YX-MMY80649-N1B1ATAC	scATAC	62	NA	White	NA	M	NA	KRD x 4; ASCT; Len main	transplant, proteasome inhibitor + mmunomodulatory +corticosteroid	NA	NA	NA	NA	NA	NA
P5216	P5216-N1	P5216-N1	HNSCC	Tumor	Multiome snATAC	HNSCC_P5216-N1_2Bma1_1	Multiome	56	56	NA	NA	M	NA	NA	NA	NA	NA	NA	NA	NA	Negative
P5216	P5216-N2	P5216-N2	HNSCC	Tumor	Multiome snATAC	HNSCC_HTx014S1-S1Nd1_2Bma1_1	Multiome	56	56	NA	NA	M	NA	NA	NA	NA	NA	NA	NA	NA	NA
P5296	P5296-1N1	P5296-1N1	HNSCC	Tumor	Multiome snATAC	HNSCC_P5296-1N1_1Bma1_1	Multiome	54	55	NA	NA	M	NA	NA	NA	NA	NA	NA	NA	NA	Negative
P5296	P5296-1N2	P5296-1N2	HNSCC	Tumor	Multiome snATAC	HNSCC_HTx008S1-S1A1Nd1_2Bma1_1	Multiome	54	55	NA	NA	NA	NA	NA	NA	NA	NA	NA	NA	NA	Negative
P5379	P5379-N1	P5379-N1	HNSCC	Tumor	Multiome snATAC	HNSCC_P5379-N1_2Bma1_1	Multiome	67	68	NA	NA	F	NA	NA	NA	NA	NA	NA	NA	NA	Negative
P5504	P5504-N1	P5504-N1	HNSCC	Tumor	Multiome snATAC	HNSCC_P5504-N1_1Bma1_1	Multiome	63	64	NA	NA	M	NA	NA	NA	NA	NA	NA	NA	NA	Positive
P5514	P5514-1N1	P5514-1N1	HNSCC	Tumor	Multiome snATAC	HNSCC_P5514-1N1_1Bma1_1	Multiome	75	75	NA	NA	F	NA	NA	NA	NA	NA	NA	NA	NA	Negative
P5532	P5532-N1	P5532-N1	HNSCC	Tumor	Multiome snATAC	HNSCC_P5532N1_1Bma1_1	Multiome	69	NA	NA	NA	NA	NA	NA	NA	NA	NA	NA	NA	NA	Positive
P5539	P5539-N1	P5539-N1	HNSCC	Tumor	Multiome snATAC	HNSCC_P5539-N1_1Bma1_1	Multiome	58	59	NA	NA	M	NA	NA	NA	NA	NA	NA	NA	NA	Positive
P5576	P5576-1N1	P5576-1N1	HNSCC	Tumor	Multiome snATAC	HNSCC_P5576-1N1_1Bma1_1	Multiome	56	56	NA	NA	F	NA	NA	NA	NA	NA	NA	NA	NA	Negative
P5590	P5590-N1	P5590-N1	HNSCC	Tumor	Multiome snATAC	HNSCC_P5590N1_1Bma1_1	Multiome	73	NA	NA	NA	NA	NA	NA	NA	NA	NA	NA	NA	NA	Positive
P5794	P5794-N1	P5794-N1	HNSCC	Tumor	Multiome snATAC	HNSCC_P5794N1_1Bma1_1	Multiome	47	NA	NA	NA	NA	NA	NA	NA	NA	NA	NA	NA	NA	NA
P5797	P5797-N1	P5797-N1	HNSCC	Tumor	Multiome snATAC	HNSCC_P5797N1_1Bma1_1	Multiome	60	NA	NA	NA	NA	NA	NA	NA	NA	NA	NA	NA	NA	Negative
PM1380P	PM1380P1-T1Y2	PM1380P1-T1Y2	PDAC	Met	Multiome snATAC	PDAC_PM1380P1-T1Y2N1Bma1_1	Multiome	40	NA	White	Non_Hispanic	F	NA	FOLFOX	Chemo	NA	NA	Deceased	NA	NA	NA
PM1467P	PM1467P1-T1Y2	PM1467P1-T1Y2	PDAC	Met	Multiome snATAC	PDAC_PM1467P1-T1Y2N1Bma1_1	Multiome	67	NA	White	Non_Hispanic	F	NA	FOLFOX, then FOLFIRI	Chemo	NA	NA	Living	NA	NA	NA
PM1532P	PM1532P1-T1Y2	PM1532P1-T1Y2	PDAC	Met	Multiome snATAC	PDAC_PM1532P1-T1Y2N1_1Bma1_1	Multiome	75	NA	White	Non_Hispanic	F	NA	FOLFIRINOX, then gemcitabine+nab-paclitaxel	Chemo	NA	NA	Living	NA	NA	NA
PM185P	PM185P1-T1N2	PM185P1-T1N2	PDAC	Met	Multiome snATAC	PDAC_PM185P1-T1N2_1Bma1_1	Multiome	66	NA	White	Non_Hispanic	M	NA	None	None	current smoker	heavy drinker	NA	NA	NA	NA
PM439P	PM439P1-T1N1	PM439P1-T1N1	PDAC	Met	Multiome snATAC	PDAC_PM439P1-T1N1_1Bma1_1	Multiome	54	NA	White	Non_Hispanic	F	NA	None	None	NA	NA	Living	NA	NA	NA
PM565P	PM565P1-T1N1	PM565P1-T1N1	PDAC	Met	Multiome snATAC	PDAC_PM565P1-T1N1_1Bma1_1	Multiome	56	NA	White	Non_Hispanic	F	NA	None	None	NA	NA	Living	NA	NA	NA
PM581P	PM581P1-T1N1	PM581P1-T1N1	PDAC	Met	Multiome snATAC	PDAC_PM581P1-T1N1_1Bma1_1	Multiome	45	NA	African American	Non_Hispanic	M	NA	FOLFIRINOX + PF-041	Chemo	NA	NA	Living	NA	NA	NA
SN001H1	SN001H1-Ms1	SN001H1-Ms1	SKCM	Healthy	Multiome snATAC	SKCM_SN001H1-Ms1A3Y1K1N1_1Bma1_1	Multiome	NA	NA	NA	NA	NA	NA	no	NA	NA	NA	NA	NA	NA	NA
SP369H1	SP369H1-Mc1	SP369H1-Mc1	CRC	Normal	Multiome snATAC	CRC_SP369H1-Mc1N1Bma1_1	Multiome	NA	NA	NA	NA	NA	NA	NA	NA	NA	NA	NA	NA	NA	NA
SP819H1	SP819H1-Mc1	SP819H1-Mc1	CRC	Normal	Multiome snATAC	CRC_SP819H1-Mc1_1N1Bma1_1	Multiome	NA	NA	NA	NA	NA	NA	NA	NA	NA	NA	NA	NA	NA	NA
VF026V1	VF026V1-S1_1N1	VF026V1-S1_1N1	OV	Tumor	Multiome snATAC	OV_VF026V1-S1_1N1_1Bma1_1	Multiome	74	NA	NA	NA	NA	NA	NA	NA	NA	NA	NA	NA	NA	NA
VF027V1	VF027V1-S1_1N1	VF027V1-S1_1N1	OV	Tumor	Multiome snATAC	OV_VF027V1-S1_1N1_1Bma1_1	Multiome	57	NA	NA	NA	NA	NA	NA	NA	NA	NA	NA	NA	NA	NA
VF027V1	VF027V1-S1Y1	VF027V1-S1Y1	OV	Tumor	Multiome snATAC	OV_VF027V1-S1Y1N1_1Bma1_1	Multiome	57	NA	NA	NA	NA	NA	NA	NA	NA	NA	NA	NA	NA	NA
VF029V1	VF029V1-S1Y2	VF029V1-S1Y2	OV	Tumor	snATAC	OV_TWIT-VF029V1-S1Y2_2N1Ba1_1	snATAC	60	NA	NA	NA	NA	NA	NA	NA	NA	NA	NA	NA	NA	NA
VF031V1	VF031V1-Tm1Y1	VF031V1-Tm1Y1	OV	Met	snATAC	OV_TWIT-VF031V1-TM1Y2_2N1Ba1_1	snATAC	62	NA	NA	NA	NA	NA	NA	NA	NA	NA	NA	NA	NA	NA
VF032V1	VF032V1_S1N1	VF032V1_S1N1	OV	Tumor	Multiome snATAC	OV_VF032V1-S1N1Bma1_1	Multiome	65	NA	NA	NA	NA	NA	NA	NA	NA	NA	NA	NA	NA	NA
VF034V1	VF034V1-T1Y1	VF034V1-T1Y1	OV	Met	Multiome snATAC	OV_VF034V1-T1Y1N1_1Bma1_1	Multiome	58	NA	NA	NA	NA	NA	NA	NA	NA	NA	NA	NA	NA	NA
VF035V1	VF035V1_S1N1	VF035V1_S1N1	OV	Tumor	Multiome snATAC	OV_VF035V1-XBma1_1	Multiome	63	NA	NA	NA	NA	NA	NA	NA	NA	NA	NA	NA	NA	NA
VF044V1	VF044V1-S1N1	VF044V1-S1N1	OV	Tumor	Multiome snATAC	OV_VF044V1-S1N1_1Bma1_1	Multiome	58	NA	NA	NA	NA	NA	NA	NA	NA	NA	NA	NA	NA	NA
VF050V1	VF050V1-S2N1	VF050V1-S2N1	OV	Tumor	Multiome snATAC	OV_VF050V1-S2N1_1Bma1_1	Multiome	61	NA	NA	NA	NA	NA	NA	NA	NA	NA	NA	NA	NA	NA
WU044	WU044	WU044	MM	Tumor	snATAC	MM_H_YX-WU044-Ba1_1	scATAC	67	NA	White	NA	F	NA	VRD x 4; ASCT; IRD x 4; Ixa maintence; Len maintence	transplant, proteasome inhibitor + mmunomodulatory +corticosteroid	NA	NA	NA	NA	NA	NA
WU082	WU082	WU082	MM	Tumor	snATAC	MM_H_YX-WU082-Ba1_1	scATAC	56	NA	White	NA	F	NA	KRD x 4; ASCT; IRD x 4; Ixa maintence	transplant, proteasome inhibitor + mmunomodulatory +corticosteroid	NA	NA	NA	NA	NA	NA
WU090	WU090	WU090	MM	Tumor	snATAC	MM_H_YX-WU090-Ba1_1	scATAC	63	NA	African American	NA	M	NA	KRD x 4; ASCT; IRD x 4	transplant, proteasome inhibitor + mmunomodulatory +corticosteroid	NA	NA	NA	NA	NA	NA
WU093	WU093	WU093	MM	Tumor	snATAC	MM_H_YX-WU093-Ba1_1	scATAC	68	NA	White	NA	M	NA	KRD x 4; ASCT; IRD x 4; Ixa maintence; Len maintence	transplant, proteasome inhibitor + mmunomodulatory +corticosteroid	NA	NA	NA	NA	NA	NA

## Sheet: S1c_peaks_summary
	# of snATAC-total peaks	# of snATAC-specific peaks	# of bulk-total peaks	# of bulk-specific peaks	# of common peaks (snATAC based)	# of common peaks (bulk based)	% of overlapping in snATAC peaks(overlapping/snATAC)	% of overlapping in bulk peaks (overlapping/bulk)
BRCA	636023	467920	215978	46441	168103	169537	26.43	78.5
ccRCC	545138	462855	94864	12192	82283	82672	15.09	87.15
CESC	673609	624819	56125	7250	48790	48875	7.24	87.08
CRC	476943	375449	122971	20806	101494	102165	21.28	83.08
GBM	536151	471620	77164	12157	64531	65007	12.04	84.25
HNSCC	492214	415172	92907	15754	77042	77153	15.65	83.04
UCEC	498267	414616	104749	20435	83651	84314	16.79	80.49
SKCM	426015	343075	102675	19116	82940	83559	19.47	81.38

## Sheet: S1d_peaks_sn_vs_bulk
genomic_region	# of snATAC-total peaks	# of snATAC-specific peaks	# of bulk-total peaks	# of bulk-specific peaks	# of common peaks (snATAC based)	# of common peaks (bulk based)	CancerType
3' UTR	18422 (2.9%)	12890 (2.75%)	8263 (3.83%)	2495 (5.37%)	5532 (3.29%)	5588 (3.3%)	BRCA
5' UTR	3862 (0.61%)	2430 (0.52%)	2788 (1.29%)	1270 (2.73%)	1432 (0.85%)	1466 (0.86%)	BRCA
Distal Intergenic	197065 (30.98%)	153835 (32.88%)	53529 (24.78%)	8953 (19.28%)	43230 (25.72%)	43256 (25.51%)	BRCA
Downstream	5706 (0.9%)	3945 (0.84%)	318 (0.15%)	98 (0.21%)	1761 (1.05%)	1789 (1.06%)	BRCA
Exon	43457 (6.83%)	32012 (6.84%)	15526 (7.19%)	4021 (8.66%)	11445 (6.81%)	11563 (6.82%)	BRCA
Intron	317342 (49.89%)	241520 (51.62%)	95362 (44.15%)	19267 (41.49%)	75822 (45.1%)	76012 (44.84%)	BRCA
Promoter	50169 (7.89%)	21288 (4.55%)	40192 (18.61%)	10337 (22.26%)	28881 (17.18%)	29863 (17.61%)	BRCA
3' UTR	16513 (3.03%)	13868 (3.0%)	3211 (3.38%)	497 (4.08%)	2645 (3.21%)	2658 (3.22%)	ccRCC
5' UTR	3573 (0.66%)	2709 (0.59%)	1477 (1.56%)	585 (4.8%)	864 (1.05%)	862 (1.04%)	ccRCC
Distal Intergenic	161403 (29.61%)	145149 (31.36%)	18038 (19.01%)	1268 (10.4%)	16254 (19.75%)	16215 (19.61%)	ccRCC
Downstream	5085 (0.93%)	4268 (0.92%)	144 (0.15%)	22 (0.18%)	817 (0.99%)	820 (0.99%)	ccRCC
Exon	38473 (7.06%)	32971 (7.12%)	6626 (6.98%)	1122 (9.2%)	5502 (6.69%)	5514 (6.67%)	ccRCC
Intron	272598 (50.01%)	238698 (51.57%)	38065 (40.13%)	4239 (34.77%)	33900 (41.2%)	33816 (40.9%)	ccRCC
Promoter	47493 (8.71%)	25192 (5.44%)	27303 (28.78%)	4459 (36.57%)	22301 (27.1%)	22787 (27.56%)	ccRCC
3' UTR	18741 (2.78%)	17467 (2.8%)	1587 (2.83%)	276 (3.81%)	1274 (2.61%)	1268 (2.59%)	CESC
5' UTR	3845 (0.57%)	3363 (0.54%)	917 (1.63%)	429 (5.92%)	482 (0.99%)	479 (0.98%)	CESC
Distal Intergenic	217706 (32.32%)	207862 (33.27%)	10827 (19.29%)	633 (8.73%)	9844 (20.18%)	9782 (20.01%)	CESC
Downstream	6211 (0.92%)	5659 (0.91%)	77 (0.14%)	16 (0.22%)	552 (1.13%)	552 (1.13%)	CESC
Exon	46033 (6.83%)	42906 (6.87%)	3788 (6.75%)	720 (9.93%)	3127 (6.41%)	3111 (6.37%)	CESC
Intron	330956 (49.13%)	314661 (50.36%)	18200 (32.43%)	1995 (27.52%)	16295 (33.4%)	16172 (33.09%)	CESC
Promoter	50117 (7.44%)	32901 (5.27%)	20729 (36.93%)	3181 (43.88%)	17216 (35.29%)	17511 (35.83%)	CESC
3' UTR	14918 (3.13%)	11908 (3.17%)	3844 (3.13%)	764 (3.67%)	3010 (2.97%)	3026 (2.96%)	CRC
5' UTR	3273 (0.69%)	2470 (0.66%)	1645 (1.34%)	799 (3.84%)	803 (0.79%)	816 (0.8%)	CRC
Distal Intergenic	143030 (29.99%)	117326 (31.25%)	29918 (24.33%)	3401 (16.35%)	25704 (25.33%)	25706 (25.16%)	CRC
Downstream	4663 (0.98%)	3559 (0.95%)	177 (0.14%)	50 (0.24%)	1104 (1.09%)	1102 (1.08%)	CRC
Exon	35194 (7.38%)	28654 (7.63%)	8334 (6.78%)	1774 (8.53%)	6540 (6.44%)	6576 (6.44%)	CRC
Intron	231127 (48.46%)	189250 (50.41%)	49535 (40.28%)	7578 (36.42%)	41877 (41.26%)	41891 (41.0%)	CRC
Promoter	44738 (9.38%)	22282 (5.93%)	29518 (24.0%)	6440 (30.95%)	22456 (22.13%)	23048 (22.56%)	CRC
3' UTR	16347 (3.05%)	14377 (3.05%)	2544 (3.3%)	541 (4.45%)	1970 (3.05%)	1985 (3.05%)	GBM
5' UTR	3428 (0.64%)	2755 (0.58%)	1294 (1.68%)	572 (4.71%)	673 (1.04%)	674 (1.04%)	GBM
Distal Intergenic	161987 (30.21%)	149442 (31.69%)	14452 (18.73%)	1504 (12.37%)	12545 (19.44%)	12498 (19.23%)	GBM
Downstream	4748 (0.89%)	4138 (0.88%)	106 (0.14%)	14 (0.12%)	610 (0.95%)	614 (0.94%)	GBM
Exon	39294 (7.33%)	35086 (7.44%)	5238 (6.79%)	1085 (8.92%)	4208 (6.52%)	4225 (6.5%)	GBM
Intron	263821 (49.21%)	239420 (50.77%)	28521 (36.96%)	4119 (33.88%)	24401 (37.81%)	24311 (37.4%)	GBM
Promoter	46526 (8.68%)	26402 (5.6%)	25009 (32.41%)	4322 (35.55%)	20124 (31.19%)	20700 (31.84%)	GBM
3' UTR	14626 (2.97%)	12597 (3.03%)	2627 (2.83%)	541 (3.43%)	2029 (2.63%)	2022 (2.62%)	HNSCC
5' UTR	3236 (0.66%)	2539 (0.61%)	1218 (1.31%)	530 (3.36%)	697 (0.9%)	693 (0.9%)	HNSCC
Distal Intergenic	151732 (30.83%)	133172 (32.08%)	22092 (23.78%)	3083 (19.57%)	18560 (24.09%)	18439 (23.9%)	HNSCC
Downstream	4586 (0.93%)	3765 (0.91%)	133 (0.14%)	30 (0.19%)	821 (1.07%)	823 (1.07%)	HNSCC
Exon	35910 (7.3%)	30953 (7.46%)	6176 (6.65%)	1247 (7.92%)	4957 (6.43%)	4933 (6.39%)	HNSCC
Intron	238405 (48.44%)	209278 (50.41%)	34865 (37.53%)	5775 (36.66%)	29127 (37.81%)	29000 (37.59%)	HNSCC
Promoter	43719 (8.88%)	22868 (5.51%)	25796 (27.77%)	4548 (28.87%)	20851 (27.06%)	21243 (27.53%)	HNSCC
3' UTR	14609 (2.93%)	12094 (2.92%)	3334 (3.18%)	718 (3.51%)	2515 (3.01%)	2521 (2.99%)	UCEC
5' UTR	3114 (0.62%)	2387 (0.58%)	1610 (1.54%)	850 (4.16%)	727 (0.87%)	732 (0.87%)	UCEC
Distal Intergenic	157807 (31.67%)	138838 (33.49%)	22560 (21.54%)	2969 (14.53%)	18969 (22.68%)	18967 (22.5%)	UCEC
Downstream	4492 (0.9%)	3591 (0.87%)	155 (0.15%)	36 (0.18%)	901 (1.08%)	905 (1.07%)	UCEC
Exon	35030 (7.03%)	29578 (7.13%)	7218 (6.89%)	1754 (8.58%)	5452 (6.52%)	5473 (6.49%)	UCEC
Intron	240102 (48.19%)	206116 (49.71%)	41849 (39.95%)	7799 (38.16%)	33986 (40.63%)	33997 (40.32%)	UCEC
Promoter	43113 (8.65%)	22012 (5.31%)	28023 (26.75%)	6309 (30.87%)	21101 (25.23%)	21719 (25.76%)	UCEC
3' UTR	13208 (3.1%)	10748 (3.13%)	3283 (3.2%)	725 (3.79%)	2460 (2.97%)	2457 (2.94%)	SKCM
5' UTR	2881 (0.68%)	2249 (0.66%)	1295 (1.26%)	658 (3.44%)	632 (0.76%)	627 (0.75%)	SKCM
Distal Intergenic	129418 (30.38%)	110359 (32.17%)	22366 (21.78%)	2912 (15.23%)	19059 (22.98%)	19096 (22.85%)	SKCM
Downstream	3963 (0.93%)	3176 (0.93%)	122 (0.12%)	26 (0.14%)	787 (0.95%)	793 (0.95%)	SKCM
Exon	30986 (7.27%)	26022 (7.58%)	6098 (5.94%)	1458 (7.63%)	4964 (5.99%)	4983 (5.96%)	SKCM
Intron	204745 (48.06%)	169430 (49.39%)	43091 (41.97%)	7753 (40.56%)	35315 (42.58%)	35329 (42.28%)	SKCM
Promoter	40814 (9.58%)	21091 (6.15%)	26420 (25.73%)	5584 (29.21%)	19723 (23.78%)	20274 (24.26%)	SKCM
3' UTR	127384 (2.97%)	105949 (2.96%)	28693 (3.31%)	6557 (4.25%)	21435 (3.02%)	21525 (3.02%)	All_8_cancer
5' UTR	27212 (0.64%)	20902 (0.58%)	12244 (1.41%)	5693 (3.69%)	6310 (0.89%)	6349 (0.89%)	All_8_cancer
Distal Intergenic	1320148 (30.81%)	1155983 (32.33%)	193782 (22.34%)	24723 (16.04%)	164165 (23.16%)	163959 (22.99%)	All_8_cancer
Downstream	39454 (0.92%)	32101 (0.9%)	1232 (0.14%)	292 (0.19%)	7353 (1.04%)	7398 (1.04%)	All_8_cancer
Exon	304377 (7.1%)	258182 (7.22%)	59004 (6.8%)	13181 (8.55%)	46195 (6.52%)	46378 (6.5%)	All_8_cancer
Intron	2099096 (48.99%)	1808373 (50.58%)	349488 (40.29%)	58525 (37.97%)	290723 (41.01%)	290528 (40.73%)	All_8_cancer
Promoter	366689 (8.56%)	194036 (5.43%)	222990 (25.71%)	45180 (29.31%)	172653 (24.36%)	177145 (24.84%)	All_8_cancer

## Sheet: S1e_marker_genes
Gene_set_group	Gene_set	Gene
Immune	B-cells	CD19
Immune	B-cells	CD79A
Immune	B-cells	CD79B
Immune	B-cells	CD83
Immune	B-cells	CD86
Immune	B-cells	MS4A1
Immune	B-cells	IGHM
Immune	B-cells	RALGPS2
Immune	B-cells	HLA-DRA
Immune	B-cells	HLA-DPB1
Immune	B-cells	HLA-DQA1
Immune	B-cells	HLA-DRB1
Immune	B-cells	HLA-DPA1
Immune	B-cells	CD74
Immune	cDC1	BATF3
Immune	cDC1	XCR1
Immune	cDC1	THBD
Immune	cDC1	CLEC9A
Immune	cDC1	IDO1
Immune	cDC2	FCER1A
Immune	cDC2	CD1C
Immune	cDC2	CLEC10A
Immune	Erythrocytes	AHSP
Immune	Erythrocytes	ALAS2
Immune	Erythrocytes	CA1
Immune	Erythrocytes	GYPA
Immune	Erythrocytes	HBA1
Immune	Erythrocytes	HBA2
Immune	Erythrocytes	HBB
Immune	Erythrocytes	HBD
Immune	Erythrocytes	HBE1
Immune	Erythrocytes	HBM
Immune	Erythrocytes	PRDX2
Immune	Granulocyte	FUT4
Immune	Granulocyte	CLC
Immune	Granulocyte	MS4A3
Immune	Granulocyte	PI3
Immune	Granulocyte	TCN1
Immune	Granulocyte	CPA3
Immune	Granulocyte	HDC
Immune	Granulocyte	GATA2
Immune	Granulocyte	CXCL8
Immune	Granulocyte	GATA1
Immune	Granulocyte	MS4A2
Immune	Granulocyte	SIGLEC8
Immune	Macrophages	CD68
Immune	Macrophages	AIF1
Immune	Macrophages	IFITM2
Immune	Macrophages	LST1
Immune	Macrophages	MS4A7
Immune	Macrophages M1	CD86
Immune	Macrophages M1	NOS2
Immune	Macrophages M1	TNF
Immune	Macrophages M1	IL1B
Immune	Macrophages M1	CD38
Immune	Macrophages M1	CD40
Immune	Macrophages M1	SIGLEC1
Immune	Macrophages M1	FCGR3A
Immune	Macrophages M1	TLR2
Immune	Macrophages M2	CD163
Immune	Macrophages M2	ARG1
Immune	Macrophages M2	IL10
Immune	Macrophages M2	IL4
Immune	Macrophages M2	SRSF10
Immune	Macrophages M2	MRC1
Immune	Macrophages M2	CD200R1
Immune	Macrophages M2	TGM2
Immune	Macrophages M2	TNFRSF6B
Immune	Macrophages M2	IL1R2
Immune	Macrophages M2	MSR1
Immune	Macrophages M2	TGM2
Immune	Mast	PLAU
Immune	Mast	ADAMTS9
Immune	Mast	C2
Immune	Mast	HPGDS
Immune	Mast	KIT
Immune	Mast	MITF
Immune	Mast	MRGPRX2
Immune	Mast	TPSB2
Immune	Mast	TPSD1
Immune	Mast	TPSAB1
Immune	Mast	ENPP3
Immune	Monocytes	CD14
Immune	Monocytes	LYZ
Immune	Monocytes	S100A12
Immune	Monocytes	S100A8
Immune	Monocytes	S100A9
Immune	Monocytes	CSTA
Immune	Monocytes	FCN1
Immune	Monocytes	C1QA
Immune	Monocytes	C1QB
Immune	Monocytes	CD68
Immune	Monocytes	CTSD
Immune	Monocytes	FCER1G
Immune	Monocytes	GPX1
Immune	Monocytes	LGALS2
Immune	Monocytes	RETN
Immune	Monocytes	RP11-1143G9.4
Immune	mregDC	CD274
Immune	mregDC	PDCD1LG2
Immune	mregDC	CD200
Immune	mregDC	CD40
Immune	mregDC	CCR7
Immune	mregDC	IL12B
Immune	mregDC	IDO1
Immune	mregDC	IDO2
Immune	mregDC	CD83
Immune	mregDC	BIRC3
Immune	Neutrophils	FCGR3B
Immune	Neutrophils	AZU1
Immune	Neutrophils	ELANE
Immune	Neutrophils	MPO
Immune	Neutrophils	LY6G6D
Immune	Neutrophils	LY6G6F
Immune	Neutrophils	LY6G5C
Immune	Neutrophils	LY6G6C
Immune	Neutrophils	LY6G5B
Immune	NK cells	PRF1
Immune	NK cells	GZMA
Immune	NK cells	NCAM1
Immune	NK cells	KLRD1
Immune	NK cells	CD160
Immune	NK cells	CD7
Immune	NK cells	CLIC3
Immune	NK cells	HOPX
Immune	NK cells	IL2RB
Immune	NK cells	KIR2DL3
Immune	NK cells	KLRB1
Immune	NK cells	KLRF1
Immune	NK cells	SPON2
Immune	NK cells	XCL1
Immune	NK cells	XCL2
Immune	NK cells	GNLY
Immune	NK cells	FCGR3A
Immune	Pan-Immune	PTPRC
Immune	pDC	CLEC4C
Immune	pDC	GZMB
Immune	pDC	IL3RA
Immune	pDC	IRF8
Immune	pDC	NRP1
Immune	Plasma cells	SDC1
Immune	Plasma cells	IGHG1
Immune	Plasma cells	IGHG2
Immune	Plasma cells	IGHG3
Immune	Plasma cells	IGHG4
Immune	Plasma cells	IGHD
Immune	Plasma cells	IGHM
Immune	Plasma cells	IGHE
Immune	Plasma cells	CD138
Immune	Plasma cells	CD27
Immune	Plasma cells	CD38
Immune	Plasma cells	MZB1
Immune	Plasma cells	TNFRSF17
Immune	Plasma cells	TNFRSF13B
Immune	Plasma cells	FCRL5
Immune	Plasma cells	IGKC
Immune	Plasma cells	SSR4
Immune	Plasma cells	DERL3
Immune	Plasma cells	SEC11C
Immune	Plasma cells	IGLC2
Immune	Plasma cells	IGHA1
Immune	Plasma cells	IGHA2
Immune	Plasma cells	PRDM1
Immune	Plasma cells	CXCR4
Immune	Plasma cells	PTPRC
Immune	Plasma cells	HLA-DRA
Immune	Plasma cells	HLA-DPB1
Immune	Plasma cells	HLA-DQA1
Immune	Plasma cells	HLA-DRB1
Immune	Plasma cells	HLA-DPA1
Immune	Pre B-cells	IGLL1
Immune	Pre B-cells	VPREB1
Immune	Pre B-cells	CD24
Immune	Pre B-cells	STMN1
Immune	Pre B-cells	HIST1H1C
Immune	Pre B-cells	SOX4
Immune	Pre B-cells	MKI67
Immune	T cells	CD3G
Immune	T cells	CD3D
Immune	T cells	CD3E
Immune	T cells	CD8A
Immune	T cells	CD8B
Immune	T cells	CD4
Immune	T cells	FASLG
Immune	T cells	IFNG
Immune	T cells	PRF1
Immune	T cells	GZMA
Immune	T cells	GZMB
Immune	T cells	GZMK
Immune	T cells	GZMH
Immune	T cells	IL7R
Immune	T cells	KLRG1
Immune	T cells	LDHB
Immune	TAMs	PIK3CG
Immune	TAMs	ARG1
Immune	TAMs	IL6
Immune	TAMs	IL10
Immune	TAMs	PDGFB
Immune	TAMs	TGFB1
Immune	TAMs	CCL2
Immune	TAMs	IL23A
Immune	TAMs	IL17A
Immune	TAMs	CD163
Immune	TAMs	MRC1
Immune	TAMs	MMP2
Immune	TAMs	MMP9
Immune	TAMs	VTCN1
Immune	Tregs	IL2RA
Immune	Tregs	IL7R
Immune	Tregs	CTLA4
Immune	Tregs	FOXP3
Immune	Tregs	TNFRSF18
Immune	Tregs	IKZF2
Normal cells	Adipocyte	PNPLA2
Normal cells	Adipocyte	P2RX5
Normal cells	Adipocyte	FABP4
Normal cells	Adipocyte	COX4I1
Normal cells	Adipocyte	LMNB1
Normal cells	Adipocyte	PPARG
Normal cells	Adipocyte	CEBPA
Normal cells	Adipocyte	HOXC8
Normal cells	Adipocyte	LEP
Normal cells	Adipocyte	HOXC9
Normal cells	Adipocyte	UCP1
Normal cells	Adipocyte	CIDEA
Normal cells	Adipocyte	PRDM16
Normal cells	Adipocyte	ZIC1
Normal cells	Adipocyte	LHX8
Normal cells	Adipocyte	MPZL2
Normal cells	Adipocyte	EPSTI1
Normal cells	Adipocyte	TNFRSF9
Normal cells	Adipocyte	TMEM26
Normal cells	Adipocyte	TBX1
Normal cells	Adipocyte	CITED1
Normal cells	Adipocyte	SHOX2
Normal cells	Adipocyte	SLC7A10
Normal cells	Adipocyte	SLC36A2
Normal cells	Adipocyte	P2RX5
Normal cells	Skeletal_muscle	COBL
Normal cells	Skeletal_muscle	SGCD
Normal cells	Skeletal_muscle	ADCY2
Normal cells	Skeletal_muscle	MUSK
Normal cells	Skeletal_muscle	MYO18B
Normal cells	Skeletal_muscle	PDLIM3
Normal cells	Skeletal_muscle	NEB
Normal cells	Smooth muscle	TAGLN
Normal cells	Smooth muscle	ACTA2
Normal cells	Smooth muscle	TPM2
Normal cells	Squamous cells	RPP40
Normal cells	Squamous cells	TP63
Normal cells	Squamous cells	DSC3
Normal cells	Epithelial cells	EPCAM
Normal cells	Epithelial cells	CDH1
Normal cells	Epithelial cells	KRT8
Normal cells brain	Astrocytes	PPP1R1B
Normal cells brain	Astrocytes	CPNE6
Normal cells brain	Astrocytes	NTSR2
Normal cells brain	Astrocytes	GJB6
Normal cells brain	Astrocytes	SLC39A12
Normal cells brain	Astrocytes	GABRA2
Normal cells brain	Astrocytes	WIF1
Normal cells brain	Astrocytes	GABRG1
Normal cells brain	Astrocytes	HHATL
Normal cells brain	Astrocytes	C16orf89
Normal cells brain	Astrocytes	ACSBG1
Normal cells brain	Astrocytes	FBXO2
Normal cells brain	Astrocytes	MMP28
Normal cells brain	Astrocytes	SNCG
Normal cells brain	Astrocytes	RANBP3L
Normal cells brain	Astrocytes	IQCA1
Normal cells brain	Astrocytes	SLC14A1
Normal cells brain	Microglia	KCNK13
Normal cells brain	Microglia	TMEM119
Normal cells brain	Microglia	P2RY12
Normal cells brain	Microglia	SLC2A5
Normal cells brain	Microglia	TGFBR1
Normal cells brain	Microglia	GPR34
Normal cells brain	Microglia	SALL1
Normal cells brain	Microglia	GAS6
Normal cells brain	Microglia	MERTK
Normal cells brain	Microglia	C1QA
Normal cells brain	Microglia	PROS1
Normal cells brain	Microglia	CD68
Normal cells brain	Microglia	ADGRE1
Normal cells brain	Microglia	AIF1
Normal cells brain	Microglia	CX3CR1
Normal cells brain	Microglia	TREM2
Normal cells brain	Microglia	IRF8
Normal cells brain	Microglia	SPI1
Normal cells brain	Microglia	ITGAM
Normal cells brain	Microglia	CSF1R
Normal cells brain	Microglia	DAP12
Normal cells brain	Microglia	LAPTM5
Normal cells brain	Microglia	CCL3L3
Normal cells brain	Microglia	CCL4
Normal cells brain	Microglia	CCL3
Normal cells brain	Microglia	C3
Normal cells brain	Microglia	RGS1
Normal cells brain	Microglia	CD68
Normal cells brain	Microglia	ITGA4
Normal cells brain	Microglia	PTPRC
Normal cells brain	Neurons	FSTL5
Normal cells brain	Neurons	GAD2
Normal cells brain	Neurons	GRIN1
Normal cells brain	Neurons	SYNPR
Normal cells brain	Neurons	GABRG2
Normal cells brain	Neurons	DLX5
Normal cells brain	Neurons	SULT4A1
Normal cells brain	Neurons	RBFOX3
Normal cells brain	Neurons	CALY
Normal cells brain	Neurons	SLC6A17
Normal cells brain	Neurons	SLC32A1
Normal cells brain	Neurons	CCK
Normal cells brain	Neurons	GABRA1
Normal cells brain	Neurons	CDH9
Normal cells brain	Neurons	DLX6-AS1
Normal cells brain	Neurons	KCNC2
Normal cells brain	Neurons	MIR7-3HG
Normal cells brain	Neurons	FRMPD4
Normal cells brain	Neurons	CAMKV
Normal cells brain	Neurons	PCP4L1
Normal cells brain	Oligodendrocytes	MBP
Normal cells brain	Oligodendrocytes	PLP1
Normal cells brain	Oligodendrocytes	CLDN11
Normal cells brain	Oligodendrocytes	MOG
Normal cells brain	Oligodendrocytes	KLK6
Normal cells brain	Oligodendrocytes	CNDP1
Normal cells brain	Oligodendrocytes	GJB1
Normal cells brain	Oligodendrocytes	MAG
Normal cells brain	Oligodendrocytes	NKX6-2
Normal cells brain	Oligodendrocytes	OPALIN
Normal cells brain	Oligodendrocytes	FOLH1
Normal cells brain	Oligodendrocytes	CARNS1
Normal cells brain	Oligodendrocytes	MOBP
Normal cells brain	Oligodendrocytes	ERMN
Normal cells brain	Oligodendrocytes	TMEM125
Normal cells brain	Oligodendrocytes	CNTN2
Normal cells brain	Oligodendrocytes	ENPP2
Normal cells brain	Oligodendrocytes	SH3GL3
Normal cells brain	Oligodendrocytes	MAL
Normal cells brain	Oligodendrocytes	TF
Normal cells brain	Oligodendrocytes	ST18
Normal cells brain	Oligodendrocytes	TPPP
Normal cells brain	OPC	EDIL3
Normal cells brain	OPC	PLLP
Normal cells brain	OPC	APOD
Normal cells brain	OPC	BCAS1
Normal cells brain	OPC	SPOCK1
Normal cells brain	OPC	SOX10
Normal cells brain	OPC	CDR1
Normal cells brain	OPC	OLIG1
Normal cells brain	OPC	SOX8
Normal cells brain	OPC	OLIG2
Normal cells brain	OPC	SEZ6L
Normal cells brain	OPC	CSPG4
Normal cells brain	OPC	MEG3
Normal cells brain	OPC	XYLT1
Normal cells brain	OPC	ATCAY
Normal cells brain	OPC	DSCAM
Normal cells brain	OPC	LHFPL3
Normal cells brain	OPC	PDGFRA
Normal cells breast	Basal_duct	KRT14
Normal cells breast	Basal_duct	KRT5
Normal cells breast	Basal_duct	ACTA2
Normal cells breast	Basal_duct	MYLK
Normal cells breast	Basal_duct	TP63
Normal cells breast	Basal_duct	EGFR
Normal cells breast	Basal_duct	TAGLN
Normal cells breast	Basal_duct	ACTG2
Normal cells breast	Breast basal progenitor	KRT14
Normal cells breast	Breast basal progenitor	KRT17
Normal cells breast	Breast basal progenitor	DST
Normal cells breast	Breast basal progenitor	KRT4
Normal cells breast	Breast basal progenitor	PDPN
Normal cells breast	Breast basal progenitor	ETV5
Normal cells breast	Breast basal progenitor	ACTA2
Normal cells breast	Breast luminal mature	ANKRD30A
Normal cells breast	Breast luminal mature	SYTL2
Normal cells breast	Breast luminal progenitor	KIT
Normal cells breast	Breast luminal progenitor	SLPI
Normal cells breast	Breast luminal progenitor	ALDH1A3
Normal cells breast	Breast luminal progenitor	CD14
Normal cells breast	Breast_duct	PIGR
Normal cells breast	Breast_duct	EGF
Normal cells breast	Breast_duct	SFRP1
Normal cells breast	Breast_duct	ELF5
Normal cells breast	Breast_duct	CCL28
Normal cells breast	Breast_duct	GABRP
Normal cells breast	Breast_duct	PDE4B
Normal cells breast	Breast_duct	SLC12A2
Normal cells breast	Breast_duct	KIT
Normal cells breast	Breast_hormone_sensing	PGR
Normal cells breast	Breast_hormone_sensing	CITED1
Normal cells breast	Breast_hormone_sensing	CPEB2
Normal cells breast	Breast_hormone_sensing	PRLR
Normal cells breast	Breast_hormone_sensing	AREG
Normal cells breast	Breast_hormone_sensing	ESR1
Normal cells breast	Breast_hormone_sensing	FOXA1
Normal cells breast	Breast_hormone_sensing	LY6A
Normal cells colon	Absorptive	FAM3D
Normal cells colon	Distal Absorptive	CA12
Normal cells colon	Distal Absorptive	HMGCS2
Normal cells colon	Distal Absorptive	SLC13A2
Normal cells colon	Distal Enterocytes	SLC26A2
Normal cells colon	Distal Enterocytes	FABP1
Normal cells colon	Distal Enterocytes	CKB
Normal cells colon	Distal Mature Enterocytes	AQP8
Normal cells colon	Distal Mature Enterocytes	FABP6
Normal cells colon	Distal Mature Enterocytes	IL32
Normal cells colon	Distal Stem Cells	LEFTY1
Normal cells colon	Distal Stem Cells	PTGDR
Normal cells colon	Distal Stem Cells	SMOC2
Normal cells colon	Distal TA	HMGB3
Normal cells colon	Distal TA	MND1
Normal cells colon	Distal TA	TACC3
Normal cells colon	EECs	CHGA
Normal cells colon	EECs	TPH1
Normal cells colon	EECs	NEUROD1
Normal cells colon	Epithelial	EPCAM
Normal cells colon	Epithelial	FABP1
Normal cells colon	Intestinal_Goblet	WFDC2
Normal cells colon	Intestinal_Goblet	ITLN1
Normal cells colon	Intestinal_Goblet	TFF1
Normal cells colon	Intestinal_Goblet	SPINK4
Normal cells colon	Intestinal_Goblet	MUC2
Normal cells colon	Intestinal_Goblet	FCGBP
Normal cells colon	Intestinal_Goblet	BCAS1
Normal cells colon	Intestinal_Goblet	ERN2
Normal cells colon	Intestinal_Goblet	TFF3
Normal cells colon	Secretory	FOXA2
Normal cells colon	Secretory	INSM1
Normal cells colon	Secretory	HES6
Normal cells colon	Stem	LGR5
Normal cells colon	Stem	ASCL2
Normal cells colon	Stem	MYC
Normal cells colon	TA	MKI67
Normal cells colon	TA	TOP2A
Normal cells colon	TA	UBE2C
Normal cells endometrium	Ciliated epithelium	EPCAM
Normal cells endometrium	Ciliated epithelium	FOXJ1
Normal cells endometrium	Ciliated epithelium	KRT8
Normal cells endometrium	Secretory epithelium	PAX8
Normal cells endometrium	Secretory epithelium	CRISP3
Normal cells endometrium	Secretory epithelium	OVGP1
Normal cells endometrium	Secretory epithelium	WFDC2
Normal cells endometrium	Secretory epithelium	KRT7
Normal cells kidney	Coll duct Intercalated cells	ATP6V0D2
Normal cells kidney	Coll duct Intercalated cells	ATP6V1G3
Normal cells kidney	Coll duct Intercalated cells	CLNK
Normal cells kidney	Coll duct Intercalated cells	INSRR
Normal cells kidney	Coll duct Intercalated cells A	FOXI1
Normal cells kidney	Coll duct Intercalated cells A	SLC26A7
Normal cells kidney	Coll duct Intercalated cells A	SLC4A1
Normal cells kidney	Coll duct Intercalated cells B	SLC26A4
Normal cells kidney	Coll duct Intercalated cells B	SLC4A9
Normal cells kidney	Coll duct Principal cells	AQP2
Normal cells kidney	Coll duct Principal cells	AQP2
Normal cells kidney	Coll duct Principal cells	FXYD4
Normal cells kidney	Coll duct Principal cells	HSD11B2
Normal cells kidney	Coll duct Principal cells	KRT19
Normal cells kidney	Coll duct Principal cells	SLC14A2
Normal cells kidney	Connecting tubule	CALB1
Normal cells kidney	Connecting tubule	HSD11B2
Normal cells kidney	Connecting tubule	TMEM45B
Normal cells kidney	Distal convoluted tubule	SLC12A3
Normal cells kidney	Distal convoluted tubule	PTGS2
Normal cells kidney	Distal convoluted tubule	AVPR2
Normal cells kidney	Distal convoluted tubule	KCNJ1
Normal cells kidney	Distal tubule	KNG1
Normal cells kidney	Distal tubule	SLC12A3
Normal cells kidney	Distal tubule	SLC8A1
Normal cells kidney	Distal tubule	TRPM6
Normal cells kidney	Loop of Henle	CASR
Normal cells kidney	Loop of Henle	CLDN16
Normal cells kidney	Loop of Henle	CLDN19
Normal cells kidney	Loop of Henle	PROSER2
Normal cells kidney	Loop of Henle	SCEL
Normal cells kidney	Loop of Henle	SLC12A1
Normal cells kidney	Loop of Henle	SLC34A2
Normal cells kidney	Loop of Henle	SORCS3
Normal cells kidney	Loop of Henle	UMOD
Normal cells kidney	Parietal Epithelium	CLDN1
Normal cells kidney	Parietal Epithelium	VCAM1
Normal cells kidney	Podocytes	CLDN5
Normal cells kidney	Podocytes	CLIC5
Normal cells kidney	Podocytes	NPHS1
Normal cells kidney	Podocytes	NPHS2
Normal cells kidney	Podocytes	PODXL
Normal cells kidney	Podocytes	SYNPO
Normal cells kidney	Podocytes	WT1
Normal cells kidney	Proximal_tubule	ALDOB
Normal cells kidney	Proximal_tubule	AQP1
Normal cells kidney	Proximal_tubule	AQP7
Normal cells kidney	Proximal_tubule	B3GAT2
Normal cells kidney	Proximal_tubule	DPEP1
Normal cells kidney	Proximal_tubule	FAM151A
Normal cells kidney	Proximal_tubule	GLYAT
Normal cells kidney	Proximal_tubule	HNF1A
Normal cells kidney	Proximal_tubule	HNF4A
Normal cells kidney	Proximal_tubule	HNF4G
Normal cells kidney	Proximal_tubule	LRP2
Normal cells kidney	Proximal_tubule	MIOX
Normal cells kidney	Proximal_tubule	NAT8
Normal cells kidney	Proximal_tubule	SLC22A8
Normal cells kidney	Proximal_tubule	SLC27A2
Normal cells kidney	Proximal_tubule	SLC3A1
Normal cells kidney	Proximal_tubule	SLC5A10
Normal cells kidney	Proximal_tubule	TMEM174
Normal cells kidney	Proximal_tubule comvoluted	VCAM1
Normal cells kidney	Proximal_tubule comvoluted	SLC17A3
Normal cells liver	Central venous LSECs	CLEC1B
Normal cells liver	Central venous LSECs	FCN2
Normal cells liver	Central venous LSECs	FCN3
Normal cells liver	Central venous LSECs	CRHBP
Normal cells liver	Central venous LSECs	CLEC4G
Normal cells liver	Central venous LSECs	DNASE1L3
Normal cells liver	Central venous LSECs	OIT3
Normal cells liver	Central venous LSECs	CCL14
Normal cells liver	Central venous LSECs	STAB1
Normal cells liver	Central venous LSECs	CLEC4M
Normal cells liver	Central venous LSECs	FCGR2B
Normal cells liver	Central venous LSECs	CLDN5
Normal cells liver	Central venous LSECs	SPARC
Normal cells liver	Central venous LSECs	GNG11
Normal cells liver	Central venous LSECs	LIFR
Normal cells liver	Central venous LSECs	ADGRL4
Normal cells liver	Central venous LSECs	MEG3
Normal cells liver	Central venous LSECs	STAB2
Normal cells liver	Central venous LSECs	RAMP3
Normal cells liver	Central venous LSECs	NTN4
Normal cells liver	Cholangiocytes	FXYD2
Normal cells liver	Cholangiocytes	KRT7
Normal cells liver	Cholangiocytes	SPP1
Normal cells liver	Cholangiocytes	TACSTD2
Normal cells liver	Cholangiocytes	CD24
Normal cells liver	Cholangiocytes	CLDN10
Normal cells liver	Cholangiocytes	KRT19
Normal cells liver	Cholangiocytes	PLPP2
Normal cells liver	Cholangiocytes	CHST4
Normal cells liver	Cholangiocytes	CLDN4
Normal cells liver	Cholangiocytes	EPCAM
Normal cells liver	Cholangiocytes	LGALS4
Normal cells liver	Cholangiocytes	S100A14
Normal cells liver	Cholangiocytes	SOX9
Normal cells liver	Cholangiocytes	SLC5A1
Normal cells liver	Cholangiocytes	CXCL6
Normal cells liver	Cholangiocytes	SFRP5
Normal cells liver	Cholangiocytes	ELF3
Normal cells liver	Cholangiocytes	FGFR2
Normal cells liver	Cholangiocytes	BICC1
Normal cells liver	Hepatic stellate cells	ACTA2
Normal cells liver	Hepatic stellate cells	DCN
Normal cells liver	Hepatic stellate cells	MYL9
Normal cells liver	Hepatic stellate cells	COL3A1
Normal cells liver	Hepatic stellate cells	COL1A2
Normal cells liver	Hepatic stellate cells	COL1A1
Normal cells liver	Hepatic stellate cells	OLFML3
Normal cells liver	Hepatic stellate cells	TAGLN
Normal cells liver	Hepatic stellate cells	BGN
Normal cells liver	Hepatic stellate cells	TPM2
Normal cells liver	Hepatic stellate cells	COLEC11
Normal cells liver	Hepatic stellate cells	LUM
Normal cells liver	Hepatic stellate cells	NEXN
Normal cells liver	Hepatic stellate cells	COL14A1
Normal cells liver	Hepatic stellate cells	GGT5
Normal cells liver	Hepatic stellate cells	IGFBP7
Normal cells liver	Hepatic stellate cells	ASPN
Normal cells liver	Hepatic stellate cells	COL6A2
Normal cells liver	Hepatic stellate cells	COL4A2
Normal cells liver	Hepatic stellate cells	THBS2
Normal cells liver	Hepatocytes	HSD11B1
Normal cells liver	Hepatocytes	APOM
Normal cells liver	Hepatocytes	PON3
Normal cells liver	Hepatocytes	TTC36
Normal cells liver	Hepatocytes	BCHE
Normal cells liver	Hepatocytes	F10
Normal cells liver	Hepatocytes	APOC4-APOC2
Normal cells liver	Hepatocytes	GOLT1A
Normal cells liver	Hepatocytes	ADH1A
Normal cells liver	Hepatocytes	AQP9
Normal cells liver	Hepatocytes	G6PC
Normal cells liver	Hepatocytes	PROX1
Normal cells liver	Hepatocytes	RCAN1
Normal cells liver	Hepatocytes	HAMP
Normal cells liver	Hepatocytes	GPD1
Normal cells liver	Hepatocytes	CTH
Normal cells liver	Hepatocytes	TKFC
Normal cells liver	Hepatocytes	G0S2
Normal cells liver	Hepatocytes	GHR
Normal cells liver	Hepatocytes	ABCC2
Normal cells liver	Hepatocytes	BCHE
Normal cells liver	Hepatocytes	LINC00261
Normal cells liver	Hepatocytes	ALDH6A1
Normal cells liver	Hepatocytes	AR
Normal cells liver	Hepatocytes	G6PC
Normal cells liver	Hepatocytes	GHR
Normal cells liver	Hepatocytes	RP11-390F4.3
Normal cells liver	Hepatocytes	RCAN1
Normal cells liver	Hepatocytes	PLIN1
Normal cells liver	Hepatocytes	RP4-710M16.2
Normal cells liver	Inflammatory macs	S100A8
Normal cells liver	Inflammatory macs	LYZ
Normal cells liver	Inflammatory macs	S100A9
Normal cells liver	Inflammatory macs	RP11-1143G9.4
Normal cells liver	Inflammatory macs	VCAN
Normal cells liver	Inflammatory macs	S100A6
Normal cells liver	Inflammatory macs	HLA-DRA
Normal cells liver	Inflammatory macs	MNDA
Normal cells liver	Inflammatory macs	TYROBP
Normal cells liver	Inflammatory macs	FCN1
Normal cells liver	Inflammatory macs	CD74
Normal cells liver	Inflammatory macs	S100A11
Normal cells liver	Inflammatory macs	FCER1G
Normal cells liver	Inflammatory macs	C1orf162
Normal cells liver	Inflammatory macs	CSTA
Normal cells liver	Inflammatory macs	LST1
Normal cells liver	Inflammatory macs	S100A4
Normal cells liver	Inflammatory macs	MS4A6A
Normal cells liver	Inflammatory macs	COTL1
Normal cells liver	Inflammatory macs	TMSB10
Normal cells liver	Inflammatory macs	AIF1
Normal cells liver	Inflammatory macs	CLEC7A
Normal cells liver	Inflammatory macs	CTSS
Normal cells liver	Inflammatory macs	RNASE6
Normal cells liver	Inflammatory macs	CFD
Normal cells liver	Inflammatory macs	S100A12
Normal cells liver	Non-inflammatory macs	CD5L
Normal cells liver	Non-inflammatory macs	MARCO
Normal cells liver	Non-inflammatory macs	CD163
Normal cells liver	Non-inflammatory macs	CTSB
Normal cells liver	Non-inflammatory macs	MS4A7
Normal cells liver	Non-inflammatory macs	VCAM1
Normal cells liver	Non-inflammatory macs	C1QA
Normal cells liver	Non-inflammatory macs	C1QB
Normal cells liver	Non-inflammatory macs	SLC40A1
Normal cells liver	Non-inflammatory macs	C1QC
Normal cells liver	Non-inflammatory macs	HMOX1
Normal cells liver	Non-inflammatory macs	MS4A6A
Normal cells liver	Non-inflammatory macs	HLA-DRA
Normal cells liver	Non-inflammatory macs	AIF1
Normal cells liver	Non-inflammatory macs	FCGR3A
Normal cells liver	Non-inflammatory macs	MSR1
Normal cells liver	Non-inflammatory macs	LIPA
Normal cells liver	Non-inflammatory macs	FOLR2
Normal cells liver	Non-inflammatory macs	AXL
Normal cells liver	Non-inflammatory macs	CTSS
Normal cells liver	Periportal LSECs	MGP
Normal cells liver	Periportal LSECs	SPARCL1
Normal cells liver	Periportal LSECs	CLEC14A
Normal cells liver	Periportal LSECs	TM4SF1
Normal cells liver	Periportal LSECs	IGFBP7
Normal cells liver	Periportal LSECs	ID1
Normal cells liver	Periportal LSECs	VWF
Normal cells liver	Periportal LSECs	ID3
Normal cells liver	Periportal LSECs	AQP1
Normal cells liver	Periportal LSECs	ADIRF
Normal cells liver	Periportal LSECs	CD9
Normal cells liver	Periportal LSECs	GNG11
Normal cells liver	Periportal LSECs	SLCO2A1
Normal cells liver	Periportal LSECs	C7
Normal cells liver	Periportal LSECs	CAV1
Normal cells liver	Periportal LSECs	IL33
Normal cells liver	Periportal LSECs	HSPG2
Normal cells liver	Periportal LSECs	SRPX
Normal cells liver	Periportal LSECs	CLDN5
Normal cells liver	Periportal LSECs	PTRF
Normal cells liver	Portal endothelial cells	PRSS23
Normal cells liver	Portal endothelial cells	INMT
Normal cells liver	Portal endothelial cells	TAGLN
Normal cells liver	Portal endothelial cells	RAMP3
Normal cells liver	Portal endothelial cells	RSPO3
Normal cells liver	Portal endothelial cells	SRPX
Normal cells liver	Portal endothelial cells	C7
Normal cells liver	Portal endothelial cells	LIFR
Normal cells liver	Portal endothelial cells	PTPRB
Normal cells liver	Portal endothelial cells	ENG
Normal cells liver	Portal endothelial cells	RNASE1
Normal cells liver	Portal endothelial cells	PTGDS
Normal cells liver	Portal endothelial cells	DNASE1L3
Normal cells liver	Portal endothelial cells	TIMP3
Normal cells liver	Portal endothelial cells	VWF
Normal cells liver	Portal endothelial cells	HSPG2
Normal cells liver	Portal endothelial cells	ID3
Normal cells liver	Portal endothelial cells	IGFBP7
Normal cells liver	Portal endothelial cells	LYPD2
Normal cells liver	Portal endothelial cells	LTC4S
Normal cells pancreas	Acinar	CLPS
Normal cells pancreas	Acinar	SPINK1
Normal cells pancreas	Acinar	CPB1
Normal cells pancreas	Acinar	CPA1
Normal cells pancreas	Acinar	PRSS3
Normal cells pancreas	Acinar	PRSS1
Normal cells pancreas	Acinar	AMY2A
Normal cells pancreas	Acinar	AMY2B
Normal cells pancreas	Acinar	CELA2B
Normal cells pancreas	Acinar	CELA3A
Normal cells pancreas	Acinar	CELA3B
Normal cells pancreas	Acinar	SYCN
Normal cells pancreas	Acinar	PNLIP
Normal cells pancreas	Acinar	CTRC
Normal cells pancreas	Acinar	CPA2
Normal cells pancreas	Acinar REG+	REG3A
Normal cells pancreas	Acinar REG+	REG3G
Normal cells pancreas	Acinar REG+	REG1B
Normal cells pancreas	Acinar REG+	REG1A
Normal cells pancreas	Ductal-like1	CFTR
Normal cells pancreas	Ductal-like1	BICC1
Normal cells pancreas	Ductal-like1	SLC4A4
Normal cells pancreas	Ductal-like1	GLIS3
Normal cells pancreas	Ductal-like1	SCTR
Normal cells pancreas	Ductal-like1	AMBP
Normal cells pancreas	Ductal-like1	FXYD2
Normal cells pancreas	Ductal-like1	ANXA4
Normal cells pancreas	Ductal-like1	SPP1
Normal cells pancreas	Ductal-like1	SOX9
Normal cells pancreas	Ductal-like1	FOS
Normal cells pancreas	Ductal-like1	JUN
Normal cells pancreas	Ductal-like2	CRP
Normal cells pancreas	Ductal-like2	MUC5B
Normal cells pancreas	Ductal-like2	ONECUT2
Normal cells pancreas	Ductal-like2	CRISP3
Normal cells pancreas	Ductal-like2	TFF3
Normal cells pancreas	Islet	INS
Normal cells pancreas	Islet	GCG
Normal cells pancreas	Islet	SST
Normal cells pancreas	Islet	GHRL
Normal cells pancreas	Islet	PPY
Normal cells pancreas	Islet	GCK
Normal cells pancreas	Islet	PCSK1
Normal cells pancreas	Islet	PCSK2
Normal cells pancreas	Islet	CHGA
Normal cells pancreas	Islet	CHGB
Normal cells pancreas	Islet	SYP
Normal cells pancreas	Islet	KCNJ11
Normal cells lung	Alveolar	AGER
Normal cells lung	Alveolar	CLDN18
Normal cells lung	Alveolar	PDPN
Normal cells skin	Keratinocytes	KRT14
Normal cells skin	Keratinocytes	KRT1
Normal cells skin	Keratinocytes	KRT10
Normal cells skin	Keratinocytes	KRT5
Normal cells skin	Keratinocytes	KRT15
Normal cells skin	Keratinocytes	UBE2C
Normal cells skin	Keratinocytes	FASN
Normal cells skin	Keratinocytes	GJB2
Normal cells skin	Keratinocytes	KRT6B
Normal cells skin	Sweat gland cells	SCGB1B2P
Normal cells skin	Sweat gland cells	SCGB1D2
Normal cells skin	Lymphatic endothelial cells	CCL21
Normal cells skin	Lymphatic endothelial cells	LYVE1
Normal cells skin	Melanocytes	TYRP1
Normal cells skin	Melanocytes	PMEL
Normal cells skin	Melanocytes	MLANA
Stroma	Endothelial	SEMA3G
Stroma	Endothelial	EMCN
Stroma	Endothelial	FLT1
Stroma	Endothelial	PECAM1
Stroma	Endothelial	KDR
Stroma	Endothelial	PLVAP
Stroma	Endothelial	PTPRB
Stroma	Endothelial	SLC14A1
Stroma	Endothelial	TEK
Stroma	Endothelial	VWF
Stroma	Endothelial	ACTA2
Stroma	Endothelial	TRIM24
Stroma	Endothelial	ANGPT2
Stroma	Fibroblasts	COL1A1
Stroma	Fibroblasts	SFRP2
Stroma	Fibroblasts	COL3A1
Stroma	Fibroblasts	COL5A1
Stroma	Fibroblasts	COL12A1
Stroma	Fibroblasts	EMILIN1
Stroma	Fibroblasts	LUM
Stroma	Fibroblasts	MMP2
Stroma	Fibroblasts	TNC
Stroma	Fibroblasts	S100A4
Stroma	Fibroblasts	P4HA1
Stroma	Fibroblasts	ENTPD1
Stroma	Fibroblasts	PLAUR
Stroma	Fibroblasts	ITGA2
Stroma	Fibroblasts	FAS
Stroma	Mural cells	PDGFRB
Stroma	Mural cells	ACTA2
Stroma	Mural cells	MCAM
Stroma	Mural cells	ANPEP
Stroma	Mural cells	CSPG4
Stroma	Mural cells	DES
Stroma	Myofibroblasts	PDGFRB
Stroma	Myofibroblasts	MYL9
Stroma	Myofibroblasts	ACTA2
Stroma	Pericytes	COL1A2
Stroma	Pericytes	NDUFA4L2
Stroma	Pericytes	HIGD1B
Stroma	Pericytes	COL3A1
Stroma	Pericytes	RGS5
Stroma	Pericytes	BGN
Stroma	Pericytes	PLXDC1
Stroma	Pericytes	CD248
Stroma	Pericytes	OLFML3
Stroma	Pericytes	FN1
Stroma	Pericytes	MCAM
Stroma	Pericytes	ABCC9
Stroma	Pericytes	CD248
Stroma	Pericytes	CSPG4
Stroma	Pericytes	KCNJ8
Stroma	Pericytes	PDGFRB
Stroma	Pericytes	PLXDC1
Stroma	Pericytes	S1PR3
Stroma	vSMCs	ACTA2
Stroma	vSMCs	CNN1
Stroma	vSMCs	CNN2
Stroma	vSMCs	MYH11
Stroma	vSMCs	MYL9
Stroma	vSMCs	MYLK
Stroma	vSMCs	PDLIM3
Stroma	vSMCs	TAGLN
Tumor	ccRCC_Tumor	CA9
Tumor	ccRCC_Tumor	CD24
Tumor	ccRCC_Tumor	LTL
Tumor	ccRCC_Tumor	PAX2
Tumor	ccRCC_Tumor	PAX8
Tumor	ccRCC_Tumor	VEGFA
Tumor	ccRCC_Tumor	COL23A1
Tumor	ccRCC_Tumor	CP
Tumor	ccRCC_Tumor	ENPP3
Tumor	ccRCC_Tumor	NDRG1
Tumor	ccRCC_Tumor	SHISA9
Tumor	CRC_Tumor	KRT19
Tumor	CRC_Tumor	KRT8
Tumor	CRC_Tumor	KRT18
Tumor	CRC_Tumor	KRT17
Tumor	CRC_Tumor	KRT5
Tumor	CRC_Tumor	KRT7
Tumor	CRC_Tumor	KRT6A
Tumor	CRC_Tumor	KRT14
Tumor	CRC_Tumor	EPCAM
Tumor	CRC_Tumor	TACSTD2
Tumor	CRC_Tumor	ANXA2
Tumor	CRC_Tumor	S100A10
Tumor	CRC_Tumor	S100A11
Tumor	CRC_Tumor	S100A16
Tumor	CRC_Tumor	TPM1
Tumor	CRC_Tumor	TFF1
Tumor	CRC_Tumor	S100A6
Tumor	CRC_Tumor	AGR2
Tumor	CRC_Tumor	C19orf33
Tumor	CRC_Tumor	PDPN
Tumor	CRC_Tumor	ACTA2
Tumor	CRC_Tumor	PDGFRA
Tumor	CRC_Tumor	GSTP1
Tumor	CRC_Tumor	PROM1
Tumor	CRC_Tumor	CD24
Tumor	GBM Tumor	BBOX1
Tumor	GBM Tumor	BMPR1B
Tumor	GBM Tumor	CA12
Tumor	GBM Tumor	EGFR
Tumor	GBM Tumor	GFAP
Tumor	GBM Tumor	ITGB4
Tumor	GBM Tumor	ITGB8
Tumor	GBM Tumor	PDGFRA
Tumor	GBM Tumor	PTPRZ1
Tumor	GBM Tumor	RGMA
Tumor	GBM Tumor	SOX5
Tumor	GBM Tumor	SOX6
Tumor	GBM Tumor	SOX9
Tumor	GBM Tumor	VEGFA
Tumor	GBM Tumor	WDR49
Tumor	PDAC tumor	KRT19
Tumor	PDAC tumor	KRT8
Tumor	PDAC tumor	KRT18
Tumor	PDAC tumor	KRT17
Tumor	PDAC tumor	KRT5
Tumor	PDAC tumor	KRT7
Tumor	PDAC tumor	KRT6A
Tumor	PDAC tumor	KRT14
Tumor	PDAC tumor	EPCAM
Tumor	PDAC tumor	TACSTD2
Tumor	PDAC tumor	ANXA2
Tumor	PDAC tumor	S100A10
Tumor	PDAC tumor	S100A11
Tumor	PDAC tumor	S100A16
Tumor	PDAC tumor	TPM1
Tumor	PDAC tumor	TFF1
Tumor	PDAC tumor	S100A6
Tumor	PDAC tumor	AGR2
Tumor	PDAC tumor	C19orf33
Tumor	PDAC tumor	MUC1
Tumor	PDAC tumor	CDH1
Tumor	PDAC tumor	SDC1
Tumor	PDAC tumor	FXYD3
Tumor	PDAC tumor	S100A4
Tumor	ccRCC_Tumor	CA9
Tumor	ccRCC_Tumor	CD24
Tumor	ccRCC_Tumor	LTL
Tumor	ccRCC_Tumor	PAX2
Tumor	ccRCC_Tumor	PAX8
Tumor	ccRCC_Tumor	VEGFA
Tumor	ccRCC_Tumor	COL23A1
Tumor	ccRCC_Tumor	CP
Tumor	ccRCC_Tumor	ENPP3
Tumor	ccRCC_Tumor	NDRG1
Tumor	ccRCC_Tumor	SHISA9
Tumor	SKCM tumor	SOX10
Tumor	SKCM tumor	MLANA
Tumor	SKCM tumor	MITF
Tumor	SKCM tumor	AXL
Tumor	SKCM tumor	GPR137B
Tumor	SKCM tumor	S100B
