# Supplementary material for: Epigenetic regulation during cancer transitions across 11 tumour types
Source: Nature. 2023 Nov 1;623(7986):432–41. doi: 10.1038/s41586-023-06682-5 (PMC10632147; doi:10.1038/s41586-023-06682-5)
Supplement: Supplementary file 4 — Tissue- and cancer-specific DEGs/DACRs identified in this study. [file 41586_2023_6682_MOESM4_ESM.xlsx]

## Sheet: s2a_DACRs_tissue_cancer
Cancer	peak	pct.1	pct.2	p_val_adj	avg_log2FC
BRCA	chr1-10796407-10796907	0.109	0.069	1.35708e-55	0.654866
BRCA	chr1-109113728-109114228	0.121	0.044	7.52788e-308	1.50202
BRCA	chr1-1157303-1157803	0.114	0.086	6.52501e-18	0.388142
BRCA	chr1-1162517-1163017	0.145	0.102	2.59564e-40	0.475782
BRCA	chr1-12595745-12596245	0.11	0.08	3.28469e-21	0.43187
BRCA	chr1-1433148-1433648	0.13	0.097	1.27202e-22	0.398242
BRCA	chr1-145859550-145860050	0.157	0.13	2.27318e-08	0.254263
BRCA	chr1-145885637-145886137	0.121	0.089	1.15305e-28	0.459569
BRCA	chr1-145891126-145891626	0.119	0.031	0	1.94999
BRCA	chr1-145891822-145892322	0.203	0.134	1.52083e-100	0.603752
BRCA	chr1-145964378-145964878	0.149	0.129	0.0436814	0.199733
BRCA	chr1-147242361-147242861	0.196	0.169	8.47423e-05	0.195231
BRCA	chr1-147612331-147612831	0.121	0.009	0	3.81902
BRCA	chr1-147716936-147717436	0.126	0.07	6.91384e-106	0.829856
BRCA	chr1-148334796-148335296	0.113	0.08	6.91372e-27	0.472531
BRCA	chr1-149885501-149886001	0.107	0.071	1.7721e-44	0.596173
BRCA	chr1-149886529-149887029	0.236	0.195	6.97527e-17	0.251798
BRCA	chr1-149887836-149888336	0.172	0.14	2.04121e-09	0.255186
BRCA	chr1-149899300-149899800	0.15	0.113	6.89895e-28	0.404733
BRCA	chr1-149927586-149928086	0.182	0.138	5.59806e-33	0.387751
BRCA	chr1-149939002-149939502	0.146	0.113	3.21187e-17	0.344191
BRCA	chr1-150067395-150067895	0.144	0.118	5.0691e-07	0.260194
BRCA	chr1-150268774-150269274	0.178	0.148	2.18266e-08	0.240577
BRCA	chr1-150282140-150282640	0.176	0.151	0.000585871	0.197134
BRCA	chr1-150321240-150321740	0.135	0.106	1.38595e-13	0.328835
BRCA	chr1-150487054-150487554	0.153	0.12	5.26747e-21	0.35416
BRCA	chr1-150515389-150515889	0.26	0.193	1.18264e-71	0.437835
BRCA	chr1-150561159-150561659	0.289	0.233	1.35325e-31	0.283082
BRCA	chr1-150561979-150562479	0.202	0.158	1.49437e-27	0.337357
BRCA	chr1-150568052-150568552	0.152	0.106	1.01836e-41	0.480964
BRCA	chr1-150629031-150629531	0.261	0.22	1.45913e-16	0.233031
BRCA	chr1-150697031-150697531	0.246	0.167	4.8168e-111	0.560152
BRCA	chr1-151006656-151007156	0.106	0.08	5.33562e-13	0.368663
BRCA	chr1-151008071-151008571	0.194	0.148	3.75289e-34	0.377304
BRCA	chr1-151048365-151048865	0.1	0.064	7.77659e-49	0.6518
BRCA	chr1-151070246-151070746	0.101	0.078	1.49773e-09	0.345105
BRCA	chr1-151070936-151071436	0.159	0.119	7.72089e-32	0.41283
BRCA	chr1-151146505-151147005	0.2	0.175	0.00166617	0.180293
BRCA	chr1-151165708-151166208	0.184	0.148	3.25869e-17	0.298826
BRCA	chr1-151198171-151198671	0.161	0.135	4.38862e-05	0.223568
BRCA	chr1-151254441-151254941	0.169	0.135	2.79094e-14	0.295043
BRCA	chr1-151281134-151281634	0.252	0.217	2.22887e-06	0.179738
BRCA	chr1-151281792-151282292	0.387	0.326	2.29771e-31	0.226231
BRCA	chr1-151327466-151327966	0.174	0.136	1.43317e-19	0.325041
BRCA	chr1-151372476-151372976	0.157	0.065	1.48141e-299	1.26996
BRCA	chr1-151399204-151399704	0.107	0.083	2.96358e-12	0.361031
BRCA	chr1-151511089-151511589	0.224	0.182	3.87329e-21	0.285076
BRCA	chr1-151512956-151513456	0.133	0.064	1.10133e-173	1.04553
BRCA	chr1-151539450-151539950	0.261	0.141	3.05537e-305	0.916575
BRCA	chr1-151539959-151540459	0.246	0.171	1.82968e-97	0.528427
BRCA	chr1-151739885-151740385	0.103	0.025	0	2.05845
BRCA	chr1-151763270-151763770	0.101	0.078	1.40788e-10	0.355071
BRCA	chr1-151790296-151790796	0.272	0.228	1.14323e-14	0.218139
BRCA	chr1-151830602-151831102	0.152	0.071	9.63047e-226	1.10368
BRCA	chr1-151831595-151832095	0.128	0.046	0	1.52017
BRCA	chr1-151832492-151832992	0.176	0.063	0	1.49847
BRCA	chr1-151836400-151836900	0.143	0.068	5.73719e-204	1.08342
BRCA	chr1-151839600-151840100	0.255	0.152	7.1275e-211	0.766307
BRCA	chr1-151909297-151909797	0.239	0.2	1.99558e-10	0.215161
BRCA	chr1-152036759-152037259	0.144	0.117	5.73266e-06	0.246757
BRCA	chr1-153122807-153123307	0.105	0.051	7.06115e-122	0.995851
BRCA	chr1-153608646-153609146	0.117	0.093	6.87709e-06	0.274881
BRCA	chr1-153612805-153613305	0.125	0.094	4.11408e-20	0.390642
BRCA	chr1-153616156-153616656	0.135	0.079	8.33815e-97	0.763295
BRCA	chr1-153627335-153627835	0.127	0.101	4.93391e-09	0.296634
BRCA	chr1-153649762-153650262	0.103	0.023	0	2.21623
BRCA	chr1-153658400-153658900	0.178	0.127	4.57269e-45	0.454901
BRCA	chr1-153727637-153728137	0.32	0.25	8.28168e-63	0.356293
BRCA	chr1-153775014-153775514	0.125	0.088	3.85028e-38	0.510735
BRCA	chr1-153775640-153776140	0.108	0.073	2.47517e-41	0.577595
BRCA	chr1-153783234-153783734	0.144	0.105	1.80065e-33	0.447627
BRCA	chr1-153922786-153923286	0.29	0.241	7.50239e-22	0.243529
BRCA	chr1-153958400-153958900	0.258	0.201	7.93596e-42	0.344811
BRCA	chr1-153963398-153963898	0.237	0.188	3.81178e-28	0.310534
BRCA	chr1-153963947-153964447	0.102	0.059	5.4916e-73	0.783649
BRCA	chr1-153967010-153967510	0.178	0.117	1.5444e-86	0.607923
BRCA	chr1-153967543-153968043	0.184	0.135	2.18638e-44	0.437301
BRCA	chr1-153977418-153977918	0.12	0.089	3.16931e-19	0.400779
BRCA	chr1-153986132-153986632	0.166	0.116	6.77306e-56	0.515197
BRCA	chr1-153990445-153990945	0.151	0.115	2.2092e-24	0.383361
BRCA	chr1-154183001-154183501	0.268	0.197	1.30893e-77	0.445692
BRCA	chr1-154193745-154194245	0.122	0.017	0	2.92859
BRCA	chr1-154220399-154220899	0.308	0.248	2.2518e-39	0.298308
BRCA	chr1-154272130-154272630	0.153	0.126	5.24067e-07	0.248586
BRCA	chr1-154328394-154328894	0.12	0.086	3.37123e-29	0.466311
BRCA	chr1-154418089-154418589	0.159	0.101	5.3396e-77	0.619648
BRCA	chr1-154558538-154559038	0.301	0.264	8.68298e-07	0.160321
BRCA	chr1-154936750-154937250	0.25	0.186	1.78153e-57	0.409765
BRCA	chr1-154955913-154956413	0.11	0.083	1.58227e-16	0.393732
BRCA	chr1-154961251-154961751	0.157	0.123	3.61443e-18	0.33412
BRCA	chr1-154972507-154973007	0.114	0.074	1.7093e-45	0.586962
BRCA	chr1-154973579-154974079	0.139	0.112	6.89071e-08	0.274216
BRCA	chr1-154974215-154974715	0.309	0.25	2.05323e-37	0.29043
BRCA	chr1-154982898-154983398	0.219	0.169	9.26001e-40	0.37267
BRCA	chr1-155000906-155001406	0.287	0.177	2.8307e-222	0.72397
BRCA	chr1-155001920-155002420	0.299	0.225	1.69847e-76	0.41229
BRCA	chr1-155002456-155002956	0.164	0.095	5.12658e-127	0.779867
BRCA	chr1-155005438-155005938	0.129	0.068	2.80708e-133	0.92376
BRCA	chr1-155038440-155038940	0.141	0.039	0	1.87307
BRCA	chr1-155043264-155043764	0.107	0.019	0	2.55058
BRCA	chr1-155044791-155045291	0.122	0.047	4.06539e-266	1.38284
BRCA	chr1-155050379-155050879	0.128	0.089	8.50579e-35	0.491275
BRCA	chr1-155050995-155051495	0.22	0.165	3.28464e-43	0.389753
BRCA	chr1-155051972-155052472	0.104	0.054	1.34733e-107	0.935776
BRCA	chr1-155063444-155063944	0.152	0.102	7.31042e-57	0.553331
BRCA	chr1-155078534-155079034	0.111	0.091	0.0125727	0.24327
BRCA	chr1-155084610-155085110	0.206	0.158	6.16564e-33	0.360566
BRCA	chr1-155085206-155085706	0.216	0.153	2.5561e-70	0.490948
BRCA	chr1-155125794-155126294	0.141	0.092	1.92249e-61	0.601533
BRCA	chr1-155126713-155127213	0.105	0.063	2.87012e-62	0.712638
BRCA	chr1-155127597-155128097	0.151	0.112	4.95545e-27	0.4001
BRCA	chr1-155129738-155130238	0.124	0.062	2.20297e-148	0.999282
BRCA	chr1-155134955-155135455	0.135	0.111	0.00022323	0.238596
BRCA	chr1-155135563-155136063	0.232	0.191	2.02132e-17	0.259635
BRCA	chr1-155140300-155140800	0.134	0.087	2.01307e-63	0.62419
BRCA	chr1-155173065-155173565	0.179	0.133	4.73515e-35	0.404208
BRCA	chr1-155176534-155177034	0.118	0.066	1.24834e-102	0.847411
BRCA	chr1-155177100-155177600	0.142	0.043	0	1.74788
BRCA	chr1-155192812-155193312	0.231	0.123	2.44178e-256	0.909704
BRCA	chr1-155193422-155193922	0.273	0.182	3.95315e-142	0.592311
BRCA	chr1-155227356-155227856	0.266	0.212	2.12957e-31	0.299042
BRCA	chr1-155255258-155255758	0.177	0.127	2.02657e-52	0.481827
BRCA	chr1-155262048-155262548	0.217	0.171	2.7573e-29	0.33086
BRCA	chr1-155277059-155277559	0.228	0.195	1.35865e-06	0.1913
BRCA	chr1-155308452-155308952	0.254	0.205	7.04298e-31	0.302622
BRCA	chr1-155324147-155324647	0.295	0.226	1.14007e-65	0.385978
BRCA	chr1-155325052-155325552	0.106	0.071	1.0063e-36	0.557618
BRCA	chr1-155562663-155563163	0.225	0.184	5.38373e-19	0.273297
BRCA	chr1-155609786-155610286	0.179	0.155	0.00292221	0.188416
BRCA	chr1-155651120-155651620	0.106	0.035	2.20172e-306	1.63764
BRCA	chr1-155688503-155689003	0.204	0.165	3.36775e-19	0.290337
BRCA	chr1-155745324-155745824	0.173	0.141	7.01345e-12	0.266189
BRCA	chr1-155856986-155857486	0.133	0.101	4.91335e-20	0.380251
BRCA	chr1-155859172-155859672	0.182	0.143	1.58361e-19	0.314204
BRCA	chr1-155934194-155934694	0.193	0.156	6.06273e-20	0.302135
BRCA	chr1-156020717-156021217	0.117	0.086	5.39665e-22	0.423999
BRCA	chr1-156054513-156055013	0.217	0.181	1.30377e-12	0.241393
BRCA	chr1-156060872-156061372	0.163	0.066	0	1.29789
BRCA	chr1-156103936-156104436	0.167	0.085	3.06831e-199	0.973744
BRCA	chr1-156106134-156106634	0.192	0.144	2.59267e-36	0.390744
BRCA	chr1-156193725-156194225	0.243	0.192	3.27558e-34	0.326886
BRCA	chr1-156212680-156213180	0.19	0.145	4.50939e-34	0.38121
BRCA	chr1-156338125-156338625	0.338	0.267	6.18135e-56	0.327011
BRCA	chr1-156456432-156456932	0.243	0.181	2.77522e-60	0.422218
BRCA	chr1-156457112-156457612	0.317	0.2	1.25084e-241	0.70265
BRCA	chr1-156462225-156462725	0.124	0.028	0	2.1644
BRCA	chr1-156471377-156471877	0.195	0.029	0	2.80376
BRCA	chr1-156500613-156501113	0.289	0.248	3.40705e-12	0.194414
BRCA	chr1-156501202-156501702	0.162	0.134	1.03884e-07	0.245571
BRCA	chr1-156504845-156505345	0.158	0.122	3.98513e-20	0.344889
BRCA	chr1-156572355-156572855	0.117	0.076	9.62869e-55	0.630075
BRCA	chr1-156591496-156591996	0.153	0.123	3.91821e-11	0.284713
BRCA	chr1-156692787-156693287	0.147	0.043	0	1.77347
BRCA	chr1-156694004-156694504	0.117	0.039	0	1.60142
BRCA	chr1-156709726-156710226	0.13	0.047	0	1.48844
BRCA	chr1-156725692-156726192	0.101	0.062	3.98065e-58	0.697987
BRCA	chr1-156728515-156729015	0.202	0.167	3.82536e-12	0.247461
BRCA	chr1-156740935-156741435	0.289	0.213	1.31143e-85	0.445274
BRCA	chr1-156751559-156752059	0.255	0.224	0.00101774	0.155675
BRCA	chr1-156767100-156767600	0.327	0.251	2.00991e-73	0.377976
BRCA	chr1-157045620-157046120	0.241	0.203	5.42561e-14	0.232826
BRCA	chr1-157138177-157138677	0.208	0.172	1.27713e-17	0.275347
BRCA	chr1-159780477-159780977	0.37	0.258	2.4417e-199	0.562836
BRCA	chr1-159854671-159855171	0.143	0.118	9.11837e-09	0.271619
BRCA	chr1-159881786-159882286	0.122	0.054	3.31709e-204	1.19013
BRCA	chr1-159899928-159900428	0.222	0.088	0	1.36876
BRCA	chr1-159923540-159924040	0.119	0.077	4.22794e-52	0.608743
BRCA	chr1-159924400-159924900	0.154	0.125	3.42249e-08	0.2586
BRCA	chr1-159925290-159925790	0.194	0.147	1.33654e-38	0.39696
BRCA	chr1-159945390-159945890	0.156	0.102	2.96288e-65	0.57907
BRCA	chr1-160031642-160032142	0.193	0.121	2.10529e-121	0.686695
BRCA	chr1-160098802-160099302	0.319	0.252	6.82777e-61	0.348161
BRCA	chr1-160100945-160101445	0.103	0.064	1.1829e-59	0.699506
BRCA	chr1-160205136-160205636	0.119	0.091	2.44111e-13	0.35221
BRCA	chr1-160262278-160262778	0.232	0.173	2.98298e-58	0.427967
BRCA	chr1-160284924-160285424	0.133	0.093	2.36363e-39	0.499923
BRCA	chr1-160343055-160343555	0.123	0.101	2.02527e-07	0.283821
BRCA	chr1-161013611-161014111	0.136	0.08	2.6218e-97	0.756678
BRCA	chr1-161020984-161021484	0.322	0.193	1.68554e-277	0.75271
BRCA	chr1-161038677-161039177	0.146	0.081	3.22514e-127	0.836608
BRCA	chr1-161045737-161046237	0.164	0.122	4.49362e-31	0.403407
BRCA	chr1-161083325-161083825	0.245	0.126	0	0.966722
BRCA	chr1-161089370-161089870	0.125	0.054	5.56901e-218	1.2189
BRCA	chr1-161098108-161098608	0.128	0.082	1.18098e-62	0.63784
BRCA	chr1-161117796-161118296	0.136	0.11	1.24128e-10	0.301703
BRCA	chr1-161132515-161133015	0.24	0.183	3.44657e-48	0.383924
BRCA	chr1-161159190-161159690	0.187	0.14	7.38184e-38	0.404388
BRCA	chr1-161166051-161166551	0.248	0.196	2.44329e-31	0.312058
BRCA	chr1-161201992-161202492	0.219	0.169	4.47976e-40	0.373485
BRCA	chr1-161225547-161226047	0.257	0.175	5.84512e-116	0.556705
BRCA	chr1-161389940-161390440	0.311	0.261	7.56486e-23	0.232007
BRCA	chr1-161399672-161400172	0.126	0.105	0.0118977	0.230424
BRCA	chr1-161524072-161524572	0.105	0.083	5.8212e-09	0.328637
BRCA	chr1-161530607-161531107	0.102	0.085	0.0269838	0.246348
BRCA	chr1-161749455-161749955	0.148	0.113	2.52165e-22	0.371808
BRCA	chr1-162069406-162069906	0.174	0.142	1.21816e-10	0.261448
BRCA	chr1-162207111-162207611	0.102	0.033	1.85587e-295	1.65283
BRCA	chr1-162497575-162498075	0.111	0.079	8.05565e-29	0.485046
BRCA	chr1-162561192-162561692	0.316	0.256	8.23024e-37	0.283241
BRCA	chr1-163321606-163322106	0.181	0.145	2.83756e-17	0.297163
BRCA	chr1-164558659-164559159	0.296	0.19	1.0667e-195	0.659915
BRCA	chr1-164601952-164602452	0.126	0.054	2.91965e-219	1.21437
BRCA	chr1-165630599-165631099	0.195	0.155	2.09799e-21	0.310837
BRCA	chr1-165768645-165769145	0.126	0.104	2.64076e-06	0.268312
BRCA	chr1-165827271-165827771	0.115	0.088	5.17399e-17	0.38509
BRCA	chr1-16608153-16608653	0.198	0.01	0	4.41619
BRCA	chr1-16623873-16624373	0.16	0.113	1.11941e-42	0.463725
BRCA	chr1-166839137-166839637	0.238	0.204	4.27817e-12	0.219027
BRCA	chr1-166876087-166876587	0.271	0.214	3.8711e-41	0.328731
BRCA	chr1-167220499-167220999	0.334	0.273	4.45392e-37	0.272329
BRCA	chr1-167222006-167222506	0.112	0.091	1.03837e-05	0.280552
BRCA	chr1-167553543-167554043	0.209	0.158	3.86327e-42	0.394053
BRCA	chr1-167935905-167936405	0.274	0.24	2.45634e-05	0.160251
BRCA	chr1-168972791-168973291	0.1	0.009	0	3.56479
BRCA	chr1-169115968-169116468	0.103	0.065	2.3887e-55	0.667577
BRCA	chr1-169485828-169486328	0.273	0.227	3.65459e-18	0.233179
BRCA	chr1-169794726-169795226	0.16	0.118	1.77296e-38	0.441795
BRCA	chr1-171313784-171314284	0.144	0.113	1.01959e-16	0.333763
BRCA	chr1-171485213-171485713	0.171	0.146	5.90147e-05	0.212245
BRCA	chr1-171781097-171781597	0.315	0.261	1.01963e-32	0.265498
BRCA	chr1-172431561-172432061	0.109	0.043	2.49755e-223	1.33919
BRCA	chr1-172532806-172533306	0.384	0.325	5.09256e-26	0.21073
BRCA	chr1-172746227-172746727	0.123	0.039	0	1.66396
BRCA	chr1-173476799-173477299	0.255	0.208	5.89592e-26	0.279803
BRCA	chr1-173714684-173715184	0.103	0.084	1.79213e-05	0.289204
BRCA	chr1-173824218-173824718	0.208	0.156	1.39993e-44	0.406759
BRCA	chr1-173867894-173868394	0.347	0.294	7.46803e-29	0.23474
BRCA	chr1-174022181-174022681	0.238	0.171	7.1443e-76	0.475602
BRCA	chr1-174159199-174159699	0.302	0.25	2.71847e-28	0.25989
BRCA	chr1-174999107-174999607	0.18	0.153	5.12662e-05	0.206511
BRCA	chr1-174999636-175000136	0.335	0.295	3.4611e-08	0.153013
BRCA	chr1-175192681-175193181	0.19	0.112	9.16475e-147	0.762435
BRCA	chr1-17519905-17520405	0.111	0.071	6.52329e-54	0.63507
BRCA	chr1-175317648-175318148	0.101	0.017	0	2.5715
BRCA	chr1-1758682-1759182	0.128	0.08	7.74043e-67	0.653177
BRCA	chr1-176207036-176207536	0.185	0.159	0.000164265	0.198079
BRCA	chr1-178037726-178038226	0.132	0.105	9.84218e-12	0.315341
BRCA	chr1-178724942-178725442	0.124	0.101	2.40686e-06	0.274147
BRCA	chr1-178726137-178726637	0.1	0.068	6.7087e-36	0.562823
BRCA	chr1-179017007-179017507	0.106	0.056	2.22186e-107	0.917351
BRCA	chr1-179025559-179026059	0.224	0.19	7.00431e-11	0.220609
BRCA	chr1-179081691-179082191	0.19	0.146	1.64868e-29	0.360203
BRCA	chr1-179365733-179366233	0.12	0.095	1.0229e-11	0.331201
BRCA	chr1-179586215-179586715	0.117	0.063	6.16039e-118	0.912069
BRCA	chr1-179877592-179878092	0.114	0.09	6.01858e-12	0.340065
BRCA	chr1-179882378-179882878	0.251	0.22	0.000306425	0.162234
BRCA	chr1-179954351-179954851	0.242	0.21	7.13778e-07	0.185613
BRCA	chr1-180154573-180155073	0.193	0.168	0.000229204	0.19184
BRCA	chr1-180157479-180157979	0.13	0.022	0	2.59618
BRCA	chr1-180167967-180168467	0.198	0.104	8.75875e-237	0.951365
BRCA	chr1-180502388-180502888	0.168	0.135	2.55909e-15	0.300446
BRCA	chr1-181117532-181118032	0.129	0.04	0	1.7055
BRCA	chr1-181119175-181119675	0.141	0.039	0	1.85691
BRCA	chr1-182029482-182029982	0.268	0.224	5.89702e-16	0.226194
BRCA	chr1-182604193-182604693	0.17	0.133	5.39814e-24	0.351842
BRCA	chr1-183159887-183160387	0.126	0.079	1.51982e-59	0.624598
BRCA	chr1-183472157-183472657	0.208	0.17	5.09404e-19	0.284729
BRCA	chr1-184386705-184387205	0.22	0.151	1.01341e-86	0.535666
BRCA	chr1-184622394-184622894	0.156	0.038	0	2.02033
BRCA	chr1-184626487-184626987	0.118	0.017	0	2.84533
BRCA	chr1-184632693-184633193	0.143	0.009	0	4.05631
BRCA	chr1-184754711-184755211	0.372	0.303	4.41712e-48	0.282296
BRCA	chr1-185045117-185045617	0.136	0.116	0.000958718	0.227319
BRCA	chr1-185156893-185157393	0.331	0.269	3.18472e-41	0.286619
BRCA	chr1-186375191-186375691	0.323	0.284	1.60475e-05	0.141888
BRCA	chr1-193059176-193059676	0.245	0.21	1.72839e-09	0.200529
BRCA	chr1-193105137-193105637	0.189	0.158	1.10196e-09	0.238646
BRCA	chr1-193121770-193122270	0.255	0.226	0.0114843	0.146441
BRCA	chr1-197146495-197146995	0.101	0.084	0.00275418	0.258971
BRCA	chr1-197775128-197775628	0.105	0.085	2.83659e-05	0.286179
BRCA	chr1-197902684-197903184	0.172	0.147	0.000789165	0.201079
BRCA	chr1-198156720-198157220	0.161	0.126	9.55025e-23	0.355505
BRCA	chr1-200409848-200410348	0.179	0.138	2.65169e-29	0.371337
BRCA	chr1-201154265-201154765	0.173	0.146	0.000113952	0.21192
BRCA	chr1-201170655-201171155	0.269	0.176	2.00614e-149	0.616495
BRCA	chr1-201309388-201309888	0.144	0.042	0	1.80216
BRCA	chr1-201461050-201461550	0.113	0.074	1.08128e-44	0.580757
BRCA	chr1-201480376-201480876	0.179	0.128	2.60352e-52	0.476119
BRCA	chr1-201506878-201507378	0.13	0.107	1.32729e-05	0.256286
BRCA	chr1-201597726-201598226	0.282	0.035	0	3.08789
BRCA	chr1-201650258-201650758	0.119	0.069	8.49066e-90	0.791023
BRCA	chr1-201696280-201696780	0.107	0.043	1.32943e-204	1.29418
BRCA	chr1-201955106-201955606	0.204	0.171	1.97484e-11	0.239814
BRCA	chr1-201982360-201982860	0.122	0.101	0.00332882	0.240752
BRCA	chr1-201983024-201983524	0.122	0.082	1.32977e-45	0.564531
BRCA	chr1-202010028-202010528	0.202	0.146	1.09307e-45	0.421308
BRCA	chr1-202018310-202018810	0.131	0.079	1.62964e-77	0.702558
BRCA	chr1-202018838-202019338	0.188	0.076	0	1.32111
BRCA	chr1-202022944-202023444	0.16	0.079	1.11805e-207	1.02057
BRCA	chr1-202034615-202035115	0.175	0.127	3.00391e-38	0.424404
BRCA	chr1-202046182-202046682	0.191	0.076	0	1.32631
BRCA	chr1-202046783-202047283	0.128	0.048	1.15764e-295	1.43002
BRCA	chr1-202056836-202057336	0.131	0.08	1.87439e-67	0.655445
BRCA	chr1-202085778-202086278	0.106	0.045	6.05956e-188	1.24296
BRCA	chr1-202086894-202087394	0.127	0.039	0	1.70621
BRCA	chr1-202132386-202132886	0.113	0.043	3.00788e-247	1.38733
BRCA	chr1-202144466-202144966	0.122	0.095	5.10703e-13	0.34446
BRCA	chr1-202348351-202348851	0.245	0.193	4.91138e-37	0.334854
BRCA	chr1-202810579-202811079	0.198	0.159	9.00376e-18	0.287449
BRCA	chr1-202860612-202861112	0.105	0.06	1.48594e-72	0.77103
BRCA	chr1-202861399-202861899	0.142	0.104	3.35829e-31	0.436987
BRCA	chr1-202888906-202889406	0.212	0.163	3.27898e-39	0.3784
BRCA	chr1-202967079-202967579	0.167	0.142	0.000318621	0.209713
BRCA	chr1-203280892-203281392	0.104	0.013	0	3.05224
BRCA	chr1-203305127-203305627	0.268	0.225	2.40906e-21	0.249931
BRCA	chr1-203306436-203306936	0.106	0.071	1.65045e-40	0.570842
BRCA	chr1-203316504-203317004	0.17	0.02	0	3.18343
BRCA	chr1-203327194-203327694	0.233	0.174	1.13916e-57	0.42454
BRCA	chr1-203795292-203795792	0.168	0.135	1.53612e-12	0.281887
BRCA	chr1-203861232-203861732	0.222	0.171	8.82451e-38	0.361851
BRCA	chr1-204072824-204073324	0.166	0.109	4.3741e-76	0.599152
BRCA	chr1-204073352-204073852	0.115	0.073	1.98793e-53	0.633592
BRCA	chr1-204080336-204080836	0.155	0.1	1.84886e-65	0.585156
BRCA	chr1-204084235-204084735	0.179	0.064	0	1.49259
BRCA	chr1-204128956-204129456	0.122	0.063	9.02445e-135	0.96078
BRCA	chr1-204129470-204129970	0.126	0.037	0	1.7695
BRCA	chr1-204213803-204214303	0.125	0.094	1.71704e-23	0.420287
BRCA	chr1-204286739-204287239	0.133	0.03	0	2.17761
BRCA	chr1-204411612-204412112	0.276	0.226	1.19987e-23	0.259493
BRCA	chr1-204494438-204494938	0.189	0.133	1.11425e-53	0.481834
BRCA	chr1-204516101-204516601	0.164	0.134	6.1074e-07	0.245758
BRCA	chr1-205121743-205122243	0.139	0.099	7.70822e-38	0.483292
BRCA	chr1-205211460-205211960	0.186	0.143	4.63875e-28	0.357642
BRCA	chr1-205317447-205317947	0.197	0.086	0	1.22187
BRCA	chr1-205321567-205322067	0.155	0.127	1.06694e-09	0.269729
BRCA	chr1-205477804-205478304	0.181	0.081	1.85675e-291	1.14801
BRCA	chr1-205543296-205543796	0.132	0.095	1.27963e-26	0.423914
BRCA	chr1-205563750-205564250	0.163	0.023	0	2.82476
BRCA	chr1-205750050-205750550	0.174	0.149	0.000225118	0.204282
BRCA	chr1-20613705-20614205	0.113	0.052	2.76363e-179	1.15124
BRCA	chr1-206612257-206612757	0.23	0.19	1.16542e-17	0.260557
BRCA	chr1-206714572-206715072	0.119	0.031	0	1.92694
BRCA	chr1-206909301-206909801	0.177	0.098	1.30157e-154	0.827407
BRCA	chr1-207031543-207032043	0.103	0.032	0	1.72885
BRCA	chr1-207052882-207053382	0.23	0.201	0.0016922	0.1631
BRCA	chr1-207316553-207317053	0.115	0.034	0	1.75503
BRCA	chr1-207321287-207321787	0.232	0.176	1.51319e-35	0.345208
BRCA	chr1-207751756-207752256	0.241	0.195	3.84608e-24	0.283696
BRCA	chr1-207811855-207812355	0.157	0.038	0	2.10094
BRCA	chr1-207822552-207823052	0.136	0.062	7.75924e-221	1.16209
BRCA	chr1-207823726-207824226	0.151	0.093	3.93619e-91	0.692642
BRCA	chr1-207848168-207848668	0.115	0.029	0	2.00928
BRCA	chr1-207867298-207867798	0.124	0.033	0	1.94869
BRCA	chr1-207868036-207868536	0.115	0.042	1.54681e-278	1.46977
BRCA	chr1-207963418-207963918	0.238	0.169	3.14198e-85	0.502615
BRCA	chr1-208244178-208244678	0.126	0.106	5.62424e-05	0.253436
BRCA	chr1-209652923-209653423	0.178	0.115	1.97161e-89	0.61811
BRCA	chr1-209784364-209784864	0.188	0.163	0.00152392	0.188104
BRCA	chr1-209805930-209806430	0.235	0.146	1.3705e-144	0.66472
BRCA	chr1-209827648-209828148	0.113	0.087	4.47353e-13	0.355441
BRCA	chr1-210232433-210232933	0.109	0.058	1.07231e-104	0.899627
BRCA	chr1-210292384-210292884	0.105	0.055	5.03905e-108	0.934465
BRCA	chr1-210328645-210329145	0.138	0.094	2.07202e-49	0.543124
BRCA	chr1-210464399-210464899	0.103	0.023	0	2.19279
BRCA	chr1-210477249-210477749	0.138	0.003	0	5.5305
BRCA	chr1-211133935-211134435	0.11	0.069	5.73525e-55	0.654848
BRCA	chr1-211259059-211259559	0.254	0.214	3.90633e-12	0.214383
BRCA	chr1-211260586-211261086	0.13	0.089	1.56863e-44	0.537982
BRCA	chr1-211382522-211383022	0.144	0.112	1.26383e-19	0.355897
BRCA	chr1-211469951-211470451	0.125	0.036	0	1.82613
BRCA	chr1-211643382-211643882	0.121	0.063	8.80458e-124	0.926001
BRCA	chr1-211675457-211675957	0.148	0.119	7.79155e-13	0.305378
BRCA	chr1-211735677-211736177	0.113	0.069	2.55062e-55	0.651083
BRCA	chr1-212035336-212035836	0.232	0.2	9.05511e-07	0.189909
BRCA	chr1-212147383-212147883	0.158	0.016	0	3.34606
BRCA	chr1-212285018-212285518	0.374	0.322	3.14527e-18	0.186023
BRCA	chr1-212469897-212470397	0.128	0.092	9.4713e-28	0.438665
BRCA	chr1-212485858-212486358	0.117	0.075	2.38483e-52	0.613896
BRCA	chr1-212558811-212559311	0.151	0.127	0.00428739	0.21194
BRCA	chr1-212721400-212721900	0.103	0.024	0	2.14656
BRCA	chr1-212857953-212858453	0.194	0.16	1.31006e-10	0.24315
BRCA	chr1-212950223-212950723	0.102	0.076	7.68329e-18	0.417883
BRCA	chr1-213015554-213016054	0.18	0.151	9.75921e-10	0.246141
BRCA	chr1-21338610-21339110	0.106	0.028	0	1.90923
BRCA	chr1-215567068-215567568	0.106	0.087	0.00209993	0.261224
BRCA	chr1-21634409-21634909	0.125	0.03	0	2.06767
BRCA	chr1-216601097-216601597	0.1	0.069	2.58736e-30	0.528303
BRCA	chr1-21783488-21783988	0.146	0.122	5.65109e-05	0.23233
BRCA	chr1-218284995-218285495	0.104	0.078	9.1983e-17	0.403695
BRCA	chr1-2189324-2189824	0.157	0.134	2.57299e-05	0.221044
BRCA	chr1-2199101-2199601	0.122	0.099	5.71866e-09	0.291184
BRCA	chr1-220046315-220046815	0.208	0.163	9.86799e-33	0.351686
BRCA	chr1-220089598-220090098	0.106	0.074	3.56555e-31	0.512354
BRCA	chr1-220093784-220094284	0.14	0.121	0.0200379	0.205671
BRCA	chr1-220690019-220690519	0.133	0.093	8.38361e-39	0.49679
BRCA	chr1-220748004-220748504	0.144	0.086	4.14263e-102	0.748403
BRCA	chr1-221741957-221742457	0.287	0.231	3.91718e-33	0.287938
BRCA	chr1-221742728-221743228	0.156	0.126	3.81227e-09	0.2661
BRCA	chr1-221886981-221887481	0.103	0.052	4.44135e-114	0.971005
BRCA	chr1-223133575-223134075	0.141	0.085	2.85951e-93	0.726876
BRCA	chr1-223142998-223143498	0.206	0.134	5.50577e-112	0.628286
BRCA	chr1-223364184-223364684	0.164	0.092	1.44729e-158	0.859217
BRCA	chr1-223665498-223665998	0.143	0.032	0	2.19182
BRCA	chr1-223707102-223707602	0.11	0.062	4.94954e-84	0.801473
BRCA	chr1-223720787-223721287	0.121	0.026	0	2.20597
BRCA	chr1-224113822-224114322	0.116	0.086	2.23047e-23	0.434295
BRCA	chr1-22414129-22414629	0.121	0.013	0	3.27341
BRCA	chr1-224329903-224330403	0.109	0.084	5.00525e-12	0.356098
BRCA	chr1-224454261-224454761	0.104	0.037	1.37635e-258	1.49551
BRCA	chr1-224733113-224733613	0.126	0.022	0	2.61669
BRCA	chr1-224929376-224929876	0.175	0.081	6.71592e-282	1.13212
BRCA	chr1-225772228-225772728	0.182	0.067	0	1.48802
BRCA	chr1-225875362-225875862	0.131	0.05	3.7477e-286	1.38815
BRCA	chr1-226083256-226083756	0.146	0.123	0.0351504	0.20529
BRCA	chr1-226127815-226128315	0.161	0.103	2.60312e-85	0.642701
BRCA	chr1-226133015-226133515	0.15	0.052	0	1.56479
BRCA	chr1-226677088-226677588	0.142	0.042	0	1.77322
BRCA	chr1-226697800-226698300	0.111	0.016	0	2.77833
BRCA	chr1-226703336-226703836	0.109	0.089	3.21333e-05	0.279913
BRCA	chr1-226814927-226815427	0.137	0.068	3.15449e-167	1.00046
BRCA	chr1-226870345-226870845	0.15	0.12	1.7521e-12	0.296465
BRCA	chr1-226939883-226940383	0.323	0.284	5.62333e-09	0.162819
BRCA	chr1-227542465-227542965	0.13	0.1	4.42825e-20	0.381161
BRCA	chr1-227563256-227563756	0.123	0.093	1.02412e-18	0.381787
BRCA	chr1-227727938-227728438	0.131	0.099	8.23675e-20	0.378726
BRCA	chr1-227735085-227735585	0.18	0.155	0.000610825	0.196575
BRCA	chr1-227787891-227788391	0.235	0.188	1.74001e-25	0.292678
BRCA	chr1-227946204-227946704	0.106	0.073	4.77809e-33	0.525605
BRCA	chr1-227947726-227948226	0.117	0.076	2.51382e-52	0.60978
BRCA	chr1-228103117-228103617	0.177	0.147	1.39615e-09	0.249421
BRCA	chr1-228139697-228140197	0.342	0.292	1.39939e-18	0.197933
BRCA	chr1-228165313-228165813	0.351	0.306	7.56457e-13	0.170451
BRCA	chr1-228213427-228213927	0.145	0.113	2.5522e-16	0.329797
BRCA	chr1-228275867-228276367	0.146	0.075	2.16941e-162	0.948399
BRCA	chr1-228378374-228378874	0.156	0.088	1.2562e-135	0.826398
BRCA	chr1-228406620-228407120	0.204	0.161	3.14615e-27	0.330619
BRCA	chr1-228457321-228457821	0.117	0.083	1.20529e-24	0.443404
BRCA	chr1-228735096-228735596	0.125	0.104	7.55466e-05	0.253541
BRCA	chr1-229221142-229221642	0.128	0.038	0	1.77031
BRCA	chr1-229508132-229508632	0.181	0.148	2.63796e-13	0.272505
BRCA	chr1-230185984-230186484	0.16	0.033	0	2.33893
BRCA	chr1-230752333-230752833	0.142	0.048	0	1.5779
BRCA	chr1-230753584-230754084	0.107	0.043	4.06927e-214	1.32816
BRCA	chr1-230863344-230863844	0.103	0.036	2.81232e-269	1.54374
BRCA	chr1-230978641-230979141	0.293	0.233	5.48966e-46	0.326263
BRCA	chr1-231240938-231241438	0.129	0.104	2.00084e-09	0.297463
BRCA	chr1-231337699-231338199	0.196	0.16	2.7057e-15	0.27441
BRCA	chr1-231528364-231528864	0.199	0.165	9.77203e-12	0.248129
BRCA	chr1-232629920-232630420	0.228	0.191	2.43444e-14	0.240761
BRCA	chr1-232630452-232630952	0.106	0.084	1.26633e-05	0.289388
BRCA	chr1-232950284-232950784	0.143	0.112	6.64557e-14	0.320455
BRCA	chr1-234478323-234478823	0.143	0.113	6.44417e-13	0.313549
BRCA	chr1-234478896-234479396	0.126	0.102	1.85967e-06	0.27508
BRCA	chr1-23451890-23452390	0.117	0.057	3.91903e-145	1.02238
BRCA	chr1-234610676-234611176	0.242	0.205	3.7613e-10	0.207075
BRCA	chr1-234724751-234725251	0.122	0.086	2.57664e-30	0.472841
BRCA	chr1-234997182-234997682	0.202	0.138	1.76983e-73	0.524508
BRCA	chr1-235067525-235068025	0.186	0.111	7.89395e-130	0.730822
BRCA	chr1-235068045-235068545	0.103	0.068	1.70583e-36	0.562592
BRCA	chr1-235073339-235073839	0.196	0.072	0	1.44474
BRCA	chr1-235073859-235074359	0.116	0.052	1.97451e-178	1.15175
BRCA	chr1-235128641-235129141	0.195	0.17	0.0319854	0.170105
BRCA	chr1-235161014-235161514	0.126	0.105	0.0103908	0.22894
BRCA	chr1-235295866-235296366	0.106	0.018	0	2.58312
BRCA	chr1-235328087-235328587	0.32	0.268	6.34814e-24	0.23302
BRCA	chr1-235328628-235329128	0.182	0.149	5.95406e-13	0.270795
BRCA	chr1-235367081-235367581	0.196	0.156	4.11797e-23	0.316039
BRCA	chr1-235504253-235504753	0.338	0.302	0.000143092	0.131894
BRCA	chr1-236604322-236604822	0.129	0.108	0.000175022	0.243981
BRCA	chr1-241519531-241520031	0.228	0.182	7.46528e-29	0.31253
BRCA	chr1-244461186-244461686	0.21	0.152	1.41281e-57	0.45126
BRCA	chr1-244652577-244653077	0.354	0.315	2.27998e-07	0.140238
BRCA	chr1-24502078-24502578	0.106	0.064	1.08305e-77	0.769285
BRCA	chr1-245156375-245156875	0.143	0.111	5.28387e-20	0.36045
BRCA	chr1-246507050-246507550	0.131	0.109	5.05073e-07	0.267941
BRCA	chr1-246566055-246566555	0.267	0.223	2.20306e-18	0.236935
BRCA	chr1-246608801-246609301	0.224	0.061	0	1.89686
BRCA	chr1-247007843-247008343	0.124	0.095	4.57796e-20	0.386033
BRCA	chr1-24705209-24705709	0.106	0.079	4.73181e-17	0.400592
BRCA	chr1-247078541-247079041	0.146	0.123	1.76235e-07	0.252426
BRCA	chr1-247104144-247104644	0.166	0.141	4.37636e-05	0.212968
BRCA	chr1-247210646-247211146	0.183	0.143	1.62512e-25	0.341232
BRCA	chr1-247331052-247331552	0.104	0.087	0.038948	0.241248
BRCA	chr1-247639223-247639723	0.109	0.018	0	2.54734
BRCA	chr1-248825735-248826235	0.183	0.143	1.64185e-24	0.337935
BRCA	chr1-248826418-248826918	0.105	0.083	1.69005e-07	0.308869
BRCA	chr1-248837929-248838429	0.311	0.27	3.83183e-08	0.160892
BRCA	chr1-248857920-248858420	0.121	0.073	3.5211e-77	0.720486
BRCA	chr1-248858842-248859342	0.206	0.179	0.000593514	0.178335
BRCA	chr1-25239525-25240025	0.139	0.106	1.00566e-22	0.380741
BRCA	chr1-2545979-2546479	0.157	0.128	1.28713e-11	0.28012
BRCA	chr1-2546748-2547248	0.152	0.115	1.29731e-27	0.393965
BRCA	chr1-26960194-26960694	0.124	0.082	4.41545e-49	0.572171
BRCA	chr1-27012712-27013212	0.157	0.126	2.66769e-10	0.270569
BRCA	chr1-27349150-27349650	0.106	0.061	9.84465e-74	0.763169
BRCA	chr1-27542394-27542894	0.102	0.066	1.76323e-44	0.607303
BRCA	chr1-27959700-27960200	0.135	0.116	0.00332956	0.218755
BRCA	chr1-31170598-31171098	0.143	0.091	2.48021e-76	0.648293
BRCA	chr1-32240287-32240787	0.105	0.072	5.32798e-35	0.539379
BRCA	chr1-32716535-32717035	0.157	0.101	2.69719e-80	0.625361
BRCA	chr1-32753671-32754171	0.136	0.109	2.399e-10	0.294253
BRCA	chr1-32759321-32759821	0.104	0.049	3.12698e-148	1.09477
BRCA	chr1-3454252-3454752	0.109	0.09	0.000403681	0.26322
BRCA	chr1-3531236-3531736	0.125	0.098	1.44294e-10	0.308126
BRCA	chr1-36150722-36151222	0.143	0.123	0.0240637	0.200883
BRCA	chr1-36374461-36374961	0.146	0.103	6.46188e-42	0.484611
BRCA	chr1-37479542-37480042	0.141	0.113	9.25256e-10	0.282954
BRCA	chr1-3857133-3857633	0.212	0.188	0.0405796	0.155074
BRCA	chr1-41484510-41485010	0.103	0.072	7.30702e-27	0.489432
BRCA	chr1-41500349-41500849	0.141	0.068	4.41559e-189	1.04454
BRCA	chr1-41501539-41502039	0.119	0.079	4.63403e-42	0.549788
BRCA	chr1-42462867-42463367	0.15	0.129	0.0429097	0.19597
BRCA	chr1-43270315-43270815	0.116	0.062	2.11235e-116	0.909282
BRCA	chr1-43285378-43285878	0.104	0.075	1.0102e-23	0.459944
BRCA	chr1-43549976-43550476	0.173	0.13	2.43325e-28	0.367974
BRCA	chr1-43552755-43553255	0.127	0.047	6.89003e-296	1.43277
BRCA	chr1-43858362-43858862	0.139	0.032	0	2.1415
BRCA	chr1-45491053-45491553	0.256	0.223	1.39377e-06	0.171515
BRCA	chr1-45499887-45500387	0.179	0.149	1.19658e-10	0.25074
BRCA	chr1-46171755-46172255	0.114	0.051	6.26949e-171	1.13619
BRCA	chr1-46402071-46402571	0.125	0.079	3.91896e-66	0.652868
BRCA	chr1-46516945-46517445	0.124	0.07	3.51763e-92	0.781529
BRCA	chr1-47477906-47478406	0.12	0.024	0	2.33163
BRCA	chr1-50960010-50960510	0.201	0.164	6.64988e-36	0.366263
BRCA	chr1-50967955-50968455	0.108	0.089	5.2906e-06	0.281923
BRCA	chr1-51235959-51236459	0.16	0.122	2.57922e-74	0.566732
BRCA	chr1-51296701-51297201	0.136	0.072	2.41573e-186	1.02404
BRCA	chr1-51329346-51329846	0.155	0.035	0	2.21067
BRCA	chr1-53220078-53220578	0.15	0.125	4.61946e-09	0.266261
BRCA	chr1-53889587-53890087	0.122	0.102	6.45575e-05	0.253694
BRCA	chr1-54015945-54016445	0.129	0.037	0	1.83415
BRCA	chr1-54053087-54053587	0.263	0.236	0.000247465	0.152885
BRCA	chr1-54199799-54200299	0.169	0.107	0	1.07842
BRCA	chr1-54406186-54406686	0.169	0.13	2.40807e-95	0.608085
BRCA	chr1-54407386-54407886	0.101	0.055	7.02233e-128	1.00124
BRCA	chr1-54488124-54488624	0.165	0.126	1.04701e-56	0.501615
BRCA	chr1-54489314-54489814	0.11	0.079	8.53848e-47	0.58177
BRCA	chr1-58576984-58577484	0.136	0.082	1.03767e-77	0.680095
BRCA	chr1-58815144-58815644	0.108	0.074	3.31843e-32	0.516515
BRCA	chr1-59814288-59814788	0.197	0.154	1.24987e-27	0.333743
BRCA	chr1-61642454-61642954	0.105	0.007	0	3.89549
BRCA	chr1-64343338-64343838	0.105	0.044	6.55175e-178	1.21648
BRCA	chr1-65066703-65067203	0.169	0.101	5.10524e-145	0.799258
BRCA	chr1-7574214-7574714	0.102	0.008	0	3.82156
BRCA	chr1-8259001-8259501	0.113	0.05	8.69714e-189	1.19694
BRCA	chr1-8412280-8412780	0.1	0.023	0	2.13749
BRCA	chr1-93585004-93585504	0.134	0.064	2.3738e-181	1.05712
BRCA	chr1-94237335-94237835	0.136	0.115	0.00652332	0.217538
BRCA	chr1-94247452-94247952	0.106	0.081	1.93926e-14	0.377267
BRCA	chr1-94783405-94783905	0.119	0.04	0	1.57064
BRCA	chr1-975945-976445	0.102	0.062	1.28547e-64	0.730458
BRCA	chr1-9825278-9825778	0.161	0.096	1.56378e-116	0.744142
BRCA	chr1-9843429-9843929	0.154	0.042	0	1.8895
BRCA	chr10-101042586-101043086	0.175	0.137	1.06648e-20	0.32618
BRCA	chr10-101095429-101095929	0.156	0.055	0	1.52263
BRCA	chr10-101353754-101354254	0.245	0.19	5.13857e-39	0.347232
BRCA	chr10-101587990-101588490	0.102	0.084	0.00120336	0.271136
BRCA	chr10-101818318-101818818	0.236	0.203	1.20369e-07	0.193048
BRCA	chr10-102114755-102115255	0.118	0.095	2.35387e-09	0.310422
BRCA	chr10-102132691-102133191	0.188	0.149	2.68818e-21	0.31788
BRCA	chr10-102245062-102245562	0.211	0.174	2.4383e-16	0.264601
BRCA	chr10-102502515-102503015	0.194	0.165	0.000211822	0.192424
BRCA	chr10-102714114-102714614	0.244	0.216	0.000734546	0.160076
BRCA	chr10-102743500-102744000	0.2	0.172	0.000140047	0.187854
BRCA	chr10-103368393-103368893	0.112	0.091	7.88091e-06	0.279067
BRCA	chr10-103890072-103890572	0.114	0.044	5.60986e-237	1.36159
BRCA	chr10-104268801-104269301	0.19	0.158	8.34247e-07	0.216348
BRCA	chr10-110408054-110408554	0.117	0.031	0	1.95912
BRCA	chr10-110430774-110431274	0.119	0.008	0	4.00112
BRCA	chr10-114174070-114174570	0.207	0.171	1.18311e-09	0.223977
BRCA	chr10-117004982-117005482	0.139	0.088	5.02511e-71	0.643143
BRCA	chr10-119542538-119543038	0.145	0.099	1.47828e-46	0.516472
BRCA	chr10-119892358-119892858	0.16	0.13	6.97332e-11	0.274788
BRCA	chr10-12043024-12043524	0.233	0.195	3.42406e-10	0.21337
BRCA	chr10-12068567-12069067	0.26	0.203	4.57946e-40	0.33505
BRCA	chr10-121598279-121598779	0.147	0.115	7.28736e-18	0.342493
BRCA	chr10-12195640-12196140	0.1	0.078	1.78535e-09	0.342475
BRCA	chr10-122063110-122063610	0.135	0.075	1.6059e-116	0.831692
BRCA	chr10-122112627-122113127	0.134	0.1	2.24054e-23	0.400092
BRCA	chr10-122879418-122879918	0.11	0.084	1.1548e-15	0.384539
BRCA	chr10-122980133-122980633	0.157	0.131	3.67827e-06	0.236374
BRCA	chr10-123153962-123154462	0.219	0.188	2.97309e-06	0.19116
BRCA	chr10-12605608-12606108	0.111	0.062	6.01037e-91	0.826918
BRCA	chr10-127012628-127013128	0.109	0.057	6.77084e-111	0.919541
BRCA	chr10-129466899-129467399	0.188	0.149	2.5561e-17	0.289076
BRCA	chr10-130190038-130190538	0.131	0.099	3.79645e-23	0.400352
BRCA	chr10-131900365-131900865	0.208	0.174	7.87128e-11	0.233371
BRCA	chr10-132163319-132163819	0.115	0.029	0	2.088
BRCA	chr10-132407173-132407673	0.111	0.036	1.00311885368954e-310	1.61276
BRCA	chr10-132407838-132408338	0.141	0.069	4.18891e-181	1.02525
BRCA	chr10-132418883-132419383	0.113	0.066	6.4206e-81	0.768884
BRCA	chr10-132421395-132421895	0.121	0.067	1.87153e-108	0.85701
BRCA	chr10-132517139-132517639	0.128	0.098	3.95814e-15	0.34841
BRCA	chr10-133308982-133309482	0.23	0.195	8.36754e-05	0.175282
BRCA	chr10-14837884-14838384	0.225	0.195	0.00327203	0.165062
BRCA	chr10-15168654-15169154	0.294	0.261	0.0139168	0.128761
BRCA	chr10-16436618-16437118	0.179	0.141	3.65449e-15	0.285746
BRCA	chr10-17388106-17388606	0.129	0.023	0	2.47545
BRCA	chr10-17643917-17644417	0.115	0.093	9.51522e-06	0.279574
BRCA	chr10-21173820-21174320	0.132	0.096	1.07887e-28	0.44122
BRCA	chr10-23095161-23095661	0.18	0.136	1.35993e-29	0.372312
BRCA	chr10-24457827-24458327	0.109	0.025	0	2.11658
BRCA	chr10-26860744-26861244	0.259	0.223	8.37998e-07	0.174737
BRCA	chr10-27240354-27240854	0.131	0.098	1.76055e-21	0.393494
BRCA	chr10-27503916-27504416	0.185	0.153	4.35439e-11	0.249701
BRCA	chr10-28302865-28303365	0.228	0.193	1.29007e-07	0.1946
BRCA	chr10-3482184-3482684	0.102	0.071	2.12491e-25	0.482403
BRCA	chr10-35642040-35642540	0.145	0.121	2.12065e-08	0.265281
BRCA	chr10-38094024-38094524	0.13	0.102	7.78165e-14	0.333778
BRCA	chr10-42552617-42553117	0.156	0.128	1.61447e-11	0.28279
BRCA	chr10-42638004-42638504	0.191	0.165	0.000542942	0.189101
BRCA	chr10-42782483-42782983	0.137	0.103	4.95285e-26	0.413387
BRCA	chr10-43026233-43026733	0.122	0.019	0	2.74152
BRCA	chr10-43362133-43362633	0.145	0.119	7.35549e-08	0.263366
BRCA	chr10-43409117-43409617	0.209	0.179	3.22537e-06	0.200187
BRCA	chr10-43455437-43455937	0.241	0.189	2.95158e-30	0.315491
BRCA	chr10-436256-436756	0.105	0.032	2.01903e-299	1.66412
BRCA	chr10-43648665-43649165	0.132	0.104	1.27514e-12	0.325954
BRCA	chr10-48287621-48288121	0.124	0.024	0	2.41193
BRCA	chr10-5412297-5412797	0.119	0.099	0.00292882	0.241817
BRCA	chr10-5466319-5466819	0.116	0.063	1.45401e-106	0.869945
BRCA	chr10-5488211-5488711	0.138	0.062	1.54639e-199	1.11115
BRCA	chr10-5488716-5489216	0.173	0.066	0	1.36523
BRCA	chr10-5503334-5503834	0.123	0.036	0	1.74394
BRCA	chr10-5583546-5584046	0.102	0.07	5.26549e-25	0.48505
BRCA	chr10-63712201-63712701	0.152	0.095	8.19457e-84	0.661543
BRCA	chr10-68988511-68989011	0.149	0.123	1.66587e-09	0.274688
BRCA	chr10-69360675-69361175	0.118	0.045	1.40099e-259	1.39139
BRCA	chr10-69451168-69451668	0.139	0.105	1.12487e-24	0.39958
BRCA	chr10-71377255-71377755	0.127	0.102	1.86611e-07	0.278865
BRCA	chr10-7233562-7234062	0.13	0.01	0	3.72337
BRCA	chr10-73601378-73601878	0.116	0.046	7.84791e-234	1.33069
BRCA	chr10-73819433-73819933	0.105	0.033	0	1.71319
BRCA	chr10-75234067-75234567	0.204	0.162	4.49812e-21	0.298034
BRCA	chr10-77857167-77857667	0.13	0.022	0	2.59386
BRCA	chr10-77871999-77872499	0.115	0.044	9.126e-243	1.36903
BRCA	chr10-7787798-7788298	0.183	0.157	0.00283956	0.188036
BRCA	chr10-77889225-77889725	0.132	0.045	0	1.57444
BRCA	chr10-7818175-7818675	0.147	0.106	1.34344e-36	0.456465
BRCA	chr10-78927129-78927629	0.13	0.017	0	2.95759
BRCA	chr10-79071017-79071517	0.111	0.093	0.00837459	0.239619
BRCA	chr10-79093824-79094324	0.123	0.036	0	1.80928
BRCA	chr10-79264823-79265323	0.119	0.037	0	1.70101
BRCA	chr10-80078386-80078886	0.106	0.081	2.32761e-14	0.379967
BRCA	chr10-80460656-80461156	0.156	0.074	1.22974e-231	1.09044
BRCA	chr10-8053268-8053768	0.152	0.067	8.94042e-256	1.18152
BRCA	chr10-8054383-8054883	0.135	0.027	0	2.35688
BRCA	chr10-93445431-93445931	0.163	0.1	2.48204e-97	0.681066
BRCA	chr10-93465673-93466173	0.108	0.085	9.89712e-09	0.318442
BRCA	chr10-93466285-93466785	0.108	0.061	3.82095e-87	0.819174
BRCA	chr10-94402162-94402662	0.14	0.108	2.41227e-22	0.380806
BRCA	chr10-95183481-95183981	0.115	0.085	2.70773e-20	0.415178
BRCA	chr10-97292449-97292949	0.176	0.152	0.00753038	0.186291
BRCA	chr10-97319011-97319511	0.115	0.094	2.88445e-05	0.271905
BRCA	chr10-97334484-97334984	0.138	0.117	0.00849835	0.217675
BRCA	chr10-99659085-99659585	0.188	0.162	3.96603e-06	0.209145
BRCA	chr11-108593531-108594031	0.148	0.125	0.00559983	0.20563
BRCA	chr11-118820250-118820750	0.1	0.056	8.37776e-77	0.806084
BRCA	chr11-118870008-118870508	0.102	0.036	5.66701e-256	1.51252
BRCA	chr11-118918206-118918706	0.107	0.075	2.46158e-25	0.475278
BRCA	chr11-118919615-118920115	0.108	0.088	0.00353226	0.256157
BRCA	chr11-118930063-118930563	0.122	0.085	5.68776e-38	0.522032
BRCA	chr11-120301853-120302353	0.156	0.058	0	1.41876
BRCA	chr11-120316769-120317269	0.126	0.054	1.07102e-221	1.22582
BRCA	chr11-12248252-12248752	0.152	0.042	0	1.86631
BRCA	chr11-125887322-125887822	0.125	0.1	1.03718e-10	0.314768
BRCA	chr11-125887882-125888382	0.102	0.085	0.00490822	0.261115
BRCA	chr11-125951093-125951593	0.106	0.008	0	3.83029
BRCA	chr11-130448239-130448739	0.107	0.056	6.71299e-120	0.963835
BRCA	chr11-130762505-130763005	0.127	0.017	0	2.95331
BRCA	chr11-133956779-133957279	0.119	0.092	2.43606e-19	0.388048
BRCA	chr11-134036956-134037456	0.109	0.059	1.71354e-107	0.902555
BRCA	chr11-14892011-14892511	0.189	0.149	1.9847e-20	0.309334
BRCA	chr11-16987032-16987532	0.104	0.058	2.57146e-92	0.86115
BRCA	chr11-17276381-17276881	0.197	0.169	1.52725e-06	0.206958
BRCA	chr11-17389131-17389631	0.134	0.093	4.74521e-42	0.516194
BRCA	chr11-19919166-19919666	0.105	0.026	0	2.00868
BRCA	chr11-2202299-2202799	0.104	0.069	2.27987e-33	0.536273
BRCA	chr11-22829698-22830198	0.219	0.177	2.10361e-19	0.276127
BRCA	chr11-2901899-2902399	0.184	0.151	5.6654e-12	0.259034
BRCA	chr11-2912439-2912939	0.181	0.119	8.2912e-85	0.593628
BRCA	chr11-3000321-3000821	0.118	0.069	5.16239e-89	0.782189
BRCA	chr11-3126419-3126919	0.13	0.026	0	2.33807
BRCA	chr11-32829532-32830032	0.132	0.093	6.90715e-35	0.480693
BRCA	chr11-33736241-33736741	0.173	0.133	2.43267e-24	0.352741
BRCA	chr11-3422295-3422795	0.234	0.205	0.0468833	0.145371
BRCA	chr11-34274625-34275125	0.169	0.073	1.37321e-291	1.19543
BRCA	chr11-34570445-34570945	0.143	0.018	0	3.02146
BRCA	chr11-34640208-34640708	0.113	0.05	6.19701e-171	1.14854
BRCA	chr11-34667973-34668473	0.138	0.019	0	2.83537
BRCA	chr11-35943775-35944275	0.111	0.092	0.000260009	0.265724
BRCA	chr11-393833-394333	0.127	0.088	5.23884e-34	0.480979
BRCA	chr11-44584677-44585177	0.118	0.038	0	1.66408
BRCA	chr11-44950694-44951194	0.121	0.078	3.67926e-56	0.626309
BRCA	chr11-44978863-44979363	0.203	0.044	0	2.25145
BRCA	chr11-44979815-44980315	0.143	0.055	5.89379e-296	1.35348
BRCA	chr11-45917672-45918172	0.207	0.176	7.4283e-07	0.205455
BRCA	chr11-45922086-45922586	0.139	0.089	2.55504e-62	0.607596
BRCA	chr11-46700415-46700915	0.189	0.163	0.00585983	0.183818
BRCA	chr11-47118903-47119403	0.12	0.048	3.73458e-251	1.35028
BRCA	chr11-47355132-47355632	0.109	0.08	5.43474e-22	0.439501
BRCA	chr11-537095-537595	0.11	0.083	6.01476e-15	0.376959
BRCA	chr11-554773-555273	0.106	0.073	1.21057e-35	0.540173
BRCA	chr11-57322154-57322654	0.138	0.101	4.25468e-30	0.434892
BRCA	chr11-57476879-57477379	0.105	0.033	1.55608365392948e-313	1.67935
BRCA	chr11-57477735-57478235	0.106	0.013	0	3.08115
BRCA	chr11-57530668-57531168	0.199	0.15	4.4288e-36	0.38182
BRCA	chr11-57657320-57657820	0.235	0.205	0.00250544	0.162026
BRCA	chr11-57712089-57712589	0.22	0.19	0.00048848	0.175106
BRCA	chr11-59106802-59107302	0.161	0.109	4.59661e-61	0.549232
BRCA	chr11-59142532-59143032	0.134	0.109	2.53847e-06	0.26085
BRCA	chr11-59171391-59171891	0.101	0.083	0.0231659	0.248773
BRCA	chr11-59615591-59616091	0.271	0.236	3.13195e-05	0.158703
BRCA	chr11-59755103-59755603	0.135	0.105	3.0264e-15	0.341984
BRCA	chr11-59810468-59810968	0.114	0.093	2.77897e-05	0.270812
BRCA	chr11-606147-606647	0.127	0.061	5.51826e-175	1.06217
BRCA	chr11-61129678-61130178	0.103	0.072	4.5082e-28	0.503216
BRCA	chr11-61161036-61161536	0.162	0.138	0.0249173	0.197017
BRCA	chr11-61488544-61489044	0.133	0.036	0	1.93838
BRCA	chr11-61580975-61581475	0.177	0.145	9.09003e-10	0.253591
BRCA	chr11-61587937-61588437	0.106	0.042	6.90347e-215	1.34169
BRCA	chr11-61601436-61601936	0.122	0.012	0	3.36119
BRCA	chr11-61626655-61627155	0.15	0.066	1.47268e-248	1.1817
BRCA	chr11-61697020-61697520	0.1	0.044	1.55607e-153	1.16284
BRCA	chr11-61971715-61972215	0.176	0.139	1.09058e-16	0.301852
BRCA	chr11-62013432-62013932	0.104	0.045	8.10947e-159	1.1626
BRCA	chr11-62123580-62124080	0.179	0.15	1.02244e-06	0.221876
BRCA	chr11-62241895-62242395	0.14	0.053	1.56346e-304	1.37675
BRCA	chr11-62508314-62508814	0.114	0.064	1.99061e-83	0.788511
BRCA	chr11-62553319-62553819	0.151	0.109	8.69946e-29	0.411028
BRCA	chr11-62556443-62556943	0.123	0.081	4.22001e-49	0.581062
BRCA	chr11-62573687-62574187	0.248	0.213	4.59573e-05	0.170527
BRCA	chr11-62621842-62622342	0.243	0.202	9.46888e-15	0.234511
BRCA	chr11-62761273-62761773	0.154	0.126	6.06173e-08	0.254383
BRCA	chr11-62909040-62909540	0.109	0.049	9.85635e-161	1.13904
BRCA	chr11-63531371-63531871	0.126	0.04	0	1.66085
BRCA	chr11-63558471-63558971	0.136	0.008	0	4.16147
BRCA	chr11-63622205-63622705	0.12	0.02	0	2.62599
BRCA	chr11-63671204-63671704	0.167	0.14	0.000158669	0.211251
BRCA	chr11-63871882-63872382	0.132	0.078	1.5607e-92	0.74882
BRCA	chr11-63974209-63974709	0.176	0.151	0.0116159	0.185953
BRCA	chr11-63986147-63986647	0.125	0.103	0.0139429	0.229659
BRCA	chr11-63999276-63999776	0.117	0.074	9.2689e-57	0.633761
BRCA	chr11-64165921-64166421	0.178	0.113	3.3113e-97	0.64798
BRCA	chr11-64237371-64237871	0.151	0.056	0	1.43073
BRCA	chr11-64342407-64342907	0.146	0.112	1.25745e-18	0.35196
BRCA	chr11-6473783-6474283	0.22	0.163	8.54203e-52	0.418124
BRCA	chr11-64844220-64844720	0.115	0.086	1.35466e-16	0.387656
BRCA	chr11-64847046-64847546	0.107	0.081	3.0809e-15	0.389011
BRCA	chr11-64917033-64917533	0.245	0.212	9.405e-05	0.16809
BRCA	chr11-64923923-64924423	0.143	0.106	1.10958e-25	0.404066
BRCA	chr11-65027483-65027983	0.14	0.118	0.00317021	0.220758
BRCA	chr11-65040629-65041129	0.157	0.133	0.00748008	0.202241
BRCA	chr11-65095933-65096433	0.105	0.083	5.87499e-08	0.320901
BRCA	chr11-65111543-65112043	0.179	0.132	3.44906e-36	0.40982
BRCA	chr11-65117437-65117937	0.226	0.191	1.79571e-08	0.208347
BRCA	chr11-65121963-65122463	0.196	0.16	7.50031e-13	0.257871
BRCA	chr11-65134861-65135361	0.205	0.148	3.85481e-52	0.443989
BRCA	chr11-65314530-65315030	0.173	0.139	1.15618e-14	0.292967
BRCA	chr11-65333559-65334059	0.128	0.104	5.74385e-07	0.277492
BRCA	chr11-65416270-65416770	0.12	0.096	8.5035e-08	0.296558
BRCA	chr11-65418225-65418725	0.125	0.081	2.91708e-55	0.609199
BRCA	chr11-65418866-65419366	0.205	0.156	9.17922e-33	0.362153
BRCA	chr11-65419873-65420373	0.116	0.095	3.78259e-06	0.278232
BRCA	chr11-65454917-65455417	0.112	0.093	0.0164975	0.240874
BRCA	chr11-65471967-65472467	0.112	0.072	2.88156e-51	0.620467
BRCA	chr11-65477285-65477785	0.198	0.168	4.97086e-05	0.197793
BRCA	chr11-65491730-65492230	0.12	0.086	5.27701e-28	0.455922
BRCA	chr11-65506584-65507084	0.103	0.059	5.32024e-84	0.82081
BRCA	chr11-65507384-65507884	0.154	0.094	2.0841e-101	0.717133
BRCA	chr11-65508178-65508678	0.134	0.089	8.06223e-52	0.567442
BRCA	chr11-65539709-65540209	0.125	0.101	6.03586e-06	0.267628
BRCA	chr11-65546492-65546992	0.145	0.11	3.61911e-23	0.382241
BRCA	chr11-65558076-65558576	0.119	0.1	0.00197794	0.241155
BRCA	chr11-65615152-65615652	0.302	0.268	0.0101748	0.129245
BRCA	chr11-65652380-65652880	0.16	0.135	0.000142319	0.219726
BRCA	chr11-65712226-65712726	0.226	0.184	4.99884e-19	0.272302
BRCA	chr11-65856790-65857290	0.107	0.08	4.03174e-18	0.410531
BRCA	chr11-66002492-66002992	0.124	0.1	1.46159e-06	0.278521
BRCA	chr11-66371116-66371616	0.11	0.069	1.41891e-52	0.643567
BRCA	chr11-66371640-66372140	0.171	0.116	1.16121e-62	0.538681
BRCA	chr11-66438831-66439331	0.13	0.106	8.36532e-05	0.253087
BRCA	chr11-66720106-66720606	0.111	0.073	4.74232e-42	0.572127
BRCA	chr11-66958259-66958759	0.323	0.28	7.12387e-13	0.184048
BRCA	chr11-67055047-67055547	0.186	0.063	0	1.55834
BRCA	chr11-67118833-67119333	0.316	0.27	1.69425e-19	0.218709
BRCA	chr11-67239682-67240182	0.263	0.207	2.73255e-35	0.316913
BRCA	chr11-67248549-67249049	0.126	0.034	0	1.86661
BRCA	chr11-67302018-67302518	0.112	0.058	1.57415e-127	0.974857
BRCA	chr11-67303163-67303663	0.175	0.133	7.64226e-28	0.370715
BRCA	chr11-67312524-67313024	0.138	0.055	2.72384e-268	1.29906
BRCA	chr11-67317516-67318016	0.2	0.166	2.70921e-10	0.241222
BRCA	chr11-67345888-67346388	0.135	0.043	0	1.64052
BRCA	chr11-67353401-67353901	0.205	0.173	1.49071e-06	0.206221
BRCA	chr11-67372816-67373316	0.123	0.077	1.97674e-67	0.673208
BRCA	chr11-67420986-67421486	0.221	0.18	3.96609e-19	0.276044
BRCA	chr11-67428165-67428665	0.162	0.132	1.62155e-11	0.281661
BRCA	chr11-67463792-67464292	0.116	0.078	6.69713e-41	0.549588
BRCA	chr11-67467960-67468460	0.109	0.055	7.14092e-112	0.943071
BRCA	chr11-67482750-67483250	0.189	0.147	3.05621e-25	0.341888
BRCA	chr11-67508118-67508618	0.291	0.248	1.30049e-17	0.223692
BRCA	chr11-67582538-67583038	0.118	0.04	1.97296046128344e-313	1.56016
BRCA	chr11-67674422-67674922	0.119	0.064	2.52932e-103	0.856505
BRCA	chr11-67805240-67805740	0.289	0.256	8.52815e-05	0.148307
BRCA	chr11-67955610-67956110	0.11	0.08	2.00761e-21	0.438417
BRCA	chr11-68003881-68004381	0.124	0.102	0.00514794	0.235781
BRCA	chr11-68030289-68030789	0.215	0.182	7.52248e-08	0.210526
BRCA	chr11-68038791-68039291	0.153	0.102	4.33426e-60	0.564874
BRCA	chr11-68128151-68128651	0.129	0.075	1.37553e-87	0.755094
BRCA	chr11-68146030-68146530	0.177	0.071	0	1.29954
BRCA	chr11-68146914-68147414	0.111	0.049	3.0488e-170	1.15967
BRCA	chr11-68751311-68751811	0.183	0.143	2.64881e-19	0.311548
BRCA	chr11-68843805-68844305	0.111	0.081	1.03374e-25	0.461671
BRCA	chr11-69101347-69101847	0.141	0.088	2.17478e-82	0.688231
BRCA	chr11-69106139-69106639	0.153	0.022	0	2.86373
BRCA	chr11-69122680-69123180	0.2	0.116	8.36652e-186	0.829569
BRCA	chr11-69274662-69275162	0.148	0.067	3.29073e-232	1.14716
BRCA	chr11-69443221-69443721	0.149	0.119	1.02358e-12	0.306419
BRCA	chr11-69479719-69480219	0.101	0.049	2.59753e-124	1.03637
BRCA	chr11-69636442-69636942	0.12	0.061	2.09557e-136	0.976496
BRCA	chr11-69638863-69639363	0.165	0.107	1.43857e-76	0.610977
BRCA	chr11-69640894-69641394	0.132	0.092	1.77275e-32	0.477076
BRCA	chr11-69644107-69644607	0.146	0.063	3.18632e-262	1.22979
BRCA	chr11-69654320-69654820	0.136	0.03	0	2.22932
BRCA	chr11-69675139-69675639	0.213	0.157	8.2949e-54	0.438925
BRCA	chr11-69892980-69893480	0.124	0.018	0	2.84526
BRCA	chr11-70128274-70128774	0.123	0.016	0	3.03499
BRCA	chr11-70202942-70203442	0.167	0.118	7.79612e-50	0.493855
BRCA	chr11-70233367-70233867	0.175	0.051	0	1.83741
BRCA	chr11-70247614-70248114	0.168	0.025	0	2.82615
BRCA	chr11-70270283-70270783	0.289	0.219	2.18657e-81	0.43259
BRCA	chr11-704879-705379	0.142	0.072	9.48349e-180	1.00872
BRCA	chr11-705837-706337	0.122	0.095	3.91931e-14	0.346443
BRCA	chr11-71452843-71453343	0.239	0.191	1.79926e-26	0.299636
BRCA	chr11-71786709-71787209	0.278	0.243	0.000426529	0.147462
BRCA	chr11-71787218-71787718	0.214	0.186	0.0366786	0.158813
BRCA	chr11-72040570-72041070	0.12	0.092	6.29721e-12	0.337068
BRCA	chr11-72041374-72041874	0.115	0.068	7.63974e-82	0.765676
BRCA	chr11-72112058-72112558	0.212	0.176	5.3838e-12	0.240819
BRCA	chr11-72752225-72752725	0.108	0.086	2.18093e-06	0.299223
BRCA	chr11-72786241-72786741	0.111	0.027	0	2.07579
BRCA	chr11-73218121-73218621	0.144	0.097	4.0425e-44	0.516896
BRCA	chr11-73307482-73307982	0.263	0.192	1.57981e-79	0.457354
BRCA	chr11-73309134-73309634	0.127	0.087	3.37191e-41	0.531559
BRCA	chr11-73983071-73983571	0.185	0.141	9.38368e-29	0.366107
BRCA	chr11-74492976-74493476	0.22	0.188	4.01812e-06	0.19291
BRCA	chr11-74546506-74547006	0.102	0.041	6.74486e-186	1.28751
BRCA	chr11-74948883-74949383	0.172	0.147	0.0025141	0.199089
BRCA	chr11-75241532-75242032	0.133	0.089	3.03121e-52	0.573221
BRCA	chr11-75342940-75343440	0.148	0.015	0	3.38906
BRCA	chr11-75351625-75352125	0.122	0.083	1.75287e-39	0.536299
BRCA	chr11-75399243-75399743	0.125	0.091	3.14772e-27	0.448072
BRCA	chr11-75430038-75430538	0.11	0.069	1.47682e-53	0.647615
BRCA	chr11-75476930-75477430	0.107	0.021	0	2.33532
BRCA	chr11-75525676-75526176	0.202	0.157	5.79786e-30	0.350542
BRCA	chr11-75562475-75562975	0.112	0.077	6.37283e-33	0.516373
BRCA	chr11-7597524-7598024	0.125	0.051	1.3451e-247	1.30669
BRCA	chr11-76788602-76789102	0.154	0.048	0	1.75014
BRCA	chr11-77411690-77412190	0.12	0.083	2.95174e-43	0.549695
BRCA	chr11-78188472-78188972	0.25	0.215	2.16992e-10	0.208829
BRCA	chr11-82900275-82900775	0.176	0.147	2.59094e-08	0.239103
BRCA	chr11-83156536-83157036	0.332	0.299	0.0218689	0.116701
BRCA	chr11-85647680-85648180	0.11	0.085	2.84384e-13	0.362992
BRCA	chr11-85810907-85811407	0.141	0.087	5.08532e-83	0.688383
BRCA	chr11-85854787-85855287	0.157	0.128	2.59516e-10	0.273707
BRCA	chr11-8964246-8964746	0.162	0.14	0.0075535	0.19723
BRCA	chr11-94845557-94846057	0.114	0.01	0	3.51145
BRCA	chr11-9663754-9664254	0.113	0.093	0.00117493	0.253362
BRCA	chr12-103841697-103842197	0.1	0.07	4.78534e-27	0.503188
BRCA	chr12-106357468-106357968	0.149	0.124	5.72461e-06	0.242689
BRCA	chr12-107318051-107318551	0.115	0.09	6.95454e-11	0.332191
BRCA	chr12-113242054-113242554	0.105	0.043	1.67547e-204	1.30794
BRCA	chr12-113245757-113246257	0.123	0.074	4.04999e-79	0.726568
BRCA	chr12-114684294-114684794	0.233	0.116	9.10144e-307	0.996736
BRCA	chr12-116390431-116390931	0.133	0.012	0	3.5048
BRCA	chr12-117968851-117969351	0.137	0.064	7.30781e-206	1.11333
BRCA	chr12-118135802-118136302	0.156	0.133	0.00105555	0.210356
BRCA	chr12-119988604-119989104	0.233	0.177	5.42302e-46	0.379202
BRCA	chr12-120086907-120087407	0.235	0.203	1.15192e-07	0.191659
BRCA	chr12-120234720-120235220	0.178	0.069	0	1.38294
BRCA	chr12-120394562-120395062	0.112	0.041	1.07248e-260	1.4459
BRCA	chr12-121227127-121227627	0.117	0.038	0	1.62105
BRCA	chr12-121796977-121797477	0.173	0.145	4.97509e-06	0.220848
BRCA	chr12-121799287-121799787	0.122	0.076	1.51474e-66	0.668272
BRCA	chr12-121839436-121839936	0.195	0.15	3.99795e-24	0.326521
BRCA	chr12-122749862-122750362	0.117	0.008	0	3.97877
BRCA	chr12-123383786-123384286	0.272	0.233	1.77527e-11	0.199558
BRCA	chr12-124359584-124360084	0.148	0.051	0	1.52164
BRCA	chr12-124369210-124369710	0.14	0.102	5.11577e-25	0.403642
BRCA	chr12-124381668-124382168	0.117	0.048	1.8388e-224	1.29403
BRCA	chr12-124388646-124389146	0.117	0.074	1.94767e-61	0.663474
BRCA	chr12-124389156-124389656	0.104	0.069	1.30778e-41	0.592773
BRCA	chr12-124392765-124393265	0.126	0.078	4.08572e-74	0.69241
BRCA	chr12-124518102-124518602	0.135	0.105	2.55908e-13	0.326742
BRCA	chr12-124520161-124520661	0.129	0.031	0	2.09953
BRCA	chr12-124566219-124566719	0.1	0.083	0.0110098	0.257564
BRCA	chr12-124940536-124941036	0.115	0.086	7.24398e-23	0.428336
BRCA	chr12-12883260-12883760	0.111	0.041	3.59901e-241	1.40221
BRCA	chr12-12891001-12891501	0.145	0.099	8.1603e-52	0.543365
BRCA	chr12-13135693-13136193	0.138	0.089	9.69951e-54	0.569547
BRCA	chr12-131830273-131830773	0.124	0.075	3.95035e-77	0.720631
BRCA	chr12-131872022-131872522	0.107	0.036	6.0113e-287	1.57621
BRCA	chr12-131895948-131896448	0.163	0.121	2.25574e-38	0.438314
BRCA	chr12-131896484-131896984	0.129	0.089	7.21038e-42	0.522902
BRCA	chr12-132593839-132594339	0.128	0.101	1.77109e-13	0.326601
BRCA	chr12-132710473-132710973	0.172	0.148	3.66964e-06	0.220614
BRCA	chr12-132908344-132908844	0.155	0.112	1.41594e-45	0.470827
BRCA	chr12-14257529-14258029	0.129	0.107	0.00907659	0.225569
BRCA	chr12-15221194-15221694	0.114	0.069	5.22721e-69	0.715348
BRCA	chr12-1936320-1936820	0.108	0.03	0	1.87126
BRCA	chr12-2795666-2796166	0.138	0.103	8.46307e-28	0.423721
BRCA	chr12-31749082-31749582	0.134	0.081	9.79816e-80	0.697041
BRCA	chr12-32755677-32756177	0.137	0.109	3.11188e-10	0.297622
BRCA	chr12-3315033-3315533	0.1	0.028	0	1.82619
BRCA	chr12-39912456-39912956	0.103	0.014	0	2.86226
BRCA	chr12-459689-460189	0.108	0.084	1.19894e-11	0.351739
BRCA	chr12-47904847-47905347	0.136	0.103	2.13344e-20	0.379649
BRCA	chr12-48198070-48198570	0.125	0.1	1.7594e-07	0.286006
BRCA	chr12-48814535-48815035	0.126	0.107	0.0241675	0.224254
BRCA	chr12-48815254-48815754	0.127	0.098	8.68531e-17	0.364287
BRCA	chr12-48818197-48818697	0.102	0.072	1.91145e-26	0.492141
BRCA	chr12-48865662-48866162	0.112	0.093	0.00037513	0.26105
BRCA	chr12-48866877-48867377	0.119	0.023	0	2.44114
BRCA	chr12-48956356-48956856	0.127	0.101	6.54558e-12	0.321541
BRCA	chr12-49894279-49894779	0.114	0.049	8.11837e-188	1.1999
BRCA	chr12-52192072-52192572	0.135	0.112	3.53945e-05	0.247034
BRCA	chr12-52904807-52905307	0.158	0.12	3.06929e-21	0.35121
BRCA	chr12-52948724-52949224	0.167	0.102	1.35846e-103	0.696271
BRCA	chr12-52949643-52950143	0.111	0.073	1.32237e-49	0.611002
BRCA	chr12-53052445-53052945	0.112	0.065	2.91623e-90	0.812842
BRCA	chr12-53061379-53061879	0.1	0.037	4.71019e-239	1.46368
BRCA	chr12-53232106-53232606	0.116	0.092	2.37395e-09	0.314517
BRCA	chr12-53804339-53804839	0.112	0.006	0	4.30036
BRCA	chr12-53825119-53825619	0.116	0.017	0	2.76301
BRCA	chr12-53938297-53938797	0.152	0.094	2.35745e-71	0.619133
BRCA	chr12-54387615-54388115	0.122	0.018	0	2.77991
BRCA	chr12-54391108-54391608	0.1	0.047	4.70163e-139	1.09314
BRCA	chr12-54891994-54892494	0.1	0.013	0	2.95062
BRCA	chr12-55927707-55928207	0.128	0.09	5.19226e-33	0.47879
BRCA	chr12-55996919-55997419	0.165	0.139	2.41119e-06	0.230672
BRCA	chr12-56078853-56079353	0.108	0.089	0.00695991	0.252121
BRCA	chr12-56079791-56080291	0.155	0.128	1.17258e-06	0.24642
BRCA	chr12-56487925-56488425	0.106	0.079	1.95393e-17	0.407362
BRCA	chr12-56634757-56635257	0.121	0.1	0.000715249	0.24863
BRCA	chr12-56985653-56986153	0.1	0.034	2.1105e-250	1.52358
BRCA	chr12-6235295-6235795	0.19	0.033	0	2.60659
BRCA	chr12-62934942-62935442	0.118	0.084	6.19627e-28	0.470504
BRCA	chr12-6375226-6375726	0.121	0.063	3.73741e-123	0.926491
BRCA	chr12-64610061-64610561	0.144	0.119	8.46311e-06	0.246475
BRCA	chr12-64780469-64780969	0.118	0.067	3.39489e-84	0.776164
BRCA	chr12-6612841-6613341	0.12	0.078	7.27687e-53	0.60635
BRCA	chr12-6613629-6614129	0.212	0.167	6.32306e-25	0.312534
BRCA	chr12-68365215-68365715	0.123	0.083	4.02502e-44	0.549919
BRCA	chr12-69359887-69360387	0.139	0.106	1.48364e-15	0.341863
BRCA	chr12-6946127-6946627	0.227	0.175	2.9651e-30	0.325006
BRCA	chr12-6961228-6961728	0.107	0.056	1.17761e-108	0.924868
BRCA	chr12-6962919-6963419	0.149	0.104	6.85661e-39	0.469867
BRCA	chr12-75390792-75391292	0.196	0.162	2.44765e-13	0.257533
BRCA	chr12-75511418-75511918	0.128	0.101	1.50943e-15	0.347041
BRCA	chr12-79690478-79690978	0.125	0.102	8.79082e-08	0.284392
BRCA	chr12-79690981-79691481	0.179	0.132	1.06251e-43	0.437593
BRCA	chr12-82685611-82686111	0.111	0.083	3.41534e-19	0.40667
BRCA	chr12-82686480-82686980	0.227	0.187	2.28602e-14	0.241199
BRCA	chr12-88580223-88580723	0.121	0.083	2.16115e-39	0.529475
BRCA	chr12-89566643-89567143	0.112	0.004	0	4.82126
BRCA	chr12-93314590-93315090	0.11	0.06	4.39514e-85	0.822597
BRCA	chr12-93570671-93571171	0.117	0.095	4.70311e-09	0.30771
BRCA	chr12-99984601-99985101	0.115	0.063	2.13907e-104	0.869759
BRCA	chr13-109576248-109576748	0.113	0.013	0	3.14774
BRCA	chr13-112885747-112886247	0.116	0.092	2.69568e-12	0.334182
BRCA	chr13-113584279-113584779	0.11	0.092	0.0432899	0.230431
BRCA	chr13-113647436-113647936	0.105	0.083	2.80059e-08	0.310993
BRCA	chr13-29924022-29924522	0.115	0.079	1.09974e-36	0.524084
BRCA	chr13-40921501-40922001	0.121	0.096	1.18878e-11	0.326435
BRCA	chr13-46134991-46135491	0.105	0.036	7.74913e-274	1.54265
BRCA	chr13-77143416-77143916	0.117	0.014	0	3.11353
BRCA	chr13-98416207-98416707	0.124	0.038	0	1.70496
BRCA	chr14-100214325-100214825	0.162	0.13	2.29083e-14	0.298305
BRCA	chr14-100546308-100546808	0.107	0.058	1.96212e-101	0.88624
BRCA	chr14-101073086-101073586	0.105	0.075	7.07757e-30	0.498553
BRCA	chr14-103528926-103529426	0.112	0.091	3.61092e-06	0.28481
BRCA	chr14-104677634-104678134	0.124	0.094	4.84228e-22	0.409222
BRCA	chr14-105468496-105468996	0.137	0.037	0	1.90479
BRCA	chr14-105473997-105474497	0.148	0.114	2.45203e-18	0.347009
BRCA	chr14-105489581-105490081	0.126	0.099	2.27878e-11	0.318408
BRCA	chr14-106872466-106872966	0.102	0.073	3.12508e-25	0.474909
BRCA	chr14-20413270-20413770	0.126	0.091	1.507e-30	0.462168
BRCA	chr14-20682588-20683088	0.143	0.122	0.0032321	0.217054
BRCA	chr14-21308632-21309132	0.161	0.103	5.60113e-86	0.639552
BRCA	chr14-21511170-21511670	0.164	0.136	3.15867e-13	0.283434
BRCA	chr14-22871472-22871972	0.173	0.14	1.14074e-13	0.280167
BRCA	chr14-22872324-22872824	0.1	0.074	2.28205e-15	0.405214
BRCA	chr14-22886442-22886942	0.109	0.071	9.19063e-50	0.619473
BRCA	chr14-22919056-22919556	0.231	0.202	1.03526e-05	0.180633
BRCA	chr14-23006898-23007398	0.182	0.157	0.00122664	0.191958
BRCA	chr14-23285976-23286476	0.255	0.22	4.87898e-09	0.192731
BRCA	chr14-23306521-23307021	0.16	0.138	0.0115586	0.197295
BRCA	chr14-23320927-23321427	0.289	0.256	6.93464e-05	0.150241
BRCA	chr14-23551462-23551962	0.13	0.087	3.41862e-53	0.584411
BRCA	chr14-23555713-23556213	0.114	0.094	0.000595353	0.259153
BRCA	chr14-23567537-23568037	0.137	0.095	1.00721e-45	0.526721
BRCA	chr14-23953446-23953946	0.131	0.092	2.56923e-39	0.504072
BRCA	chr14-23988558-23989058	0.117	0.075	1.84937e-54	0.624127
BRCA	chr14-24036101-24036601	0.107	0.079	1.67067e-20	0.428166
BRCA	chr14-24093852-24094352	0.172	0.145	6.49036e-07	0.226473
BRCA	chr14-24114426-24114926	0.249	0.218	6.01781e-05	0.167371
BRCA	chr14-24135847-24136347	0.231	0.206	0.00235978	0.159159
BRCA	chr14-24188604-24189104	0.137	0.115	0.00127752	0.226818
BRCA	chr14-24310823-24311323	0.119	0.082	1.29706e-37	0.521863
BRCA	chr14-24366505-24367005	0.14	0.087	2.4984e-78	0.670463
BRCA	chr14-24367032-24367532	0.151	0.083	4.61902e-138	0.855167
BRCA	chr14-24377589-24378089	0.152	0.019	0	3.04921
BRCA	chr14-24442545-24443045	0.225	0.178	1.0604e-30	0.327635
BRCA	chr14-30558866-30559366	0.114	0.087	1.43938e-17	0.391324
BRCA	chr14-30622023-30622523	0.127	0.1	3.17464e-13	0.331656
BRCA	chr14-31026261-31026761	0.23	0.182	1.04305e-35	0.342344
BRCA	chr14-31457198-31457698	0.177	0.148	8.48174e-10	0.248645
BRCA	chr14-33950841-33951341	0.137	0.114	6.64072e-07	0.259883
BRCA	chr14-34539487-34539987	0.153	0.13	0.000105734	0.223152
BRCA	chr14-35046018-35046518	0.223	0.197	0.0125581	0.158697
BRCA	chr14-35121754-35122254	0.19	0.138	2.56906e-53	0.463363
BRCA	chr14-35332026-35332526	0.12	0.066	1.27689e-96	0.819076
BRCA	chr14-35341528-35342028	0.181	0.122	8.77046e-71	0.550135
BRCA	chr14-36661532-36662032	0.108	0.074	4.17806e-29	0.492178
BRCA	chr14-37197657-37198157	0.122	0.078	3.62234e-53	0.603798
BRCA	chr14-37584946-37585446	0.108	0.014	0	3.00226
BRCA	chr14-37595017-37595517	0.14	0.047	0	1.60168
BRCA	chr14-37595684-37596184	0.144	0.052	0	1.45698
BRCA	chr14-49598695-49599195	0.105	0.084	7.5753e-07	0.304361
BRCA	chr14-49868002-49868502	0.219	0.187	6.57788e-10	0.217121
BRCA	chr14-50001132-50001632	0.117	0.073	8.95798e-64	0.672819
BRCA	chr14-50311989-50312489	0.224	0.184	9.73704e-23	0.288846
BRCA	chr14-58244497-58244997	0.156	0.131	2.67442e-07	0.245425
BRCA	chr14-58298001-58298501	0.233	0.206	0.00174022	0.161712
BRCA	chr14-60165096-60165596	0.127	0.1	6.00997e-13	0.330908
BRCA	chr14-61281170-61281670	0.172	0.093	2.05377e-180	0.898205
BRCA	chr14-64338516-64339016	0.19	0.165	0.00191427	0.185541
BRCA	chr14-64540203-64540703	0.263	0.22	1.2257e-17	0.233928
BRCA	chr14-67619547-67620047	0.21	0.162	4.51944e-40	0.381571
BRCA	chr14-68853636-68854136	0.103	0.012	0	3.14997
BRCA	chr14-69191249-69191749	0.105	0.087	5.79867e-05	0.278313
BRCA	chr14-69767510-69768010	0.143	0.119	6.90205e-11	0.288522
BRCA	chr14-70809348-70809848	0.225	0.193	6.65063e-11	0.219412
BRCA	chr14-73490683-73491183	0.122	0.102	0.005506	0.235793
BRCA	chr14-76918755-76919255	0.142	0.114	7.48904e-12	0.298546
BRCA	chr14-77007827-77008327	0.161	0.065	0	1.33559
BRCA	chr14-77123392-77123892	0.118	0.085	1.59607e-30	0.467107
BRCA	chr14-77980780-77981280	0.107	0.049	7.67993e-178	1.17891
BRCA	chr14-79279047-79279547	0.131	0.068	1.7632e-152	0.96733
BRCA	chr14-88824111-88824611	0.102	0.081	3.89628e-10	0.341502
BRCA	chr14-91127254-91127754	0.123	0.044	1.62431e-299	1.48236
BRCA	chr14-91164599-91165099	0.115	0.025	0	2.20892
BRCA	chr14-91836358-91836858	0.183	0.121	2.32083e-82	0.580954
BRCA	chr14-91872484-91872984	0.128	0.056	1.25634e-218	1.20242
BRCA	chr14-92946240-92946740	0.114	0.036	0	1.72576
BRCA	chr14-95340148-95340648	0.118	0.028	0	2.10639
BRCA	chr14-96095730-96096230	0.1	0.021	0	2.24977
BRCA	chr14-99579106-99579606	0.111	0.059	2.52979e-111	0.914218
BRCA	chr15-100349996-100350496	0.107	0.075	2.60068e-32	0.518638
BRCA	chr15-30903573-30904073	0.137	0.102	1.9748e-30	0.435556
BRCA	chr15-33068535-33069035	0.104	0.07	6.23134e-34	0.537538
BRCA	chr15-39273801-39274301	0.112	0.015	0	2.96849
BRCA	chr15-39580741-39581241	0.115	0.06	9.24576e-121	0.939126
BRCA	chr15-40069083-40069583	0.152	0.107	2.11252e-45	0.494017
BRCA	chr15-40103342-40103842	0.154	0.099	6.87062e-79	0.634245
BRCA	chr15-40160689-40161189	0.123	0.089	6.64427e-25	0.435757
BRCA	chr15-40511470-40511970	0.101	0.054	1.18491e-101	0.919899
BRCA	chr15-40776710-40777210	0.104	0.039	1.24367e-235	1.42472
BRCA	chr15-40807265-40807765	0.196	0.171	0.00178032	0.182848
BRCA	chr15-40845833-40846333	0.121	0.052	4.30652e-212	1.22248
BRCA	chr15-40871701-40872201	0.1	0.042	2.93789e-174	1.23652
BRCA	chr15-40874014-40874514	0.101	0.062	1.16361e-55	0.687231
BRCA	chr15-41838389-41838889	0.121	0.058	4.01041e-162	1.05862
BRCA	chr15-42495328-42495828	0.141	0.108	8.73706e-24	0.3849
BRCA	chr15-43133260-43133760	0.101	0.071	1.81112e-27	0.502263
BRCA	chr15-43776781-43777281	0.126	0.088	1.2036e-38	0.514891
BRCA	chr15-45279031-45279531	0.191	0.162	1.14941e-08	0.224227
BRCA	chr15-45449826-45450326	0.108	0.038	1.07158e-272	1.51374
BRCA	chr15-45634710-45635210	0.158	0.122	3.35756e-20	0.345043
BRCA	chr15-52288268-52288768	0.133	0.044	0	1.59983
BRCA	chr15-52295550-52296050	0.124	0.078	3.76039e-66	0.662263
BRCA	chr15-52679174-52679674	0.138	0.117	0.00251378	0.222348
BRCA	chr15-57505921-57506421	0.128	0.057	4.16934e-218	1.19354
BRCA	chr15-58332090-58332590	0.121	0.09	1.97655e-18	0.387556
BRCA	chr15-60374505-60375005	0.118	0.067	6.67749e-99	0.822474
BRCA	chr15-61750570-61751070	0.132	0.023	0	2.49111
BRCA	chr15-63945693-63946193	0.136	0.03	0	2.24415
BRCA	chr15-64387442-64387942	0.127	0.101	2.39178e-09	0.299297
BRCA	chr15-65832824-65833324	0.163	0.067	0	1.28815
BRCA	chr15-66670887-66671387	0.109	0.049	4.56734e-160	1.12828
BRCA	chr15-67520828-67521328	0.163	0.131	4.76127e-13	0.289803
BRCA	chr15-68256957-68257457	0.116	0.084	1.86291e-23	0.438018
BRCA	chr15-68275099-68275599	0.113	0.015	0	2.92215
BRCA	chr15-68795269-68795769	0.126	0.072	1.0297e-98	0.79357
BRCA	chr15-69160289-69160789	0.225	0.18	2.15672e-24	0.300973
BRCA	chr15-69413984-69414484	0.122	0.096	2.80361e-10	0.318435
BRCA	chr15-69467607-69468107	0.141	0.017	0	3.12462
BRCA	chr15-69468369-69468869	0.126	0.036	0	1.81535
BRCA	chr15-69482720-69483220	0.117	0.009	0	3.73674
BRCA	chr15-69594354-69594854	0.223	0.063	0	1.87057
BRCA	chr15-70093470-70093970	0.113	0.037	0	1.61976
BRCA	chr15-70196513-70197013	0.123	0.05	5.03975e-238	1.29417
BRCA	chr15-70462921-70463421	0.106	0.009	0	3.63688
BRCA	chr15-71115106-71115606	0.105	0.049	4.43206e-149	1.10438
BRCA	chr15-72358745-72359245	0.108	0.037	1.90677e-277	1.53099
BRCA	chr15-72685926-72686426	0.145	0.111	1.73247e-20	0.365153
BRCA	chr15-73927511-73928011	0.107	0.072	3.9271e-36	0.55136
BRCA	chr15-73994411-73994911	0.143	0.12	0.000341867	0.225941
BRCA	chr15-74374227-74374727	0.126	0.1	4.74827e-10	0.309065
BRCA	chr15-74598148-74598648	0.126	0.105	0.0441503	0.21835
BRCA	chr15-74842462-74842962	0.101	0.075	1.29694e-15	0.405284
BRCA	chr15-75023291-75023791	0.144	0.123	0.0263161	0.206589
BRCA	chr15-75367815-75368315	0.182	0.156	0.00143427	0.193453
BRCA	chr15-75625526-75626026	0.134	0.109	9.54439e-06	0.260156
BRCA	chr15-77633368-77633868	0.105	0.085	2.40641e-06	0.29915
BRCA	chr15-78003353-78003853	0.106	0.012	0	3.14282
BRCA	chr15-78507072-78507572	0.203	0.154	4.28392e-39	0.388446
BRCA	chr15-78930800-78931300	0.162	0.043	0	1.91781
BRCA	chr15-79923562-79924062	0.225	0.189	5.64966e-10	0.218575
BRCA	chr15-80152253-80152753	0.183	0.154	1.75489e-05	0.207935
BRCA	chr15-80749497-80749997	0.12	0.007	0	4.14036
BRCA	chr15-81323984-81324484	0.235	0.189	9.00652e-24	0.28725
BRCA	chr15-82045939-82046439	0.146	0.114	2.78142e-19	0.348949
BRCA	chr15-82919155-82919655	0.105	0.03	0	1.83234
BRCA	chr15-82942529-82943029	0.13	0.043	0	1.56077
BRCA	chr15-84633587-84634087	0.105	0.085	4.87371e-05	0.284384
BRCA	chr15-85331095-85331595	0.102	0.078	4.84702e-10	0.346491
BRCA	chr15-85380190-85380690	0.206	0.176	3.97753e-05	0.192038
BRCA	chr15-88467159-88467659	0.121	0.089	7.72429e-21	0.413527
BRCA	chr15-88620994-88621494	0.154	0.13	0.000676897	0.21736
BRCA	chr15-88638622-88639122	0.199	0.162	4.5743e-11	0.243083
BRCA	chr15-89087977-89088477	0.316	0.265	5.84754e-23	0.233049
BRCA	chr15-89243639-89244139	0.161	0.114	5.00808e-43	0.473316
BRCA	chr15-89575108-89575608	0.179	0.149	2.91846e-08	0.238647
BRCA	chr15-89690493-89690993	0.128	0.08	1.74436e-63	0.648958
BRCA	chr15-89893790-89894290	0.135	0.103	1.9785e-17	0.360435
BRCA	chr15-90102291-90102791	0.18	0.15	1.63657e-07	0.232552
BRCA	chr15-90106649-90107149	0.14	0.036	0	1.98646
BRCA	chr15-90157811-90158311	0.141	0.09	6.50994e-63	0.607565
BRCA	chr15-90160953-90161453	0.119	0.046	1.30077e-233	1.33172
BRCA	chr15-90165635-90166135	0.138	0.109	2.48416e-10	0.296137
BRCA	chr15-90183972-90184472	0.148	0.077	4.24834e-152	0.916721
BRCA	chr15-90233166-90233666	0.112	0.078	2.08187e-25	0.466823
BRCA	chr15-90233827-90234327	0.276	0.228	2.38179e-21	0.249026
BRCA	chr15-90265390-90265890	0.131	0.107	1.49246e-05	0.259293
BRCA	chr15-90351987-90352487	0.148	0.125	6.17995e-05	0.232004
BRCA	chr15-90387789-90388289	0.303	0.247	9.84951e-31	0.269797
BRCA	chr15-90529626-90530126	0.115	0.091	2.33458e-09	0.321715
BRCA	chr15-90716984-90717484	0.191	0.164	0.00137654	0.186734
BRCA	chr15-90902139-90902639	0.113	0.092	3.21682e-05	0.274225
BRCA	chr15-90903028-90903528	0.1	0.07	7.08802e-25	0.490314
BRCA	chr15-90931581-90932081	0.138	0.073	7.70162e-142	0.915794
BRCA	chr15-90932304-90932804	0.117	0.083	3.42538e-28	0.473512
BRCA	chr15-90934936-90935436	0.215	0.156	2.46174e-62	0.465061
BRCA	chr15-90954546-90955046	0.139	0.117	0.00165339	0.22706
BRCA	chr15-90994407-90994907	0.247	0.202	1.22432e-21	0.269753
BRCA	chr15-92614242-92614742	0.137	0.008	0	4.19931
BRCA	chr15-92636853-92637353	0.129	0.035	0	1.89724
BRCA	chr15-92820209-92820709	0.162	0.104	3.92722e-79	0.624047
BRCA	chr15-92882282-92882782	0.298	0.253	2.93021e-15	0.208427
BRCA	chr15-92904160-92904660	0.26	0.229	0.00549619	0.148687
BRCA	chr15-96330295-96330795	0.195	0.143	9.86688e-44	0.421827
BRCA	chr15-97960252-97960752	0.29	0.244	4.29143e-51	0.335302
BRCA	chr15-98647437-98647937	0.122	0.099	1.97108e-10	0.319479
BRCA	chr15-98648144-98648644	0.226	0.172	1.382e-70	0.467292
BRCA	chr15-98648701-98649201	0.107	0.069	4.71474e-52	0.648709
BRCA	chr15-98727517-98728017	0.116	0.076	2.18185e-54	0.623189
BRCA	chr15-98779517-98780017	0.118	0.044	0	1.51384
BRCA	chr15-98850856-98851356	0.111	0.053	6.91034e-165	1.11313
BRCA	chr15-98852154-98852654	0.171	0.123	2.46929e-75	0.563221
BRCA	chr15-99014692-99015192	0.145	0.068	1.57903e-237	1.15132
BRCA	chr15-99435095-99435595	0.126	0.07	2.02735e-134	0.916086
BRCA	chr15-99565128-99565628	0.182	0.128	5.609e-76	0.556947
BRCA	chr15-99565682-99566182	0.172	0.116	2.92046e-94	0.637335
BRCA	chr15-99733245-99733745	0.241	0.207	2.07506e-40	0.339209
BRCA	chr15-99749260-99749760	0.103	0.009	0	3.68561
BRCA	chr16-10580480-10580980	0.14	0.084	7.2182e-92	0.73032
BRCA	chr16-10594501-10595001	0.123	0.059	1.27163e-147	1.00724
BRCA	chr16-10617076-10617576	0.136	0.046	0	1.59555
BRCA	chr16-10743932-10744432	0.247	0.206	5.46355e-14	0.230447
BRCA	chr16-10944177-10944677	0.206	0.175	1.05879e-08	0.221067
BRCA	chr16-11229819-11230319	0.103	0.015	0	2.85614
BRCA	chr16-11345159-11345659	0.137	0.117	0.00130233	0.227366
BRCA	chr16-11497249-11497749	0.144	0.097	2.2941e-53	0.550485
BRCA	chr16-11640131-11640631	0.102	0.073	1.80868e-15	0.402284
BRCA	chr16-11742629-11743129	0.309	0.254	4.88405e-30	0.263855
BRCA	chr16-11851340-11851840	0.143	0.11	5.40522e-22	0.378295
BRCA	chr16-11915757-11916257	0.284	0.231	2.70218e-31	0.286789
BRCA	chr16-11976439-11976939	0.119	0.096	1.88805e-09	0.312682
BRCA	chr16-1296851-1297351	0.106	0.035	1.12061e-294	1.60179
BRCA	chr16-1342842-1343342	0.296	0.21	5.49811e-105	0.485915
BRCA	chr16-138429-138929	0.143	0.121	0.00229684	0.222381
BRCA	chr16-13919636-13920136	0.267	0.208	7.98131e-44	0.344025
BRCA	chr16-14071060-14071560	0.158	0.115	4.87331e-38	0.45158
BRCA	chr16-1420553-1421053	0.191	0.162	6.54812e-05	0.205322
BRCA	chr16-14301894-14302394	0.114	0.081	5.70437e-30	0.487855
BRCA	chr16-1493058-1493558	0.16	0.12	1.18732e-27	0.394761
BRCA	chr16-14974783-14975283	0.24	0.183	2.63771e-44	0.371865
BRCA	chr16-15055893-15056393	0.245	0.209	6.22662e-08	0.193546
BRCA	chr16-15576807-15577307	0.167	0.038	0	2.13784
BRCA	chr16-15672716-15673216	0.176	0.097	1.12314e-161	0.846461
BRCA	chr16-15888373-15888873	0.224	0.188	7.52071e-13	0.233978
BRCA	chr16-16021976-16022476	0.12	0.093	2.04327e-13	0.344261
BRCA	chr16-1610498-1610998	0.166	0.129	3.83997e-21	0.346815
BRCA	chr16-1645865-1646365	0.118	0.014	0	3.06584
BRCA	chr16-1677909-1678409	0.244	0.196	5.71629e-29	0.306869
BRCA	chr16-17304407-17304907	0.105	0.032	0	1.71626
BRCA	chr16-1770281-1770781	0.11	0.057	8.41128e-124	0.969483
BRCA	chr16-1772897-1773397	0.115	0.096	0.0270857	0.240398
BRCA	chr16-1782432-1782932	0.323	0.281	1.24589e-09	0.168597
BRCA	chr16-18790179-18790679	0.183	0.148	1.56941e-14	0.280785
BRCA	chr16-18801392-18801892	0.298	0.248	2.07477e-22	0.240022
BRCA	chr16-18998624-18999124	0.117	0.068	1.96723e-81	0.759511
BRCA	chr16-19113655-19114155	0.145	0.093	5.58741e-66	0.612607
BRCA	chr16-19396360-19396860	0.104	0.041	4.13954e-199	1.31983
BRCA	chr16-19429156-19429656	0.1	0.018	0	2.44538
BRCA	chr16-19521827-19522327	0.166	0.139	3.19257e-05	0.222662
BRCA	chr16-19523575-19524075	0.153	0.116	2.49387e-28	0.39822
BRCA	chr16-19555277-19555777	0.248	0.211	1.73513e-07	0.189601
BRCA	chr16-1979088-1979588	0.124	0.081	1.39593e-65	0.651935
BRCA	chr16-20806355-20806855	0.125	0.1	6.61754e-09	0.301834
BRCA	chr16-21158350-21158850	0.131	0.086	2.7566e-56	0.598802
BRCA	chr16-21300470-21300970	0.162	0.133	6.62827e-09	0.256767
BRCA	chr16-2148335-2148835	0.137	0.093	1.43121e-53	0.569955
BRCA	chr16-21502021-21502521	0.291	0.25	8.1246e-10	0.186007
BRCA	chr16-2155245-2155745	0.292	0.25	3.60831e-14	0.206202
BRCA	chr16-2163155-2163655	0.115	0.071	1.68836e-64	0.680863
BRCA	chr16-21952793-21953293	0.153	0.123	9.12575e-13	0.301366
BRCA	chr16-2205497-2205997	0.156	0.13	8.73393e-06	0.239438
BRCA	chr16-2214641-2215141	0.265	0.236	0.0139977	0.143848
BRCA	chr16-22190659-22191159	0.426	0.371	7.27981e-19	0.168921
BRCA	chr16-22205936-22206436	0.193	0.154	2.48433e-20	0.306553
BRCA	chr16-2223185-2223685	0.261	0.22	1.21245e-14	0.226837
BRCA	chr16-22232626-22233126	0.103	0.05	2.62263e-125	1.0254
BRCA	chr16-23149250-23149750	0.209	0.181	0.00403168	0.173963
BRCA	chr16-23182295-23182795	0.174	0.108	7.18258e-110	0.694972
BRCA	chr16-23324647-23325147	0.187	0.024	0	2.99462
BRCA	chr16-2340545-2341045	0.253	0.222	0.0016243	0.159222
BRCA	chr16-23423302-23423802	0.139	0.052	0	1.43879
BRCA	chr16-23424537-23425037	0.107	0.022	0	2.31852
BRCA	chr16-23452945-23453445	0.101	0.07	8.50517e-30	0.522801
BRCA	chr16-23540222-23540722	0.1	0.005	0	4.25174
BRCA	chr16-23596106-23596606	0.129	0.105	6.11768e-07	0.275086
BRCA	chr16-23641103-23641603	0.15	0.122	2.43965e-09	0.272767
BRCA	chr16-2459758-2460258	0.153	0.131	0.0191627	0.202237
BRCA	chr16-25031363-25031863	0.176	0.143	1.09942e-14	0.287012
BRCA	chr16-25106905-25107405	0.13	0.092	7.33764e-33	0.474503
BRCA	chr16-25111371-25111871	0.17	0.141	3.36388e-07	0.237224
BRCA	chr16-25257298-25257798	0.146	0.117	1.08075e-13	0.314176
BRCA	chr16-2531788-2532288	0.234	0.195	5.1569e-16	0.24841
BRCA	chr16-2537575-2538075	0.24	0.213	0.00016934	0.169165
BRCA	chr16-2603056-2603556	0.126	0.107	0.00716804	0.229724
BRCA	chr16-2673293-2673793	0.245	0.214	1.19849e-06	0.184485
BRCA	chr16-27203533-27204033	0.287	0.228	1.02782e-39	0.315362
BRCA	chr16-2752062-2752562	0.152	0.122	5.98305e-10	0.28405
BRCA	chr16-2752668-2753168	0.173	0.139	1.01411e-13	0.28935
BRCA	chr16-28292171-28292671	0.179	0.152	2.94474e-05	0.209819
BRCA	chr16-2829857-2830357	0.138	0.027	0	2.42052
BRCA	chr16-28324506-28325006	0.104	0.009	0	3.61389
BRCA	chr16-28538807-28539307	0.169	0.08	2.90624e-238	1.0678
BRCA	chr16-2857789-2858289	0.114	0.056	5.03177e-137	1.00768
BRCA	chr16-2858473-2858973	0.143	0.083	1.84219e-107	0.777077
BRCA	chr16-2868309-2868809	0.106	0.083	2.88334e-09	0.332465
BRCA	chr16-2874774-2875274	0.106	0.065	9.21698e-64	0.709717
BRCA	chr16-2882504-2883004	0.25	0.194	1.63834e-37	0.338767
BRCA	chr16-28924726-28925226	0.305	0.238	5.43844e-48	0.328418
BRCA	chr16-2904114-2904614	0.158	0.12	5.41444e-26	0.384708
BRCA	chr16-2905252-2905752	0.302	0.248	2.77682e-27	0.256384
BRCA	chr16-2911574-2912074	0.205	0.178	0.00153289	0.180658
BRCA	chr16-29595126-29595626	0.221	0.192	0.00760435	0.164578
BRCA	chr16-2968976-2969476	0.205	0.173	1.34891e-08	0.223253
BRCA	chr16-29790327-29790827	0.244	0.213	0.0199203	0.15061
BRCA	chr16-29811061-29811561	0.198	0.147	1.9197e-46	0.423786
BRCA	chr16-29899312-29899812	0.112	0.083	7.52153e-25	0.454266
BRCA	chr16-29995889-29996389	0.183	0.158	0.00790377	0.185434
BRCA	chr16-30021471-30021971	0.117	0.08	7.2274e-46	0.576515
BRCA	chr16-3003742-3004242	0.28	0.225	4.8239e-35	0.302256
BRCA	chr16-30052826-30053326	0.117	0.082	9.79254e-31	0.490794
BRCA	chr16-30060868-30061368	0.115	0.016	0	2.85591
BRCA	chr16-3021281-3021781	0.118	0.095	0.000109153	0.265921
BRCA	chr16-3023776-3024276	0.213	0.172	4.28965e-19	0.28694
BRCA	chr16-30370610-30371110	0.332	0.291	8.8713e-08	0.152261
BRCA	chr16-30378729-30379229	0.115	0.094	0.000142587	0.260202
BRCA	chr16-30417664-30418164	0.179	0.138	6.38009e-25	0.350813
BRCA	chr16-30429843-30430343	0.208	0.176	2.09878e-07	0.209346
BRCA	chr16-30527153-30527653	0.253	0.222	0.00144734	0.157462
BRCA	chr16-30740270-30740770	0.155	0.095	2.14298e-95	0.694816
BRCA	chr16-30741374-30741874	0.107	0.068	1.9431e-50	0.631506
BRCA	chr16-30775171-30775671	0.127	0.102	1.52497e-09	0.302038
BRCA	chr16-30805379-30805879	0.107	0.085	3.36125e-07	0.307603
BRCA	chr16-30923099-30923599	0.293	0.246	5.32068e-20	0.231891
BRCA	chr16-30957421-30957921	0.16	0.136	0.0180147	0.201411
BRCA	chr16-30984886-30985386	0.115	0.09	4.02471e-12	0.346165
BRCA	chr16-3100047-3100547	0.148	0.102	7.41376e-50	0.521938
BRCA	chr16-3106396-3106896	0.197	0.152	3.54369e-32	0.36581
BRCA	chr16-31130850-31131350	0.165	0.085	1.09742e-175	0.924601
BRCA	chr16-31135490-31135990	0.123	0.073	8.9294e-84	0.746246
BRCA	chr16-3124076-3124576	0.194	0.155	5.10038e-19	0.302316
BRCA	chr16-31442881-31443381	0.153	0.119	3.8122e-19	0.346193
BRCA	chr16-31459200-31459700	0.242	0.209	1.18326e-06	0.187216
BRCA	chr16-3150280-3150780	0.197	0.168	7.75172e-06	0.206155
BRCA	chr16-3158531-3159031	0.158	0.126	2.80961e-15	0.311053
BRCA	chr16-3234935-3235435	0.142	0.118	1.68233e-05	0.249568
BRCA	chr16-3264294-3264794	0.184	0.149	1.71759e-18	0.305611
BRCA	chr16-327119-327619	0.128	0.087	1.07455e-38	0.51454
BRCA	chr16-3283129-3283629	0.194	0.153	8.14308e-23	0.324099
BRCA	chr16-3305165-3305665	0.132	0.091	1.2304e-41	0.517301
BRCA	chr16-3364804-3365304	0.105	0.057	4.66915e-105	0.906636
BRCA	chr16-3400857-3401357	0.261	0.212	3.94907e-30	0.298046
BRCA	chr16-352660-353160	0.357	0.298	2.3238e-29	0.236621
BRCA	chr16-3611367-3611867	0.188	0.154	2.06226e-15	0.285941
BRCA	chr16-3646178-3646678	0.102	0.034	2.64972e-279	1.60143
BRCA	chr16-370350-370850	0.118	0.099	0.000562793	0.250614
BRCA	chr16-379050-379550	0.14	0.048	0	1.59327
BRCA	chr16-38774-39274	0.131	0.037	0	1.87255
BRCA	chr16-401518-402018	0.195	0.167	0.000168082	0.198225
BRCA	chr16-4183673-4184173	0.21	0.172	4.38138e-17	0.276287
BRCA	chr16-4253676-4254176	0.336	0.291	3.61392e-13	0.181833
BRCA	chr16-4271678-4272178	0.148	0.119	7.67931e-12	0.302549
BRCA	chr16-4368852-4369352	0.123	0.036	0	1.79615
BRCA	chr16-4425575-4426075	0.185	0.153	4.33584e-12	0.266535
BRCA	chr16-4474364-4474864	0.119	0.089	1.43021e-18	0.398458
BRCA	chr16-4476091-4476591	0.191	0.154	1.99333e-17	0.2943
BRCA	chr16-4614666-4615166	0.173	0.129	3.43356e-34	0.409822
BRCA	chr16-4616075-4616575	0.281	0.238	6.12237e-15	0.216122
BRCA	chr16-4624433-4624933	0.217	0.177	1.68638e-17	0.274928
BRCA	chr16-4680032-4680532	0.117	0.056	3.95172e-145	1.03363
BRCA	chr16-4693305-4693805	0.256	0.209	4.55082e-25	0.280539
BRCA	chr16-4734016-4734516	0.226	0.165	7.61987e-63	0.453166
BRCA	chr16-4766990-4767490	0.174	0.143	5.96563e-12	0.272375
BRCA	chr16-4768475-4768975	0.188	0.133	4.09137e-61	0.502549
BRCA	chr16-4802447-4802947	0.19	0.162	4.9203e-06	0.213465
BRCA	chr16-48365724-48366224	0.144	0.121	0.00102112	0.221703
BRCA	chr16-4936985-4937485	0.206	0.133	2.53666e-119	0.650614
BRCA	chr16-4957885-4958385	0.28	0.231	3.34724e-22	0.251312
BRCA	chr16-5097585-5098085	0.286	0.249	1.69385e-07	0.167635
BRCA	chr16-5098396-5098896	0.115	0.089	5.92485e-13	0.351164
BRCA	chr16-53470-53970	0.246	0.205	8.00631e-17	0.246623
BRCA	chr16-54080620-54081120	0.103	0.028	0	1.86781
BRCA	chr16-54286093-54286593	0.107	0.082	1.41148e-11	0.354708
BRCA	chr16-54286649-54287149	0.189	0.119	8.85928e-94	0.622803
BRCA	chr16-54930469-54930969	0.191	0.159	7.17697e-07	0.215235
BRCA	chr16-56657383-56657883	0.122	0.094	3.7045e-13	0.339873
BRCA	chr16-57619813-57620313	0.126	0.087	1.20056e-34	0.49303
BRCA	chr16-57816164-57816664	0.102	0.082	0.000707431	0.267136
BRCA	chr16-589694-590194	0.28	0.24	5.16649e-12	0.201442
BRCA	chr16-593381-593881	0.114	0.057	6.35952e-128	0.977551
BRCA	chr16-636886-637386	0.188	0.164	0.033992	0.177171
BRCA	chr16-642084-642584	0.108	0.075	8.73101e-32	0.520904
BRCA	chr16-667771-668271	0.154	0.129	2.88087e-05	0.231623
BRCA	chr16-67177993-67178493	0.142	0.107	6.08079e-20	0.365546
BRCA	chr16-67246565-67247065	0.146	0.098	2.05418e-52	0.544223
BRCA	chr16-67404634-67405134	0.135	0.075	2.23021e-106	0.807096
BRCA	chr16-67441118-67441618	0.108	0.074	5.82012e-30	0.502756
BRCA	chr16-67461862-67462362	0.117	0.063	2.83793e-89	0.81179
BRCA	chr16-68234087-68234587	0.113	0.087	3.65637e-08	0.306755
BRCA	chr16-684159-684659	0.187	0.16	0.00222242	0.190165
BRCA	chr16-68416351-68416851	0.104	0.037	2.25568e-236	1.4492
BRCA	chr16-68736944-68737444	0.126	0.1	2.27482e-09	0.299197
BRCA	chr16-695179-695679	0.11	0.063	5.72485e-86	0.804457
BRCA	chr16-705633-706133	0.122	0.044	8.83366e-293	1.46849
BRCA	chr16-70746549-70747049	0.103	0.069	7.88137e-34	0.545012
BRCA	chr16-71325-71825	0.121	0.056	4.41456e-176	1.11173
BRCA	chr16-714751-715251	0.149	0.119	4.40729e-12	0.296173
BRCA	chr16-721184-721684	0.174	0.125	1.32778e-44	0.456704
BRCA	chr16-726702-727202	0.103	0.061	9.07346e-65	0.734753
BRCA	chr16-728010-728510	0.128	0.082	2.12983e-62	0.633163
BRCA	chr16-740715-741215	0.172	0.139	2.46298e-14	0.29444
BRCA	chr16-75254303-75254803	0.107	0.021	0	2.32742
BRCA	chr16-795449-795949	0.106	0.037	2.01015e-264	1.51373
BRCA	chr16-80540704-80541204	0.114	0.086	1.74961e-15	0.379448
BRCA	chr16-807576-808076	0.15	0.098	7.12367e-69	0.607198
BRCA	chr16-80900162-80900662	0.103	0.022	0	2.26902
BRCA	chr16-85321731-85322231	0.128	0.072	2.71409e-89	0.764437
BRCA	chr16-85458764-85459264	0.101	0.01	0	3.34986
BRCA	chr16-85720123-85720623	0.108	0.031	0	1.8321
BRCA	chr16-8621400-8621900	0.111	0.087	1.37569e-12	0.351709
BRCA	chr16-8674279-8674779	0.157	0.121	1.01669e-25	0.380788
BRCA	chr16-87945335-87945835	0.102	0.056	1.51311e-85	0.841448
BRCA	chr16-8797450-8797950	0.184	0.144	4.3475e-27	0.353812
BRCA	chr16-89171308-89171808	0.214	0.182	0.000913952	0.168975
BRCA	chr16-89201513-89202013	0.148	0.103	5.80848e-29	0.420699
BRCA	chr16-89410663-89411163	0.106	0.038	1.62457e-261	1.49154
BRCA	chr16-9003255-9003755	0.104	0.024	0	2.16635
BRCA	chr16-9047529-9048029	0.141	0.071	4.06956e-166	0.977281
BRCA	chr16-9091163-9091663	0.346	0.31	0.0125033	0.116524
BRCA	chr16-970757-971257	0.236	0.197	2.31324e-15	0.244251
BRCA	chr17-1087624-1088124	0.129	0.053	1.0067e-251	1.28915
BRCA	chr17-1114989-1115489	0.128	0.084	7.46143e-55	0.59303
BRCA	chr17-14205893-14206393	0.114	0.051	2.79704e-175	1.14902
BRCA	chr17-14300637-14301137	0.14	0.111	1.08109e-08	0.271733
BRCA	chr17-15999451-15999951	0.207	0.177	6.57153e-05	0.189012
BRCA	chr17-16380477-16380977	0.113	0.088	8.68936e-09	0.314337
BRCA	chr17-17042025-17042525	0.175	0.149	2.83705e-05	0.210599
BRCA	chr17-17496186-17496686	0.142	0.117	0.000454062	0.226055
BRCA	chr17-17591507-17592007	0.184	0.159	0.0481408	0.173221
BRCA	chr17-17710842-17711342	0.114	0.063	2.55328e-98	0.847108
BRCA	chr17-17839964-17840464	0.203	0.16	1.61025e-24	0.316308
BRCA	chr17-18260261-18260761	0.132	0.111	0.000649948	0.23346
BRCA	chr17-18363307-18363807	0.154	0.131	7.34643e-05	0.221866
BRCA	chr17-20908413-20908913	0.116	0.087	1.72057e-19	0.401875
BRCA	chr17-2347711-2348211	0.132	0.033	0	2.04569
BRCA	chr17-27247323-27247823	0.107	0.041	6.15561e-233	1.39141
BRCA	chr17-28728530-28729030	0.192	0.162	7.97554e-08	0.226338
BRCA	chr17-28743202-28743702	0.14	0.117	0.00403247	0.221706
BRCA	chr17-28746494-28746994	0.132	0.072	3.04203e-127	0.885114
BRCA	chr17-28747217-28747717	0.153	0.059	0	1.40187
BRCA	chr17-28854713-28855213	0.102	0.082	5.21253e-06	0.302444
BRCA	chr17-28951325-28951825	0.279	0.249	3.19812e-05	0.15716
BRCA	chr17-28952238-28952738	0.224	0.197	1.89803e-05	0.183064
BRCA	chr17-29293893-29294393	0.212	0.187	0.0186602	0.164526
BRCA	chr17-2960116-2960616	0.1	0.075	4.90031e-12	0.363457
BRCA	chr17-30970741-30971241	0.126	0.098	8.63305e-17	0.367158
BRCA	chr17-31581086-31581586	0.137	0.064	2.40152e-198	1.09842
BRCA	chr17-38257042-38257542	0.148	0.125	5.2446e-27	0.379716
BRCA	chr17-38296698-38297198	0.168	0.117	1.62815e-90	0.622254
BRCA	chr17-38320335-38320835	0.11	0.017	0	2.78474
BRCA	chr17-38454462-38454962	0.101	0.045	1.44983e-185	1.24118
BRCA	chr17-38584265-38584765	0.138	0.036	0	2.06737
BRCA	chr17-38584994-38585494	0.118	0.017	0	2.88651
BRCA	chr17-38598439-38598939	0.101	0.024	0	2.13237
BRCA	chr17-38605752-38606252	0.113	0.064	6.23443e-112	0.895998
BRCA	chr17-38606263-38606763	0.101	0.042	2.03229e-207	1.33885
BRCA	chr17-38674726-38675226	0.125	0.108	0.000572331	0.242198
BRCA	chr17-38702123-38702623	0.133	0.113	2.55144e-09	0.28623
BRCA	chr17-38703750-38704250	0.156	0.101	1.64052e-85	0.651392
BRCA	chr17-38704934-38705434	0.123	0.101	1.2741e-07	0.287463
BRCA	chr17-38749571-38750071	0.143	0.072	1.90603e-216	1.08875
BRCA	chr17-38752331-38752831	0.192	0.162	9.60036e-39	0.38066
BRCA	chr17-38853594-38854094	0.106	0.086	1.58254e-10	0.338621
BRCA	chr17-39401400-39401900	0.145	0.121	7.57412e-15	0.321098
BRCA	chr17-39402365-39402865	0.101	0.077	1.83781e-15	0.402739
BRCA	chr17-39451059-39451559	0.121	0.088	4.99209e-31	0.476524
BRCA	chr17-39461163-39461663	0.157	0.127	3.94806e-25	0.370608
BRCA	chr17-39573674-39574174	0.144	0.061	0	1.36242
BRCA	chr17-39617552-39618052	0.103	0.063	8.47063e-65	0.732356
BRCA	chr17-39621862-39622362	0.106	0.061	6.18348e-104	0.890018
BRCA	chr17-39636836-39637336	0.152	0.098	6.63391e-109	0.735329
BRCA	chr17-39674785-39675285	0.14	0.056	1.31043e-305	1.37345
BRCA	chr17-39676148-39676648	0.131	0.034	0	2.031
BRCA	chr17-39687604-39688104	0.136	0.099	2.93472e-49	0.537658
BRCA	chr17-39699693-39700193	0.145	0.072	2.85834e-227	1.11894
BRCA	chr17-39702690-39703190	0.1	0.014	0	2.84954
BRCA	chr17-39703243-39703743	0.161	0.02	0	3.11866
BRCA	chr17-39705675-39706175	0.191	0.074	0	1.50842
BRCA	chr17-39706247-39706747	0.123	0.045	8.99023e-292	1.46686
BRCA	chr17-39730329-39730829	0.202	0.152	1.4322e-88	0.55415
BRCA	chr17-39738023-39738523	0.16	0.074	6.17568e-287	1.20262
BRCA	chr17-39739078-39739578	0.146	0.097	4.0249e-77	0.643156
BRCA	chr17-39740389-39740889	0.128	0.082	8.35301e-72	0.680973
BRCA	chr17-3976659-3977159	0.126	0.049	6.38606e-257	1.34419
BRCA	chr17-39927364-39927864	0.188	0.149	1.88864e-47	0.436167
BRCA	chr17-39952635-39953135	0.3	0.229	2.62088e-167	0.570276
BRCA	chr17-39958876-39959376	0.101	0.044	4.41278e-182	1.24819
BRCA	chr17-39980426-39980926	0.264	0.225	3.37132e-80	0.426253
BRCA	chr17-40113058-40113558	0.127	0.104	2.24861e-07	0.281174
BRCA	chr17-40287475-40287975	0.201	0.179	0.00177928	0.179614
BRCA	chr17-40314485-40314985	0.111	0.089	4.13884e-05	0.278969
BRCA	chr17-40331654-40332154	0.138	0.069	1.73624e-162	0.984604
BRCA	chr17-40332191-40332691	0.121	0.092	3.59828e-12	0.334055
BRCA	chr17-41496686-41497186	0.101	0.065	1.21894e-55	0.674673
BRCA	chr17-41528148-41528648	0.138	0.074	1.43096e-155	0.941089
BRCA	chr17-41536002-41536502	0.114	0.03	0	1.96855
BRCA	chr17-41772023-41772523	0.1	0.053	6.64866e-104	0.932007
BRCA	chr17-41772950-41773450	0.108	0.081	2.05323e-20	0.423717
BRCA	chr17-41786568-41787068	0.241	0.202	3.97304e-22	0.269854
BRCA	chr17-41972805-41973305	0.101	0.025	0	2.02764
BRCA	chr17-47850852-47851352	0.102	0.079	2.23122e-11	0.358258
BRCA	chr17-47946883-47947383	0.105	0.062	2.42408e-76	0.772894
BRCA	chr17-47948645-47949145	0.121	0.038	0	1.71893
BRCA	chr17-47957663-47958163	0.111	0.053	5.14741e-156	1.08868
BRCA	chr17-48521998-48522498	0.106	0.01	0	3.42736
BRCA	chr17-49101049-49101549	0.101	0.035	3.92478e-245	1.49766
BRCA	chr17-49887081-49887581	0.146	0.046	0	1.66324
BRCA	chr17-50054940-50055440	0.103	0.064	3.01347e-55	0.675578
BRCA	chr17-50200113-50200613	0.157	0.12	2.17066e-22	0.360691
BRCA	chr17-50542914-50543414	0.139	0.043	0	1.73139
BRCA	chr17-50867345-50867845	0.184	0.155	6.39224e-09	0.238843
BRCA	chr17-50904396-50904896	0.106	0.073	6.16029e-34	0.536163
BRCA	chr17-50919612-50920112	0.174	0.142	6.29166e-14	0.286105
BRCA	chr17-50935242-50935742	0.107	0.044	2.17544e-203	1.28907
BRCA	chr17-50944510-50945010	0.167	0.076	4.30812e-291	1.18565
BRCA	chr17-50950563-50951063	0.111	0.061	1.7777e-103	0.875999
BRCA	chr17-51121660-51122160	0.124	0.103	0.000428526	0.244541
BRCA	chr17-54900493-54900993	0.16	0.107	1.4553e-82	0.625016
BRCA	chr17-54968454-54968954	0.143	0.122	7.77702e-06	0.245098
BRCA	chr17-56833776-56834276	0.239	0.187	1.27639e-34	0.331646
BRCA	chr17-57357271-57357771	0.123	0.051	9.05949e-249	1.31569
BRCA	chr17-57849851-57850351	0.199	0.174	0.000126319	0.19262
BRCA	chr17-57892866-57893366	0.114	0.088	4.41143e-09	0.315474
BRCA	chr17-57901268-57901768	0.127	0.037	0	1.73984
BRCA	chr17-58219020-58219520	0.181	0.122	5.36854e-81	0.584527
BRCA	chr17-58324249-58324749	0.108	0.056	1.05979e-113	0.948179
BRCA	chr17-58352066-58352566	0.249	0.162	1.84089e-188	0.71349
BRCA	chr17-58417416-58417916	0.202	0.13	7.26002e-113	0.640992
BRCA	chr17-58514341-58514841	0.167	0.135	4.26857e-15	0.298972
BRCA	chr17-58517836-58518336	0.379	0.315	2.07676e-105	0.385831
BRCA	chr17-58518503-58519003	0.157	0.107	2.37498e-55	0.536755
BRCA	chr17-58692350-58692850	0.103	0.064	9.18877e-51	0.659848
BRCA	chr17-59106748-59107248	0.291	0.232	8.78029e-62	0.371379
BRCA	chr17-59155028-59155528	0.27	0.224	6.39229e-27	0.273694
BRCA	chr17-59220177-59220677	0.169	0.115	4.43998e-69	0.564501
BRCA	chr17-59331325-59331825	0.214	0.162	1.67459e-54	0.434252
BRCA	chr17-59366899-59367399	0.111	0.043	1.67085e-233	1.37414
BRCA	chr17-59565276-59565776	0.114	0.083	2.19438e-21	0.428893
BRCA	chr17-59619082-59619582	0.165	0.126	3.74607e-25	0.369089
BRCA	chr17-59619604-59620104	0.195	0.14	3.2203e-67	0.509144
BRCA	chr17-59707269-59707769	0.278	0.185	6.59249e-206	0.689373
BRCA	chr17-59786411-59786911	0.153	0.087	3.37329e-144	0.855057
BRCA	chr17-59837499-59837999	0.254	0.157	3.84594e-231	0.783867
BRCA	chr17-59842746-59843246	0.181	0.086	5.50574e-299	1.13793
BRCA	chr17-59843473-59843973	0.147	0.067	4.73152e-252	1.18566
BRCA	chr17-59844110-59844610	0.144	0.072	8.8512e-188	1.02721
BRCA	chr17-59845534-59846034	0.228	0.068	0	1.8739
BRCA	chr17-59846165-59846665	0.12	0.064	1.01472e-126	0.932021
BRCA	chr17-59846728-59847228	0.105	0.046	9.05515e-170	1.1885
BRCA	chr17-59847586-59848086	0.104	0.034	5.57308e-296	1.63244
BRCA	chr17-59851728-59852228	0.116	0.031	0	1.89936
BRCA	chr17-59853112-59853612	0.146	0.046	0	1.6903
BRCA	chr17-59892742-59893242	0.26	0.153	3.6931e-277	0.855316
BRCA	chr17-59964521-59965021	0.163	0.103	5.36487e-99	0.688334
BRCA	chr17-60078463-60078963	0.151	0.087	1.36185e-127	0.815352
BRCA	chr17-60135455-60135955	0.107	0.064	2.43927e-68	0.736458
BRCA	chr17-60391900-60392400	0.301	0.242	5.89828e-81	0.408206
BRCA	chr17-60525700-60526200	0.147	0.085	5.71968e-123	0.815115
BRCA	chr17-60599824-60600324	0.29	0.222	3.74775e-126	0.514804
BRCA	chr17-60677529-60678029	0.293	0.204	4.52479e-189	0.633644
BRCA	chr17-61356645-61357145	0.152	0.02	0	2.96546
BRCA	chr17-61409397-61409897	0.111	0.061	2.6887e-101	0.875575
BRCA	chr17-61411549-61412049	0.153	0.071	1.19487e-257	1.16853
BRCA	chr17-61412297-61412797	0.151	0.105	7.98712e-66	0.583658
BRCA	chr17-61416701-61417201	0.149	0.06	0	1.41536
BRCA	chr17-61863378-61863878	0.146	0.097	1.00793e-66	0.603292
BRCA	chr17-61927740-61928240	0.123	0.084	4.13557e-45	0.560592
BRCA	chr17-62065777-62066277	0.206	0.143	5.7449e-104	0.596916
BRCA	chr17-62423684-62424184	0.125	0.079	6.03677e-70	0.676834
BRCA	chr17-62703696-62704196	0.127	0.096	3.37162e-20	0.395567
BRCA	chr17-62965897-62966397	0.168	0.128	1.6838e-31	0.398448
BRCA	chr17-63435757-63436257	0.115	0.037	0	1.6582
BRCA	chr17-63446071-63446571	0.164	0.139	2.10472e-06	0.234203
BRCA	chr17-63446607-63447107	0.107	0.082	1.63652e-12	0.364213
BRCA	chr17-63773356-63773856	0.294	0.256	4.31807e-17	0.215961
BRCA	chr17-63827172-63827672	0.199	0.155	7.74687e-34	0.37046
BRCA	chr17-63838451-63838951	0.125	0.056	4.91407e-199	1.16546
BRCA	chr17-63839147-63839647	0.106	0.049	1.43703e-149	1.10013
BRCA	chr17-63842835-63843335	0.323	0.268	7.50467e-46	0.302814
BRCA	chr17-64129832-64130332	0.271	0.226	3.82892e-48	0.343129
BRCA	chr17-64145579-64146079	0.217	0.168	4.64893e-53	0.418843
BRCA	chr17-64263083-64263583	0.201	0.15	3.16263e-52	0.444817
BRCA	chr17-64344127-64344627	0.114	0.037	0	1.63333
BRCA	chr17-64774053-64774553	0.104	0.071	5.62329e-30	0.51376
BRCA	chr17-64780207-64780707	0.126	0.075	1.66621e-78	0.722684
BRCA	chr17-65100273-65100773	0.117	0.096	1.61954e-07	0.295166
BRCA	chr17-66676327-66676827	0.109	0.053	4.88061e-125	0.998454
BRCA	chr17-66951930-66952430	0.15	0.061	3.87367e-305	1.30978
BRCA	chr17-68101382-68101882	0.179	0.155	7.36939e-05	0.205828
BRCA	chr17-68291138-68291638	0.109	0.069	6.64331e-57	0.666321
BRCA	chr17-68291801-68292301	0.1	0.061	1.0942e-54	0.693886
BRCA	chr17-68378072-68378572	0.105	0.042	2.46824e-181	1.25702
BRCA	chr17-68378673-68379173	0.121	0.024	0	2.381
BRCA	chr17-68511624-68512124	0.128	0.107	0.00754301	0.230914
BRCA	chr17-69326898-69327398	0.24	0.207	6.20486e-10	0.205072
BRCA	chr17-72151441-72151941	0.126	0.025	0	2.41469
BRCA	chr17-72399561-72400061	0.104	0.012	0	3.20261
BRCA	chr17-72501677-72502177	0.101	0.024	0	2.10737
BRCA	chr17-7262308-7262808	0.143	0.085	3.2831e-92	0.716462
BRCA	chr17-72683778-72684278	0.122	0.043	4.77661e-294	1.48048
BRCA	chr17-73092464-73092964	0.123	0.091	1.13282e-19	0.39886
BRCA	chr17-73232109-73232609	0.168	0.14	2.80588e-06	0.233445
BRCA	chr17-73288447-73288947	0.111	0.042	8.10297e-251	1.41712
BRCA	chr17-73308162-73308662	0.135	0.064	7.46752e-188	1.079
BRCA	chr17-73310848-73311348	0.168	0.141	0.000167081	0.21473
BRCA	chr17-73311812-73312312	0.219	0.186	8.22669e-09	0.214679
BRCA	chr17-74394883-74395383	0.102	0.015	0	2.75119
BRCA	chr17-74431821-74432321	0.134	0.088	1.96342e-57	0.597011
BRCA	chr17-74443159-74443659	0.108	0.07	1.73801e-41	0.582483
BRCA	chr17-74453955-74454455	0.157	0.131	1.59456e-06	0.240647
BRCA	chr17-74759862-74760362	0.102	0.049	5.60583e-123	1.02031
BRCA	chr17-74971872-74972372	0.106	0.047	2.53692e-176	1.20165
BRCA	chr17-74972522-74973022	0.108	0.071	2.07314e-41	0.585408
BRCA	chr17-74982086-74982586	0.124	0.093	1.66567e-21	0.404238
BRCA	chr17-75524772-75525272	0.108	0.081	3.97843e-15	0.385712
BRCA	chr17-75525353-75525853	0.227	0.197	0.00018735	0.173844
BRCA	chr17-75549297-75549797	0.174	0.106	1.03575e-115	0.711613
BRCA	chr17-75549799-75550299	0.108	0.071	3.37522e-41	0.577274
BRCA	chr17-7557958-7558458	0.12	0.096	3.44721e-07	0.285145
BRCA	chr17-75633667-75634167	0.113	0.077	5.76599e-41	0.559387
BRCA	chr17-75845109-75845609	0.151	0.1	6.35504e-71	0.607431
BRCA	chr17-76027194-76027694	0.135	0.095	1.68644e-38	0.490718
BRCA	chr17-77281087-77281587	0.187	0.154	4.00223e-11	0.25449
BRCA	chr17-77286426-77286926	0.186	0.073	0	1.34981
BRCA	chr17-77286982-77287482	0.154	0.074	4.57082e-211	1.05643
BRCA	chr17-77287561-77288061	0.152	0.07	1.69026e-232	1.12261
BRCA	chr17-77288635-77289135	0.117	0.063	9.493e-112	0.892087
BRCA	chr17-77319211-77319711	0.107	0.083	3.477e-15	0.382852
BRCA	chr17-77423530-77424030	0.113	0.08	3.06224e-23	0.440125
BRCA	chr17-78128541-78129041	0.119	0.092	6.88965e-12	0.334915
BRCA	chr17-78169285-78169785	0.101	0.054	3.33881e-98	0.909911
BRCA	chr17-78174422-78174922	0.172	0.088	7.8675e-196	0.950498
BRCA	chr17-78186890-78187390	0.26	0.228	0.00120427	0.153453
BRCA	chr17-78198757-78199257	0.143	0.062	2.89846e-241	1.19114
BRCA	chr17-78213917-78214417	0.108	0.089	0.00943151	0.249517
BRCA	chr17-78421325-78421825	0.11	0.012	0	3.21369
BRCA	chr17-78736651-78737151	0.103	0.057	9.27467e-90	0.855831
BRCA	chr17-7889083-7889583	0.105	0.074	1.1352e-27	0.487542
BRCA	chr17-78934008-78934508	0.131	0.078	4.58588e-92	0.751236
BRCA	chr17-78995849-78996349	0.111	0.033	0	1.73425
BRCA	chr17-79005203-79005703	0.132	0.048	2.44216055860553e-316	1.45666
BRCA	chr17-79814839-79815339	0.108	0.053	8.09035e-138	1.04042
BRCA	chr17-79831764-79832264	0.106	0.062	3.13747e-71	0.757178
BRCA	chr17-79836062-79836562	0.178	0.057	0	1.69324
BRCA	chr17-79837157-79837657	0.116	0.072	5.04399e-65	0.682641
BRCA	chr17-79918979-79919479	0.177	0.107	6.1341e-121	0.725664
BRCA	chr17-79991568-79992068	0.155	0.105	8.90818e-57	0.548542
BRCA	chr17-79992235-79992735	0.108	0.04	3.53705e-247	1.43773
BRCA	chr17-79993430-79993930	0.122	0.054	6.93869e-196	1.1689
BRCA	chr17-80008300-80008800	0.1	0.07	8.10222e-28	0.507376
BRCA	chr17-80169720-80170220	0.102	0.039	4.08293e-224	1.40378
BRCA	chr17-80278253-80278753	0.11	0.039	1.67176e-259	1.46979
BRCA	chr17-80760396-80760896	0.107	0.019	0	2.51061
BRCA	chr17-80900756-80901256	0.12	0.056	2.45805e-165	1.0839
BRCA	chr17-81037216-81037716	0.123	0.062	2.03627e-135	0.962229
BRCA	chr17-81083039-81083539	0.137	0.029	0	2.31686
BRCA	chr17-81329414-81329914	0.175	0.125	2.42218e-46	0.465375
BRCA	chr17-81365693-81366193	0.106	0.064	1.10056e-57	0.686462
BRCA	chr17-81395091-81395591	0.181	0.154	2.50626e-07	0.226059
BRCA	chr17-81518766-81519266	0.106	0.067	9.61155e-49	0.635553
BRCA	chr17-81519284-81519784	0.121	0.092	9.39182e-15	0.361783
BRCA	chr17-81711706-81712206	0.151	0.128	0.00998966	0.209129
BRCA	chr17-81722138-81722638	0.143	0.081	4.67004e-117	0.813592
BRCA	chr17-81727145-81727645	0.107	0.025	0	2.0643
BRCA	chr17-81733655-81734155	0.104	0.079	2.3136e-14	0.389183
BRCA	chr17-81821675-81822175	0.13	0.076	1.59915e-93	0.768675
BRCA	chr17-81911391-81911891	0.217	0.187	8.73312e-07	0.19928
BRCA	chr17-81991731-81992231	0.124	0.091	3.3681e-21	0.408098
BRCA	chr17-82030380-82030880	0.121	0.082	1.65116e-40	0.543379
BRCA	chr17-82031819-82032319	0.111	0.069	2.86891e-57	0.667692
BRCA	chr17-82103974-82104474	0.178	0.052	0	1.81677
BRCA	chr17-82106158-82106658	0.143	0.058	3.2567e-277	1.29726
BRCA	chr17-82238676-82239176	0.126	0.05	1.82842e-270	1.36271
BRCA	chr17-82287872-82288372	0.115	0.067	7.01398e-71	0.723645
BRCA	chr17-82298016-82298516	0.193	0.112	5.15067e-148	0.767874
BRCA	chr17-82648205-82648705	0.19	0.165	4.78926e-06	0.209217
BRCA	chr17-82716339-82716839	0.196	0.167	9.54918e-11	0.243689
BRCA	chr17-82888880-82889380	0.169	0.04	0	2.09591
BRCA	chr17-82889425-82889925	0.135	0.04	0	1.73736
BRCA	chr17-9196233-9196733	0.1	0.021	0	2.23365
BRCA	chr17-9239854-9240354	0.154	0.086	3.72294e-144	0.854818
BRCA	chr17-9645193-9645693	0.105	0.075	5.09807e-22	0.448382
BRCA	chr18-14431089-14431589	0.114	0.051	7.31597e-189	1.18602
BRCA	chr18-23260220-23260720	0.1	0.055	7.37806e-87	0.859186
BRCA	chr18-23281972-23282472	0.104	0.031	0	1.75533
BRCA	chr18-23331202-23331702	0.12	0.035	0	1.77221
BRCA	chr18-24397662-24398162	0.167	0.137	4.04243e-10	0.256668
BRCA	chr18-35345277-35345777	0.106	0.024	0	2.16968
BRCA	chr18-49021332-49021832	0.119	0.085	1.20497e-26	0.451151
BRCA	chr18-50194896-50195396	0.148	0.102	4.83428e-52	0.529279
BRCA	chr18-54828123-54828623	0.106	0.055	7.90141e-115	0.952685
BRCA	chr18-57586383-57586883	0.12	0.096	4.91935e-11	0.320448
BRCA	chr18-57803021-57803521	0.17	0.107	2.5933e-93	0.65038
BRCA	chr18-61894182-61894682	0.102	0.084	0.00394692	0.257659
BRCA	chr19-10334675-10335175	0.161	0.11	3.20896e-56	0.527609
BRCA	chr19-1039743-1040243	0.161	0.138	0.00508723	0.196326
BRCA	chr19-10501876-10502376	0.14	0.066	6.43523e-193	1.07566
BRCA	chr19-10543359-10543859	0.124	0.088	4.33548e-28	0.455046
BRCA	chr19-10625184-10625684	0.168	0.112	1.5765e-67	0.561015
BRCA	chr19-10695622-10696122	0.134	0.109	6.23948e-06	0.256191
BRCA	chr19-1082038-1082538	0.286	0.157	2.80712e-298	0.857097
BRCA	chr19-10835584-10836084	0.281	0.236	3.09768e-11	0.194504
BRCA	chr19-10836336-10836836	0.106	0.084	0.00119684	0.267368
BRCA	chr19-10899066-10899566	0.119	0.05	6.15878e-218	1.25955
BRCA	chr19-10928371-10928871	0.17	0.145	0.00773391	0.193775
BRCA	chr19-1098667-1099167	0.107	0.027	0	2.03809
BRCA	chr19-1112053-1112553	0.105	0.042	1.52116e-202	1.30939
BRCA	chr19-11197330-11197830	0.204	0.156	2.46142e-30	0.352181
BRCA	chr19-11339442-11339942	0.123	0.093	1.6361e-17	0.379935
BRCA	chr19-11344368-11344868	0.121	0.067	9.77639e-106	0.846138
BRCA	chr19-11355094-11355594	0.106	0.086	0.00492939	0.251546
BRCA	chr19-11374755-11375255	0.279	0.245	0.00855995	0.137866
BRCA	chr19-11559034-11559534	0.165	0.129	2.00901e-20	0.339931
BRCA	chr19-11639460-11639960	0.158	0.103	7.70277e-75	0.610146
BRCA	chr19-11694750-11695250	0.117	0.089	2.96528e-15	0.369451
BRCA	chr19-1169778-1170278	0.107	0.043	7.41864e-214	1.32857
BRCA	chr19-11766711-11767211	0.157	0.131	0.000463913	0.21601
BRCA	chr19-11798245-11798745	0.107	0.085	2.06346e-07	0.306495
BRCA	chr19-1180372-1180872	0.104	0.085	0.000318026	0.269418
BRCA	chr19-11813918-11814418	0.165	0.126	2.18034e-23	0.356416
BRCA	chr19-1181578-1182078	0.117	0.038	0	1.64894
BRCA	chr19-11924771-11925271	0.157	0.122	8.56194e-17	0.326064
BRCA	chr19-11964697-11965197	0.117	0.082	2.0646e-30	0.482115
BRCA	chr19-11987337-11987837	0.114	0.082	2.75634e-24	0.444307
BRCA	chr19-12035485-12035985	0.145	0.095	8.11109e-60	0.579001
BRCA	chr19-12052746-12053246	0.122	0.084	1.07863e-39	0.524728
BRCA	chr19-12064462-12064962	0.149	0.092	9.19046e-82	0.660891
BRCA	chr19-12140163-12140663	0.166	0.117	3.38356e-44	0.467951
BRCA	chr19-12156492-12156992	0.106	0.061	1.21279e-74	0.770229
BRCA	chr19-12294608-12295108	0.189	0.147	7.29683e-23	0.325316
BRCA	chr19-12333440-12333940	0.208	0.152	1.7554e-49	0.425332
BRCA	chr19-12365452-12365952	0.137	0.114	1.54345e-05	0.245312
BRCA	chr19-12401021-12401521	0.194	0.145	4.68431e-40	0.404893
BRCA	chr19-12440859-12441359	0.19	0.159	4.48881e-08	0.226229
BRCA	chr19-12495134-12495634	0.163	0.116	3.95886e-40	0.449574
BRCA	chr19-12551351-12551851	0.215	0.184	1.75758e-05	0.189658
BRCA	chr19-1262165-1262665	0.169	0.108	1.57612e-90	0.642533
BRCA	chr19-12681091-12681591	0.164	0.132	6.85958e-10	0.266118
BRCA	chr19-12774894-12775394	0.206	0.124	1.09799e-134	0.702121
BRCA	chr19-12801640-12802140	0.104	0.082	1.07009e-05	0.292476
BRCA	chr19-12806251-12806751	0.11	0.091	0.0303554	0.242125
BRCA	chr19-12881179-12881679	0.149	0.106	2.91874e-36	0.455149
BRCA	chr19-12885371-12885871	0.111	0.065	9.84533e-75	0.753229
BRCA	chr19-12890697-12891197	0.229	0.199	0.000590445	0.166058
BRCA	chr19-12933492-12933992	0.13	0.106	8.85092e-06	0.259377
BRCA	chr19-12965259-12965759	0.1	0.082	0.0166032	0.258793
BRCA	chr19-13051629-13052129	0.119	0.062	2.1256e-133	0.960968
BRCA	chr19-13154942-13155442	0.108	0.078	1.48866e-21	0.439164
BRCA	chr19-13162782-13163282	0.285	0.214	3.70971e-68	0.403178
BRCA	chr19-1394258-1394758	0.123	0.035	0	1.8019
BRCA	chr19-14072028-14072528	0.112	0.089	0.000107345	0.270107
BRCA	chr19-1415322-1415822	0.103	0.071	2.25334e-29	0.507025
BRCA	chr19-14206614-14207114	0.12	0.092	1.68555e-11	0.330372
BRCA	chr19-14536767-14537267	0.108	0.075	2.29205e-27	0.481975
BRCA	chr19-14550139-14550639	0.129	0.031	0	2.06937
BRCA	chr19-15195960-15196460	0.127	0.081	2.5846e-54	0.596886
BRCA	chr19-16067210-16067710	0.132	0.055	1.58891e-248	1.26716
BRCA	chr19-16070390-16070890	0.108	0.076	2.58533e-24	0.458379
BRCA	chr19-16324317-16324817	0.181	0.135	4.93489e-33	0.391622
BRCA	chr19-16471737-16472237	0.228	0.198	0.00434924	0.162289
BRCA	chr19-16496006-16496506	0.26	0.218	7.26657e-15	0.225642
BRCA	chr19-16572210-16572710	0.203	0.175	0.00164494	0.179826
BRCA	chr19-16628077-16628577	0.269	0.233	2.25209e-06	0.170442
BRCA	chr19-17215073-17215573	0.133	0.104	2.39371e-13	0.328209
BRCA	chr19-17225939-17226439	0.18	0.145	7.6785e-14	0.277649
BRCA	chr19-17305347-17305847	0.256	0.212	7.34789e-17	0.238792
BRCA	chr19-17309198-17309698	0.209	0.178	2.35659e-06	0.198726
BRCA	chr19-17334603-17335103	0.164	0.132	7.11098e-13	0.288102
BRCA	chr19-17337235-17337735	0.176	0.147	4.25572e-06	0.219701
BRCA	chr19-17390961-17391461	0.144	0.1	3.9696e-44	0.502353
BRCA	chr19-17405420-17405920	0.105	0.081	2.37892e-08	0.320227
BRCA	chr19-17419641-17420141	0.206	0.176	7.84214e-05	0.190004
BRCA	chr19-17468379-17468879	0.109	0.027	0	2.04597
BRCA	chr19-17469730-17470230	0.333	0.222	0	0.771349
BRCA	chr19-17511304-17511804	0.22	0.137	3.77382e-178	0.754388
BRCA	chr19-17511912-17512412	0.135	0.1	1.01825e-20	0.387142
BRCA	chr19-17539560-17540060	0.125	0.073	1.32769e-93	0.780088
BRCA	chr19-17555308-17555808	0.218	0.148	1.52454e-124	0.628956
BRCA	chr19-17606060-17606560	0.113	0.094	8.75119e-14	0.345884
BRCA	chr19-17747333-17747833	0.146	0.115	4.73094e-14	0.31555
BRCA	chr19-17859484-17859984	0.278	0.216	1.07228e-53	0.364419
BRCA	chr19-17932424-17932924	0.154	0.117	9.62836e-22	0.364207
BRCA	chr19-18000698-18001198	0.145	0.084	2.7695e-105	0.76637
BRCA	chr19-18007836-18008336	0.128	0.094	2.08473e-23	0.415925
BRCA	chr19-18097450-18097950	0.156	0.1	2.18601e-82	0.645718
BRCA	chr19-18157024-18157524	0.104	0.084	0.00042652	0.270733
BRCA	chr19-18161193-18161693	0.143	0.105	1.43769e-28	0.421578
BRCA	chr19-18192629-18193129	0.318	0.244	1.48437e-82	0.402428
BRCA	chr19-18203939-18204439	0.361	0.3	2.13258e-54	0.298187
BRCA	chr19-18224355-18224855	0.193	0.136	1.4361e-59	0.486983
BRCA	chr19-18274763-18275263	0.114	0.087	7.36022e-13	0.348286
BRCA	chr19-18279389-18279889	0.149	0.124	1.40066e-05	0.234369
BRCA	chr19-18291480-18291980	0.1	0.069	1.5447e-26	0.50236
BRCA	chr19-18292042-18292542	0.123	0.077	1.57044e-60	0.648
BRCA	chr19-18319518-18320018	0.109	0.02	0	2.52599
BRCA	chr19-18322911-18323411	0.232	0.193	1.85402e-14	0.239774
BRCA	chr19-18328315-18328815	0.131	0.096	1.59293e-24	0.413062
BRCA	chr19-18380211-18380711	0.124	0.06	2.34963e-162	1.04685
BRCA	chr19-18388319-18388819	0.113	0.081	3.88128e-22	0.440044
BRCA	chr19-18416754-18417254	0.132	0.088	2.10519e-55	0.590167
BRCA	chr19-18417443-18417943	0.101	0.075	1.0802e-12	0.378434
BRCA	chr19-18419054-18419554	0.147	0.122	0.000385357	0.228519
BRCA	chr19-18464527-18465027	0.127	0.029	0	2.18397
BRCA	chr19-18520178-18520678	0.1	0.068	6.75611e-27	0.506066
BRCA	chr19-18522044-18522544	0.393	0.35	7.28423e-25	0.196326
BRCA	chr19-18543353-18543853	0.154	0.106	1.79457e-66	0.580178
BRCA	chr19-18557477-18557977	0.167	0.12	2.19867e-52	0.495246
BRCA	chr19-18571416-18571916	0.244	0.174	2.51548e-115	0.562452
BRCA	chr19-18588509-18589009	0.122	0.087	1.01871e-29	0.474287
BRCA	chr19-18594173-18594673	0.108	0.074	7.86024e-29	0.499402
BRCA	chr19-18636418-18636918	0.324	0.233	1.39588e-254	0.665318
BRCA	chr19-18683334-18683834	0.197	0.138	1.52604e-74	0.5325
BRCA	chr19-18762441-18762941	0.183	0.074	0	1.33141
BRCA	chr19-19377707-19378207	0.106	0.057	1.37606e-89	0.85055
BRCA	chr19-19627995-19628495	0.142	0.095	6.3799e-51	0.545674
BRCA	chr19-19643425-19643925	0.104	0.083	0.000217124	0.276734
BRCA	chr19-19663546-19664046	0.265	0.211	7.33704e-33	0.30519
BRCA	chr19-19668488-19668988	0.145	0.108	3.71509e-24	0.390557
BRCA	chr19-19732913-19733413	0.143	0.107	1.09838e-23	0.387162
BRCA	chr19-19776251-19776751	0.302	0.228	1.8656e-74	0.400817
BRCA	chr19-19821500-19822000	0.13	0.1	8.98593e-16	0.347011
BRCA	chr19-19865529-19866029	0.126	0.1	2.84887e-10	0.305337
BRCA	chr19-19900612-19901112	0.138	0.098	1.26445e-36	0.47196
BRCA	chr19-20039275-20039775	0.139	0.087	2.76921e-70	0.636189
BRCA	chr19-20051937-20052437	0.245	0.153	5.64178e-136	0.631454
BRCA	chr19-2032321-2032821	0.153	0.116	7.12762e-26	0.384616
BRCA	chr19-2041845-2042345	0.21	0.178	1.40589e-06	0.200223
BRCA	chr19-2049834-2050334	0.142	0.093	3.73668e-67	0.614145
BRCA	chr19-20565564-20566064	0.116	0.075	5.04952e-53	0.617815
BRCA	chr19-2059603-2060103	0.144	0.106	1.10991e-33	0.438284
BRCA	chr19-20661389-20661889	0.128	0.067	3.57446e-124	0.894404
BRCA	chr19-20775929-20776429	0.128	0.087	2.88623e-43	0.529281
BRCA	chr19-20922930-20923430	0.106	0.055	6.57987e-110	0.929742
BRCA	chr19-20999576-21000076	0.111	0.048	5.05026e-193	1.21282
BRCA	chr19-21020317-21020817	0.124	0.096	1.22557e-15	0.357768
BRCA	chr19-21329179-21329679	0.109	0.087	2.31616e-08	0.310924
BRCA	chr19-21835961-21836461	0.116	0.085	3.45445e-22	0.422645
BRCA	chr19-21851878-21852378	0.109	0.087	2.77239e-11	0.332048
BRCA	chr19-23762655-23763155	0.102	0.066	4.85061e-42	0.597023
BRCA	chr19-2495176-2495676	0.108	0.076	1.21394e-24	0.465431
BRCA	chr19-2579111-2579611	0.113	0.081	2.74728e-23	0.44264
BRCA	chr19-2944751-2945251	0.215	0.183	3.31093e-08	0.206192
BRCA	chr19-2977101-2977601	0.164	0.129	4.17456e-16	0.309179
BRCA	chr19-3055945-3056445	0.108	0.049	2.34435e-157	1.12232
BRCA	chr19-3057179-3057679	0.12	0.056	2.15467e-172	1.10141
BRCA	chr19-3336513-3337013	0.129	0.077	1.29198e-78	0.707576
BRCA	chr19-3387595-3388095	0.14	0.101	2.7726e-31	0.440334
BRCA	chr19-33905757-33906257	0.104	0.066	6.10062e-44	0.605639
BRCA	chr19-3403864-3404364	0.133	0.077	7.32064e-98	0.770748
BRCA	chr19-34310404-34310904	0.118	0.01	0	3.58018
BRCA	chr19-35041413-35041913	0.114	0.061	4.19603e-111	0.902436
BRCA	chr19-3520677-3521177	0.102	0.047	4.15108e-146	1.10593
BRCA	chr19-35318878-35319378	0.11	0.051	2.43011e-147	1.07304
BRCA	chr19-36008568-36009068	0.106	0.051	1.15008e-132	1.03686
BRCA	chr19-36331553-36332053	0.125	0.084	4.46428e-48	0.56381
BRCA	chr19-36797141-36797641	0.103	0.078	1.79348e-10	0.349346
BRCA	chr19-36973198-36973698	0.124	0.078	8.04052e-63	0.644913
BRCA	chr19-3710249-3710749	0.122	0.053	1.01979e-200	1.19025
BRCA	chr19-3721346-3721846	0.151	0.076	1.71513e-182	0.988064
BRCA	chr19-37251408-37251908	0.112	0.081	3.83889e-27	0.461298
BRCA	chr19-37334360-37334860	0.103	0.083	3.62383e-06	0.300388
BRCA	chr19-38057957-38058457	0.109	0.031	0	1.81995
BRCA	chr19-38290583-38291083	0.115	0.062	3.51957e-104	0.866874
BRCA	chr19-38361737-38362237	0.109	0.089	0.000214607	0.270339
BRCA	chr19-38837636-38838136	0.112	0.022	0	2.36066
BRCA	chr19-39154473-39154973	0.109	0.054	2.82255e-122	0.982141
BRCA	chr19-39167470-39167970	0.1	0.054	2.75921e-85	0.861213
BRCA	chr19-3968601-3969101	0.129	0.07	1.86173e-115	0.853539
BRCA	chr19-40249731-40250231	0.106	0.005	0	4.61367
BRCA	chr19-40445827-40446327	0.1	0.031	3.27912011958677e-311	1.7101
BRCA	chr19-40605176-40605676	0.136	0.113	4.01892e-05	0.24444
BRCA	chr19-40920998-40921498	0.139	0.036	0	1.94975
BRCA	chr19-41427186-41427686	0.101	0.076	1.29808e-15	0.393428
BRCA	chr19-41774348-41774848	0.111	0.057	6.72393e-120	0.947723
BRCA	chr19-41792439-41792939	0.108	0.015	0	2.8557
BRCA	chr19-41958365-41958865	0.133	0.108	3.70814e-08	0.280518
BRCA	chr19-42242982-42243482	0.253	0.218	9.37845e-08	0.18249
BRCA	chr19-42302391-42302891	0.192	0.158	3.84854e-11	0.2443
BRCA	chr19-42386917-42387417	0.103	0.06	1.99887e-62	0.72402
BRCA	chr19-42396731-42397231	0.212	0.185	0.0045807	0.166553
BRCA	chr19-43463195-43463695	0.247	0.176	3.66317e-73	0.457512
BRCA	chr19-43503964-43504464	0.185	0.16	0.0120472	0.179368
BRCA	chr19-43827052-43827552	0.102	0.076	2.74883e-21	0.444427
BRCA	chr19-44051685-44052185	0.138	0.113	7.12196e-09	0.278503
BRCA	chr19-44164763-44165263	0.143	0.123	0.000209744	0.227041
BRCA	chr19-44356431-44356931	0.1	0.083	0.00176429	0.261772
BRCA	chr19-44807076-44807576	0.11	0.037	1.2802e-303	1.59398
BRCA	chr19-44808005-44808505	0.124	0.059	8.70547e-173	1.07635
BRCA	chr19-44844665-44845165	0.136	0.112	5.99222e-06	0.252617
BRCA	chr19-45071003-45071503	0.125	0.02	0	2.67512
BRCA	chr19-45075068-45075568	0.11	0.066	2.32621e-72	0.73627
BRCA	chr19-45076220-45076720	0.101	0.077	1.4134e-09	0.340783
BRCA	chr19-46373678-46374178	0.212	0.144	4.68828e-80	0.526176
BRCA	chr19-4694348-4694848	0.136	0.067	1.04635e-169	1.01603
BRCA	chr19-47096189-47096689	0.16	0.09	9.37817e-141	0.828608
BRCA	chr19-4713477-4713977	0.142	0.094	7.85625e-58	0.573725
BRCA	chr19-47257556-47258056	0.108	0.087	0.000487692	0.261246
BRCA	chr19-47506825-47507325	0.111	0.011	0	3.39365
BRCA	chr19-47648282-47648782	0.202	0.046	0	2.17728
BRCA	chr19-48329989-48330489	0.114	0.087	4.89208e-15	0.374466
BRCA	chr19-48332843-48333343	0.216	0.145	1.52711e-91	0.559714
BRCA	chr19-48487820-48488320	0.105	0.065	1.26607e-50	0.644891
BRCA	chr19-48501397-48501897	0.142	0.089	1.56274e-72	0.641133
BRCA	chr19-48502054-48502554	0.201	0.14	8.80085e-60	0.472639
BRCA	chr19-48543168-48543668	0.118	0.061	9.81042e-120	0.924762
BRCA	chr19-48551821-48552321	0.112	0.055	3.82651e-134	1.00748
BRCA	chr19-48720572-48721072	0.162	0.131	1.49725e-10	0.271271
BRCA	chr19-48752613-48753113	0.136	0.098	4.53717e-35	0.466564
BRCA	chr19-48819279-48819779	0.103	0.052	1.24449e-116	0.975913
BRCA	chr19-48965468-48965968	0.105	0.084	9.63922e-07	0.303113
BRCA	chr19-49150046-49150546	0.139	0.104	4.55032e-26	0.410465
BRCA	chr19-49151618-49152118	0.192	0.097	4.36954e-241	0.985417
BRCA	chr19-50147811-50148311	0.107	0.09	0.00220477	0.256054
BRCA	chr19-50325440-50325940	0.101	0.084	0.0459051	0.246021
BRCA	chr19-50333323-50333823	0.146	0.11	2.34951e-22	0.374016
BRCA	chr19-5046347-5046847	0.122	0.045	2.319e-288	1.45042
BRCA	chr19-5048199-5048699	0.103	0.085	0.00368277	0.258028
BRCA	chr19-51926836-51927336	0.102	0.081	6.98732e-07	0.3118
BRCA	chr19-52527357-52527857	0.169	0.141	3.08207e-07	0.232895
BRCA	chr19-52569965-52570465	0.134	0.107	3.05302e-11	0.301446
BRCA	chr19-52690299-52690799	0.133	0.109	9.05688e-06	0.249382
BRCA	chr19-52786554-52787054	0.122	0.085	2.90155e-36	0.501177
BRCA	chr19-53158833-53159333	0.105	0.075	1.75667e-23	0.456192
BRCA	chr19-53196751-53197251	0.133	0.107	8.23493e-07	0.265376
BRCA	chr19-53365360-53365860	0.135	0.102	8.95385e-22	0.384228
BRCA	chr19-53520687-53521187	0.165	0.138	3.34769e-06	0.227001
BRCA	chr19-53869193-53869693	0.161	0.111	1.40467e-59	0.542839
BRCA	chr19-54162117-54162617	0.127	0.098	5.70258e-14	0.338269
BRCA	chr19-54172956-54173456	0.105	0.06	8.34425e-82	0.80424
BRCA	chr19-55068928-55069428	0.109	0.049	2.95987e-163	1.13414
BRCA	chr19-55075572-55076072	0.107	0.057	7.89458e-97	0.875872
BRCA	chr19-55338539-55339039	0.107	0.084	5.13521e-06	0.290805
BRCA	chr19-55384140-55384640	0.1	0.078	7.24621e-07	0.315923
BRCA	chr19-56393314-56393814	0.118	0.07	8.72525e-77	0.731849
BRCA	chr19-56403737-56404237	0.138	0.103	7.21564e-27	0.413264
BRCA	chr19-56538185-56538685	0.129	0.076	4.22205e-87	0.736502
BRCA	chr19-56567221-56567721	0.137	0.114	0.0142577	0.218321
BRCA	chr19-56594984-56595484	0.102	0.08	3.06412e-10	0.346376
BRCA	chr19-57350907-57351407	0.107	0.085	1.51999e-09	0.327859
BRCA	chr19-57363146-57363646	0.19	0.165	0.0209034	0.175924
BRCA	chr19-57410863-57411363	0.11	0.093	0.0245087	0.23753
BRCA	chr19-57527033-57527533	0.121	0.082	9.17387e-43	0.548167
BRCA	chr19-57769377-57769877	0.101	0.072	2.69424e-24	0.476066
BRCA	chr19-57814711-57815211	0.136	0.109	2.5606e-12	0.314435
BRCA	chr19-57947527-57948027	0.114	0.087	2.2645e-17	0.386773
BRCA	chr19-58347390-58347890	0.126	0.066	5.22631e-129	0.91397
BRCA	chr19-58499106-58499606	0.214	0.175	1.36967e-13	0.245684
BRCA	chr19-58513831-58514331	0.141	0.098	3.18258e-43	0.506217
BRCA	chr19-6236789-6237289	0.105	0.035	4.70456e-274	1.55659
BRCA	chr19-6463961-6464461	0.113	0.081	5.76241e-24	0.448182
BRCA	chr19-7619141-7619641	0.184	0.064	0	1.52861
BRCA	chr19-7619749-7620249	0.132	0.033	0	1.99326
BRCA	chr19-7636798-7637298	0.112	0.09	1.56345e-05	0.278521
BRCA	chr19-7869053-7869553	0.139	0.112	1.26401e-07	0.26943
BRCA	chr19-7874503-7875003	0.104	0.057	1.63717e-101	0.898259
BRCA	chr19-8525405-8525905	0.252	0.219	0.00440753	0.147057
BRCA	chr19-8526188-8526688	0.11	0.087	3.9026e-05	0.276768
BRCA	chr19-934786-935286	0.137	0.046	0	1.63044
BRCA	chr19-9768404-9768904	0.151	0.126	5.87606e-05	0.229995
BRCA	chr2-101120549-101121049	0.118	0.053	3.82274e-177	1.12978
BRCA	chr2-109644517-109645017	0.102	0.026	0	1.9986
BRCA	chr2-113157040-113157540	0.118	0.088	4.88972e-22	0.416423
BRCA	chr2-119283915-119284415	0.11	0.064	1.37945e-75	0.7528
BRCA	chr2-120552840-120553340	0.116	0.063	4.65696e-115	0.899496
BRCA	chr2-120625752-120626252	0.113	0.035	0	1.68083
BRCA	chr2-128304978-128305478	0.102	0.06	6.07435e-60	0.706166
BRCA	chr2-128306218-128306718	0.108	0.028	0	1.93894
BRCA	chr2-133641424-133641924	0.109	0.037	4.46422e-303	1.58907
BRCA	chr2-158723797-158724297	0.103	0.033	1.10294e-289	1.62924
BRCA	chr2-1625126-1625626	0.133	0.038	0	1.83093
BRCA	chr2-165793929-165794429	0.152	0.117	6.99075e-20	0.345452
BRCA	chr2-20231575-20232075	0.129	0.084	2.04904e-53	0.585727
BRCA	chr2-215982366-215982866	0.118	0.034	0	1.79836
BRCA	chr2-217987912-217988412	0.125	0.085	3.19582e-45	0.55028
BRCA	chr2-218995991-218996491	0.103	0.071	1.09585e-39	0.571172
BRCA	chr2-219001652-219002152	0.179	0.072	0	1.36323
BRCA	chr2-224485181-224485681	0.119	0.071	3.87589e-78	0.734184
BRCA	chr2-232633308-232633808	0.104	0.058	1.00664e-80	0.815757
BRCA	chr2-235026852-235027352	0.1	0.057	1.02794e-68	0.762279
BRCA	chr2-237483278-237483778	0.112	0.046	4.32716e-218	1.30124
BRCA	chr2-237502425-237502925	0.108	0.017	0	2.63302
BRCA	chr2-240452447-240452947	0.119	0.092	1.06091e-14	0.357032
BRCA	chr2-240998326-240998826	0.115	0.088	2.77771e-15	0.37012
BRCA	chr2-241881464-241881964	0.257	0.204	3.33527e-23	0.268123
BRCA	chr2-241882109-241882609	0.105	0.057	2.09374e-93	0.869604
BRCA	chr2-26772250-26772750	0.114	0.051	1.22451e-176	1.14824
BRCA	chr2-27320972-27321472	0.111	0.071	1.30118e-54	0.637998
BRCA	chr2-30807154-30807654	0.106	0.031	0	1.80817
BRCA	chr2-43130921-43131421	0.109	0.068	2.77352e-53	0.650524
BRCA	chr2-45009443-45009943	0.196	0.127	1.13355e-104	0.62623
BRCA	chr2-46409034-46409534	0.163	0.107	6.42264e-69	0.574872
BRCA	chr2-47069447-47069947	0.108	0.075	1.21918e-34	0.519947
BRCA	chr2-51012926-51013426	0.113	0.02	0	2.51172
BRCA	chr2-61016903-61017403	0.103	0.073	6.6442e-26	0.482945
BRCA	chr2-62293877-62294377	0.117	0.074	5.73708e-57	0.639473
BRCA	chr2-73983573-73984073	0.138	0.111	8.29048e-09	0.276353
BRCA	chr2-74198235-74198735	0.148	0.123	1.24267e-07	0.256898
BRCA	chr2-74845334-74845834	0.138	0.1	8.16828e-34	0.451196
BRCA	chr2-7792059-7792559	0.118	0.014	0	3.03975
BRCA	chr2-85421209-85421709	0.111	0.044	1.73331e-230	1.34669
BRCA	chr2-8573389-8573889	0.101	0.021	0	2.3192
BRCA	chr2-86072292-86072792	0.121	0.034	0	1.8359
BRCA	chr2-88016782-88017282	0.108	0.086	1.13586e-07	0.308844
BRCA	chr2-95274115-95274615	0.134	0.062	3.56819e-212	1.13668
BRCA	chr2-95333841-95334341	0.117	0.074	1.39089e-56	0.633603
BRCA	chr2-96888394-96888894	0.109	0.05	4.77056e-157	1.11426
BRCA	chr2-98869096-98869596	0.126	0.071	1.85869e-102	0.812895
BRCA	chr2-98869823-98870323	0.109	0.059	3.61225e-102	0.885076
BRCA	chr20-10034764-10035264	0.152	0.125	1.80846e-09	0.266498
BRCA	chr20-10434862-10435362	0.145	0.121	6.59836e-07	0.251077
BRCA	chr20-25017224-25017724	0.106	0.053	4.10351e-126	1.00038
BRCA	chr20-25039625-25040125	0.108	0.06	3.07441e-82	0.804467
BRCA	chr20-25233329-25233829	0.109	0.048	4.00706e-179	1.18798
BRCA	chr20-25279962-25280462	0.12	0.016	0	2.97765
BRCA	chr20-2768208-2768708	0.136	0.045	0	1.58904
BRCA	chr20-3045768-3046268	0.166	0.144	0.0161121	0.190808
BRCA	chr20-31738915-31739415	0.174	0.149	0.00336239	0.194646
BRCA	chr20-31879525-31880025	0.147	0.119	5.13689e-06	0.249321
BRCA	chr20-32018254-32018754	0.104	0.062	1.66448e-62	0.721608
BRCA	chr20-33373630-33374130	0.146	0.018	0	3.05264
BRCA	chr20-33654051-33654551	0.1	0.063	8.74718e-48	0.646526
BRCA	chr20-33796449-33796949	0.106	0.048	1.07312e-154	1.11851
BRCA	chr20-36122240-36122740	0.113	0.07	3.67389e-57	0.655582
BRCA	chr20-36861874-36862374	0.127	0.071	2.41293e-106	0.829264
BRCA	chr20-3769776-3770276	0.103	0.017	0	2.60235
BRCA	chr20-38604809-38605309	0.113	0.01	0	3.60963
BRCA	chr20-40286944-40287444	0.129	0.048	1.60997e-266	1.35752
BRCA	chr20-45342155-45342655	0.11	0.08	5.16195e-27	0.47165
BRCA	chr20-45419403-45419903	0.145	0.061	5.5293e-250	1.20886
BRCA	chr20-45778858-45779358	0.138	0.093	2.38839e-50	0.545138
BRCA	chr20-45993331-45993831	0.105	0.073	1.18377e-23	0.463139
BRCA	chr20-46689437-46689937	0.256	0.222	1.77641e-06	0.174654
BRCA	chr20-46715157-46715657	0.105	0.014	0	2.96326
BRCA	chr20-47795134-47795634	0.121	0.044	4.71321e-295	1.47825
BRCA	chr20-47989894-47990394	0.121	0.023	0	2.40264
BRCA	chr20-48620906-48621406	0.102	0.084	0.00034812	0.274227
BRCA	chr20-48827848-48828348	0.136	0.1	6.72658e-26	0.419957
BRCA	chr20-50019452-50019952	0.106	0.013	0	3.09639
BRCA	chr20-50415540-50416040	0.158	0.121	8.11107e-13	0.297387
BRCA	chr20-50670417-50670917	0.107	0.043	7.1131e-213	1.32266
BRCA	chr20-50761628-50762128	0.103	0.074	2.98651e-18	0.423899
BRCA	chr20-50762801-50763301	0.109	0.055	4.70888e-119	0.963126
[truncated: 54,002 more rows]

## Sheet: s2b_DEGs_tissue_cancer
avg_log2FC	pct.1	pct.2	p_val_adj	Cancer	Gene
0.489862	0.439	0.165	0	SKCM	TNFRSF14
0.361379	0.249	0.052	0	SKCM	KCNAB2
0.121282	0.162	0.09	0	SKCM	ACOT7
0.324791	0.321	0.176	0	SKCM	PER3
0.223669	0.262	0.155	0	SKCM	MIR34AHG
0.138584	0.118	0.04	0	SKCM	PIK3CD
0.147669	0.255	0.166	0	SKCM	RCC2
0.244655	0.57	0.458	0	SKCM	HP1BP3
0.582543	0.593	0.357	0	SKCM	USP48
0.202087	0.175	0.078	0	SKCM	AL031428.1
0.199382	0.138	0.048	0	SKCM	STPG1
0.139717	0.108	0.03	0	SKCM	RUNX3
0.194633	0.107	0.001	0	SKCM	TRIM63
0.234092	0.404	0.303	0	SKCM	EYA3
0.200217	0.211	0.096	0	SKCM	SNHG3
0.091749	0.116	0.059	0	SKCM	SDC3
0.158163	0.217	0.136	0	SKCM	ZCCHC17
0.110732	0.138	0.074	0	SKCM	SH3D21
0.168155	0.216	0.138	0	SKCM	TESK2
0.32487	0.456	0.288	0	SKCM	SPATA6
0.816163	0.668	0.408	0	SKCM	EPS15
0.366604	0.521	0.371	0	SKCM	OSBPL9
0.214794	0.381	0.283	0	SKCM	MYSM1
0.705786	0.685	0.402	0	SKCM	DOCK7
0.150623	0.219	0.138	0	SKCM	ATG4C
0.24014	0.341	0.252	0	SKCM	ITGB3BP
0.160346	0.255	0.163	0	SKCM	ROR1
0.235352	0.178	0.068	0	SKCM	IL12RB2
0.228703	0.387	0.287	0	SKCM	GNG12
0.283504	0.273	0.145	0	SKCM	GNG12-AS1
0.151499	0.235	0.159	0	SKCM	ACADM
0.119491	0.174	0.102	0	SKCM	RABGGTB
1.28487	0.404	0.067	0	SKCM	ST6GALNAC3
0.394005	0.592	0.443	0	SKCM	AC118549.1
0.276298	0.314	0.178	0	SKCM	LINC01725
0.311095	0.422	0.266	0	SKCM	PRKACB
0.164919	0.11	0.022	0	SKCM	WDR63
0.361574	0.209	0.02	0	SKCM	MCOLN3
0.30177	0.14	0.041	0	SKCM	COL24A1
0.230406	0.414	0.295	0	SKCM	ODF2L
0.253496	0.456	0.342	0	SKCM	HS2ST1
0.10689	0.122	0.059	0	SKCM	LRRC8C
0.26839	0.397	0.299	0	SKCM	LRRC8D
0.096818	0.104	0.047	0	SKCM	LINC02609
0.246491	0.572	0.497	0	SKCM	ZNF644
0.244257	0.496	0.401	0	SKCM	EVI5
0.146949	0.281	0.19	0	SKCM	BCAR3
0.312317	0.595	0.476	0	SKCM	PTBP2
0.552225	0.166	0.041	0	SKCM	PALMD
1.38306	0.235	0.066	0	SKCM	COL11A1
0.155844	0.268	0.184	0	SKCM	SLC25A24
0.21688	0.135	0.038	0	SKCM	TAF13
0.471317	0.437	0.189	0	SKCM	SORT1
0.702774	0.521	0.236	0	SKCM	ATP1A1
0.16332	0.162	0.073	0	SKCM	ATP1A1-AS1
0.31711	0.326	0.171	0	SKCM	CD58
0.381084	0.293	0.076	0	SKCM	IGSF3
0.348856	0.224	0.034	0	SKCM	ZNF697
0.11846	0.208	0.133	0	SKCM	SEC22B
0.367312	0.306	0.101	0	SKCM	SRGAP2C
0.399004	0.357	0.151	0	SKCM	NBPF15
0.379651	0.316	0.117	0	SKCM	SRGAP2B
0.165209	0.201	0.107	0	SKCM	GPR89A
0.244119	0.482	0.378	0	SKCM	RNF115
0.179279	0.185	0.086	0	SKCM	PRKAB2
0.141903	0.138	0.053	0	SKCM	LINC00624
0.164823	0.224	0.131	0	SKCM	GPR89B
0.226882	0.294	0.174	0	SKCM	NBPF11
1.09007	0.656	0.292	0	SKCM	OTUD7B
0.216196	0.39	0.299	0	SKCM	VPS45
0.120587	0.101	0.034	0	SKCM	C1orf54
0.140733	0.252	0.171	0	SKCM	MRPS21
0.10013	0.1	0.033	0	SKCM	ECM1
0.415195	0.36	0.219	0	SKCM	GOLPH3L
0.417795	0.206	0.038	0	SKCM	HORMAD1
0.143822	0.232	0.155	0	SKCM	PI4KB
0.264694	0.593	0.507	0	SKCM	POGZ
0.303423	0.359	0.213	0	SKCM	SNX27
0.489427	0.35	0.129	0	SKCM	THEM4
0.18499	0.125	0.021	0	SKCM	AL450992.2
0.427195	0.278	0.063	0	SKCM	FLG-AS1
0.123526	0.156	0.09	0	SKCM	S100A13
0.185918	0.172	0.062	0	SKCM	ATP8B2
0.30054	0.41	0.271	0	SKCM	ADAR
0.559633	0.206	0.054	0	SKCM	AL353807.5
0.212096	0.336	0.25	0	SKCM	LMNA
0.251838	0.321	0.185	0	SKCM	CCT3
0.655776	0.496	0.286	0	SKCM	ARHGEF11
0.317892	0.31	0.127	0	SKCM	KIRREL1
0.953153	0.619	0.259	0	SKCM	IFI16
0.0928455	0.113	0.059	0	SKCM	PIGM
0.257149	0.457	0.349	0	SKCM	COPA
0.144512	0.23	0.154	0	SKCM	UHMK1
0.417626	0.31	0.097	0	SKCM	DDR2
0.249918	0.205	0.064	0	SKCM	FAM78B
0.259709	0.165	0.04	0	SKCM	GPR161
0.14967	0.197	0.115	0	SKCM	TIPRL
0.18607	0.273	0.186	0	SKCM	SFT2D2
0.541997	0.398	0.134	0	SKCM	SLC19A2
0.258368	0.38	0.259	0	SKCM	KIFAP3
0.107917	0.137	0.073	0	SKCM	GORAB
0.20309	0.326	0.233	0	SKCM	KLHL20
0.186162	0.311	0.202	0	SKCM	GAS5
0.167403	0.191	0.095	0	SKCM	ZBTB37
0.271014	0.788	0.684	0	SKCM	RABGAP1L
0.386034	0.741	0.622	0	SKCM	COP1
0.442424	0.588	0.468	0	SKCM	RASAL2
0.332663	0.5	0.365	0	SKCM	ABL2
0.294848	0.253	0.105	0	SKCM	SOAT1
0.4614	0.629	0.465	0	SKCM	CEP350
0.325786	0.601	0.491	0	SKCM	ACBD6
0.169126	0.27	0.182	0	SKCM	STX6
0.175979	0.188	0.095	0	SKCM	NPL
0.249294	0.451	0.338	0	SKCM	DHX9
0.181107	0.401	0.31	0	SKCM	LAMC1
0.132433	0.136	0.06	0	SKCM	COLGALT2
0.143192	0.21	0.132	0	SKCM	TSEN15
0.449578	0.539	0.291	0	SKCM	C1orf21
0.138152	0.187	0.114	0	SKCM	RNF2
0.205468	0.253	0.151	0	SKCM	SWT1
0.425949	0.435	0.232	0	SKCM	IVNS1ABP
2.32422	0.687	0.066	0	SKCM	HMCN1
0.263009	0.294	0.156	0	SKCM	UCHL5
0.254052	0.296	0.163	0	SKCM	RO60
0.265072	0.49	0.378	0	SKCM	CDC73
0.138744	0.189	0.112	0	SKCM	ZBTB41
0.439743	0.62	0.435	0	SKCM	NEK7
0.107296	0.111	0.05	0	SKCM	ZNF281
0.230504	0.33	0.211	0	SKCM	NAV1
0.17963	0.386	0.295	0	SKCM	IPO9
0.233165	0.265	0.14	0	SKCM	SOX13
0.384877	0.336	0.141	0	SKCM	DSTYK
0.478017	0.454	0.231	0	SKCM	SRGAP2
0.00687098	0.239	0.152	0	SKCM	CD55
0.834581	0.335	0.049	0	SKCM	SYT14
0.16609	0.247	0.157	0	SKCM	HHAT
0.265144	0.172	0.05	0	SKCM	KCNH1
0.397194	0.5	0.32	0	SKCM	LPGAT1
0.174697	0.269	0.182	0	SKCM	INTS7
0.188204	0.312	0.224	0	SKCM	PPP2R5A
0.156934	0.239	0.158	0	SKCM	NSL1
0.110097	0.125	0.065	0	SKCM	TATDN3
0.643711	0.614	0.378	0	SKCM	RPS6KC1
0.18639	0.114	0.027	0	SKCM	KCNK2
0.264374	0.522	0.392	0	SKCM	GPATCH2
0.230988	0.237	0.112	0	SKCM	RRP15
0.598778	0.58	0.326	0	SKCM	LYPLAL1
0.254405	0.498	0.401	0	SKCM	RAB3GAP2
0.306754	0.197	0.075	0	SKCM	DUSP10
0.499837	0.541	0.321	0	SKCM	WDR26
0.556266	0.397	0.195	0	SKCM	CNIH3
0.536603	0.612	0.443	0	SKCM	DNAH14
0.757589	0.437	0.127	0	SKCM	ITPKB
0.334987	0.719	0.565	0	SKCM	CDC42BPA
0.477576	0.398	0.219	0	SKCM	EGLN1
0.259776	0.289	0.147	0	SKCM	TSNAX
0.376368	0.457	0.238	0	SKCM	DISC1
2.57306	0.912	0.324	0	SKCM	LYST
0.137598	0.119	0.056	0	SKCM	NID1
0.91896	0.567	0.122	0	SKCM	GPR137B
0.187551	0.33	0.23	0	SKCM	HEATR1
0.144734	0.147	0.062	0	SKCM	CHML
1.23807	0.757	0.304	0	SKCM	CEP170
1.69804	0.871	0.324	0	SKCM	AKT3
0.11492	0.136	0.072	0	SKCM	AL645465.1
0.388302	0.406	0.213	0	SKCM	ADSS
0.141285	0.21	0.133	0	SKCM	COX20
0.428703	0.426	0.237	0	SKCM	KIF26B
0.439749	0.827	0.762	0	SKCM	SMYD3
0.116532	0.131	0.066	0	SKCM	TFB2M
0.415913	0.392	0.189	0	SKCM	CNST
0.299784	0.463	0.34	0	SKCM	AHCTF1
0.709689	0.502	0.122	0	SKCM	RNF144A
0.130809	0.19	0.12	0	SKCM	ITGB1BP1
0.132028	0.251	0.169	0	SKCM	LPIN1
1.22588	0.466	0.058	0	SKCM	MIR3681HG
0.540813	0.388	0.083	0	SKCM	TRIB2
0.271301	0.213	0.071	0	SKCM	AC064875.1
0.401187	0.579	0.48	0	SKCM	NBAS
0.571982	0.469	0.246	0	SKCM	SMC6
0.313583	0.15	0.043	0	SKCM	KCNS3
0.635048	0.193	0.037	0	SKCM	AC018467.1
0.560619	0.421	0.174	0	SKCM	KLHL29
0.291105	0.214	0.057	0	SKCM	EFR3B
0.211994	0.17	0.073	0	SKCM	ALK
1.15408	0.485	0.222	0	SKCM	LINC01320
1.26024	0.576	0.19	0	SKCM	PRKD3
0.4262	0.227	0.015	0	SKCM	QPCT
0.451405	0.262	0.052	0	SKCM	CDC42EP3
0.237643	0.292	0.173	0	SKCM	HNRNPLL
0.227852	0.371	0.254	0	SKCM	SRSF7
0.3547	0.614	0.521	0	SKCM	MAP4K3
0.298337	0.533	0.408	0	SKCM	LRPPRC
1.13425	0.804	0.411	0	SKCM	PRKCE
0.296823	0.3	0.142	0	SKCM	RHOQ
0.287338	0.348	0.208	0	SKCM	FOXN2
1.3449	0.313	0.024	0	SKCM	AC010967.1
0.340038	0.458	0.272	0	SKCM	CCDC88A
0.418272	0.445	0.27	0	SKCM	FANCL
0.108459	0.122	0.06	0	SKCM	FAM161A
0.361286	0.692	0.604	0	SKCM	EHBP1
0.121297	0.137	0.07	0	SKCM	AC007098.1
0.271112	0.593	0.489	0	SKCM	WDPCP
0.120398	0.173	0.105	0	SKCM	MDH1
0.154414	0.187	0.111	0	SKCM	LINC02245
0.255326	0.186	0.055	0	SKCM	SLC1A4
0.633785	0.386	0.095	0	SKCM	ST3GAL5
0.633636	0.317	0.015	0	SKCM	FAM178B
0.0933831	0.63	0.313	0	SKCM	AFF3
0.230012	0.171	0.105	0	SKCM	MERTK
0.245844	0.248	0.115	0	SKCM	TTL
0.18287	0.176	0.11	0	SKCM	DPP10
0.126793	0.142	0.074	0	SKCM	TSN
0.214532	0.301	0.186	0	SKCM	AC011246.1
0.355154	0.225	0.037	0	SKCM	GYPC
0.118338	0.161	0.094	0	SKCM	AC068282.1
0.342159	0.445	0.315	0	SKCM	GTDC1
1.52698	0.798	0.261	0	SKCM	ZEB2
1.9163	0.604	0.11	0	SKCM	TEX41
0.422852	0.698	0.558	0	SKCM	FMNL2
0.626885	0.69	0.465	0	SKCM	TANC1
0.31653	0.537	0.379	0	SKCM	RBMS1
0.157197	0.342	0.233	0	SKCM	FIGN
0.349405	0.265	0.142	0	SKCM	GALNT3
0.738096	0.343	0.048	0	SKCM	AC009495.1
0.175115	0.242	0.115	0	SKCM	AC073050.1
0.439869	0.273	0.075	0	SKCM	BBS5
0.335332	0.26	0.068	0	SKCM	AC010894.3
0.215614	0.379	0.277	0	SKCM	ATF2
0.475131	0.407	0.196	0	SKCM	LNPK
0.308442	0.455	0.318	0	SKCM	MTX2
0.333648	0.457	0.291	0	SKCM	AGPS
0.448367	0.194	0.127	0	SKCM	AC007319.1
0.181055	0.127	0.023	0	SKCM	LINC01090
1.13494	0.569	0.169	0	SKCM	GULP1
0.320382	0.628	0.484	0	SKCM	GLS
0.462109	0.379	0.228	0	SKCM	STAT1
0.225568	0.311	0.187	0	SKCM	MYO1B
1.04379	0.646	0.22	0	SKCM	ANKRD44
0.232965	0.196	0.078	0	SKCM	RFTN2
0.225329	0.134	0.036	0	SKCM	FLACC1
0.75861	0.499	0.171	0	SKCM	TRAK2
0.300759	0.262	0.108	0	SKCM	STRADB
0.118681	0.106	0.046	0	SKCM	C2CD6
0.21156	0.294	0.185	0	SKCM	ALS2
0.274601	0.118	0.004	0	SKCM	CDK15
0.942667	0.586	0.119	0	SKCM	NRP2
0.370322	0.277	0.106	0	SKCM	ADAM23
0.245465	0.392	0.273	0	SKCM	PIKFYVE
0.185155	0.115	0.022	0	SKCM	CPS1
1.22441	0.308	0.129	0	SKCM	FN1
0.280604	0.269	0.126	0	SKCM	MREG
0.447163	0.324	0.088	0	SKCM	CYP27A1
1.71538	0.718	0.014	0	SKCM	PAX3
0.520437	0.504	0.287	0	SKCM	ACSL3
0.862138	0.578	0.212	0	SKCM	WDFY1
0.116824	0.1	0.031	0	SKCM	MRPL44
1.26801	0.486	0.108	0	SKCM	SERPINE2
0.691474	0.469	0.168	0	SKCM	DOCK10
0.19542	0.334	0.241	0	SKCM	MFF
0.220686	0.445	0.344	0	SKCM	SP100
0.413306	0.372	0.214	0	SKCM	ARMC9
0.317493	0.146	0.014	0	SKCM	KCNJ13
0.120057	0.14	0.067	0	SKCM	COPS8
0.63245	0.553	0.174	0	SKCM	MLPH
0.17427	0.296	0.205	0	SKCM	ILKAP
0.116988	0.105	0.037	0	SKCM	HES6
0.402207	0.475	0.36	0	SKCM	HDAC4
0.993571	0.659	0.307	0	SKCM	FARP2
0.271139	0.333	0.199	0	SKCM	ATG4B
0.415876	0.284	0.141	0	SKCM	CHL1
0.468642	0.206	0.033	0	SKCM	LINC01266
0.279642	0.191	0.068	0	SKCM	CNTN4
0.115937	0.15	0.067	0	SKCM	LMCD1
0.243951	0.399	0.268	0	SKCM	THUMPD3-AS1
0.429751	0.378	0.147	0	SKCM	MRPS25
0.22406	0.387	0.279	0	SKCM	CAPN7
0.481112	0.372	0.134	0	SKCM	BTD
1.31115	0.814	0.46	0	SKCM	ANKRD28
0.252636	0.29	0.159	0	SKCM	OXNAD1
0.245295	0.758	0.682	0	SKCM	TBC1D5
0.396156	0.347	0.183	0	SKCM	KAT2B
0.738576	0.328	0.136	0	SKCM	SGO1-AS1
0.0542956	0.501	0.389	0	SKCM	SLC4A7
0.235036	0.322	0.204	0	SKCM	CMC1
0.133903	0.189	0.116	0	SKCM	AZI2
1.13041	0.566	0.269	0	SKCM	RBMS3
0.717058	0.393	0.203	0	SKCM	TGFBR2
0.257854	0.439	0.302	0	SKCM	STT3B
0.148655	0.222	0.142	0	SKCM	GLB1
0.108564	0.133	0.071	0	SKCM	CRTAP
0.291566	0.387	0.238	0	SKCM	FBXL2
0.611165	0.733	0.486	0	SKCM	CLASP2
0.445365	0.546	0.328	0	SKCM	PDCD6IP
0.213073	0.504	0.399	0	SKCM	LRRFIP2
0.457863	0.76	0.61	0	SKCM	GOLGA4
0.122767	0.159	0.092	0	SKCM	C3orf35
0.252478	0.39	0.279	0	SKCM	CTDSPL
0.252376	0.298	0.182	0	SKCM	XYLB
1.02168	0.756	0.37	0	SKCM	CTNNB1
0.219977	0.424	0.335	0	SKCM	ULK4
0.159284	0.166	0.071	0	SKCM	SEC22C
0.114734	0.111	0.044	0	SKCM	SS18L2
0.33738	0.65	0.501	0	SKCM	NKTR
0.261142	0.222	0.079	0	SKCM	AC006059.1
0.420285	0.372	0.168	0	SKCM	SNRK
0.185942	0.274	0.173	0	SKCM	SACM1L
0.269133	0.636	0.529	0	SKCM	MAP4
0.167552	0.34	0.248	0	SKCM	ARIH2
0.225044	0.23	0.117	0	SKCM	DAG1
0.180653	0.298	0.209	0	SKCM	IP6K1
0.204371	0.708	0.624	0	SKCM	RBM6
0.12781	0.154	0.082	0	SKCM	SMIM4
0.656547	0.648	0.387	0	SKCM	PBRM1
0.138255	0.237	0.16	0	SKCM	GNL3
0.198576	0.334	0.227	0	SKCM	CCDC66
0.100056	0.129	0.072	0	SKCM	ABHD6
0.258894	0.215	0.105	0	SKCM	C3orf67
0.101083	0.104	0.047	0	SKCM	PTPRG-AS1
0.00219837	0.252	0.132	0	SKCM	CADPS
0.39654	0.537	0.367	0	SKCM	SUCLG2
0.166468	0.269	0.179	0	SKCM	UBA3
0.750784	0.548	0.258	0	SKCM	FRMD4B
1.12475	0.671	0.224	0	SKCM	MITF
1.24456	0.412	0.025	0	SKCM	SAMMSON
0.289214	0.406	0.262	0	SKCM	PPP4R2
0.0821531	0.355	0.218	0	SKCM	PDZRN3
1.60641	0.302	0.19	0	SKCM	ROBO2
0.876885	0.625	0.228	0	SKCM	ROBO1
0.429465	0.464	0.333	0	SKCM	GBE1
0.338204	0.383	0.197	0	SKCM	CGGBP1
0.314887	0.401	0.253	0	SKCM	ZNF654
0.193676	0.118	0.014	0	SKCM	ST3GAL6-AS1
1.86666	0.768	0.144	0	SKCM	ST3GAL6
0.714479	0.444	0.225	0	SKCM	DCBLD2
0.123032	0.136	0.067	0	SKCM	DUBR
0.366956	0.132	0.003	0	SKCM	LINC00488
0.107647	0.13	0.066	0	SKCM	CD200
0.119363	0.159	0.093	0	SKCM	ATG3
0.126105	0.177	0.106	0	SKCM	NEPRO
0.198404	0.291	0.198	0	SKCM	ATP6V1A
0.257563	0.623	0.278	0	SKCM	LSAMP
1.1596	0.581	0.121	0	SKCM	IGSF11
0.187425	0.247	0.141	0	SKCM	ARHGAP31
0.270568	0.145	0.018	0	SKCM	PLA1A
0.272671	0.682	0.584	0	SKCM	GSK3B
0.164987	0.218	0.125	0	SKCM	HSPBAP1
0.271692	0.503	0.388	0	SKCM	CCDC14
0.167796	0.268	0.172	0	SKCM	CHCHD6
0.245069	0.222	0.075	0	SKCM	PLXNA1
0.549338	0.65	0.437	0	SKCM	RAB7A
0.172971	0.226	0.143	0	SKCM	PIK3R4
0.219223	0.49	0.379	0	SKCM	ATP2C1
0.437511	0.508	0.322	0	SKCM	DNAJC13
0.221275	0.473	0.379	0	SKCM	SLC25A36
0.223521	0.173	0.055	0	SKCM	ZIC1
0.130555	0.488	0.381	0	SKCM	WWTR1
0.38315	0.399	0.191	0	SKCM	ANKUB1
0.391891	0.538	0.375	0	SKCM	RNF13
0.314188	0.824	0.729	0	SKCM	MBNL1
0.274684	0.209	0.049	0	SKCM	RAP2B
0.385025	0.127	0.001	0	SKCM	PLCH1-AS1
0.288574	0.255	0.123	0	SKCM	AC092944.1
0.75547	0.358	0.079	0	SKCM	VEPH1
0.186211	0.607	0.517	0	SKCM	RSRC1
0.215223	0.153	0.04	0	SKCM	BCHE
0.24612	0.356	0.212	0	SKCM	PLD1
0.77721	0.795	0.456	0	SKCM	NLGN1
0.520878	0.373	0.128	0	SKCM	ZMAT3
0.211202	0.224	0.1	0	SKCM	GNB4
0.264655	0.528	0.418	0	SKCM	VPS8
0.643725	0.633	0.325	0	SKCM	IGF2BP2
0.604878	0.365	0.081	0	SKCM	ETV5
0.398543	0.333	0.181	0	SKCM	IL1RAP
0.344167	0.429	0.28	0	SKCM	CCDC50
0.209001	0.585	0.498	0	SKCM	ACAP2
0.525537	0.222	0.021	0	SKCM	APOD
0.274548	0.209	0.055	0	SKCM	MELTF
0.272113	0.537	0.428	0	SKCM	LRCH3
0.398173	0.445	0.294	0	SKCM	RGS12
0.215692	0.12	0	0	SKCM	AL590235.1
0.215725	0.124	0.01	0	SKCM	NSG1
0.186075	0.302	0.216	0	SKCM	TBC1D14
0.234708	0.407	0.319	0	SKCM	RAB28
0.842572	0.646	0.294	0	SKCM	CPEB2
0.16481	0.38	0.217	0	SKCM	AC098829.1
0.238571	0.448	0.332	0	SKCM	LCORL
0.321545	0.111	0.024	0	SKCM	AC097512.1
0.54256	0.14	0.048	0	SKCM	AC093607.1
0.763095	0.495	0.211	0	SKCM	PCDH7
0.190904	0.381	0.295	0	SKCM	FIP1L1
0.519099	0.455	0.178	0	SKCM	KIAA1211
0.513744	0.466	0.177	0	SKCM	IGFBP7
0.406532	0.205	0.036	0	SKCM	EPHA5
0.424856	0.235	0.111	0	SKCM	AC116049.2
0.227681	0.298	0.178	0	SKCM	MOB1B
0.412352	0.356	0.23	0	SKCM	ARHGAP24
0.376178	0.498	0.311	0	SKCM	PKD2
1.79264	0.69	0.027	0	SKCM	SNCA
0.260963	0.37	0.258	0	SKCM	DNAJB14
0.17335	0.126	0.036	0	SKCM	AC096564.1
0.920272	0.459	0.093	0	SKCM	LEF1
0.802823	0.552	0.236	0	SKCM	ANK2
0.205675	0.127	0.016	0	SKCM	AC093879.1
0.339606	0.337	0.152	0	SKCM	ANXA5
0.413535	0.519	0.36	0	SKCM	SPATA5
0.476478	0.255	0.118	0	SKCM	LINC01091
0.226302	0.246	0.123	0	SKCM	ANKRD50
0.639782	0.575	0.408	0	SKCM	MAML3
0.186739	0.176	0.065	0	SKCM	ZNF330
0.802961	0.666	0.326	0	SKCM	INPP4B
0.15887	0.447	0.34	0	SKCM	TRIM2
1.30678	0.353	0.014	0	SKCM	FSTL5
0.327204	0.424	0.288	0	SKCM	NEK1
0.988409	0.18	0.029	0	SKCM	GALNTL6
0.198704	0.128	0.037	0	SKCM	HPGD
0.881023	0.368	0.105	0	SKCM	TENM3
0.192734	0.319	0.231	0	SKCM	SNX25
0.350718	0.188	0.085	0	SKCM	LINC01060
0.793871	0.303	0.027	0	SKCM	LINC01194
1.39034	0.587	0.263	0	SKCM	FBXL7
0.250052	0.166	0.03	0	SKCM	AC024588.1
1.65723	0.87	0.379	0	SKCM	MYO10
0.151819	0.17	0.103	0	SKCM	LINC02100
0.469952	0.205	0.053	0	SKCM	PURPL
0.243581	0.218	0.085	0	SKCM	C5orf22
0.988795	0.448	0.02	0	SKCM	SLC45A2
0.367627	0.604	0.47	0	SKCM	RICTOR
0.291646	0.249	0.126	0	SKCM	DAB2
0.118959	0.128	0.057	0	SKCM	CCL28
0.213288	0.21	0.107	0	SKCM	NNT-AS1
0.481463	0.398	0.227	0	SKCM	NNT
0.261948	0.428	0.313	0	SKCM	MAP3K1
1.06405	0.893	0.712	0	SKCM	PDE4D
0.220166	0.212	0.117	0	SKCM	CENPK
0.746548	0.78	0.601	0	SKCM	ERBIN
0.208907	0.472	0.387	0	SKCM	TNPO1
0.843329	0.61	0.353	0	SKCM	CERT1
0.246652	0.402	0.295	0	SKCM	POLK
0.454696	0.448	0.208	0	SKCM	LHFPL2
1.10557	0.658	0.299	0	SKCM	ZFYVE16
0.549213	0.371	0.133	0	SKCM	AC008771.1
0.135595	0.126	0.062	0	SKCM	FAM151B
0.375274	0.385	0.205	0	SKCM	CKMT2-AS1
0.249984	0.212	0.072	0	SKCM	ZCCHC9
0.134945	0.187	0.112	0	SKCM	TMEM167A
0.219127	0.548	0.44	0	SKCM	RASA1
0.528953	0.616	0.402	0	SKCM	CCNH
0.257817	0.34	0.217	0	SKCM	TMEM161B
0.30691	0.284	0.129	0	SKCM	MEF2C
0.322738	0.217	0.047	0	SKCM	POLR3G
0.382107	0.28	0.126	0	SKCM	MCTP1
0.581079	0.45	0.229	0	SKCM	RHOBTB3
0.312013	0.527	0.414	0	SKCM	CHD1
1.04173	0.481	0.198	0	SKCM	LINC02163
1.65733	0.512	0.04	0	SKCM	AC099520.1
0.923764	0.757	0.491	0	SKCM	FER
0.135682	0.113	0.047	0	SKCM	CAMK4
0.757246	0.275	0.031	0	SKCM	KCNN2
0.408133	0.629	0.485	0	SKCM	COMMD10
1.0597	0.624	0.251	0	SKCM	SEMA6A
0.479786	0.331	0.102	0	SKCM	SEMA6A-AS1
0.704317	0.631	0.423	0	SKCM	DMXL1
0.186829	0.268	0.172	0	SKCM	SRFBP1
0.208519	0.285	0.191	0	SKCM	SNX2
0.200831	0.124	0.035	0	SKCM	MEGF10
0.688287	0.328	0.099	0	SKCM	CHSY3
0.315738	0.679	0.559	0	SKCM	FNIP1
0.132358	0.1	0.026	0	SKCM	AC004039.1
0.194219	0.266	0.165	0	SKCM	KIF3A
0.220907	0.163	0.058	0	SKCM	SPRY4
0.18409	0.222	0.14	0	SKCM	SPRY4-AS1
0.294328	0.179	0.019	0	SKCM	STK32A-AS1
2.04301	0.641	0.084	0	SKCM	STK32A
0.150256	0.112	0.027	0	SKCM	SH3TC2
0.190343	0.105	0.012	0	SKCM	SH3TC2-DT
0.19659	0.165	0.063	0	SKCM	SLC26A2
0.192271	0.312	0.208	0	SKCM	HMGXB3
1.96791	0.84	0.111	0	SKCM	SGCD
0.128304	0.113	0.056	0	SKCM	EBF1
0.288878	0.457	0.337	0	SKCM	RNF145
1.05581	0.48	0.017	0	SKCM	MIR3142HG
0.180684	0.282	0.142	0	SKCM	ATP10B
0.136596	0.119	0.037	0	SKCM	LCP2
0.66749	0.546	0.306	0	SKCM	RANBP17
0.211705	0.224	0.13	0	SKCM	STK10
0.318001	0.459	0.338	0	SKCM	CPEB4
0.290912	0.437	0.34	0	SKCM	SQSTM1
0.124188	0.164	0.094	0	SKCM	DUSP22
0.491711	0.303	0.02	0	SKCM	IRF4
0.282522	0.47	0.309	0	SKCM	EXOC2
0.290965	0.109	0.04	0	SKCM	SERPINB9
0.483179	0.588	0.379	0	SKCM	PRPF4B
0.530199	0.585	0.376	0	SKCM	CDYL
0.163937	0.241	0.15	0	SKCM	SLC35B3
0.646646	0.402	0.211	0	SKCM	HULC
0.570008	0.169	0.001	0	SKCM	AL137220.1
1.34739	0.557	0.092	0	SKCM	TFAP2A
0.154967	0.106	0.018	0	SKCM	TFAP2A-AS1
1.11611	0.545	0.196	0	SKCM	GCNT2
0.0917609	0.103	0.052	0	SKCM	SMIM13
0.416521	0.386	0.156	0	SKCM	PHACTR1
0.614493	0.359	0.072	0	SKCM	TBC1D7
1.01843	0.734	0.408	0	SKCM	JARID2
0.32837	0.384	0.225	0	SKCM	DTNBP1
0.180713	0.189	0.094	0	SKCM	MYLIP
0.626065	0.265	0.039	0	SKCM	GMPR
0.579714	0.653	0.449	0	SKCM	KIF13A
0.358715	0.272	0.161	0	SKCM	RNF144B
0.220353	0.764	0.699	0	SKCM	CDKAL1
0.195399	0.42	0.247	0	SKCM	CASC15
0.285466	0.544	0.454	0	SKCM	CARMIL1
0.111047	0.134	0.074	0	SKCM	ZSCAN16-AS1
0.308507	0.196	0.039	0	SKCM	HLA-F-AS1
0.24209	0.104	0.013	0	SKCM	TSBP1
0.326088	0.241	0.077	0	SKCM	NUDT3
0.309079	0.478	0.396	0	SKCM	ANKS1A
0.192595	0.291	0.195	0	SKCM	KCTD20
0.23896	0.849	0.817	0	SKCM	ZFAND3
0.390673	0.615	0.552	0	SKCM	BTBD9
0.138031	0.101	0.026	0	SKCM	KIF6
0.582245	0.33	0.032	0	SKCM	DAAM2
0.280632	0.244	0.122	0	SKCM	POLH
0.100507	0.119	0.058	0	SKCM	AARS2
0.612018	0.638	0.442	0	SKCM	SUPT3H
0.233034	0.246	0.133	0	SKCM	SLC25A27
0.702408	0.296	0.08	0	SKCM	PTCHD4
0.814216	0.348	0.083	0	SKCM	AL353138.1
0.163052	0.173	0.083	0	SKCM	TRAM2
1.12483	0.391	0.044	0	SKCM	MLIP
0.834002	0.872	0.649	0	SKCM	DST
0.100095	0.112	0.057	0	SKCM	ZNF451-AS1
0.294943	0.451	0.34	0	SKCM	PRIM2
0.154704	0.149	0.07	0	SKCM	AL445250.1
0.189556	0.121	0.037	0	SKCM	KHDRBS2
1.57727	0.46	0.137	0	SKCM	KCNQ5
0.10568	0.111	0.05	0	SKCM	RRAGD
0.258372	0.377	0.252	0	SKCM	FBXL4
0.559689	0.424	0.189	0	SKCM	GRIK2
0.160778	0.244	0.16	0	SKCM	HACE1
0.65849	0.4	0.114	0	SKCM	OSTM1
0.0902847	0.119	0.065	0	SKCM	MICAL1
0.209383	0.47	0.352	0	SKCM	MFSD4B
1.03922	0.769	0.511	0	SKCM	REV3L
0.265943	0.427	0.281	0	SKCM	TRAF3IP2-AS1
0.558953	0.611	0.251	0	SKCM	FYN
0.405722	0.334	0.124	0	SKCM	LAMA4
0.365502	0.368	0.215	0	SKCM	CEP85L
0.414609	0.209	0.063	0	SKCM	AL096854.1
1.13308	0.463	0.257	0	SKCM	NCOA7
0.171889	0.23	0.144	0	SKCM	AKAP7
0.216487	0.136	0.047	0	SKCM	AL133346.1
0.496156	0.147	0.047	0	SKCM	MOXD1
1.00017	0.635	0.209	0	SKCM	STX7
0.224343	0.175	0.074	0	SKCM	SLC18B1
0.47157	0.306	0.094	0	SKCM	EYA4
0.263226	0.278	0.135	0	SKCM	SGK1
0.0736598	0.108	0.049	0	SKCM	AL078590.2
0.183041	0.298	0.213	0	SKCM	HBS1L
1.08344	0.681	0.37	0	SKCM	NHSL1
0.542848	0.199	0.001	0	SKCM	AL355596.1
0.487061	0.593	0.511	0	SKCM	UTRN
0.197641	0.216	0.107	0	SKCM	EPM2A
0.254346	0.166	0.028	0	SKCM	RAB32
0.667852	0.607	0.344	0	SKCM	STXBP5
0.310264	0.531	0.374	0	SKCM	MTHFD1L
0.237072	0.838	0.79	0	SKCM	ARID1B
0.628218	0.582	0.345	0	SKCM	TULP4
0.324388	0.115	0.001	0	SKCM	AL360169.3
0.23361	0.456	0.333	0	SKCM	IGF2R
1.38961	0.383	0.006	0	SKCM	AL133538.1
2.06069	0.762	0.17	0	SKCM	PDE10A
0.214792	0.1	0.031	0	SKCM	THBS2
0.282031	0.308	0.159	0	SKCM	SNX8
1.11609	0.559	0.137	0	SKCM	CYTH3
0.310914	0.37	0.255	0	SKCM	C1GALT1
0.110969	0.139	0.078	0	SKCM	RPA3
0.202407	0.675	0.6	0	SKCM	PHF14
0.487263	0.18	0.054	0	SKCM	SCIN
0.149516	0.226	0.117	0	SKCM	ETV1
0.203589	0.287	0.198	0	SKCM	CRPPA
0.272418	0.319	0.207	0	SKCM	BZW2
0.257565	0.363	0.262	0	SKCM	AHR
0.284087	0.496	0.408	0	SKCM	SNX13
0.184714	0.108	0.014	0	SKCM	TWIST1
2.26627	0.561	0.006	0	SKCM	ABCB5
0.400727	0.251	0.042	0	SKCM	STEAP1B
1.2842	0.637	0.13	0	SKCM	FAM126A
1.02933	0.554	0.055	0	SKCM	GPNMB
0.284554	0.361	0.221	0	SKCM	IGF2BP3
0.451454	0.441	0.231	0	SKCM	CBX3
0.128697	0.258	0.17	0	SKCM	SNX10
0.445977	0.597	0.41	0	SKCM	HIBADH
0.477043	0.616	0.445	0	SKCM	TAX1BP1
1.05078	0.688	0.335	0	SKCM	JAZF1
0.101366	0.103	0.053	0	SKCM	WIPF3
0.16187	0.258	0.179	0	SKCM	PLEKHA8
0.233583	0.432	0.352	0	SKCM	GARS-DT
0.190868	0.266	0.172	0	SKCM	KBTBD2
0.196834	0.368	0.277	0	SKCM	NT5C3A
0.57272	0.66	0.478	0	SKCM	BBS9
0.332311	0.545	0.41	0	SKCM	SEPTIN7
0.379855	0.531	0.363	0	SKCM	VPS41
0.180946	0.32	0.203	0	SKCM	SUGCT
0.487812	0.396	0.169	0	SKCM	GLI3
0.324606	0.219	0.085	0	SKCM	AEBP1
0.174397	0.214	0.123	0	SKCM	PURB
0.32414	0.201	0.061	0	SKCM	ADCY1
1.04471	0.307	0.006	0	SKCM	AC011294.1
0.0892185	0.119	0.063	0	SKCM	HUS1
0.264222	0.197	0.058	0	SKCM	UPP1
0.710898	0.244	0.026	0	SKCM	LINC01446
0.0980514	0.117	0.061	0	SKCM	KCTD7
1.23668	0.759	0.287	0	SKCM	MAGI2
0.244212	0.19	0.05	0	SKCM	MAGI2-AS3
0.532294	0.415	0.261	0	SKCM	SEMA3C
0.251316	0.154	0.087	0	SKCM	DYNC1I1
0.726682	0.708	0.414	0	SKCM	SLC25A13
0.139314	0.145	0.07	0	SKCM	SDHAF3
0.306969	0.31	0.141	0	SKCM	ARPC1B
0.285601	0.527	0.408	0	SKCM	ZKSCAN1
0.207687	0.227	0.115	0	SKCM	PLOD3
0.212794	0.302	0.2	0	SKCM	NAPEPLD
0.259063	0.337	0.225	0	SKCM	ORC5
0.00636632	0.6	0.167	0	SKCM	LHFPL3
3.61869	0.667	0.045	0	SKCM	LHFPL3-AS1
0.277651	0.75	0.637	0	SKCM	SRPK2
0.204405	0.657	0.582	0	SKCM	COG5
0.191123	0.255	0.165	0	SKCM	LAMB1
0.973266	0.937	0.865	0	SKCM	IMMP2L
0.107966	0.118	0.056	0	SKCM	LRRN3
0.125544	0.171	0.1	0	SKCM	AC002463.1
0.321914	0.307	0.14	0	SKCM	MDFIC
0.216183	0.214	0.079	0	SKCM	CAV1
0.442659	0.452	0.315	0	SKCM	MET
0.328488	0.325	0.193	0	SKCM	ST7
0.15296	0.124	0.044	0	SKCM	ST7-AS2
1.24512	0.258	0.036	0	SKCM	CPED1
0.19926	0.276	0.159	0	SKCM	AASS
0.384547	0.415	0.249	0	SKCM	CALU
0.182229	0.29	0.189	0	SKCM	LINC00513
0.374707	0.641	0.516	0	SKCM	CHCHD3
0.302452	0.148	0.026	0	SKCM	AC078845.1
0.450692	0.327	0.149	0	SKCM	LONRF1
1.37995	0.456	0.002	0	SKCM	AC123777.1
0.198309	0.102	0.001	0	SKCM	LINC00681
0.68819	0.258	0.124	0	SKCM	DLC1
0.280086	0.265	0.132	0	SKCM	ASAH1
0.627476	0.385	0.148	0	SKCM	CSGALNACT1
0.195441	0.195	0.092	0	SKCM	ATP6V1B2
0.164401	0.135	0.034	0	SKCM	LZTS1
0.303861	0.289	0.146	0	SKCM	BIN3
0.34425	0.241	0.05	0	SKCM	DUSP4
0.328793	0.158	0.007	0	SKCM	LINC00589
0.772075	0.276	0.003	0	SKCM	LINC02099
0.152982	0.192	0.113	0	SKCM	AP3M2
1.29648	0.555	0.053	0	SKCM	RGS20
0.868594	0.499	0.115	0	SKCM	SDCBP
0.238911	0.374	0.271	0	SKCM	YTHDF3
0.395396	0.533	0.401	0	SKCM	SGK3
0.479694	0.182	0.084	0	SKCM	EYA1
0.620321	0.352	0.164	0	SKCM	MSC-AS1
0.306087	0.178	0.049	0	SKCM	AC011029.1
0.456087	0.535	0.364	0	SKCM	ZNF704
1.49652	0.611	0.182	0	SKCM	PAG1
0.319974	0.291	0.158	0	SKCM	MMP16
0.240739	0.168	0.064	0	SKCM	TMEM64
0.436906	0.277	0.063	0	SKCM	PIP4P2
0.849619	0.485	0.259	0	SKCM	CPQ
0.244864	0.33	0.213	0	SKCM	ATP6V1C1
0.230511	0.227	0.109	0	SKCM	LRP12
0.521048	0.313	0.16	0	SKCM	ZFPM2-AS1
0.285494	0.154	0.027	0	SKCM	ENPP2
0.409284	0.215	0.049	0	SKCM	HAS2
0.349606	0.323	0.142	0	SKCM	FBXO32
0.210892	0.331	0.231	0	SKCM	FAM91A1
0.235892	0.11	0.051	0	SKCM	CCDC26
0.730649	0.797	0.58	0	SKCM	ASAP1
0.0868272	0.102	0.05	0	SKCM	AC083843.3
0.28841	0.342	0.213	0	SKCM	KHDRBS3
0.412712	0.571	0.415	0	SKCM	PUM3
0.785216	0.623	0.373	0	SKCM	KIAA2026
1.53902	0.606	0.007	0	SKCM	MLANA
2.02882	0.351	0.002	0	SKCM	TYRP1
0.505613	0.273	0.045	0	SKCM	LURAP1L-AS1
0.623186	0.466	0.22	0	SKCM	MPDZ
1.04752	0.413	0.218	0	SKCM	CCDC171
2.03857	0.818	0.219	0	SKCM	BNC2
0.407942	0.445	0.245	0	SKCM	CNTLN
0.219614	0.387	0.276	0	SKCM	MOB3B
1.24303	0.381	0.043	0	SKCM	LINGO2
0.232933	0.211	0.085	0	SKCM	RECK
0.174931	0.166	0.067	0	SKCM	FAM27C
0.344036	0.172	0	0	SKCM	BANCR
0.239159	0.196	0.053	0	SKCM	FAM189A2
0.468988	0.45	0.25	0	SKCM	PTAR1
0.175079	0.199	0.107	0	SKCM	ABHD17B
0.29233	0.334	0.187	0	SKCM	C9orf85
0.373369	0.298	0.143	0	SKCM	TLE4
0.213561	0.359	0.252	0	SKCM	TLE1
0.229889	0.344	0.241	0	SKCM	UBQLN1
0.233071	0.361	0.248	0	SKCM	AGTPBP1
0.103856	0.367	0.262	0	SKCM	DAPK1
0.210996	0.153	0.043	0	SKCM	CTSL
0.244612	0.276	0.143	0	SKCM	PTPDC1
0.205118	0.292	0.185	0	SKCM	MFSD14B
0.228463	0.433	0.327	0	SKCM	ERCC6L2
0.377491	0.299	0.112	0	SKCM	TDRD7
0.127606	0.218	0.141	0	SKCM	TGFBR1
0.170087	0.237	0.145	0	SKCM	TEX10
0.22317	0.196	0.068	0	SKCM	MSANTD3
0.288834	0.456	0.354	0	SKCM	SLC44A1
0.465926	0.407	0.166	0	SKCM	FSD1L
1.01551	0.417	0.115	0	SKCM	LINC01505
0.312863	0.437	0.282	0	SKCM	UGCG
0.158675	0.234	0.146	0	SKCM	SNX30
0.106078	0.128	0.07	0	SKCM	SLC31A1
0.183335	0.191	0.092	0	SKCM	WHRN
0.144985	0.16	0.074	0	SKCM	TMEM268
0.328696	0.343	0.202	0	SKCM	MEGF9
0.245601	0.295	0.167	0	SKCM	GSN
0.310291	0.64	0.535	0	SKCM	DENND1A
0.305563	0.369	0.219	0	SKCM	PSMB7
0.379003	0.339	0.148	0	SKCM	MIR181A2HG
0.715961	0.432	0.144	0	SKCM	STXBP1
0.0982299	0.133	0.076	0	SKCM	URM1
0.168347	0.179	0.085	0	SKCM	AL157938.2
0.181992	0.194	0.085	0	SKCM	SNHG7
0.115078	0.106	0.033	0	SKCM	UAP1L1
0.612037	0.737	0.534	0	SKCM	DIP2C
0.185494	0.105	0.013	0	SKCM	IDI2-AS1
0.387301	0.538	0.28	0	SKCM	CELF2
0.713649	0.636	0.29	0	SKCM	FRMD4A
0.369304	0.384	0.22	0	SKCM	VIM
0.232888	0.149	0.028	0	SKCM	HACD1
0.351326	0.341	0.169	0	SKCM	STAM
0.412544	0.456	0.284	0	SKCM	PIP4K2A
0.160091	0.133	0.041	0	SKCM	BAMBI
0.441105	0.384	0.215	0	SKCM	PRKG1
0.281305	0.348	0.267	0	SKCM	SLC25A16
0.510502	0.727	0.545	0	SKCM	LRMDA
0.314975	0.3	0.175	0	SKCM	TSPAN14
1.39341	0.428	0.294	0	SKCM	NRG3
0.183661	0.312	0.22	0	SKCM	ATAD1
0.650812	0.592	0.419	0	SKCM	PTEN
0.138457	0.105	0.049	0	SKCM	ENTPD1
0.257751	0.127	0.018	0	SKCM	CRTAC1
1.07817	0.537	0.24	0	SKCM	R3HCC1L
0.152457	0.162	0.077	0	SKCM	HPS1
0.121498	0.161	0.088	0	SKCM	ABCC2
0.223053	0.186	0.086	0	SKCM	SCD
0.234825	0.369	0.259	0	SKCM	SLF2
0.176965	0.166	0.064	0	SKCM	GSTO1
0.788093	0.422	0.076	0	SKCM	SORCS1
0.9012	0.578	0.21	0	SKCM	MXI1
0.148017	0.249	0.135	0	SKCM	ATRNL1
0.195803	0.169	0.061	0	SKCM	ENO4
0.618817	0.524	0.349	0	SKCM	SHTN1
0.866932	0.456	0.158	0	SKCM	INPP5F
0.159002	0.23	0.148	0	SKCM	FAM53B
0.197241	0.202	0.078	0	SKCM	ADAM12
1.27406	0.578	0.037	0	SKCM	C10orf90
0.210079	0.266	0.163	0	SKCM	SWAP70
0.227069	0.325	0.225	0	SKCM	PARVA
0.311563	0.657	0.545	0	SKCM	TEAD1
0.27748	0.333	0.212	0	SKCM	PSMA1
0.573663	0.37	0.181	0	SKCM	PDE3B
0.862975	0.706	0.434	0	SKCM	SOX6
1.01055	0.449	0.121	0	SKCM	HPS5
0.166675	0.268	0.187	0	SKCM	GTF2H1
0.886511	0.717	0.389	0	SKCM	NAV2
0.683018	0.134	0.033	0	SKCM	NELL1
0.194012	0.237	0.122	0	SKCM	MPPED2
0.470219	0.324	0.099	0	SKCM	KIAA1549L
0.169442	0.308	0.189	0	SKCM	ABTB2
0.555183	0.667	0.321	0	SKCM	CD44
0.286896	0.524	0.336	0	SKCM	LDLRAD3
0.712308	0.743	0.433	0	SKCM	PTPRJ
0.142988	0.121	0.038	0	SKCM	SLC43A3
0.235533	0.152	0.014	0	SKCM	BEST1
0.195695	0.373	0.276	0	SKCM	CHKA
0.143228	0.162	0.097	0	SKCM	TPCN2
0.276736	0.519	0.443	0	SKCM	UVRAG
0.234537	0.279	0.185	0	SKCM	INTS4
0.15867	0.105	0.032	0	SKCM	KCTD21-AS1
0.917855	0.519	0.273	0	SKCM	GAB2
0.554538	0.31	0.086	0	SKCM	AP003086.1
0.643114	0.438	0.223	0	SKCM	NARS2
1.00919	0.411	0.06	0	SKCM	AP000676.5
0.335489	0.173	0.013	0	SKCM	AP005436.1
0.658399	0.362	0.044	0	SKCM	RAB38
3.28078	0.831	0.003	0	SKCM	TYR
0.237391	0.165	0.095	0	SKCM	NOX4
0.364165	0.138	0.009	0	SKCM	AP003400.1
0.494874	0.563	0.404	0	SKCM	ATM
0.428906	0.466	0.333	0	SKCM	RDX
0.481417	0.372	0.179	0	SKCM	ZC3H12C
0.211333	0.194	0.071	0	SKCM	PKNOX2
0.667152	0.433	0.068	0	SKCM	ST3GAL4
0.322688	0.315	0.132	0	SKCM	ETS1
0.483068	0.778	0.662	0	SKCM	ERC1
0.378517	0.402	0.23	0	SKCM	ADIPOR2
0.168053	0.221	0.118	0	SKCM	TIGAR
0.112584	0.309	0.221	0	SKCM	RIMKLB
0.159862	0.151	0.08	0	SKCM	A2M
0.217325	0.253	0.135	0	SKCM	AC092821.3
0.175879	0.295	0.205	0	SKCM	CLEC2D
0.14858	0.214	0.124	0	SKCM	BCL2L14
0.174037	0.448	0.33	0	SKCM	LRP6
0.104016	0.127	0.07	0	SKCM	CREBL2
0.373145	0.279	0.096	0	SKCM	EMP1
1.1304	0.723	0.442	0	SKCM	EPS8
0.485981	0.473	0.27	0	SKCM	DERA
0.91686	0.839	0.625	0	SKCM	PLEKHA5
0.905419	0.344	0.092	0	SKCM	PDE3A
0.139696	0.22	0.125	0	SKCM	ST8SIA1
0.278553	0.542	0.42	0	SKCM	ETNK1
0.909345	0.804	0.329	0	SKCM	SOX5
0.439444	0.437	0.198	0	SKCM	RASSF8
0.162273	0.395	0.282	0	SKCM	TM7SF3
0.380826	0.635	0.477	0	SKCM	PPFIBP1
0.481733	0.728	0.533	0	SKCM	CCDC91
0.523077	0.355	0.174	0	SKCM	FAR2
0.305974	0.507	0.373	0	SKCM	DENND5B
0.315852	0.672	0.54	0	SKCM	BICD1
0.40261	0.496	0.253	0	SKCM	SLC2A13
0.298673	0.493	0.375	0	SKCM	PPHLN1
1.68704	0.83	0.353	0	SKCM	TMEM117
0.364671	0.477	0.381	0	SKCM	SPATS2
0.422864	0.691	0.575	0	SKCM	DIP2B
0.12852	0.141	0.066	0	SKCM	ITGA7
0.299343	0.365	0.214	0	SKCM	CD63
3.05505	0.829	0.007	0	SKCM	PMEL
0.681367	0.383	0.028	0	SKCM	CDK2
0.248297	0.212	0.096	0	SKCM	RAB5B
0.495657	0.451	0.243	0	SKCM	ERBB3
0.310576	0.397	0.244	0	SKCM	STAT2
0.301919	0.378	0.211	0	SKCM	PPM1H
0.131403	0.161	0.089	0	SKCM	RXYLT1
0.66346	0.477	0.157	0	SKCM	RASSF3
0.333918	0.22	0.056	0	SKCM	MSRB3
0.457662	0.301	0.138	0	SKCM	HMGA2
0.415118	0.425	0.306	0	SKCM	MDM2
0.479839	0.338	0.092	0	SKCM	PHLDA1
0.323859	0.515	0.372	0	SKCM	NAP1L1
0.308511	0.526	0.387	0	SKCM	OSBPL8
0.27147	0.398	0.269	0	SKCM	ZDHHC17
0.128058	0.109	0.05	0	SKCM	E2F7
2.32301	0.863	0.183	0	SKCM	NAV3
0.608353	0.324	0.02	0	SKCM	SLC6A15
0.258312	0.152	0.003	0	SKCM	ALX1
0.152799	0.16	0.081	0	SKCM	DUSP6
1.094	0.548	0.068	0	SKCM	PLXNC1
0.306484	0.321	0.155	0	SKCM	GAS2L3
0.618378	0.478	0.187	0	SKCM	GNPTAB
0.322167	0.324	0.163	0	SKCM	NT5DC3
0.359837	0.506	0.281	0	SKCM	CHST11
0.291743	0.457	0.33	0	SKCM	WASHC4
0.333925	0.364	0.195	0	SKCM	SSH1
0.98766	0.483	0.069	0	SKCM	C12orf76
0.529776	0.423	0.193	0	SKCM	IFT81
0.109743	0.108	0.054	0	SKCM	SH2B3
0.721871	0.379	0.068	0	SKCM	P2RX7
0.295943	0.121	0.055	0	SKCM	TMEM132D
0.269882	0.185	0.036	0	SKCM	MMP17
0.282911	0.169	0.014	0	SKCM	FAM230C
0.418047	0.412	0.326	0	SKCM	MPHOSPH8
0.382784	0.548	0.413	0	SKCM	PSPC1
0.309788	0.426	0.288	0	SKCM	XPO4
0.190015	0.24	0.138	0	SKCM	LATS2
0.967255	0.381	0.111	0	SKCM	TNFRSF19
0.227041	0.327	0.221	0	SKCM	MIPEP
1.39033	0.72	0.231	0	SKCM	UBL3
0.218767	0.217	0.1	0	SKCM	B3GLCT
0.211597	0.732	0.664	0	SKCM	N4BP2L2
0.270663	0.478	0.384	0	SKCM	PDS5B
0.558815	0.299	0.163	0	SKCM	AL139383.1
0.415704	0.533	0.385	0	SKCM	NBEA
0.852778	0.505	0.164	0	SKCM	DCLK1
0.284869	0.319	0.155	0	SKCM	SPART
0.214364	0.142	0.022	0	SKCM	SPART-AS1
0.16715	0.263	0.181	0	SKCM	NHLRC3
0.15339	0.282	0.152	0	SKCM	LHFPL6
0.184442	0.323	0.232	0	SKCM	COG6
0.252716	0.113	0.062	0	SKCM	LINC00598
0.420747	0.6	0.451	0	SKCM	ELF1
0.254497	0.545	0.458	0	SKCM	VWA8
0.726908	0.414	0.11	0	SKCM	ENOX1
0.550334	0.498	0.265	0	SKCM	GTF2F2
0.850496	0.56	0.27	0	SKCM	ZC3H13
0.175012	0.13	0.04	0	SKCM	CPB2-AS1
0.208688	0.469	0.375	0	SKCM	LRCH1
0.212404	0.317	0.218	0	SKCM	SUCLA2
0.226735	0.213	0.097	0	SKCM	LPAR6
0.452641	0.662	0.49	0	SKCM	FNDC3A
0.647249	0.431	0.123	0	SKCM	SETDB2
0.13754	0.161	0.081	0	SKCM	RCBTB1
0.346773	0.466	0.324	0	SKCM	INTS6
0.232888	0.402	0.278	0	SKCM	WDFY2
0.454919	0.484	0.322	0	SKCM	TDRD3
0.730899	0.256	0.03	0	SKCM	LINC00355
0.298569	0.248	0.091	0	SKCM	MYCBP2-AS1
0.809543	0.742	0.524	0	SKCM	MYCBP2
0.887756	0.41	0.024	0	SKCM	EDNRB
0.916576	0.288	0.017	0	SKCM	OBI1-AS1
0.313878	0.634	0.508	0	SKCM	RBM26
0.130724	0.125	0.056	0	SKCM	SPRY2
2.8877	0.48	0.011	0	SKCM	DCT
0.274303	0.211	0.082	0	SKCM	TGDS
0.274319	0.234	0.107	0	SKCM	GPR180
0.274949	0.591	0.469	0	SKCM	UGGT2
0.345486	0.587	0.47	0	SKCM	MBNL2
0.329479	0.193	0.089	0	SKCM	MYO16
0.154165	0.292	0.184	0	SKCM	IRS2
0.171905	0.538	0.438	0	SKCM	ANKRD10
0.152412	0.194	0.108	0	SKCM	RASA3
0.263561	0.35	0.243	0	SKCM	CDC16
0.12151	0.134	0.067	0	SKCM	ARHGEF40
0.443121	0.225	0.015	0	SKCM	AL136018.1
0.21172	0.249	0.128	0	SKCM	STXBP6
0.343682	0.497	0.305	0	SKCM	PRKD1
0.218582	0.493	0.403	0	SKCM	SCFD1
0.585563	0.48	0.208	0	SKCM	HEATR5A
0.308359	0.464	0.336	0	SKCM	NUBPL
0.427262	0.559	0.387	0	SKCM	ARHGAP5
1.41936	0.492	0.259	0	SKCM	EGLN3
0.249819	0.128	0.003	0	SKCM	EGLN3-AS1
0.140047	0.197	0.126	0	SKCM	PPP2R3C
0.205599	0.259	0.152	0	SKCM	KLHL28
1.79577	0.744	0.106	0	SKCM	MDGA2
0.260307	0.52	0.406	0	SKCM	MAP4K5
0.370945	0.422	0.237	0	SKCM	NIN
0.161323	0.314	0.172	0	SKCM	FRMD6
0.36805	0.277	0.082	0	SKCM	GNG2
0.108328	0.117	0.052	0	SKCM	GMFB
0.133805	0.154	0.076	0	SKCM	SOCS4
0.34254	0.314	0.172	0	SKCM	LGALS3
0.190132	0.322	0.206	0	SKCM	PELI2
0.165422	0.276	0.192	0	SKCM	EXOC5
0.356807	0.466	0.3	0	SKCM	PCNX4
0.350368	0.354	0.19	0	SKCM	SLC38A6
0.58577	0.379	0.069	0	SKCM	RHOJ
0.453695	0.769	0.643	0	SKCM	GPHN
0.332557	0.274	0.104	0	SKCM	PLEKHH1
0.131265	0.171	0.101	0	SKCM	RDH11
0.16339	0.206	0.114	0	SKCM	ZFYVE26
0.544569	0.732	0.578	0	SKCM	RAD51B
0.109367	0.153	0.09	0	SKCM	ACYP1
0.212486	0.174	0.079	0	SKCM	AC007262.2
0.201605	0.159	0.055	0	SKCM	FLRT2
0.51754	0.483	0.264	0	SKCM	RPS6KA5
0.382127	0.164	0.005	0	SKCM	SLC24A4
0.164096	0.17	0.083	0	SKCM	RIN3
0.28338	0.156	0.027	0	SKCM	AL157871.4
0.749029	0.343	0.125	0	SKCM	WARS
0.807779	0.396	0.06	0	SKCM	ATP10A
2.34531	0.482	0.044	0	SKCM	OCA2
0.203651	0.254	0.14	0	SKCM	FAN1
0.326195	0.132	0.002	0	SKCM	AC009562.1
2.85023	0.585	0.003	0	SKCM	TRPM1
3.31474	0.955	0.277	0	SKCM	FMN1
0.219277	0.454	0.255	0	SKCM	MEIS2
0.438911	0.502	0.294	0	SKCM	SPRED1
0.25948	0.46	0.353	0	SKCM	TMEM87A
0.243635	0.291	0.176	0	SKCM	GANC
0.667994	0.394	0.083	0	SKCM	CAPN3
0.616148	0.44	0.181	0	SKCM	ZNF106
0.0974262	0.386	0.24	0	SKCM	FRMD5
0.459219	0.251	0.003	0	SKCM	SLC24A5
0.772784	0.354	0.037	0	SKCM	SHC4
0.241342	0.352	0.244	0	SKCM	SECISBP2L
0.304761	0.55	0.453	0	SKCM	TRPM7
0.872319	0.193	0.025	0	SKCM	CYP19A1
1.96384	0.794	0.231	0	SKCM	MYO5A
0.511776	0.395	0.158	0	SKCM	RAB27A
0.267749	0.194	0.062	0	SKCM	PRTG
1.04103	0.294	0.075	0	SKCM	ALDH1A2
0.87626	0.684	0.402	0	SKCM	ADAM10
0.201722	0.317	0.219	0	SKCM	MINDY2
0.382251	0.505	0.405	0	SKCM	MYO1E
0.0927647	0.102	0.047	0	SKCM	AC009554.1
0.218586	0.611	0.525	0	SKCM	VPS13C
0.19025	0.252	0.138	0	SKCM	RPS27L
0.374088	0.262	0.076	0	SKCM	FEM1B
0.201809	0.29	0.185	0	SKCM	GLCE
0.507432	0.499	0.28	0	SKCM	UACA
0.120269	0.101	0.037	0	SKCM	AC009690.2
0.222134	0.285	0.17	0	SKCM	HEXA
0.169325	0.126	0.024	0	SKCM	CSPG4
0.206419	0.481	0.369	0	SKCM	PEAK1
0.176358	0.273	0.184	0	SKCM	HMG20A
0.1093	0.11	0.054	0	SKCM	DNAJA4
0.312785	0.357	0.193	0	SKCM	ARNT2
0.441204	0.247	0.023	0	SKCM	CPEB1
0.310198	0.238	0.061	0	SKCM	MFGE8
0.134494	0.118	0.046	0	SKCM	AC012409.2
0.262655	0.214	0.087	0	SKCM	AC090825.1
0.515406	0.405	0.136	0	SKCM	CLCN7
0.1787	0.196	0.104	0	SKCM	FLYWCH1
0.303941	0.258	0.141	0	SKCM	CPPED1
0.216695	0.111	0.023	0	SKCM	CRYM
0.126152	0.214	0.136	0	SKCM	NPIPB4
0.832791	0.296	0.005	0	SKCM	AC023824.3
0.635542	0.666	0.44	0	SKCM	LONP2
0.206727	0.204	0.093	0	SKCM	LPCAT2
0.110754	0.248	0.161	0	SKCM	KIFC3
0.538282	0.363	0.088	0	SKCM	SLC7A5
0.0938246	0.1	0.047	0	SKCM	TUBB3
0.29514	0.108	0.001	0	SKCM	PRDM7
0.293161	0.478	0.354	0	SKCM	VPS53
0.30429	0.376	0.228	0	SKCM	ABR
0.198733	0.118	0.017	0	SKCM	SERPINF1
0.105612	0.144	0.084	0	SKCM	DHX33
0.369435	0.373	0.198	0	SKCM	MYH10
0.494204	0.331	0.07	0	SKCM	GAS7
0.242542	0.192	0.059	0	SKCM	PMP22
0.181111	0.285	0.172	0	SKCM	CCDC144A
0.133081	0.177	0.1	0	SKCM	FAM106A
0.17986	0.141	0.062	0	SKCM	SLC5A10
0.129751	0.123	0.045	0	SKCM	CCDC144NL-AS1
0.733608	0.638	0.374	0	SKCM	NLK
0.272246	0.447	0.34	0	SKCM	NUFIP2
0.413471	0.738	0.607	0	SKCM	SSH2
0.262652	0.568	0.469	0	SKCM	ZNF207
0.341295	0.506	0.403	0	SKCM	MYO1D
0.107807	0.104	0.042	0	SKCM	STAT5A
0.197549	0.194	0.084	0	SKCM	NAGLU
0.105017	0.105	0.04	0	SKCM	GJC1
0.174065	0.151	0.072	0	SKCM	SCPEP1
0.289467	0.396	0.245	0	SKCM	SRSF1
0.128867	0.175	0.1	0	SKCM	MTMR4
0.114544	0.195	0.121	0	SKCM	PPM1E
0.338759	0.535	0.399	0	SKCM	CLTC
0.216741	0.265	0.141	0	SKCM	PTRH2
0.107118	0.134	0.074	0	SKCM	RNFT1
0.581977	0.639	0.451	0	SKCM	USP32
0.24946	0.422	0.333	0	SKCM	APPBP2
0.504313	0.716	0.627	0	SKCM	BCAS3
0.201217	0.134	0.016	0	SKCM	TBX2
0.356398	0.31	0.142	0	SKCM	MAP3K3
0.188285	0.285	0.189	0	SKCM	STRADA
0.326844	0.295	0.147	0	SKCM	TEX2
0.146931	0.218	0.14	0	SKCM	POLG2
0.63453	0.716	0.528	0	SKCM	DDX5
0.303731	0.324	0.189	0	SKCM	GNA13
0.608022	0.657	0.496	0	SKCM	HELZ
0.158935	0.239	0.162	0	SKCM	PSMD12
0.351895	0.727	0.652	0	SKCM	BPTF
0.150507	0.107	0.011	0	SKCM	AC005332.4
0.316494	0.259	0.118	0	SKCM	ARSG
0.310126	0.136	0.023	0	SKCM	SLC16A6
0.14329	0.128	0.045	0	SKCM	AC007780.1
0.404895	0.312	0.115	0	SKCM	WIPI1
0.376822	0.324	0.136	0	SKCM	PRKAR1A
0.321664	0.236	0.081	0	SKCM	ABCA10
0.668075	0.499	0.235	0	SKCM	ABCA5
0.894196	0.77	0.424	0	SKCM	LINC00511
0.714113	0.573	0.43	0	SKCM	SLC39A11
0.19752	0.136	0.024	0	SKCM	TTYH2
0.405459	0.297	0.088	0	SKCM	SNHG16
0.669093	0.381	0.072	0	SKCM	ST6GALNAC2
0.364623	0.483	0.301	0	SKCM	SRSF2
0.147818	0.101	0.017	0	SKCM	MGAT5B
0.276891	0.406	0.275	0	SKCM	TNRC6C
0.619374	0.444	0.103	0	SKCM	TIMP2
0.179867	0.198	0.094	0	SKCM	LGALS3BP
0.24373	0.417	0.295	0	SKCM	TBC1D16
0.384041	0.22	0.064	0	SKCM	CARD14
0.305198	0.493	0.404	0	SKCM	RPTOR
0.128727	0.13	0.057	0	SKCM	AATK
0.121016	0.149	0.078	0	SKCM	NDUFAF8
1.99652	0.681	0.018	0	SKCM	AC110285.1
0.204658	0.176	0.057	0	SKCM	BAHCC1
0.215709	0.429	0.338	0	SKCM	NPLOC4
0.513403	0.236	0.016	0	SKCM	TSPAN10
0.168244	0.183	0.085	0	SKCM	MAFG
0.150916	0.216	0.134	0	SKCM	NARF
0.174419	0.15	0.053	0	SKCM	FN3K
0.162057	0.1	0.028	0	SKCM	LINC00470
0.184895	0.239	0.127	0	SKCM	AP001011.1
0.19875	0.22	0.115	0	SKCM	TGIF1
1.04178	0.616	0.267	0	SKCM	DLGAP1
0.287662	0.283	0.129	0	SKCM	EPB41L3
0.462176	0.265	0.095	0	SKCM	LAMA1
0.886807	0.839	0.379	0	SKCM	PTPRM
0.435487	0.22	0.046	0	SKCM	PIEZO2
0.172454	0.192	0.094	0	SKCM	TUBB6
0.452666	0.56	0.387	0	SKCM	SPIRE1
0.199926	0.212	0.117	0	SKCM	FAM210A
0.119771	0.132	0.038	0	SKCM	ANKRD30B
0.320301	0.146	0.001	0	SKCM	LINC01443
0.242155	0.352	0.232	0	SKCM	ESCO1
1.00583	0.607	0.169	0	SKCM	CABLES1
0.265715	0.368	0.22	0	SKCM	TMEM241
0.336003	0.407	0.235	0	SKCM	NPC1
0.812137	0.632	0.28	0	SKCM	OSBPL1A
0.343572	0.433	0.268	0	SKCM	SS18
0.340708	0.301	0.136	0	SKCM	TAF4B
0.213093	0.165	0.08	0	SKCM	AQP4-AS1
0.636565	0.267	0.115	0	SKCM	CHST9
0.246609	0.2	0.078	0	SKCM	B4GALT6
0.184668	0.379	0.291	0	SKCM	TRAPPC8
0.193129	0.217	0.105	0	SKCM	ZNF24
0.267704	0.197	0.088	0	SKCM	MOCOS
0.31947	0.152	0.029	0	SKCM	AC021504.1
0.273984	0.427	0.291	0	SKCM	PIK3C3
0.293035	0.36	0.208	0	SKCM	EPG5
0.324204	0.509	0.349	0	SKCM	SMAD2
0.185141	0.123	0.052	0	SKCM	MAPK4
0.173519	0.351	0.262	0	SKCM	SMAD4
0.17315	0.393	0.302	0	SKCM	WDR7
0.127199	0.195	0.117	0	SKCM	NARS
0.800381	0.72	0.485	0	SKCM	NEDD4L
0.802981	0.658	0.352	0	SKCM	PHLPP1
1.4739	0.451	0.019	0	SKCM	CDH19
0.599532	0.438	0.23	0	SKCM	RTTN
0.434147	0.316	0.106	0	SKCM	SOCS6
0.411646	0.59	0.437	0	SKCM	ZNF407
1.00763	0.638	0.224	0	SKCM	MBP
0.105304	0.113	0.051	0	SKCM	PARD6G
0.240499	0.271	0.124	0	SKCM	GNG7
0.607361	0.387	0.084	0	SKCM	MFSD12
0.183824	0.192	0.087	0	SKCM	HMG20B
0.172411	0.29	0.198	0	SKCM	GIPC1
0.374852	0.531	0.339	0	SKCM	MYO9B
0.322197	0.181	0.045	0	SKCM	GDF15
0.245387	0.106	0.001	0	SKCM	ERVK-28
0.333399	0.114	0.008	0	SKCM	LINC00906
0.175433	0.196	0.106	0	SKCM	C19orf12
0.215667	0.544	0.449	0	SKCM	URI1
0.629465	0.267	0.027	0	SKCM	ZNF536
0.114263	0.16	0.093	0	SKCM	PEPD
0.107628	0.105	0.041	0	SKCM	KCTD15
0.516817	0.175	0.001	0	SKCM	AC016587.1
0.868238	0.204	0.022	0	SKCM	HPN-AS1
0.17399	0.108	0.024	0	SKCM	AC020907.1
0.0970187	0.119	0.06	0	SKCM	TIMM50
0.281447	0.223	0.117	0	SKCM	CEACAM1
0.516797	0.302	0.133	0	SKCM	APOE
0.154302	0.169	0.082	0	SKCM	HSD17B14
0.234554	0.18	0.075	0	SKCM	PLEKHA4
0.192461	0.126	0.035	0	SKCM	ZNF749
0.20977	0.225	0.109	0	SKCM	TBC1D20
0.217548	0.185	0.061	0	SKCM	SIRPA
0.22658	0.463	0.366	0	SKCM	C20orf194
0.312298	0.349	0.183	0	SKCM	SLC23A2
0.218407	0.296	0.178	0	SKCM	BTBD3
0.241477	0.526	0.42	0	SKCM	TASP1
0.216299	0.36	0.25	0	SKCM	ESF1
0.24749	0.365	0.204	0	SKCM	PYGB
0.119592	0.105	0.034	0	SKCM	FAM210B
0.224368	0.247	0.144	0	SKCM	SS18L1
0.189556	0.124	0.014	0	SKCM	BIRC7
0.317558	0.167	0.002	0	SKCM	AC124864.3
0.604866	0.28	0.03	0	SKCM	AP003900.1
0.19495	0.146	0.054	0	SKCM	C21orf91
0.335033	0.287	0.158	0	SKCM	SLC5A3
0.262404	0.192	0.099	0	SKCM	RCAN1
0.223851	0.102	0.012	0	SKCM	CLDN14
0.734782	0.633	0.258	0	SKCM	BACE2
0.199613	0.293	0.184	0	SKCM	PTTG1IP
0.176917	0.209	0.111	0	SKCM	ADARB1
0.174323	0.123	0.029	0	SKCM	S100B
0.318621	0.417	0.263	0	SKCM	PRMT2
0.126466	0.272	0.179	0	SKCM	DUXAP8
0.415622	0.633	0.445	0	SKCM	MICAL3
0.122563	0.16	0.096	0	SKCM	TANGO2
0.225158	0.417	0.292	0	SKCM	MED15
0.257895	0.478	0.362	0	SKCM	MAPK1
0.713919	0.421	0.042	0	SKCM	PRAME
0.296609	0.43	0.297	0	SKCM	CABIN1
0.662398	0.473	0.172	0	SKCM	HPS4
0.166017	0.685	0.529	0	SKCM	TTC28
0.229824	0.458	0.344	0	SKCM	EWSR1
0.200666	0.122	0.049	0	SKCM	SLC5A4-AS1
0.380777	0.337	0.133	0	SKCM	FBXO7
0.490764	0.254	0.062	0	SKCM	SYN3
0.210894	0.221	0.113	0	SKCM	TIMP3
0.177298	0.283	0.179	0	SKCM	GGA1
0.139539	0.126	0.047	0	SKCM	ANKRD54
1.04496	0.541	0.103	0	SKCM	POLR2F
0.546642	0.344	0.026	0	SKCM	SOX10
0.893369	0.86	0.697	0	SKCM	DDX17
0.165939	0.129	0.039	0	SKCM	SYNGR1
0.108253	0.14	0.082	0	SKCM	TAB1
0.368296	0.11	0.004	0	SKCM	ENTHD1
0.682422	0.733	0.64	0	SKCM	TNRC6B
0.163664	0.169	0.08	0	SKCM	ADSL
0.212401	0.254	0.153	0	SKCM	SLC25A17
0.234055	0.282	0.17	0	SKCM	ST13
0.190471	0.28	0.201	0	SKCM	XPNPEP3
0.311014	0.457	0.351	0	SKCM	EP300
0.17995	0.269	0.186	0	SKCM	XRCC6
0.708512	0.616	0.333	0	SKCM	PACSIN2
0.116521	0.135	0.067	0	SKCM	SAMM50
0.328439	0.255	0.084	0	SKCM	PARVB
0.220985	0.283	0.173	0	SKCM	NUP50-DT
0.129016	0.147	0.079	0	SKCM	KIAA0930
0.902486	0.443	0.131	0	SKCM	AL117329.1
0.150725	0.253	0.172	0	SKCM	BRD1
0.391845	0.231	0.051	0	SKCM	GYG2
0.854031	0.467	0.038	0	SKCM	GPR143
0.805696	0.593	0.189	0	SKCM	GPM6B
0.229103	0.219	0.097	0	SKCM	MOSPD2
0.837859	0.474	0.112	0	SKCM	PIR
1.13037	0.62	0.128	0	SKCM	AP1S2
0.469044	0.583	0.403	0	SKCM	SAT1
0.133202	0.183	0.103	0	SKCM	GK
0.104721	0.449	0.236	0	SKCM	DMD
0.231368	0.157	0.036	0	SKCM	SRPX
0.171025	0.243	0.155	0	SKCM	CLCN5
0.192641	0.266	0.171	0	SKCM	NONO
0.182574	0.252	0.16	0	SKCM	ARMCX5-GPRASP2
0.131833	0.118	0.043	0	SKCM	AL035427.1
0.194266	0.151	0.025	0	SKCM	PLP1
0.218584	0.274	0.146	0	SKCM	PLS3
0.113791	0.143	0.074	0	SKCM	AC002377.1
0.26532	0.35	0.22	0	SKCM	ENOX2
0.377044	0.34	0.159	0	SKCM	FGF13
0.244745	0.236	0.1	0	SKCM	MAMLD1
0.158585	0.113	0.028	0	SKCM	GABRA3
0.200697	0.128	0.017	0	SKCM	AC244102.4
0.244551	0.164	0.02	0	SKCM	RENBP
0.198851	0.378	0.287	0	SKCM	MECP2
0.177439	0.15	0.06	0	SKCM	RPS4Y1
0.272877	0.203	0.064	0	SKCM	PRKY
0.317944	0.284	0.139	0	SKCM	USP9Y
0.100169	0.102	0.046	0	SKCM	DDX3Y
0.381203	0.382	0.195	0	SKCM	UTY
0.302793	0.288	0.156	0	SKCM	TTTY14
0.116294	0.196	0.125	5.9403e-303	SKCM	LDHB
0.174404	0.242	0.166	4.13809e-302	SKCM	DIPK1A
0.121099	0.291	0.204	6.03307e-302	SKCM	PREP
0.135952	0.151	0.09	3.87546e-300	SKCM	ITGA9
0.0593687	0.359	0.26	4.01711e-300	SKCM	MCC
0.112955	0.119	0.066	4.22123e-300	SKCM	LINC00862
0.209826	0.232	0.161	2.8347e-299	SKCM	ALG8
0.148455	0.225	0.152	6.48488e-299	SKCM	BCAP29
0.219715	0.528	0.448	7.28371e-298	SKCM	PIK3CB
0.11292	0.175	0.11	6.79212e-297	SKCM	NOL11
0.159682	0.157	0.096	2.73383e-296	SKCM	CPM
0.19538	0.428	0.343	6.91537e-294	SKCM	SHPRH
0.112196	0.144	0.085	9.77999e-294	SKCM	PLA2G4A
0.188928	0.417	0.33	6.8633e-293	SKCM	DAP3
0.134725	0.223	0.15	1.88439e-289	SKCM	EIF3L
0.103427	0.126	0.072	1.94453e-289	SKCM	KANK2
0.0826634	0.107	0.058	1.03477e-287	SKCM	DUSP12
0.108236	0.15	0.091	1.64184e-287	SKCM	MPLKIP
0.18672	0.278	0.2	2.72617e-287	SKCM	AMD1
0.145049	0.272	0.194	4.72201e-287	SKCM	NBPF12
0.190652	0.373	0.292	1.19696e-286	SKCM	CEP95
0.0919548	0.126	0.072	1.52845e-286	SKCM	NAT9
0.106963	0.146	0.088	3.07429e-286	SKCM	SCAMP3
0.167686	0.447	0.351	7.12514e-286	SKCM	NR3C1
0.000483875	0.414	0.314	1.02741e-285	SKCM	NAMPT
0.19191	0.407	0.316	1.15951e-285	SKCM	SKAP2
0.103567	0.144	0.086	1.99596e-285	SKCM	STARD9
0.170901	0.433	0.337	2.21893e-284	SKCM	KLF12
0.122068	0.177	0.113	2.59092e-283	SKCM	STARD3NL
0.107735	0.155	0.095	2.70269e-283	SKCM	RECQL
0.20716	0.541	0.465	6.49774e-283	SKCM	AP3B1
0.126012	0.245	0.17	1.01955e-282	SKCM	FGFR1OP2
0.185055	0.467	0.384	8.33703e-282	SKCM	RCOR3
0.1082	0.145	0.087	2.41445e-281	SKCM	RAD51C
0.226093	0.523	0.44	2.90557e-281	SKCM	MRTFA
0.0547273	0.681	0.556	7.37937e-281	SKCM	PTPRG
0.0920369	0.139	0.082	3.26263e-280	SKCM	RBM15
0.166109	0.357	0.272	1.60163e-278	SKCM	CEP83
0.0915267	0.12	0.068	3.679e-278	SKCM	RP9
0.0966748	0.13	0.075	1.0712e-277	SKCM	IPO9-AS1
0.136032	0.239	0.166	1.44049e-276	SKCM	C1orf43
0.107957	0.17	0.106	4.30311e-276	SKCM	VLDLR-AS1
0.0560784	0.441	0.334	7.18109e-276	SKCM	SASH1
0.138286	0.175	0.112	1.15067e-275	SKCM	SLC35D2
0.116088	0.163	0.102	1.92808e-275	SKCM	PDE6D
0.119168	0.185	0.12	4.12311e-275	SKCM	C19orf25
0.0885832	0.115	0.065	9.46183e-275	SKCM	SH3TC1
0.15062	0.237	0.165	3.1244e-274	SKCM	CD99
0.230332	0.381	0.303	6.24504e-274	SKCM	KLHL24
0.132432	0.252	0.176	1.52684e-273	SKCM	HPS3
0.167602	0.354	0.271	6.6176e-273	SKCM	NR2C2
0.164769	0.691	0.637	8.76074e-273	SKCM	PRRC2C
0.107313	0.172	0.11	1.79621e-271	SKCM	CLCN6
0.150606	0.224	0.154	5.29213e-271	SKCM	PPM1D
0.106854	0.158	0.098	5.97677e-271	SKCM	LINS1
0.143496	0.238	0.166	6.65935e-271	SKCM	METTL9
0.196189	0.493	0.411	1.64108e-270	SKCM	RB1
0.139597	0.249	0.175	3.06473e-270	SKCM	TFB1M
0.22427	0.509	0.429	4.06153e-270	SKCM	AEBP2
0.0905501	0.121	0.069	8.2808e-270	SKCM	AC026202.2
0.144131	0.268	0.191	8.34365e-269	SKCM	MGST3
0.129531	0.218	0.149	8.47843e-269	SKCM	ATG14
0.0619764	0.171	0.106	1.04064e-268	SKCM	SLC2A3
0.215277	0.459	0.387	8.96673e-267	SKCM	TRIM33
0.179715	0.403	0.32	9.59087e-267	SKCM	BMP2K
0.169556	0.368	0.286	2.4282e-265	SKCM	UBA2
0.150728	0.278	0.202	3.70329e-265	SKCM	NUP42
0.192194	0.688	0.617	4.78641e-265	SKCM	GNAQ
0.0996953	0.151	0.093	9.70622e-265	SKCM	TGFBRAP1
0.16104	0.437	0.35	1.19751e-264	SKCM	MIB1
0.0920501	0.144	0.087	6.2162e-264	SKCM	SAT2
0.187786	0.462	0.382	5.7905e-263	SKCM	TBCA
0.107121	0.166	0.105	6.55822e-263	SKCM	WDR61
0.165815	0.37	0.289	8.34896e-263	SKCM	RPRD1A
0.0946495	0.161	0.1	2.44417e-262	SKCM	PPARGC1B
0.113835	0.176	0.114	4.39085e-261	SKCM	NACC2
0.125577	0.108	0.061	1.12126e-260	SKCM	ELOVL2
0.126793	0.216	0.148	1.40943e-260	SKCM	CEBPZ
0.105496	0.232	0.16	2.2532e-260	SKCM	FDFT1
0.169537	0.468	0.383	6.37292e-260	SKCM	CAMSAP2
0.10423	0.15	0.093	1.11782e-259	SKCM	FAM104A
0.131903	0.23	0.159	1.74137e-259	SKCM	LNX2
0.202269	0.333	0.259	9.81778e-257	SKCM	DMXL2
0.237751	0.416	0.335	1.78637e-256	SKCM	HLA-A
0.223922	0.542	0.479	1.9158e-256	SKCM	UBR2
0.160095	0.323	0.245	2.31954e-256	SKCM	DCAF7
0.124776	0.195	0.131	2.79186e-255	SKCM	PGGT1B
0.113678	0.103	0.057	3.06904e-255	SKCM	CNTN3
0.112233	0.187	0.123	7.35454e-255	SKCM	FKBP9
0.188123	0.539	0.464	1.26901e-254	SKCM	SCFD2
0.325613	0.397	0.33	1.71888e-254	SKCM	SREBF2
0.174214	0.453	0.372	4.98137e-254	SKCM	OPA1
0.163791	0.692	0.632	7.03233e-254	SKCM	EXOC6B
0.17896	0.448	0.37	4.15254e-253	SKCM	RNF111
0.156566	0.325	0.247	5.11705e-253	SKCM	UNK
0.192504	0.433	0.359	7.63251e-252	SKCM	ATF6
0.163477	0.698	0.626	2.6614e-250	SKCM	PAN3
0.123853	0.234	0.164	3.14523e-250	SKCM	NAPG
0.0795549	0.102	0.057	5.96181e-250	SKCM	FAHD2A
0.0464916	0.101	0.055	4.74105e-249	SKCM	TTN
0.129364	0.215	0.148	7.75387e-249	SKCM	MGME1
0.127313	0.337	0.254	1.33325e-248	SKCM	NPIPB5
0.126753	0.197	0.133	1.41827e-248	SKCM	SLC25A40
0.168175	0.348	0.272	1.8916e-248	SKCM	CHM
0.17369	0.455	0.369	2.72933e-248	SKCM	TMEM161B-AS1
0.122114	0.227	0.159	8.55966e-248	SKCM	TMX3
0.102599	0.146	0.091	6.19112e-247	SKCM	GGCT
0.0789374	0.106	0.06	1.6061e-246	SKCM	WDR81
0.136454	0.474	0.38	2.24821e-246	SKCM	RALGPS2
0.189352	0.462	0.387	2.60024e-246	SKCM	FAM13B
0.12566	0.206	0.141	1.07935e-244	SKCM	TMEM106B
0.0813514	0.134	0.081	7.06345e-244	SKCM	AL390728.6
0.120053	0.192	0.129	8.3894e-244	SKCM	RTCB
0.12002	0.3	0.22	1.09672e-243	SKCM	PGAP1
0.116809	0.21	0.144	1.75225e-243	SKCM	CDC5L
0.124804	0.219	0.152	2.13311e-243	SKCM	DESI2
0.0794453	0.108	0.062	2.39804e-243	SKCM	MFAP3L
0.0813827	0.107	0.061	3.45405e-242	SKCM	SAAL1
0.0912938	0.149	0.093	6.72438e-242	SKCM	NOTCH2NLC
0.105324	0.103	0.058	1.12017e-241	SKCM	HELLPAR
0.124492	0.208	0.141	1.66011e-241	SKCM	PROS1
0.172653	0.34	0.265	1.7902e-241	SKCM	MAD1L1
0.0959631	0.131	0.079	4.55984e-241	SKCM	C2orf88
0.0918268	0.131	0.079	5.59589e-241	SKCM	VAMP4
0.0842839	0.119	0.07	1.17792e-240	SKCM	EXTL2
0.154772	0.328	0.253	2.63456e-240	SKCM	UBAP2L
0.128502	0.216	0.15	2.76466e-239	SKCM	MTMR10
0.113001	0.188	0.126	3.18534e-237	SKCM	CFAP97
0.198936	0.412	0.338	8.18639e-237	SKCM	UBE2E3
0.135686	0.206	0.143	1.00438e-236	SKCM	ZC3H7B
0.172433	0.612	0.539	1.48328e-236	SKCM	SPAG9
0.0796407	0.163	0.105	4.4421e-236	SKCM	INTS13
0.148489	0.276	0.204	8.60286e-236	SKCM	WDR35
0.193498	0.162	0.105	1.99839e-235	SKCM	CENPF
0.134167	0.261	0.191	3.8652e-235	SKCM	LARS2
0.166711	0.422	0.344	5.12391e-235	SKCM	XRN2
0.177358	0.692	0.638	1.53844e-233	SKCM	SRSF11
0.156766	0.675	0.603	1.56691e-233	SKCM	SETD5
0.178863	0.361	0.288	4.04471e-233	SKCM	TOGARAM1
0.139025	0.276	0.205	1.23745e-232	SKCM	SETDB1
0.249053	0.246	0.182	1.82532e-232	SKCM	GARS
0.0920822	0.153	0.098	1.99435e-230	SKCM	NT5C
0.0794069	0.104	0.06	3.14537e-230	SKCM	GNPDA1
0.195566	0.347	0.277	6.58375e-230	SKCM	CLCN3
0.0892365	0.118	0.07	2.98122e-229	SKCM	C3orf38
0.111912	0.171	0.113	5.13653e-229	SKCM	POLR1C
0.124669	0.159	0.104	6.24496e-228	SKCM	CATSPERE
0.0763543	0.103	0.059	1.00127e-227	SKCM	SNHG32
0.0104219	0.141	0.087	1.7927e-227	SKCM	PLAT
0.0798554	0.125	0.076	1.97529e-227	SKCM	MAN2A2
0.114828	0.185	0.125	4.04571e-227	SKCM	SHQ1
0.118365	0.212	0.148	5.08257e-227	SKCM	WDR36
0.166772	0.37	0.294	8.42055e-227	SKCM	SUCO
0.137941	0.26	0.192	7.47161e-226	SKCM	PPM1A
0.139677	0.263	0.194	7.99329e-226	SKCM	SLC37A3
0.117334	0.199	0.137	1.5151e-225	SKCM	KATNAL1
0.0904093	0.125	0.076	2.57982e-225	SKCM	FSTL1
0.116346	0.161	0.105	3.07883e-225	SKCM	C1orf112
0.129711	0.261	0.19	3.82207e-225	SKCM	SGCE
0.0764022	0.107	0.062	2.55974e-224	SKCM	ENPP1
0.0884833	0.147	0.094	4.34671e-224	SKCM	FRMD8
0.162026	0.329	0.257	4.90053e-224	SKCM	ZNF800
0.17861	0.43	0.359	3.60043e-223	SKCM	ASXL2
0.0844124	0.117	0.07	5.95157e-223	SKCM	PRR3
0.12057	0.151	0.098	1.46327e-222	SKCM	SCCPDH
0.0678497	0.103	0.06	1.78547e-222	SKCM	AL354733.3
0.128974	0.23	0.165	5.28241e-222	SKCM	LAMP2
0.157024	0.431	0.355	2.31598e-221	SKCM	TSC22D2
0.0843638	0.118	0.071	2.37508e-221	SKCM	TPP1
0.097557	0.14	0.088	2.40358e-221	SKCM	WDR3
0.108948	0.181	0.122	3.58532e-221	SKCM	USP13
0.146556	0.434	0.348	5.28073e-221	SKCM	PTPN14
0.0994744	0.159	0.104	5.47127e-220	SKCM	RNF14
0.159808	0.32	0.249	6.11686e-220	SKCM	SLC30A7
0.188246	0.399	0.33	9.13171e-220	SKCM	RIC1
0.132686	0.306	0.232	1.67692e-219	SKCM	ARL8B
0.2458	0.59	0.555	3.17065e-219	SKCM	HNRNPU
0.108546	0.171	0.114	3.81933e-219	SKCM	HEXB
0.138797	0.276	0.204	4.64882e-219	SKCM	ARHGAP18
0.108867	0.195	0.134	1.08245e-218	SKCM	PRRG1
0.159561	0.291	0.223	1.51841e-218	SKCM	NSMAF
0.17008	0.369	0.299	1.84102e-218	SKCM	SMARCAD1
0.103142	0.211	0.146	1.53216e-217	SKCM	HSPG2
0.104355	0.169	0.113	3.10953e-217	SKCM	UTP18
0.11351	0.157	0.103	5.03447e-217	SKCM	ZBED3-AS1
0.138334	0.123	0.075	1.10697e-216	SKCM	NALCN
0.235268	0.294	0.226	1.26508e-216	SKCM	TBC1D4
0.0984056	0.134	0.084	2.47465e-216	SKCM	STOM
0.123888	0.212	0.149	7.95394e-216	SKCM	CMC2
0.123042	0.15	0.098	9.29201e-215	SKCM	ICK
0.0911854	0.15	0.096	9.32433e-215	SKCM	TKT
0.213074	0.25	0.187	1.05584e-214	SKCM	GRK3
0.0982286	0.149	0.097	1.76385e-214	SKCM	TRAF3IP2
0.148808	0.304	0.234	1.7884e-213	SKCM	BCL2L13
0.0910482	0.151	0.098	2.6148e-213	SKCM	TTLL4
0.166291	0.32	0.249	7.05155e-213	SKCM	NDUFAF2
0.122699	0.166	0.111	6.60542e-212	SKCM	GNS
0.0908485	0.148	0.095	3.34639e-211	SKCM	NBPF9
0.134781	0.262	0.195	5.50795e-211	SKCM	POT1
0.104459	0.186	0.127	1.24821e-210	SKCM	EIF3D
0.11936	0.258	0.19	6.0276e-210	SKCM	SLC7A1
0.145389	0.152	0.101	7.60245e-209	SKCM	WDR47
0.138363	0.253	0.188	1.25928e-208	SKCM	TMED10
0.0822607	0.126	0.078	1.57973e-208	SKCM	ZNF362
0.0966771	0.16	0.106	1.22973e-207	SKCM	MRS2
0.10787	0.236	0.17	2.82056e-207	SKCM	FILIP1L
0.127332	0.244	0.179	4.39874e-207	SKCM	ARMH4
0.0711595	0.168	0.111	3.06196e-206	SKCM	TOMM7
0.0684231	0.113	0.068	6.74179e-206	SKCM	MXRA7
0.167955	0.244	0.182	6.88495e-206	SKCM	CLIP4
0.140454	0.266	0.196	1.25356e-205	SKCM	MIR181A1HG
0.110834	0.181	0.125	2.12533e-205	SKCM	BFAR
0.0818183	0.167	0.112	1.84246e-204	SKCM	ERO1B
0.139832	0.271	0.205	3.59102e-204	SKCM	TRIM37
0.0976263	0.174	0.118	4.59585e-203	SKCM	MITD1
0.141813	0.242	0.179	6.41513e-203	SKCM	BORCS5
0.158213	0.285	0.22	8.05665e-203	SKCM	METTL16
0.075917	0.113	0.068	1.09639e-202	SKCM	GIT1
0.191908	0.7	0.676	2.31657e-202	SKCM	HNRNPA2B1
0.157827	0.325	0.257	1.26541e-201	SKCM	NDUFS4
0.077579	0.109	0.065	2.26281e-201	SKCM	AC016705.2
0.0907599	0.147	0.096	8.94055e-201	SKCM	SLC35B4
0.125096	0.224	0.163	2.26212e-200	SKCM	PCMT1
0.154926	0.357	0.288	2.84187e-200	SKCM	TASOR
0.107082	0.158	0.106	2.96323e-199	SKCM	PIGK
0.121938	0.296	0.226	3.10679e-199	SKCM	RAI1
0.180553	0.541	0.472	3.34624e-199	SKCM	SUMF1
0.128283	0.127	0.081	4.4975e-199	SKCM	GXYLT2
0.181687	0.397	0.328	1.01682e-198	SKCM	MTAP
0.108198	0.376	0.296	1.29328e-198	SKCM	ST6GAL1
0.128259	0.291	0.223	8.78152e-198	SKCM	TMBIM4
0.140144	0.364	0.293	1.15264e-197	SKCM	PTPN2
0.157232	0.42	0.35	1.33783e-196	SKCM	SMG7
0.168935	0.421	0.354	1.91513e-196	SKCM	PHF20L1
0.118865	0.22	0.159	2.60111e-196	SKCM	ARL13B
0.122527	0.271	0.205	5.2832e-196	SKCM	HADHB
0.285264	0.129	0.084	5.2896e-196	SKCM	LRAT
0.128024	0.372	0.292	2.09876e-195	SKCM	SLC16A1-AS1
0.0945911	0.189	0.131	2.21211e-195	SKCM	CNTNAP3B
0.144585	0.273	0.206	2.86469e-195	SKCM	WIPF1
0.0994262	0.172	0.118	3.10404e-195	SKCM	GTPBP2
0.104616	0.191	0.134	9.20511e-195	SKCM	RPE
0.107867	0.17	0.117	3.54085e-194	SKCM	ATP6V1D
0.139911	0.364	0.294	7.53768e-193	SKCM	TTC14
0.171228	0.441	0.378	1.48808e-191	SKCM	TLK2
0.115608	0.216	0.156	2.55718e-191	SKCM	NUP93
0.0491664	0.13	0.082	1.69949e-190	SKCM	AP000787.1
0.0927059	0.152	0.101	2.49883e-190	SKCM	TMEM33
0.105641	0.334	0.26	2.7164e-190	SKCM	ZDHHC14
0.182766	0.56	0.511	2.91118e-190	SKCM	FUS
0.104336	0.252	0.186	4.22153e-190	SKCM	SCARB1
0.169942	0.407	0.342	9.42587e-190	SKCM	SNX9
0.0803423	0.118	0.074	2.84756e-189	SKCM	VAMP7
0.124864	0.823	0.776	4.12896e-189	SKCM	TCF12
0.16933	0.403	0.338	2.04224e-188	SKCM	ZNF280D
0.117899	0.24	0.178	4.1819e-188	SKCM	IARS2
0.0963039	0.162	0.11	4.73772e-188	SKCM	BTN3A1
0.14661	0.501	0.429	6.54661e-188	SKCM	TUT4
0.113233	0.217	0.158	2.49164e-187	SKCM	TRIOBP
0.142574	0.645	0.585	1.80802e-186	SKCM	ANKRD12
0.092011	0.149	0.099	1.99721e-186	SKCM	PLEKHF2
0.14562	0.347	0.278	6.30543e-186	SKCM	ATRN
0.115161	0.181	0.127	1.30698e-185	SKCM	TTC8
0.0457986	0.112	0.068	3.06577e-185	SKCM	CRISPLD1
0.155839	0.346	0.282	4.01481e-185	SKCM	G3BP1
0.132278	0.298	0.233	9.94526e-185	SKCM	ODR4
0.133861	0.299	0.233	1.89555e-184	SKCM	EDEM3
0.168013	0.407	0.342	3.18399e-184	SKCM	RAP1GDS1
0.147663	0.331	0.266	3.99121e-184	SKCM	WASL
0.17302	0.566	0.514	2.3865e-183	SKCM	TRIP12
0.0733917	0.113	0.07	5.84875e-183	SKCM	AC010618.3
0.192079	0.546	0.494	1.18525e-182	SKCM	GATAD2B
0.191769	0.425	0.367	1.66949e-182	SKCM	UBR1
0.162643	0.635	0.59	1.93176e-182	SKCM	HNRNPC
0.126571	0.277	0.212	1.31083e-181	SKCM	B3GALNT2
0.0917753	0.201	0.141	1.3473e-181	SKCM	SAMD5
0.0669107	0.104	0.063	5.7817e-181	SKCM	TCFL5
0.0950129	0.172	0.12	2.14524e-180	SKCM	EPM2AIP1
0.175485	0.615	0.56	2.63547e-180	SKCM	ANKIB1
0.122147	0.228	0.168	3.35772e-180	SKCM	COL4A2
0.0956002	0.141	0.094	5.55897e-180	SKCM	GSTA4
0.0981451	0.128	0.082	6.35686e-180	SKCM	FYB1
0.132066	0.271	0.208	6.89738e-180	SKCM	ARNT
0.129893	0.259	0.198	9.10528e-180	SKCM	EFHC1
0.112723	0.207	0.15	2.29771e-179	SKCM	FASTKD2
0.113382	0.184	0.13	6.30583e-179	SKCM	OXCT1
0.119518	0.249	0.187	7.65927e-179	SKCM	KLHL7
0.107748	0.237	0.175	8.39317e-179	SKCM	ZNF618
0.147912	0.575	0.508	3.29115e-178	SKCM	SMARCC1
0.110177	0.333	0.262	3.3403e-178	SKCM	ST5
0.0949222	0.181	0.127	6.23759e-178	SKCM	RLIM
0.0737591	0.157	0.106	1.85442e-177	SKCM	AC053513.1
0.0852618	0.115	0.073	2.67691e-177	SKCM	IGHMBP2
0.0979525	0.732	0.667	1.52166e-174	SKCM	MSI2
0.110569	0.194	0.138	3.72793e-174	SKCM	GNAI1
0.095123	0.426	0.351	4.60157e-173	SKCM	SESTD1
0.368581	0.124	0.082	5.35584e-172	SKCM	LINC02055
0.117581	0.228	0.169	6.46558e-172	SKCM	TTC7B
0.148313	0.661	0.614	1.08088e-170	SKCM	PUM2
0.244702	0.442	0.383	5.40713e-170	SKCM	BACH1
0.100876	0.181	0.128	7.34232e-170	SKCM	TOR1AIP1
0.148438	0.381	0.318	8.96521e-170	SKCM	ZNF451
0.0899462	0.139	0.093	9.72724e-170	SKCM	RMDN2
0.139046	0.325	0.262	1.65096e-169	SKCM	TBC1D15
0.064939	0.111	0.069	5.59188e-169	SKCM	ZDBF2
0.130143	0.348	0.282	6.72646e-169	SKCM	SUPT20H
0.0798193	0.131	0.086	1.69015e-168	SKCM	DPH5
0.106133	0.185	0.132	1.85407e-168	SKCM	TCHP
0.159038	0.582	0.522	2.72007e-168	SKCM	PIBF1
0.237593	0.509	0.461	3.18572e-168	SKCM	USP15
0.122694	0.464	0.396	1.10671e-167	SKCM	TPR
0.0678814	0.114	0.073	1.45402e-167	SKCM	FGD5-AS1
0.143584	0.295	0.234	1.63353e-167	SKCM	MOSMO
0.167353	0.493	0.434	2.23899e-167	SKCM	ATXN10
0.115429	0.25	0.191	2.31511e-167	SKCM	UBP1
0.128949	0.37	0.303	5.9755e-167	SKCM	TOP2B
0.0897332	0.159	0.11	1.21164e-166	SKCM	POLR3C
0.10879	0.22	0.164	2.1385e-166	SKCM	ANGEL2
0.0793166	0.115	0.074	4.06966e-166	SKCM	LRIF1
0.0842227	0.204	0.147	4.68663e-166	SKCM	RUNX2
0.0993006	0.124	0.081	7.31287e-166	SKCM	NUF2
0.12439	0.234	0.177	1.05188e-165	SKCM	PURA
0.0683618	0.105	0.065	1.79021e-165	SKCM	CDC7
0.209666	0.688	0.667	3.00844e-165	SKCM	AKAP9
0.148574	0.388	0.324	4.68613e-165	SKCM	MICU2
0.106504	0.236	0.177	1.05301e-164	SKCM	UTP20
0.135345	0.308	0.247	1.5878e-164	SKCM	ERP44
0.0760704	0.105	0.066	2.68261e-164	SKCM	FANCB
0.092464	0.183	0.131	4.17413e-164	SKCM	ATIC
0.102755	0.217	0.161	2.94959e-163	SKCM	PRPF39
0.158837	0.484	0.423	6.37617e-163	SKCM	CPSF6
0.108768	0.246	0.188	2.19268e-162	SKCM	AFG3L2
0.127669	0.17	0.12	6.19939e-162	SKCM	ADAMTS17
0.0981434	0.195	0.142	1.91401e-160	SKCM	FKBP15
0.106271	0.209	0.155	6.54493e-160	SKCM	LRRC37A3
0.0800733	0.127	0.084	2.16741e-158	SKCM	PLAG1
0.106321	0.173	0.123	2.20069e-158	SKCM	HACL1
0.145137	0.373	0.308	2.56509e-158	SKCM	SCLT1
0.131088	0.731	0.713	3.15927e-158	SKCM	ANKRD17
0.0914569	0.179	0.128	1.07567e-157	SKCM	SUCLG1
0.059886	0.106	0.067	1.69279e-157	SKCM	TBX3
0.109226	0.179	0.128	2.00618e-157	SKCM	TET1
0.176444	0.3	0.243	2.28516e-157	SKCM	KDM1A
0.139676	0.397	0.334	2.61589e-157	SKCM	PITPNB
0.0380619	0.107	0.067	5.44307e-157	SKCM	AC099792.1
0.113769	0.245	0.188	6.60383e-157	SKCM	MRPL3
0.0607924	0.11	0.07	8.57517e-157	SKCM	DZIP1L
0.225638	0.175	0.126	8.92097e-157	SKCM	MME
0.1741	0.683	0.651	9.93712e-157	SKCM	KMT2E
0.0689733	0.114	0.074	1.0404e-156	SKCM	L3HYPDH
0.0905076	0.183	0.132	1.30646e-156	SKCM	ARPC5
0.121314	0.278	0.219	1.56513e-156	SKCM	ECHDC1
0.0722043	0.146	0.1	4.03522e-155	SKCM	MTSS2
0.0801502	0.14	0.095	6.47748e-155	SKCM	SLFN5
0.102167	0.209	0.156	8.00875e-155	SKCM	WDR12
0.0898507	0.172	0.123	8.29896e-155	SKCM	AC211433.1
0.128964	0.367	0.303	1.06866e-154	SKCM	WDR43
0.0801287	0.129	0.085	2.26214e-154	SKCM	IRAK3
0.134198	0.308	0.248	4.17553e-154	SKCM	FBXO28
0.175674	0.677	0.637	5.04218e-154	SKCM	NSMCE2
0.11728	0.242	0.186	5.56399e-154	SKCM	GCFC2
0.0982794	0.189	0.138	1.53934e-152	SKCM	VPS26C
0.0748491	0.113	0.073	2.60982e-152	SKCM	CTSZ
0.138699	0.416	0.357	3.54444e-152	SKCM	FUBP1
0.0747082	0.114	0.074	4.54603e-152	SKCM	AL392172.1
0.0730994	0.133	0.09	5.7266e-152	SKCM	SNRNP48
0.0784529	0.131	0.088	6.5336e-152	SKCM	DNAJC25
0.0782142	0.126	0.085	1.2226e-151	SKCM	MTURN
0.146351	0.375	0.314	2.19273e-151	SKCM	ZNF652
0.0761821	0.14	0.096	2.36961e-151	SKCM	M6PR
0.0786902	0.15	0.104	1.34055e-150	SKCM	BTN3A2
0.0756894	0.124	0.083	1.55301e-149	SKCM	VEGFB
0.137736	0.325	0.266	1.6864e-149	SKCM	SNX1
0.0994496	0.242	0.185	4.00294e-149	SKCM	SLC38A10
0.102611	0.201	0.149	2.86278e-148	SKCM	COX10
0.175744	0.648	0.617	4.84754e-148	SKCM	SND1
0.096799	0.19	0.14	9.69043e-148	SKCM	TAB3
0.225696	0.183	0.134	2.64362e-147	SKCM	PPARGC1A
0.0748115	0.13	0.088	2.69302e-147	SKCM	CCDC137
0.0713924	0.119	0.078	4.34053e-147	SKCM	HEATR6
0.112111	0.394	0.331	8.86332e-147	SKCM	RELCH
0.102782	0.389	0.322	1.38595e-146	SKCM	ASAP2
0.108331	0.133	0.09	6.03096e-146	SKCM	MATN2
0.105115	0.261	0.203	9.78759e-146	SKCM	MTOR
0.146754	0.459	0.404	1.37547e-145	SKCM	USP24
0.122011	0.289	0.231	3.17071e-145	SKCM	ANKFY1
0.112275	0.258	0.201	4.98568e-145	SKCM	KLHL22
0.0739668	0.118	0.079	9.14765e-145	SKCM	RAP2A
0.0736585	0.327	0.263	9.32766e-145	SKCM	ELP2
0.121642	0.332	0.273	9.6629e-145	SKCM	DDX42
0.0738774	0.13	0.088	2.11523e-144	SKCM	CLN6
0.0887801	0.19	0.14	2.18881e-144	SKCM	COG2
0.0776527	0.131	0.089	7.01578e-144	SKCM	PIGB
0.0808264	0.151	0.106	9.09744e-144	SKCM	BROX
0.118716	0.278	0.222	1.20089e-143	SKCM	DENND6A
0.0993744	0.267	0.209	1.79257e-143	SKCM	MAT2A
0.0846902	0.537	0.478	3.98706e-143	SKCM	DYM
0.10233	0.213	0.162	5.91855e-143	SKCM	TRMT13
0.102336	0.216	0.164	2.74515e-142	SKCM	RIPK1
0.0641829	0.12	0.08	1.50154e-141	SKCM	PSMB4
0.0734155	0.162	0.115	7.44566e-141	SKCM	HLA-F
0.0883678	0.204	0.153	4.68965e-140	SKCM	ELK4
0.124362	0.297	0.24	5.95658e-140	SKCM	RYBP
0.0672474	0.111	0.073	1.25261e-139	SKCM	UTP25
0.0591046	0.746	0.686	1.32456e-139	SKCM	DLG1
0.109423	0.272	0.214	1.44783e-139	SKCM	LYRM4
0.143378	0.403	0.344	1.60018e-139	SKCM	KDM5B
0.216985	0.447	0.394	2.30158e-139	SKCM	LARGE1
0.086558	0.176	0.128	9.28871e-139	SKCM	TTC23
0.0848599	0.169	0.122	1.16071e-138	SKCM	NUP50
0.126465	0.327	0.271	5.03656e-138	SKCM	DROSHA
0.0860459	0.285	0.226	6.15443e-138	SKCM	ATP1B3
0.116122	0.31	0.253	2.19495e-137	SKCM	USP22
0.0788069	0.116	0.078	6.72292e-137	SKCM	ADHFE1
0.144055	0.435	0.38	1.38707e-136	SKCM	GON4L
0.110544	0.264	0.21	1.53636e-136	SKCM	AP3S1
0.103522	0.145	0.103	2.13127e-136	SKCM	ZNF439
0.148703	0.42	0.366	8.84359e-136	SKCM	TTC37
0.0985505	0.211	0.161	2.09816e-135	SKCM	RMND1
0.230378	0.318	0.265	3.67573e-135	SKCM	SOX4
0.0678832	0.12	0.081	1.29337e-134	SKCM	MIER3
0.112167	0.416	0.355	1.34437e-134	SKCM	TRA2B
0.112661	0.259	0.206	1.52435e-134	SKCM	ZNHIT6
0.0889058	0.184	0.136	4.86071e-133	SKCM	DRG1
0.0368179	0.107	0.163	5.49419e-133	SKCM	EPSTI1
0.120146	0.41	0.351	6.71628e-133	SKCM	FXR1
0.111148	0.255	0.202	6.99048e-133	SKCM	MAX
0.0820233	0.143	0.099	8.33815e-133	SKCM	AL033504.1
0.0919746	0.171	0.126	8.70311e-133	SKCM	GAS8
0.135015	0.451	0.395	1.24345e-132	SKCM	MFSD14C
0.0873223	0.189	0.141	1.2475e-132	SKCM	ITPK1
0.142065	0.513	0.462	1.8476e-132	SKCM	NCKAP1
0.119256	0.157	0.114	2.31134e-132	SKCM	SUCLG2-AS1
0.114385	0.284	0.229	3.0957e-132	SKCM	NGLY1
0.0691804	0.113	0.076	6.79373e-132	SKCM	LYRM2
0.0930526	0.185	0.138	9.30189e-132	SKCM	EMC3
0.0966614	0.192	0.144	3.2382e-131	SKCM	SLC25A46
0.11363	0.205	0.156	5.08361e-131	SKCM	FNTB
0.0660227	0.119	0.08	8.40339e-131	SKCM	MATR3.1
0.068043	0.266	0.207	2.95128e-130	SKCM	SIPA1L2
0.0952917	0.171	0.126	5.49609e-130	SKCM	NRBP2
0.12569	0.36	0.302	9.47898e-130	SKCM	GALK2
0.0995415	0.15	0.107	1.0228e-129	SKCM	WDHD1
0.11771	0.259	0.207	2.21969e-129	SKCM	RAB5A
0.0912442	0.204	0.155	3.79221e-129	SKCM	TXNL1
0.0913657	0.214	0.165	4.11164e-129	SKCM	USP45
0.103399	0.285	0.23	8.40795e-129	SKCM	PSMA3-AS1
0.109502	0.385	0.327	2.2271e-128	SKCM	RNPC3
0.129628	0.397	0.339	4.509e-128	SKCM	CEP192
0.160496	0.492	0.446	6.85888e-128	SKCM	RAPGEF6
0.140186	0.332	0.279	1.25851e-127	SKCM	PSMD14
0.112521	0.588	0.537	1.72079e-127	SKCM	RNF213
0.0401548	0.177	0.128	2.20524e-127	SKCM	RNF150
0.061065	0.108	0.072	3.87245e-127	SKCM	SLC26A11
0.138958	0.4	0.346	4.32123e-127	SKCM	ANAPC5
0.123347	0.325	0.27	5.90264e-127	SKCM	RNMT
0.0886883	0.195	0.147	1.25689e-126	SKCM	ADGRG1
0.0939739	0.218	0.168	2.41316e-126	SKCM	CD59
0.0750922	0.136	0.096	5.81854e-126	SKCM	AP5M1
0.0651517	0.114	0.077	4.39491e-125	SKCM	AIMP2
0.0707272	0.12	0.082	4.68356e-125	SKCM	CLN5
0.092011	0.184	0.138	4.6602e-124	SKCM	VRK1
0.167016	0.334	0.282	1.07047e-123	SKCM	ANO10
0.0835576	0.206	0.157	1.52943e-123	SKCM	AL592183.1
0.141294	0.647	0.601	1.91724e-123	SKCM	FBXL17
0.0980077	0.206	0.159	1.21683e-122	SKCM	GDAP2
0.0901767	0.181	0.135	1.35581e-122	SKCM	PRSS23
0.134581	0.681	0.629	1.52837e-122	SKCM	STK3
0.0917058	0.162	0.119	2.67613e-122	SKCM	RANGAP1
0.0914032	0.199	0.152	2.78143e-122	SKCM	MTPN
0.126019	0.25	0.201	3.46039e-122	SKCM	MFSD11
0.274975	0.195	0.153	1.40099e-121	SKCM	SNED1
0.11236	0.196	0.15	1.46821e-121	SKCM	FIG4
0.143615	0.547	0.502	1.21939e-120	SKCM	TENT2
0.0890107	0.161	0.119	1.23037e-120	SKCM	IDH1
0.121266	0.258	0.209	6.21002e-120	SKCM	CA5B
0.0787575	0.173	0.128	8.49567e-120	SKCM	LSM7
0.0809235	0.166	0.123	1.81688e-119	SKCM	LRRC58
0.102976	0.225	0.176	7.77704e-119	SKCM	CNTRL
0.116737	0.295	0.242	9.36749e-119	SKCM	SFMBT1
0.0851965	0.19	0.144	3.83362e-118	SKCM	TARS
0.068966	0.136	0.097	4.19458e-118	SKCM	GUF1
0.0749613	0.141	0.101	5.26335e-118	SKCM	C12orf45
0.0929675	0.121	0.084	5.7639e-118	SKCM	LINC02328
0.0632122	0.113	0.077	5.82669e-118	SKCM	CHMP2B
0.113399	0.317	0.264	1.01576e-117	SKCM	NPHP3
0.0775289	0.146	0.106	2.11035e-117	SKCM	POLDIP3
0.0540198	0.207	0.156	5.12981e-117	SKCM	TRAF5
0.129328	0.735	0.696	5.42948e-117	SKCM	CHD9
0.0735959	0.376	0.312	8.4601e-117	SKCM	ATP2B4
0.0581906	0.11	0.075	8.63812e-116	SKCM	SCO1
0.132328	0.397	0.345	1.78257e-115	SKCM	PSMD1
0.116372	0.473	0.422	2.68421e-114	SKCM	ZFAND6
0.0615258	0.13	0.092	3.28623e-114	SKCM	AC015923.1
0.102379	0.314	0.26	7.69043e-114	SKCM	PTCD3
0.050699	0.117	0.08	1.04514e-113	SKCM	SPARC
0.106804	0.309	0.259	1.17321e-113	SKCM	PDCD4
0.10068	0.22	0.173	1.44318e-113	SKCM	TECPR2
0.0657439	0.113	0.078	2.34585e-113	SKCM	ANKDD1A
0.09315	0.216	0.169	5.37168e-113	SKCM	AGAP3
0.0823262	0.25	0.199	5.40898e-113	SKCM	NDUFV1
0.0613371	0.197	0.149	1.34153e-112	SKCM	PDE5A
0.0631692	0.116	0.08	1.47857e-112	SKCM	COIL
0.0988989	0.242	0.193	1.68738e-112	SKCM	HSPA4
0.0744413	0.175	0.132	1.92548e-112	SKCM	GTF2H2
0.0347171	0.238	0.185	2.13364e-112	SKCM	HSPH1
0.0754519	0.221	0.171	2.86178e-112	SKCM	SNHG29
0.124875	0.332	0.282	8.4347e-112	SKCM	MIER1
0.0592215	0.107	0.073	1.68115e-111	SKCM	AMMECR1L
0.118999	0.397	0.345	3.16952e-111	SKCM	HNRNPR
0.139808	0.437	0.386	6.38082e-111	SKCM	INVS
0.0697133	0.189	0.143	4.71466e-110	SKCM	SLC27A1
0.061832	0.109	0.075	1.49629e-109	SKCM	HMGN4
0.0727138	0.136	0.098	3.26322e-109	SKCM	HABP4
0.130969	0.514	0.466	4.34141e-109	SKCM	RABGAP1
0.0709564	0.182	0.138	6.66041e-109	SKCM	GSTP1
0.133411	0.38	0.333	7.38182e-109	SKCM	MTREX
0.11983	0.329	0.279	1.18664e-108	SKCM	ANKRD13C
0.0468914	0.528	0.458	2.07644e-108	SKCM	SEPTIN9
0.0945724	0.176	0.133	2.65448e-108	SKCM	LRGUK
0.0548214	0.106	0.072	5.56459e-108	SKCM	SHFL
0.0771967	0.195	0.15	3.43477e-107	SKCM	EXOSC10
0.0878461	0.191	0.147	3.24168e-106	SKCM	ULK2
0.0655636	0.124	0.088	6.43459e-106	SKCM	COX11
0.0714795	0.157	0.117	8.98633e-106	SKCM	ZBTB40
0.0562259	0.108	0.074	1.07589e-105	SKCM	FRG1
0.0573628	0.116	0.081	1.16154e-105	SKCM	AL139807.1
0.0984431	0.193	0.15	1.83981e-105	SKCM	AC027097.2
0.0992826	0.333	0.281	2.51966e-105	SKCM	ABCD3
0.0897939	0.21	0.165	5.31707e-105	SKCM	BTBD1
0.100879	0.127	0.091	5.94696e-105	SKCM	BASP1
0.0568036	0.101	0.069	6.04676e-105	SKCM	AC017101.1
0.0723893	0.123	0.088	2.23379e-104	SKCM	EHD4
0.12328	0.31	0.261	3.19213e-104	SKCM	NT5DC1
0.0716202	0.144	0.106	1.29918e-103	SKCM	ALG6
0.0920073	0.189	0.146	1.44854e-103	SKCM	COMT
0.061107	0.118	0.083	1.48013e-103	SKCM	MBIP
0.0991029	0.31	0.259	2.2375e-103	SKCM	THOC1
0.065794	0.128	0.092	2.44994e-103	SKCM	C5orf24
0.0927241	0.221	0.176	9.93993e-103	SKCM	ATG12
0.156334	0.207	0.163	1.15213e-102	SKCM	NIBAN1
0.0935505	0.506	0.448	1.15846e-102	SKCM	ATR
0.0644307	0.123	0.088	2.80273e-102	SKCM	GPR135
0.0674261	0.144	0.106	4.49336e-102	SKCM	ATP6V1E1
0.0705181	0.15	0.112	6.37967e-102	SKCM	COQ8A
0.0815722	0.219	0.174	4.21254e-101	SKCM	LSM8
0.040447	0.225	0.175	4.32755e-101	SKCM	MBOAT1
0.0673034	0.133	0.097	1.50104e-100	SKCM	HDHD5
0.0634223	0.126	0.091	2.95603e-100	SKCM	DDX59
0.0622356	0.118	0.084	3.11878e-100	SKCM	ZNF280C
0.0937165	0.214	0.17	5.19816e-100	SKCM	TRIM13
0.0685755	0.137	0.1	1.08848e-99	SKCM	DFFA
0.0952584	0.251	0.204	1.38964e-99	SKCM	UBE2O
0.128733	0.373	0.326	1.68148e-99	SKCM	RANBP9
0.0600007	0.122	0.087	8.68702e-99	SKCM	LINC01355
0.0517758	0.107	0.075	8.81947e-99	SKCM	SEMA3B
0.13545	0.525	0.484	9.14537e-99	SKCM	HERC1
0.0947036	0.222	0.178	1.85026e-98	SKCM	TCAIM
0.0624758	0.114	0.081	1.88203e-98	SKCM	RWDD3
0.172028	0.723	0.688	2.8107e-98	SKCM	FHIT
0.0727492	0.121	0.087	2.88758e-98	SKCM	RAB17
0.118473	0.377	0.329	3.10987e-98	SKCM	IBTK
0.0610376	0.121	0.087	5.39374e-98	SKCM	IL17RA
0.0828815	0.227	0.181	6.22629e-98	SKCM	RILPL1
0.0695858	0.157	0.116	6.42696e-98	SKCM	SULT1C2
0.0682971	0.15	0.112	1.29701e-97	SKCM	ANKMY2
0.109899	0.3	0.253	1.50043e-97	SKCM	C6orf62
0.0947654	0.206	0.164	1.53169e-97	SKCM	FAM228B
0.111575	0.323	0.274	6.43246e-97	SKCM	ACBD3
0.0622803	0.112	0.079	6.8455e-97	SKCM	DET1
0.0663178	0.132	0.096	7.00474e-97	SKCM	NPHP4
0.116528	0.364	0.317	1.3046e-96	SKCM	KHDC4
0.104435	0.259	0.213	1.51808e-96	SKCM	BMT2
0.0940764	0.241	0.196	1.66771e-96	SKCM	LRRC28
0.0950811	0.222	0.178	2.85181e-96	SKCM	SDHC
0.101865	0.472	0.423	4.26661e-96	SKCM	ATP9B
0.181307	0.493	0.454	5.17678e-96	SKCM	HIBCH
0.0537326	0.104	0.073	1.73005e-95	SKCM	GTF2H2C
0.0594993	0.108	0.076	4.18848e-95	SKCM	CLTCL1
0.0677141	0.158	0.119	5.87512e-95	SKCM	AC006504.5
0.0808137	0.182	0.142	6.82428e-95	SKCM	CRBN
0.0826861	0.177	0.137	7.02979e-95	SKCM	COPS2
0.0429426	0.15	0.111	2.61836e-94	SKCM	RNF157
0.0652763	0.138	0.102	4.42084e-94	SKCM	AIDA
0.076884	0.19	0.149	5.04302e-94	SKCM	PSMA3
0.0742659	0.184	0.143	1.57757e-93	SKCM	DIS3
0.0731365	0.2	0.156	1.73075e-93	SKCM	PLEKHH2
0.0599165	0.129	0.095	2.20116e-93	SKCM	EID1
0.124702	0.493	0.452	2.84156e-93	SKCM	RC3H1
0.113109	0.318	0.272	4.58309e-93	SKCM	MAP3K7
0.022968	0.528	0.459	6.9076e-93	SKCM	MAP4K4
0.0871961	0.189	0.149	7.06744e-93	SKCM	ARMC10
0.115684	0.544	0.505	7.24383e-93	SKCM	PPP1R12A
0.0819886	0.163	0.125	8.71132e-93	SKCM	NR1D2
0.118736	0.426	0.38	1.21932e-92	SKCM	PCNX1
0.0828447	0.203	0.161	1.86368e-92	SKCM	TTC13
0.0636915	0.126	0.092	1.86598e-92	SKCM	ZFYVE1
0.0971658	0.304	0.257	3.23051e-92	SKCM	FBXW8
0.0972803	0.177	0.138	7.77885e-92	SKCM	BRCA1
0.12687	0.432	0.391	1.24853e-91	SKCM	MAP3K2
0.0872231	0.267	0.22	1.98183e-91	SKCM	PRPF38B
0.125213	0.35	0.306	3.28747e-91	SKCM	CDK5RAP2
0.0539027	0.122	0.089	5.43183e-91	SKCM	TXLNA
0.0997538	0.289	0.243	5.90598e-91	SKCM	DNMT3A
0.0984515	0.271	0.226	1.40625e-90	SKCM	FBXO22
0.0704095	0.157	0.119	1.93317e-90	SKCM	SLC16A1
0.113499	0.304	0.258	2.20394e-90	SKCM	NCK2
0.0640688	0.134	0.099	2.31748e-90	SKCM	DBT
0.0722884	0.171	0.132	2.7145e-90	SKCM	TMEM263
0.0642145	0.15	0.114	2.92781e-90	SKCM	DENND4B
0.0937074	0.257	0.212	3.26153e-90	SKCM	HACD3
0.101656	0.464	0.411	3.42098e-90	SKCM	CMSS1
0.121106	0.496	0.456	7.72219e-90	SKCM	XRCC5
0.0800844	0.106	0.076	1.21708e-89	SKCM	IFI6
0.0838698	0.194	0.153	1.42294e-89	SKCM	NPAT
0.0824349	0.161	0.124	2.76284e-89	SKCM	ZBTB10
0.105667	0.283	0.237	3.39725e-89	SKCM	STXBP4
0.0845555	0.246	0.202	8.11414e-89	SKCM	TMF1
0.116188	0.358	0.314	1.28086e-88	SKCM	ARFIP1
0.0958315	0.304	0.258	1.29388e-88	SKCM	TTC19
0.0917868	0.241	0.198	1.58831e-88	SKCM	CEPT1
0.0629317	0.135	0.1	1.79911e-88	SKCM	NFYA
0.358729	0.139	0.108	6.4632e-88	SKCM	PFKFB4
0.106205	0.346	0.301	7.41488e-88	SKCM	CAPZA1
0.0458467	0.167	0.127	8.45411e-88	SKCM	MIR222HG
0.0546472	0.111	0.08	1.44928e-87	SKCM	ZADH2
0.0729838	0.171	0.133	3.77235e-87	SKCM	HAUS6
0.0818673	0.215	0.173	1.16518e-86	SKCM	APPL1
0.0916832	0.235	0.193	1.17417e-86	SKCM	NUP133
0.111837	0.294	0.25	1.22064e-86	SKCM	CREBRF
0.0812182	0.213	0.17	1.2299e-86	SKCM	PRKCH
0.137658	0.545	0.514	2.82047e-86	SKCM	MLLT10
0.0713315	0.138	0.104	3.25314e-86	SKCM	PEX2
0.0924003	0.275	0.23	6.69879e-86	SKCM	SLC25A26
0.0108422	0.261	0.21	3.37914e-85	SKCM	RPL10A
0.0570061	0.177	0.136	4.82807e-85	SKCM	AL390957.1
0.103176	0.351	0.305	5.92549e-85	SKCM	ADAM17
0.116849	0.323	0.28	6.03678e-85	SKCM	RAP1A
0.0805023	0.212	0.171	7.23971e-85	SKCM	RBM12B
0.0589296	0.12	0.088	7.58303e-85	SKCM	FYCO1
0.0777176	0.185	0.146	1.0271e-84	SKCM	GPALPP1
0.0705012	0.153	0.117	1.74869e-84	SKCM	DBF4
0.0503771	0.104	0.074	2.57567e-84	SKCM	UQCC2
0.0868673	0.332	0.284	4.05436e-84	SKCM	CFAP44
0.0769836	0.151	0.116	4.25821e-84	SKCM	ALG14
0.0710045	0.17	0.133	5.39985e-84	SKCM	SLC25A32
0.0923083	0.219	0.179	6.11567e-84	SKCM	VTA1
0.0523983	0.107	0.077	6.42972e-84	SKCM	TMX1
0.0722345	0.135	0.102	6.75822e-84	SKCM	ZNF197
0.0606523	0.115	0.084	6.85029e-84	SKCM	MMUT
0.081507	0.191	0.153	7.22368e-84	SKCM	AC008443.1
0.0877968	0.268	0.223	9.96802e-84	SKCM	RHOA
0.0487771	0.114	0.082	1.43749e-83	SKCM	ENTR1
0.0891635	0.233	0.189	3.07065e-83	SKCM	CRYL1
0.105575	0.431	0.386	4.02091e-83	SKCM	DHX36
0.144037	0.621	0.603	5.14179e-83	SKCM	CDK13
0.0890075	0.263	0.219	5.63686e-83	SKCM	NAA16
0.0856462	0.247	0.204	6.07455e-83	SKCM	PNPT1
0.0695134	0.168	0.131	6.53417e-83	SKCM	DLD
0.0921566	0.532	0.492	9.13593e-83	SKCM	SMCHD1
0.0930403	0.259	0.217	1.87673e-82	SKCM	SCAF4
0.0541664	0.106	0.077	3.84939e-82	SKCM	ENDOV
0.0645212	0.106	0.077	6.17371e-82	SKCM	AL356124.1
0.0927318	0.277	0.234	1.31271e-81	SKCM	UBXN2A
0.104942	0.586	0.551	1.3487e-81	SKCM	PKN2
0.0532236	0.11	0.08	2.39736e-81	SKCM	KLHL12
0.096804	0.319	0.275	2.42889e-81	SKCM	IREB2
0.0565924	0.138	0.104	2.48244e-81	SKCM	TIMM44
0.0657062	0.14	0.106	4.03645e-81	SKCM	FANCM
0.107652	0.407	0.364	4.66579e-81	SKCM	SEC63
0.119634	0.395	0.35	5.77023e-81	SKCM	FAM222B
0.0570856	0.141	0.106	1.48826e-80	SKCM	AP5Z1
0.0754999	0.229	0.187	1.52235e-80	SKCM	XPO5
0.0387908	0.292	0.241	1.69617e-80	SKCM	ZFAS1
0.0778466	0.376	0.329	5.10537e-80	SKCM	PI4KA
0.0540566	0.113	0.082	5.44804e-80	SKCM	ZKSCAN8
0.0569903	0.128	0.096	6.46581e-80	SKCM	RBBP5
0.0533522	0.115	0.084	1.3253e-79	SKCM	ATXN7L3B
0.0664331	0.177	0.139	1.33758e-79	SKCM	SIAH1
0.0690009	0.137	0.104	1.40642e-79	SKCM	SNU13
0.0601184	0.137	0.103	1.94219e-79	SKCM	ZNF224
0.0818808	0.224	0.184	3.05348e-79	SKCM	PPWD1
0.111044	0.334	0.291	5.23e-79	SKCM	MRPS28
0.0775252	0.309	0.263	8.63649e-79	SKCM	PON2
0.0839783	0.246	0.204	9.37966e-79	SKCM	YTHDF2
0.0590197	0.114	0.084	1.29248e-78	SKCM	IKBIP
0.0789933	0.212	0.172	1.74505e-78	SKCM	BLZF1
0.0504479	0.108	0.079	1.83393e-78	SKCM	ABCC10
0.0705266	0.145	0.111	2.06786e-78	SKCM	ZNF76
0.108018	0.372	0.33	3.651e-78	SKCM	AKAP10
0.0538562	0.107	0.078	6.49552e-78	SKCM	BPHL
0.0515243	0.115	0.085	1.31223e-77	SKCM	POLM
0.074553	0.185	0.147	1.31988e-77	SKCM	GEN1
0.0868014	0.588	0.539	4.97538e-77	SKCM	ZSWIM6
0.0576033	0.116	0.086	5.71432e-77	SKCM	TTC4
0.0496094	0.105	0.076	7.5037e-77	SKCM	CBLL1
0.0396858	0.112	0.082	9.19634e-77	SKCM	ZNF322
0.0629924	0.139	0.106	1.15433e-76	SKCM	DRAM2
0.0542155	0.122	0.091	1.2683e-76	SKCM	RBAK
0.103137	0.392	0.348	1.37924e-76	SKCM	CDK17
0.134536	0.487	0.453	1.46525e-76	SKCM	UMAD1
0.0947479	0.245	0.206	1.61123e-76	SKCM	FASTKD1
0.0714584	0.157	0.123	3.7977e-76	SKCM	CPSF2
0.100427	0.154	0.12	6.96409e-76	SKCM	DNAJC6
0.107039	0.548	0.512	1.62707e-75	SKCM	SDCCAG8
0.0811818	0.377	0.329	1.9707e-75	SKCM	RBM5
0.0606719	0.236	0.301	3.14458e-75	SKCM	RPS6KA2
0.0992758	0.366	0.324	3.17235e-75	SKCM	ARMC8
0.0749318	0.237	0.196	3.26548e-75	SKCM	UCK2
0.0908599	0.267	0.224	3.55055e-75	SKCM	NFKBIZ
0.0779342	0.189	0.152	3.84434e-75	SKCM	ME2
0.0500321	0.123	0.092	6.2189e-75	SKCM	ADAT2
0.0711395	0.175	0.138	1.32061e-74	SKCM	CHN1
0.0727161	0.178	0.143	1.34175e-74	SKCM	CCDC47
0.0884329	0.298	0.256	1.57941e-74	SKCM	USP14
0.0771288	0.21	0.172	3.4145e-74	SKCM	PANK3
0.112965	0.35	0.311	4.1378e-74	SKCM	KPNA1
0.0807257	0.217	0.178	4.95124e-74	SKCM	TRIM27
0.0744797	0.187	0.151	7.49916e-74	SKCM	GRSF1
0.0711754	0.338	0.292	9.64238e-74	SKCM	FNIP2
0.0875852	0.357	0.313	1.1024e-73	SKCM	SRRM1
0.0984165	0.439	0.395	1.12925e-73	SKCM	TJP1
0.0576409	0.132	0.101	1.34635e-73	SKCM	TRMU
0.0696381	0.567	0.526	1.51991e-73	SKCM	MEF2A
0.0528359	0.112	0.083	2.73699e-73	SKCM	LINC00667
0.0677073	0.142	0.11	3.23938e-73	SKCM	AC093157.1
0.0715819	0.173	0.138	3.75358e-73	SKCM	TIMMDC1
0.0715335	0.201	0.163	3.80887e-73	SKCM	MRPS6
0.060453	0.143	0.111	7.6062e-73	SKCM	AC015871.1
0.0887466	0.212	0.174	1.44846e-72	SKCM	HECTD2
0.104309	0.51	0.469	1.60021e-72	SKCM	DCAF6
0.0535046	0.131	0.099	1.72205e-72	SKCM	HSD17B11
0.053656	0.125	0.095	2.53896e-72	SKCM	TIMM17A
0.0957112	0.454	0.412	2.72977e-72	SKCM	NEMF
0.0896675	0.252	0.212	1.10245e-71	SKCM	LINC00662
0.0564265	0.475	0.433	1.12895e-71	SKCM	MDM4
0.0541738	0.125	0.094	1.1907e-71	SKCM	RAB5C
0.0598489	0.146	0.113	1.20161e-71	SKCM	QTRT2
0.0644858	0.143	0.111	1.78966e-71	SKCM	DCAF17
0.0737343	0.269	0.228	2.00441e-71	SKCM	TPM3
0.07899	0.283	0.241	3.54523e-71	SKCM	PDCD6
0.0923857	0.364	0.321	5.296e-71	SKCM	SRSF5
0.0656997	0.176	0.141	1.17814e-70	SKCM	PLEKHM2
0.0554158	0.124	0.094	1.52115e-70	SKCM	ANKRD23
0.042294	0.164	0.128	1.62259e-70	SKCM	NABP1
0.104628	0.262	0.223	2.84734e-70	SKCM	TULP3
0.104708	0.372	0.334	8.5924e-70	SKCM	PAPOLA
0.0754537	0.25	0.209	8.66619e-70	SKCM	HLTF
0.0598928	0.155	0.122	8.71334e-70	SKCM	WRNIP1
0.0722335	0.216	0.178	9.31133e-70	SKCM	DDX31
0.164443	0.53	0.511	1.0208e-69	SKCM	ASCC3
0.065939	0.208	0.171	1.38146e-69	SKCM	AK2
0.0739713	0.222	0.183	1.78951e-69	SKCM	LAMTOR5-AS1
0.0541448	0.113	0.084	1.98158e-69	SKCM	MTERF3
0.0764973	0.174	0.14	2.17068e-69	SKCM	TAF11
0.075992	0.229	0.191	3.7795e-69	SKCM	FLOT1
0.206919	0.488	0.466	9.07844e-69	SKCM	CBLB
0.067161	0.525	0.479	9.89858e-69	SKCM	KTN1
0.0706173	0.19	0.155	1.80623e-68	SKCM	XPC
0.0573121	0.141	0.109	1.87137e-68	SKCM	WBP11
0.0786554	0.269	0.229	2.52503e-68	SKCM	CSNK1E
0.146601	0.44	0.404	2.83417e-68	SKCM	ZFHX3
0.0716131	0.189	0.153	2.88609e-68	SKCM	GOSR2
0.0539906	0.113	0.084	3.64772e-68	SKCM	C11orf65
0.0924267	0.174	0.14	4.70536e-68	SKCM	SP110
0.083064	0.311	0.269	6.23026e-68	SKCM	RAPH1
0.0902384	0.31	0.27	8.05587e-68	SKCM	CAND1
0.0561548	0.126	0.096	9.45297e-68	SKCM	PLGRKT
0.0776396	0.351	0.31	1.30089e-67	SKCM	RANBP2
[truncated: 38,544 more rows]

## Sheet: s2c_DACRs_tissue_cancer_sel
peak	Cancer	Annotation	Gene	pct.1	pct.2	p_val_adj	avg_log2FC
chr1-1006219-1006719	CRC	Intron (ENST00000624652.1/9636, intron 1 of 2)	ISG15	0.119	0.038	0	1.69256
chr1-1024525-1025025	OV	Intron (ENST00000379370.7/375790, intron 2 of 35)	AGRN	0.109	0.056	2.73506e-149	1.05556
chr1-10495861-10496361	HNSCC	Intron (ENST00000356607.9/5195, intron 2 of 8)	PEX14	0.11	0.03	0	1.89095
chr1-1068981-1069481	CESC	Exon (ENST00000412397.2/100288175, exon 10 of 10)	LOC100288175	0.141	0.1	7.06359e-79	0.511078
chr1-1073602-1074102	CESC	5' UTR	RNF223	0.135	0.055	0	1.33227
chr1-109113728-109114228	BRCA	Promoter	C1orf194	0.121	0.044	7.52788e-308	1.50202
chr1-109240566-109241066	HNSCC	Distal Intergenic	SARS1	0.116	0.047	2.984801308246e-311	1.36628
chr1-109763665-109764165	CRC	Promoter	EPS8L3	0.111	0.022	0	2.36249
chr1-109927874-109928374	ccRCC	Intron (ENST00000329608.11/1435, intron 8 of 8)	CSF1	0.271	0.021	0	3.81997
chr1-110188182-110188682	SKCM	Intron (ENST00000331565.5/388662, intron 6 of 11)	SLC6A17	0.116	0.007	0	4.07616
chr1-110606213-110606713	GBM	Promoter	KCNA2	0.133	0.016	0	3.09792
chr1-110631242-110631742	MM	Promoter	KCNA2	0.117	0.006	0	4.37743
chr1-111733827-111734327	GBM	Intron (ENST00000527570.1/55924, intron 1 of 2)	INKA2	0.104	0.007	0	3.90751
chr1-11355526-11356026	GBM	Distal Intergenic	UBIAD1	0.109	0.006	0	4.23604
chr1-1136649-1137149	CRC	Promoter	LINC01342	0.111	0.041	6.6551927922699e-313	1.47289
chr1-11499782-11500282	GBM	Intron (ENST00000294484.7/57540, intron 1 of 20)	DISP3	0.107	0.003	0	5.16916
chr1-115056302-115056802	ccRCC	Intron (ENST00000433172.3/10100, intron 6 of 6)	TSPAN2	0.117	0.008	0	3.93914
chr1-116415664-116416164	SKCM	Intron (ENST00000608511.6/84852, intron 1 of 2)	ATP1A1-AS1	0.104	0.006	0	4.28146
chr1-116433269-116433769	SKCM	Exon (ENST00000449303.2/ENST00000449303.2, exon 1 of 2)	ATP1A1-AS1	0.229	0.03	0	3.04591
chr1-11647928-11648428	SKCM	3' UTR	FBXO2	0.134	0.015	0	3.20106
chr1-116679154-116679654	SKCM	Distal Intergenic	MIR320B1	0.131	0.006	0	4.64977
chr1-11701491-11701991	GBM	Intron (ENST00000294485.6/374946, intron 1 of 6)	DRAXIN	0.178	0.01	0	4.23344
chr1-117654522-117655022	MM	Distal Intergenic	TENT5C	0.13	0.007	0	4.38526
chr1-117664265-117664765	MM	Distal Intergenic	TENT5C	0.118	0.003	0	5.25454
chr1-117802474-117802974	SKCM	Distal Intergenic	GDAP2	0.115	0.005	0	4.72929
chr1-11796356-11796856	ccRCC	Promoter	MTHFR	0.109	0.011	0	3.35339
chr1-118960498-118960998	CRC	Intron (ENST00000207157.7/6913, intron 1 of 7)	TBX15	0.133	0.037	0	1.92573
chr1-119686602-119687102	BRCA_Basal	Intron (ENST00000493622.5/26227, intron 2 of 6)	PHGDH	0.117	0.019	0	2.6837
chr1-119711624-119712124	BRCA_Basal	Promoter	PHGDH	0.119	0.037	6.38868e-246	1.7427
chr1-119712527-119713027	BRCA_Basal	Promoter	PHGDH	0.114	0.037	3.23936e-215	1.66317
chr1-119732643-119733143	BRCA_Basal	Intron (ENST00000641597.1/26227, intron 8 of 14)	PHGDH	0.159	0.017	0	3.30239
chr1-12556300-12556800	SKCM	Distal Intergenic	MIR6730	0.112	0.014	0	3.03027
chr1-1298738-1299238	GBM	Promoter	ACAP3	0.105	0.016	0	2.76224
chr1-1344731-1345231	CESC	Intron (ENST00000378891.9/1855, intron 1 of 14)	DVL1	0.116	0.043	0	1.45019
chr1-13730851-13731351	MM	Promoter	PRDM2	0.132	0.009	0	4.00073
chr1-1434163-1434663	BRCA_Basal	Promoter	LINC01770	0.1	0.048	1.51999e-68	1.02779
chr1-145711193-145711693	ccRCC	Distal Intergenic	PDZK1	0.22	0.017	0	3.79902
chr1-145891126-145891626	BRCA	3' UTR	ANKRD35	0.119	0.031	0	1.94999
chr1-147612331-147612831	BRCA	Intron (ENST00000234739.8/607, intron 4 of 9)	BCL9	0.121	0.009	0	3.81902
chr1-147716936-147717436	CESC	Distal Intergenic	GJA5	0.135	0.066	2.61233e-287	1.0479
chr1-147757116-147757616	BRCA_Basal	3' UTR	GJA5	0.174	0.028	0	2.64207
chr1-148263490-148263990	BRCA_Basal	Exon (ENST00000363009.1/ENST00000363009.1, exon 1 of 1)	LOC101927468	0.106	0.039	4.17383e-141	1.42715
chr1-148334240-148334740	BRCA_Basal	Promoter	MIR5087	0.102	0.046	1.20069e-80	1.09787
chr1-148362578-148363078	PDAC	Promoter	RNVU1-1	0.104	0.018	0	2.49611
chr1-148388665-148389165	BRCA_Basal	Exon (ENST00000638958.1/ENST00000638958.1, exon 1 of 7)	MIR6077	0.157	0.076	2.20124e-116	1.01367
chr1-148432757-148433257	BRCA_Basal	Exon (ENST00000639159.1/388685, exon 6 of 6)	PDE4DIPP6	0.167	0.039	0	2.0942
chr1-149937299-149937799	PDAC	Promoter	MTMR11	0.101	0.051	1.43158e-152	0.962322
chr1-150006760-150007260	SKCM	Intron (ENST00000417191.2/56957, intron 1 of 10)	OTUD7B	0.148	0.01	0	3.98259
chr1-150160267-150160767	MM	Intron (ENST00000502767.1/105371433, intron 1 of 2)	LOC105371433	0.167	0.008	0	4.54841
chr1-150163018-150163518	UCEC	Intron (ENST00000502767.1/105371433, intron 1 of 2)	LOC105371433	0.119	0.069	2.18778e-179	0.889333
chr1-150259173-150259673	SKCM	Intron (ENST00000647854.1/23632, intron 2 of 11)	CA14	0.128	0.016	0	3.03348
chr1-150259754-150260254	OV	Exon (ENST00000647854.1/23632, exon 3 of 12)	CA14	0.129	0.059	2.52466e-212	1.18389
chr1-15028037-15028537	OV	Intron (ENST00000636203.1/23254, intron 4 of 16)	KAZN	0.121	0.039	0	1.66916
chr1-150977216-150977716	PDAC	Distal Intergenic	CERS2	0.122	0.059	4.95661e-215	1.03489
chr1-151195182-151195682	PDAC	Promoter	VPS72	0.114	0.049	5.15979e-258	1.19591
chr1-151372476-151372976	BRCA	Promoter	SELENBP1	0.157	0.065	1.48141e-299	1.26996
chr1-151406081-151406581	SKCM	Exon (ENST00000392723.5/23126, exon 17 of 17)	POGZ	0.138	0.006	0	4.62606
chr1-151512956-151513456	OV	Intron (ENST00000505188.5/57530, intron 1 of 1)	CGN	0.131	0.064	3.10236e-182	1.06917
chr1-151513488-151513988	PDAC	Intron (ENST00000505188.5/57530, intron 1 of 1)	CGN	0.169	0.059	0	1.54986
chr1-151716668-151717168	GBM	Promoter	CELF3	0.101	0.014	0	2.83981
chr1-151739885-151740385	BRCA	Distal Intergenic	RIIAD1	0.103	0.025	0	2.05845
chr1-151831595-151832095	BRCA	Promoter	RORC	0.128	0.046	0	1.52017
chr1-151832492-151832992	BRCA	Promoter	RORC	0.176	0.063	0	1.49847
chr1-151860766-151861266	BRCA_Basal	Distal Intergenic	THEM5	0.1	0.009	0	3.58314
chr1-151871507-151872007	BRCA_Basal	3' UTR	THEM4	0.116	0.012	0	3.25967
chr1-15206904-15207404	GBM	Intron (ENST00000428417.5/55092, intron 1 of 2)	C1orf195	0.1	0.014	0	2.94941
chr1-153122807-153123307	CESC	Distal Intergenic	SPRR2F	0.146	0.043	0	1.80664
chr1-153288517-153289017	HNSCC	Distal Intergenic	PGLYRP3	0.1	0.019	0	2.41455
chr1-153357546-153358046	CESC	Promoter	S100A9	0.111	0.024	0	2.26908
chr1-153365110-153365610	CESC	Distal Intergenic	S100A9	0.107	0.022	0	2.36961
chr1-153490182-153490682	BRCA_Basal	Distal Intergenic	S100A7	0.14	0.049	3.72109e-212	1.48818
chr1-153515812-153516312	PDAC	Distal Intergenic	S100A6	0.148	0.064	0	1.19729
chr1-153533044-153533544	PDAC	Downstream (1-2kb)	S100A6	0.134	0.062	5.72883e-270	1.1107
chr1-153533635-153534135	PDAC	Exon (ENST00000420695.1/ENST00000420695.1, exon 1 of 2)	S100A6	0.119	0.057	9.72484e-211	1.04434
chr1-153567652-153568152	PDAC	Promoter	S100A2	0.116	0.042	0	1.46113
chr1-153608646-153609146	PDAC	5' UTR	S100A16	0.179	0.085	0	1.04092
chr1-153626825-153627325	OV	Promoter	S100A13	0.119	0.064	4.23234e-133	0.943311
chr1-153649762-153650262	BRCA	Distal Intergenic	SNAPIN	0.103	0.023	0	2.21623
chr1-153697154-153697654	OV	Distal Intergenic	MIR8083	0.196	0.021	0	3.2861
chr1-153698062-153698562	OV	Distal Intergenic	MIR8083	0.151	0.018	0	3.11636
chr1-153750328-153750828	ccRCC	Promoter	INTS3	0.121	0.009	0	3.834
chr1-153752501-153753001	ccRCC	Intron (ENST00000318967.7/65123, intron 8 of 29)	INTS3	0.179	0.008	0	4.60222
chr1-153763501-153764001	SKCM	3' UTR	INTS3	0.141	0.016	0	3.23322
chr1-153790924-153791424	MM	Intron (ENST00000637918.1/57459, intron 2 of 3)	LOC343052	0.206	0.011	0	4.33039
chr1-154193745-154194245	BRCA	Promoter	MIR190B	0.122	0.017	0	2.92859
chr1-154418089-154418589	PDAC	Intron (ENST00000622330.4/3570, intron 1 of 6)	IL6R	0.201	0.095	0	1.08702
chr1-154791158-154791658	MM	Intron (ENST00000271915.9/3782, intron 2 of 7)	KCNN3	0.133	0.008	0	4.19852
chr1-154837600-154838100	MM	Intron (ENST00000271915.9/3782, intron 1 of 7)	KCNN3	0.183	0.009	0	4.39013
chr1-154859805-154860305	MM	Promoter	KCNN3	0.197	0.008	0	4.822
chr1-154860392-154860892	MM	Promoter	KCNN3	0.27	0.008	0	5.21186
chr1-154896714-154897214	OV	Distal Intergenic	KCNN3	0.115	0.017	0	2.82326
chr1-154932050-154932550	PDAC	Exon (ENST00000368467.4/10654, exon 2 of 5)	PMVK	0.128	0.049	0	1.37403
chr1-155038440-155038940	BRCA	Intron (ENST00000423025.6/149095, intron 3 of 15)	DCST1	0.141	0.039	0	1.87307
chr1-155043264-155043764	BRCA	Exon (ENST00000525273.5/149095, exon 10 of 15)	DCST1-AS1	0.107	0.019	0	2.55058
chr1-155044791-155045291	BRCA	Exon (ENST00000452962.1/100505666, exon 2 of 2)	DCST1-AS1	0.122	0.047	4.06539e-266	1.38284
chr1-155062597-155063097	BRCA_Basal	3' UTR	ADAM15	0.106	0.048	5.62243e-88	1.1215
chr1-155082966-155083466	BRCA_Basal	Intron (ENST00000505139.1/1944, intron 1 of 4)	EFNA3	0.135	0.054	4.27782e-171	1.34564
chr1-155129738-155130238	BRCA_Basal	Exon (ENST00000474413.5/1942, exon 1 of 5)	EFNA1	0.133	0.063	1.04077e-100	1.04225
chr1-155177100-155177600	BRCA	Exon (ENST00000392451.6/80128, exon 6 of 11)	TRIM46	0.142	0.043	0	1.74788
chr1-155192812-155193312	OV	Promoter	MUC1	0.236	0.123	0	1.06251
chr1-155651120-155651620	BRCA	Intron (ENST00000500626.2/ENST00000500626.2, intron 1 of 8)	YY1AP1	0.106	0.035	2.20172e-306	1.63764
chr1-155716910-155717410	MM	Exon (ENST00000471214.5/7818, exon 5 of 12)	DAP3	0.127	0.004	0	5.00636
chr1-155961895-155962395	PDAC	Promoter	ARHGEF2	0.128	0.035	0	1.88584
chr1-156003293-156003793	PDAC	5' UTR	SSR2	0.1	0.022	0	2.21398
chr1-156006874-156007374	BRCA_Basal	5' UTR	SSR2	0.121	0.027	0	2.17701
chr1-156060872-156061372	BRCA	Promoter	RAB25	0.163	0.066	0	1.29789
chr1-156125023-156125523	PDAC	Promoter	LMNA	0.104	0.052	5.38778e-159	0.969957
chr1-156149364-156149864	MM	Promoter	SEMA4A	0.167	0.011	0	3.99346
chr1-156152652-156153152	ccRCC	Promoter	SEMA4A	0.128	0.013	0	3.354
chr1-156390321-156390821	GBM	Exon (ENST00000451362.1/ENST00000451362.1, exon 2 of 2)	RHBG	0.142	0.009	0	4.13201
chr1-156400469-156400969	GBM	Distal Intergenic	MIR9-1HG	0.148	0.008	0	4.24668
chr1-156401703-156402203	GBM	Downstream (2-3kb)	MIR9-1HG	0.125	0.007	0	4.24686
chr1-156412610-156413110	GBM	Promoter	MIR9-1HG	0.133	0.004	0	5.08794
chr1-156413512-156414012	GBM	Promoter	MIR9-1HG	0.142	0.007	0	4.44846
chr1-156429156-156429656	GBM	Promoter	MIR9-1HG	0.115	0.006	0	4.39601
chr1-156430114-156430614	GBM	Promoter	MIR9-1HG	0.117	0.005	0	4.57146
chr1-156462225-156462725	BRCA	Downstream (1-2kb)	MIR9-1HG	0.124	0.028	0	2.1644
chr1-156471377-156471877	BRCA	Intron (ENST00000368240.6/4209, intron 6 of 9)	MEF2D	0.195	0.029	0	2.80376
chr1-156503206-156503706	PDAC	Distal Intergenic	MEF2D	0.108	0.055	1.4142e-162	0.959286
chr1-156637874-156638374	GBM	Exon (ENST00000606343.1/ENST00000606343.1, exon 1 of 1)	BCAN	0.108	0.008	0	3.80432
chr1-156641037-156641537	GBM	Promoter	BCAN	0.116	0.01	0	3.55808
chr1-156689379-156689879	OV	Exon (ENST00000650347.1/ENST00000650347.1, exon 1 of 2)	NES	0.106	0.06	1.27777e-105	0.884689
chr1-156692787-156693287	BRCA	Intron (ENST00000650347.1/ENST00000650347.1, intron 1 of 1)	CRABP2	0.147	0.043	0	1.77347
chr1-156694004-156694504	BRCA	Intron (ENST00000650347.1/ENST00000650347.1, intron 1 of 1)	CRABP2	0.117	0.039	0	1.60142
chr1-156709726-156710226	BRCA	Distal Intergenic	CRABP2	0.13	0.047	0	1.48844
chr1-156747100-156747600	OV	Promoter	HDGF	0.123	0.095	1.15523e-29	0.423565
chr1-156907220-156907720	PDAC	Exon (ENST00000338302.7/375033, exon 8 of 24)	PEAR1	0.111	0.028	0	1.97087
chr1-157033992-157034492	SKCM	Intron (ENST00000368194.7/9826, intron 1 of 40)	ARHGEF11	0.195	0.018	0	3.53982
chr1-157154812-157155312	PDAC	Distal Intergenic	ETV3	0.106	0.048	1.44163e-215	1.1302
chr1-157510582-157511082	MM	Downstream (2-3kb)	FCRL5	0.105	0.004	0	4.95634
chr1-157523981-157524481	MM	3' UTR	FCRL5	0.22	0.003	0	6.24627
chr1-157726666-157727166	MM	Distal Intergenic	FCRL3	0.102	0.003	0	5.29523
chr1-157806411-157806911	MM	Exon (ENST00000480310.1/115350, exon 2 of 2)	FCRL1	0.151	0.003	0	5.63378
chr1-158002558-158003058	OV	Intron (ENST00000368173.7/55243, intron 1 of 12)	KIRREL1	0.131	0.017	0	3.02901
chr1-158989237-158989737	SKCM	Distal Intergenic	IFI16	0.108	0.007	0	3.92996
chr1-159056296-159056796	SKCM	Distal Intergenic	AIM2	0.134	0.006	0	4.56492
chr1-159068063-159068563	MM	Intron (ENST00000368129.3/9447, intron 1 of 2)	AIM2	0.143	0.005	0	4.82883
chr1-159222340-159222840	SKCM	Distal Intergenic	CADM3-AS1	0.134	0.001	0	6.5669
chr1-159899928-159900428	BRCA	Promoter	MIR4259	0.222	0.088	0	1.36876
chr1-159910288-159910788	PDAC	Exon (ENST00000623350.1/ENST00000623350.1, exon 1 of 1)	CFAP45	0.142	0.045	0	1.65924
chr1-159945390-159945890	OV	Promoter	IGSF9	0.171	0.102	1.20412e-148	0.806251
chr1-159960637-159961137	PDAC	Promoter	LINC01133	0.106	0.035	0	1.60082
chr1-160062018-160062518	GBM	Exon (ENST00000435580.2/ENST00000435580.2, exon 1 of 5)	KCNJ10	0.197	0.018	0	3.46413
chr1-160068113-160068613	GBM	Promoter	KCNJ10	0.165	0.009	0	4.26377
chr1-160117741-160118241	GBM	Intron (ENST00000472488.5/477, intron 1 of 19)	ATP1A2	0.145	0.014	0	3.47835
chr1-160218749-160219249	OV	Promoter	DCAF8	0.105	0.016	0	2.77029
chr1-160307264-160307764	GBM	Intron (ENST00000647799.1/1314, intron 12 of 30)	COPA	0.13	0.008	0	4.17747
chr1-160795801-160796301	MM	Promoter	LY9	0.146	0.005	0	4.81528
chr1-160837397-160837897	SKCM	Intron (ENST00000481677.1/51744, intron 2 of 3)	CD244	0.147	0.011	0	3.79852
chr1-161074649-161075149	HNSCC	Promoter	NECTIN4	0.167	0.035	0	2.28173
chr1-161083325-161083825	PDAC	Intron (ENST00000368012.4/81607, intron 1 of 8)	NECTIN4	0.258	0.12	0	1.10842
chr1-161089370-161089870	BRCA	Promoter	NECTIN4	0.125	0.054	5.56901e-218	1.2189
chr1-161185238-161185738	MM	3' UTR	B4GALT3	0.17	0.014	0	3.68625
chr1-16143683-16144183	PDAC	Intron (ENST00000358432.8/1969, intron 3 of 16)	EPHA2	0.141	0.044	0	1.66764
chr1-16158911-16159411	HNSCC	Exon (ENST00000426353.1/ENST00000426353.1, exon 1 of 2)	EPHA2	0.112	0.034	0	1.76728
chr1-161994139-161994639	SKCM	Intron (ENST00000294794.7/25903, intron 6 of 7)	OLFML2B	0.134	0.012	0	3.58056
chr1-16212314-16212814	UCEC	Promoter	ARHGEF19	0.101	0.037	0	1.56761
chr1-16216105-16216605	UCEC	Exon (ENST00000442385.5/ENST00000442385.5, exon 2 of 3)	ARHGEF19	0.102	0.054	1.15241e-177	0.993428
chr1-162207111-162207611	BRCA	Intron (ENST00000361897.10/9722, intron 2 of 9)	MIR4654	0.102	0.033	1.85587e-295	1.65283
chr1-162213431-162213931	BRCA_Basal	Intron (ENST00000361897.10/9722, intron 2 of 9)	MIR4654	0.137	0.052	1.17133e-181	1.38054
chr1-162248843-162249343	GBM	Intron (ENST00000361897.10/9722, intron 2 of 9)	MIR4654	0.128	0.004	0	4.98077
chr1-162381287-162381787	PDAC	Promoter	C1orf226	0.109	0.033	0	1.7379
chr1-162530208-162530708	MM	Distal Intergenic	UAP1	0.111	0.006	0	4.37262
chr1-162678342-162678842	ccRCC	Intron (ENST00000446985.6/4921, intron 2 of 17)	DDR2	0.136	0.013	0	3.47673
chr1-163399857-163400357	GBM	Distal Intergenic	NUF2	0.107	0.005	0	4.48599
chr1-164601952-164602452	BRCA_Basal	Intron (ENST00000340699.7/5087, intron 3 of 3)	PBX1	0.14	0.056	1.54484e-159	1.27765
chr1-164602600-164603100	BRCA_Basal	Intron (ENST00000340699.7/5087, intron 3 of 3)	PBX1	0.11	0.031	2.25954e-220	1.77235
chr1-164611653-164612153	BRCA_Basal	Intron (ENST00000340699.7/5087, intron 3 of 3)	PBX1	0.188	0.061	0	1.6073
chr1-164651543-164652043	PDAC	Exon (ENST00000558796.2/ENST00000558796.2, exon 1 of 3)	PBX1	0.11	0.044	1.01542e-290	1.31533
chr1-165467604-165468104	SKCM	Distal Intergenic	RXRG	0.255	0.005	0	5.72958
chr1-165606568-165607068	ccRCC	Intron (ENST00000659914.1/ENST00000659914.1, intron 1 of 2)	MGST3	0.125	0.007	0	4.24723
chr1-165645856-165646356	PDAC	Exon (ENST00000461759.1/ENST00000461759.1, exon 1 of 2)	MGST3	0.109	0.025	0	2.117
chr1-16608153-16608653	BRCA	Promoter	NBPF1	0.198	0.01	0	4.41619
chr1-166170669-166171169	SKCM	Intron (ENST00000653824.1/ENST00000653824.1, intron 1 of 2)	FAM78B	0.133	0.008	0	4.12838
chr1-16623873-16624373	CESC	Exon (ENST00000412962.4/84809, exon 14 of 18)	CROCCP2	0.227	0.102	0	1.24156
chr1-166947408-166947908	GBM	Intron (ENST00000529387.5/387597, intron 3 of 3)	ILDR2	0.212	0.022	0	3.35283
chr1-167082621-167083121	CRC	Intron (ENST00000632571.1/10223, intron 1 of 3)	GPA33	0.147	0.036	0	2.1594
chr1-167121404-167121904	PDAC	Intron (ENST00000632571.1/10223, intron 1 of 3)	STYXL2	0.105	0.037	0	1.52984
chr1-167447559-167448059	PDAC	Intron (ENST00000483825.5/919, intron 1 of 6)	CD247	0.135	0.019	0	2.90553
chr1-167553041-167553541	OV	Exon (ENST00000466652.2/8804, exon 1 of 5)	CREG1	0.108	0.073	2.12155e-53	0.612281
chr1-168091684-168092184	SKCM	Intron (ENST00000539777.5/23432, intron 2 of 4)	GPR161	0.102	0.006	0	4.12098
chr1-168112850-168113350	HNSCC	Intron (ENST00000546300.5/23432, intron 1 of 4)	GPR161	0.103	0.037	5.24331871932608e-314	1.49667
chr1-168228824-168229324	BRCA_Basal	Intron (ENST00000367829.5/375035, intron 1 of 5)	SFT2D2	0.151	0.019	0	2.97849
chr1-168230648-168231148	ccRCC	Intron (ENST00000367829.5/375035, intron 1 of 5)	SFT2D2	0.1	0.007	0	3.7904
chr1-168906847-168907347	BRCA_Basal	Intron (ENST00000650631.1/1805, intron 4 of 8)	LINC00626	0.108	0.027	5.76041e-287	2.04562
chr1-168972791-168973291	BRCA	Intron (ENST00000650631.1/1805, intron 4 of 8)	LINC00970	0.1	0.009	0	3.56479
chr1-169102421-169102921	BRCA_Basal	Intron (ENST00000650631.1/1805, intron 1 of 8)	DPT	0.108	0.043	1.11538e-132	1.33291
chr1-16926543-16927043	GBM	Intron (ENST00000466256.6/9696, intron 1 of 8)	CROCC	0.13	0.011	0	3.75426
chr1-16984528-16985028	GBM	Intron (ENST00000446261.1/ENST00000446261.1, intron 1 of 1)	MFAP2	0.115	0.017	0	2.92893
chr1-17089512-17090012	SKCM	Intron (ENST00000375486.9/11240, intron 6 of 15)	PADI2	0.176	0.021	0	3.11549
chr1-17109767-17110267	BRCA_Basal	Intron (ENST00000375486.9/11240, intron 1 of 15)	PADI2	0.118	0.021	0	2.43101
chr1-17119251-17119751	BRCA_Basal	Promoter	PADI2	0.115	0.056	1.80957e-73	0.9749
chr1-171252392-171252892	MM	Intron (ENST00000367750.7/2326, intron 1 of 8)	FMO1	0.126	0.006	0	4.34375
chr1-171344232-171344732	ccRCC	Distal Intergenic	TOP1P1	0.105	0.009	0	3.6367
chr1-171600375-171600875	ccRCC	Promoter	MYOCOS	0.12	0.01	0	3.56724
chr1-171606279-171606779	ccRCC	Intron (ENST00000636697.1/110806290, intron 1 of 3)	MYOCOS	0.104	0.008	0	3.79554
chr1-172431561-172432061	BRCA	Intron (ENST00000484368.1/5279, intron 1 of 4)	C1orf105	0.109	0.043	2.49755e-223	1.33919
chr1-172499535-172500035	BRCA_Basal	Distal Intergenic	SUCO	0.133	0.049	2.01836e-197	1.4511
chr1-172746227-172746727	BRCA	Distal Intergenic	FASLG	0.123	0.039	0	1.66396
chr1-172818867-172819367	MM	Intron (ENST00000432694.2/ENST00000432694.2, intron 1 of 4)	FASLG	0.15	0.006	0	4.78315
chr1-172999147-172999647	SKCM	Intron (ENST00000432694.2/ENST00000432694.2, intron 1 of 4)	TNFSF18	0.101	0.008	0	3.76062
chr1-173507322-173507822	OV	Intron (ENST00000367714.4/284525, intron 24 of 27)	PRDX6-AS1	0.144	0.04	0	1.90329
chr1-17519905-17520405	CESC	Distal Intergenic	ARHGEF10L	0.132	0.066	8.13745e-268	1.01733
chr1-175317648-175318148	BRCA	3' UTR	TNR	0.101	0.017	0	2.5715
chr1-177650942-177651442	ccRCC	Intron (ENST00000670728.1/ENST00000670728.1, intron 1 of 3)	LINC01741	0.144	0.008	0	4.30849
chr1-177969853-177970353	PDAC	Promoter	SEC16B	0.12	0.026	0	2.21351
chr1-178536775-178537275	PDAC	Intron (ENST00000419909.6/84066, intron 13 of 15)	C1orf220	0.135	0.038	0	1.80469
chr1-178581260-178581760	MM	Distal Intergenic	C1orf220	0.132	0.01	0	3.83479
chr1-178605929-178606429	MM	Distal Intergenic	C1orf220	0.114	0.005	0	4.48402
chr1-179175496-179175996	BRCA_Basal	Intron (ENST00000367623.8/27, intron 1 of 10)	ABL2	0.151	0.028	0	2.45082
chr1-179591395-179591895	BRCA_Basal	Promoter	TDRD5	0.102	0.04	1.5182e-118	1.32771
chr1-180157479-180157979	BRCA	Intron (ENST00000367602.8/5768, intron 1 of 11)	QSOX1	0.13	0.022	0	2.59618
chr1-180167967-180168467	PDAC	Intron (ENST00000367602.8/5768, intron 2 of 11)	QSOX1	0.217	0.099	0	1.1328
chr1-180586484-180586984	OV	Distal Intergenic	OVAAL	0.116	0.027	0	2.12239
chr1-180848983-180849483	MM	Intron (ENST00000367589.3/9213, intron 10 of 13)	XPR1	0.114	0.004	0	4.99529
chr1-180926492-180926992	GBM	Intron (ENST00000367588.9/57710, intron 3 of 8)	KIAA1614	0.149	0.021	0	2.90764
chr1-180953245-180953745	BRCA_Basal	Intron (ENST00000358073.2/ENST00000358073.2, intron 1 of 1)	KIAA1614-AS1	0.105	0.034	5.06929e-180	1.6136
chr1-181112437-181112937	PDAC	Distal Intergenic	IER5	0.145	0.067	1.68371e-292	1.10488
chr1-181117532-181118032	BRCA	Distal Intergenic	IER5	0.129	0.04	0	1.7055
chr1-181119175-181119675	BRCA	Distal Intergenic	IER5	0.141	0.039	0	1.85691
chr1-181255407-181255907	ccRCC	Distal Intergenic	LINC01699	0.124	0.011	0	3.43473
chr1-181551199-181551699	GBM	Intron (ENST00000524607.6/777, intron 5 of 11)	CACNA1E	0.108	0.005	0	4.58014
chr1-182087885-182088385	HNSCC	Exon (ENST00000428646.1/ENST00000428646.1, exon 2 of 3)	ZNF648	0.135	0.027	0	2.3817
chr1-182279528-182280028	SKCM	Intron (ENST00000449842.2/400799, intron 2 of 4)	LINC01344	0.145	0.016	0	3.23488
chr1-182301665-182302165	BRCA_Basal	Intron (ENST00000449842.2/400799, intron 2 of 4)	LINC01344	0.103	0.024	9.4414e-287	2.13059
chr1-183159887-183160387	PDAC	Distal Intergenic	LAMC1-AS1	0.161	0.074	0	1.11998
chr1-183185875-183186375	PDAC	Promoter	LAMC2	0.183	0.077	0	1.2553
chr1-183234454-183234954	HNSCC	Intron (ENST00000493293.5/3918, intron 15 of 21)	LAMC2	0.122	0.048	4.69505367391913e-315	1.35391
chr1-183310582-183311082	BRCA_Basal	Intron (ENST00000287713.7/23057, intron 1 of 10)	NMNAT2	0.101	0.014	0	2.81362
chr1-183881589-183882089	OV	Intron (ENST00000304685.8/23179, intron 6 of 18)	COLGALT2	0.125	0.054	2.5803e-218	1.23298
chr1-184209936-184210436	ccRCC	Distal Intergenic	TSEN15	0.173	0.008	0	4.6034
chr1-184359894-184360394	SKCM	Distal Intergenic	C1orf21	0.111	0.003	0	5.12123
chr1-184622394-184622894	BRCA	3' UTR	C1orf21	0.156	0.038	0	2.02033
chr1-184626487-184626987	BRCA	3' UTR	C1orf21	0.118	0.017	0	2.84533
chr1-184632693-184633193	BRCA	Intron (ENST00000660403.1/ENST00000660403.1, intron 2 of 3)	C1orf21	0.143	0.009	0	4.05631
chr1-185409952-185410452	SKCM	Distal Intergenic	GS1-279B7.1	0.156	0.007	0	4.52168
chr1-185412625-185413125	HNSCC	Distal Intergenic	GS1-279B7.1	0.111	0.022	0	2.37595
chr1-185570781-185571281	ccRCC	Intron (ENST00000657435.1/101929093, intron 2 of 2)	LINC01350	0.1	0.009	0	3.56475
chr1-185790296-185790796	SKCM	Intron (ENST00000271588.9/83872, intron 1 of 106)	HMCN1	0.162	0.003	0	5.69493
chr1-185971609-185972109	SKCM	Intron (ENST00000271588.9/83872, intron 15 of 106)	HMCN1	0.103	0.002	0	5.93283
chr1-186408994-186409494	MM	Intron (ENST00000419367.8/54953, intron 11 of 12)	ODR4	0.145	0.002	0	6.31811
chr1-19033887-19034387	HNSCC	Distal Intergenic	UBR4	0.116	0.017	0	2.79434
chr1-192575370-192575870	MM	Promoter	RGS1	0.131	0.007	0	4.21668
chr1-192609013-192609513	MM	Intron (ENST00000644134.1/ENST00000644134.1, intron 3 of 6)	RGS13	0.158	0.005	0	4.94231
chr1-19804765-19805265	ccRCC	Distal Intergenic	TMCO4	0.144	0.004	0	5.17633
chr1-200894595-200895095	PDAC	Promoter	INAVA	0.101	0.048	1.58379e-178	1.05151
chr1-201275138-201275638	CESC	Distal Intergenic	PKP1	0.168	0.093	5.03072e-286	0.902879
chr1-201283195-201283695	HNSCC	Promoter	PKP1	0.149	0.06	0	1.37211
chr1-201295829-201296329	HNSCC	Intron (ENST00000263946.7/5317, intron 2 of 14)	PKP1	0.114	0.032	0	1.88357
chr1-201299823-201300323	HNSCC	Intron (ENST00000263946.7/5317, intron 2 of 14)	PKP1	0.122	0.034	0	1.90078
chr1-201302359-201302859	HNSCC	Intron (ENST00000263946.7/5317, intron 2 of 14)	PKP1	0.151	0.031	0	2.35759
chr1-201307709-201308209	BRCA_Basal	Intron (ENST00000263946.7/5317, intron 2 of 14)	PKP1	0.126	0.045	4.87121e-185	1.46981
chr1-201309388-201309888	BRCA	Intron (ENST00000263946.7/5317, intron 2 of 14)	PKP1	0.144	0.042	0	1.80216
chr1-201310867-201311367	HNSCC	Intron (ENST00000263946.7/5317, intron 2 of 14)	PKP1	0.131	0.049	0	1.42067
chr1-201311442-201311942	HNSCC	Intron (ENST00000263946.7/5317, intron 2 of 14)	PKP1	0.213	0.038	0	2.54243
chr1-201335136-201335636	SKCM	Distal Intergenic	PKP1	0.125	0.01	0	3.73216
chr1-201399137-201399637	PDAC	Promoter	LAD1	0.154	0.072	1.76696421816507e-313	1.10494
chr1-201405265-201405765	PDAC	3' UTR	LAD1	0.123	0.04	0	1.62529
chr1-201597726-201598226	BRCA	Distal Intergenic	NAV1	0.282	0.035	0	3.08789
chr1-201736829-201737329	MM	Exon (ENST00000429443.1/ENST00000429443.1, exon 1 of 2)	NAV1	0.127	0.008	0	4.09615
chr1-201769889-201770389	SKCM	Intron (ENST00000413035.5/100873949, intron 2 of 2)	NAV1	0.212	0.02	0	3.50058
chr1-202017676-202018176	PDAC	Distal Intergenic	ELF3	0.136	0.046	0	1.56417
chr1-202018310-202018810	PDAC	Distal Intergenic	ELF3	0.208	0.068	0	1.62868
chr1-202018838-202019338	BRCA	Distal Intergenic	ELF3	0.188	0.076	0	1.32111
chr1-202046182-202046682	BRCA	Distal Intergenic	ELF3	0.191	0.076	0	1.32631
chr1-202046783-202047283	BRCA	Distal Intergenic	ELF3	0.128	0.048	1.15764e-295	1.43002
chr1-202085778-202086278	CRC	Distal Intergenic	GPR37L1	0.111	0.044	6.34864e-288	1.3813
chr1-202086894-202087394	BRCA	Distal Intergenic	GPR37L1	0.127	0.039	0	1.70621
chr1-202105681-202106181	PDAC	Distal Intergenic	GPR37L1	0.157	0.064	0	1.28178
chr1-202106216-202106716	PDAC	Distal Intergenic	GPR37L1	0.168	0.049	0	1.78496
chr1-202107187-202107687	OV	Distal Intergenic	GPR37L1	0.163	0.076	1.48416e-260	1.1491
chr1-202108279-202108779	PDAC	Distal Intergenic	GPR37L1	0.136	0.059	9.94185e-305	1.18797
chr1-202126331-202126831	GBM	Intron (ENST00000367282.6/9283, intron 1 of 1)	GPR37L1	0.133	0.009	0	3.98016
chr1-202130222-202130722	GBM	3' UTR	ARL8A	0.185	0.021	0	3.24869
chr1-202132386-202132886	BRCA	3' UTR	ARL8A	0.113	0.043	3.00788e-247	1.38733
chr1-202235728-202236228	PDAC	Exon (ENST00000367278.7/59352, exon 4 of 18)	LGR6	0.101	0.037	4.52492e-307	1.42643
chr1-20250565-20251065	CRC	Distal Intergenic	LINC01757	0.11	0.022	0	2.35241
chr1-202821946-202822446	SKCM	Intron (ENST00000330493.6/641515, intron 1 of 2)	MGAT4EP	0.12	0.006	0	4.40496
chr1-203186913-203187413	BRCA_Basal	Promoter	CHI3L1	0.132	0.041	5.64087e-255	1.68757
chr1-203280892-203281392	BRCA	Intron (ENST00000666545.1/100506775, intron 1 of 3)	LINC01353	0.104	0.013	0	3.05224
chr1-203291144-203291644	CRC	Distal Intergenic	LINC01353	0.106	0.035	0	1.6562
chr1-203316504-203317004	BRCA	Distal Intergenic	BTG2	0.17	0.02	0	3.18343
chr1-203650166-203650666	HNSCC	Intron (ENST00000357681.9/493, intron 1 of 20)	ATP2B4	0.145	0.061	0	1.28798
chr1-203692523-203693023	PDAC	Intron (ENST00000357681.9/493, intron 2 of 20)	ATP2B4	0.125	0.048	0	1.35203
chr1-203764851-203765351	MM	Promoter	LAX1	0.113	0.005	0	4.56294
chr1-204084235-204084735	BRCA	Intron (ENST00000530882.1/9580, intron 1 of 2)	SOX13	0.179	0.064	0	1.49259
chr1-204129470-204129970	BRCA	Downstream (1-2kb)	SOX13	0.126	0.037	0	1.7695
chr1-204286739-204287239	BRCA	Intron (ENST00000564627.2/22874, intron 3 of 4)	PLEKHA6	0.133	0.03	0	2.17761
chr1-204326773-204327273	SKCM	Intron (ENST00000564627.2/22874, intron 3 of 4)	PLEKHA6	0.1	0.007	0	3.94234
chr1-204350778-204351278	GBM	Intron (ENST00000564627.2/22874, intron 3 of 4)	PLEKHA6	0.108	0.016	0	2.82728
chr1-204443219-204443719	BRCA_Basal	Exon (ENST00000367187.7/5287, exon 20 of 34)	PIK3C2B	0.1	0.034	2.10311e-157	1.5442
chr1-204450593-204451093	PDAC	Promoter	PIK3C2B	0.193	0.046	0	2.08647
chr1-204466532-204467032	GBM	Exon (ENST00000367184.2/5287, exon 1 of 3)	PIK3C2B	0.124	0.016	0	3.0427
chr1-204493350-204493850	PDAC	Intron (ENST00000415899.1/5287, intron 1 of 1)	PIK3C2B	0.106	0.047	1.25265e-235	1.18543
chr1-204493867-204494367	PDAC	5' UTR	PIK3C2B	0.13	0.067	1.80687e-207	0.977267
chr1-204513221-204513721	MM	Distal Intergenic	MDM4	0.152	0.009	0	4.1913
chr1-204564702-204565202	MM	Distal Intergenic	MDM4	0.157	0.006	0	4.92602
chr1-204617729-204618229	GBM	3' UTR	LRRN2	0.113	0.01	0	3.63386
chr1-204637457-204637957	GBM	Intron (ENST00000367177.4/10446, intron 1 of 1)	LRRN2	0.145	0.021	0	2.82772
chr1-204723412-204723912	GBM	Distal Intergenic	LRRN2	0.112	0.013	0	3.21946
chr1-204751812-204752312	BRCA_Basal	Distal Intergenic	LRRN2	0.103	0.036	3.4692e-149	1.48748
chr1-20476325-20476825	CRC	Exon (ENST00000641552.1/ENST00000641552.1, exon 1 of 2)	CAMK2N1	0.114	0.045	1.49244e-291	1.37564
chr1-2050003-2050503	CESC	Promoter	LOC105378591	0.218	0.158	1.34895e-121	0.490162
chr1-205288159-205288659	MM	Distal Intergenic	TMCC2	0.23	0.014	0	4.20449
chr1-205301154-205301654	OV	Downstream (<1kb)	NUAK2	0.22	0.078	0	1.57285
chr1-205360083-205360583	GBM	Distal Intergenic	KLHDC8A	0.116	0.004	0	4.79282
chr1-205440972-205441472	PDAC	5' UTR	MIR135B	0.203	0.094	0	1.11957
chr1-205449800-205450300	PDAC	Promoter	LEMD1	0.235	0.103	0	1.20966
chr1-205543296-205543796	BRCA_Basal	Distal Intergenic	CDK18	0.199	0.093	1.46226e-179	1.07912
chr1-205563750-205564250	BRCA	Distal Intergenic	MFSD4A	0.163	0.023	0	2.82476
chr1-205664236-205664736	PDAC	5' UTR	SLC45A3	0.102	0.033	0	1.61908
chr1-205913218-205913718	ccRCC	3' UTR	SLC26A9	0.193	0.012	0	4.00424
chr1-205933537-205934037	PDAC	Intron (ENST00000340781.8/115019, intron 1 of 20)	SLC26A9-AS1	0.116	0.034	0	1.75916
chr1-206562944-206563444	MM	Intron (ENST00000579436.7/83593, intron 2 of 5)	RASSF5	0.184	0.012	0	4.00666
chr1-206679611-206680111	MM	Intron (ENST00000489878.1/8444, intron 3 of 3)	MAPKAPK2	0.126	0.008	0	4.12666
chr1-206714572-206715072	BRCA	Intron (ENST00000294981.8/9261, intron 1 of 9)	MAPKAPK2	0.119	0.031	0	1.92694
chr1-206717113-206717613	MM	Intron (ENST00000294981.8/9261, intron 1 of 9)	MAPKAPK2	0.108	0.009	0	3.73265
chr1-207027184-207027684	PDAC	5' UTR	C1orf116	0.144	0.047	0	1.60571
chr1-207031543-207032043	BRCA	Intron (ENST00000461135.2/79098, intron 1 of 2)	C1orf116	0.103	0.032	0	1.72885
chr1-207032490-207032990	PDAC	Promoter	C1orf116	0.16	0.072	0	1.14432
chr1-207316553-207317053	BRCA	Distal Intergenic	CD55	0.115	0.034	0	1.75503
chr1-207811855-207812355	BRCA	Exon (ENST00000608023.5/100128537, exon 5 of 5)	MIR29B2	0.157	0.038	0	2.10094
chr1-207848168-207848668	BRCA	Intron (ENST00000637970.1/100128537, intron 4 of 7)	MIR29B2CHG	0.115	0.029	0	2.00928
chr1-207867298-207867798	BRCA	Intron (ENST00000637970.1/100128537, intron 4 of 7)	MIR29B2CHG	0.124	0.033	0	1.94869
chr1-207868036-207868536	BRCA	Intron (ENST00000637970.1/100128537, intron 3 of 7)	MIR29B2CHG	0.115	0.042	1.54681e-278	1.46977
chr1-208086456-208086956	SKCM	Intron (ENST00000367033.4/5362, intron 9 of 31)	PLXNA2	0.161	0.019	0	3.13366
chr1-208184240-208184740	HNSCC	Intron (ENST00000367033.4/5362, intron 3 of 31)	PLXNA2	0.129	0.047	0	1.5008
chr1-209107412-209107912	MM	Exon (ENST00000668810.1/ENST00000668810.1, exon 1 of 3)	LINC01774	0.133	0.002	0	5.9138
chr1-209398481-209398981	HNSCC	Distal Intergenic	LINC01698	0.111	0.023	0	2.30928
chr1-209415886-209416386	HNSCC	Distal Intergenic	MIR205HG	0.17	0.026	0	2.73056
chr1-209428420-209428920	HNSCC	Promoter	MIR205HG	0.124	0.034	0	1.88
chr1-209433068-209433568	BRCA_Basal	Distal Intergenic	MIR205	0.101	0.03	1.94933e-193	1.72248
chr1-209652268-209652768	PDAC	Promoter	LAMB3	0.127	0.044	0	1.5262
chr1-209652923-209653423	BRCA_Basal	Promoter	LAMB3	0.224	0.115	1.15905e-161	0.949502
chr1-209655653-209656153	PDAC	Distal Intergenic	LAMB3	0.127	0.026	0	2.28031
chr1-209768290-209768790	MM	Promoter	TRAF3IP3	0.101	0.008	0	3.75043
chr1-209815891-209816391	HNSCC	Distal Intergenic	IRF6	0.159	0.023	0	2.82877
chr1-209825605-209826105	BRCA_Basal	Distal Intergenic	UTP25	0.111	0.018	0	2.66456
chr1-210232433-210232933	BRCA_Basal	Promoter	SERTAD4	0.114	0.059	1.64326e-70	0.944356
chr1-210252469-210252969	PDAC	Distal Intergenic	SERTAD4	0.11	0.025	0	2.16086
chr1-210262617-210263117	BRCA_Basal	Distal Intergenic	SERTAD4	0.133	0.01	0	3.72269
chr1-210464399-210464899	BRCA	5' UTR	HHAT	0.103	0.023	0	2.19279
chr1-210477249-210477749	BRCA	Intron (ENST00000545781.2/55733, intron 2 of 3)	HHAT	0.138	0.003	0	5.5305
chr1-210495955-210496455	SKCM	Intron (ENST00000545781.2/55733, intron 2 of 3)	HHAT	0.125	0.005	0	4.58395
chr1-211469951-211470451	BRCA	Distal Intergenic	RD3	0.125	0.036	0	1.82613
chr1-211736297-211736797	BRCA_Basal	Distal Intergenic	LOC91548	0.103	0.025	1.81671e-275	2.06822
chr1-212147383-212147883	BRCA	Distal Intergenic	DTL	0.158	0.016	0	3.34606
chr1-212606645-212607145	HNSCC	Intron (ENST00000366981.8/467, intron 1 of 3)	ATF3	0.13	0.056	1.79037e-302	1.25515
chr1-212721400-212721900	BRCA	Distal Intergenic	BATF3	0.103	0.024	0	2.14656
chr1-21324369-21324869	CESC	Intron (ENST00000415912.6/1889, intron 1 of 18)	ECE1	0.124	0.072	4.60551e-160	0.797284
chr1-213327188-213327688	SKCM	Distal Intergenic	RPS6KC1	0.147	0.014	0	3.45643
chr1-21338610-21339110	BRCA	Intron (ENST00000415912.6/1889, intron 1 of 18)	ECE1	0.106	0.028	0	1.90923
chr1-214446886-214447386	BRCA_Basal	Intron (ENST00000366956.10/5784, intron 3 of 18)	PTPN14	0.144	0.049	1.44533e-250	1.57854
chr1-21537335-21537835	ccRCC	Intron (ENST00000468526.1/249, intron 1 of 4)	ALPL	0.13	0.01	0	3.80598
chr1-21633905-21634405	UCEC	Intron (ENST00000290101.8/5909, intron 2 of 26)	RAP1GAP	0.1	0.031	0	1.80944
chr1-21634409-21634909	BRCA	Intron (ENST00000290101.8/5909, intron 2 of 26)	RAP1GAP	0.125	0.03	0	2.06767
chr1-216910330-216910830	SKCM	Intron (ENST00000366940.6/2104, intron 3 of 8)	ESRRG	0.103	0.004	0	4.62815
chr1-217029178-217029678	BRCA_Basal	Intron (ENST00000493603.5/2104, intron 1 of 8)	ESRRG	0.12	0.046	3.01986e-156	1.37016
chr1-217910630-217911130	SKCM	Intron (ENST00000431637.2/100885798, intron 1 of 3)	LINC00210	0.126	0.002	0	5.80247
chr1-21791493-21791993	MM	Distal Intergenic	USP48	0.168	0.014	0	3.68498
chr1-218459830-218460330	BRCA_Basal	Intron (ENST00000663551.1/440714, intron 1 of 2)	LINC02869	0.1	0.035	1.85435e-150	1.50378
chr1-218642469-218642969	BRCA_Basal	Distal Intergenic	LINC02869	0.125	0.013	0	3.29976
chr1-21865715-21866215	MM	Exon (ENST00000374695.8/3339, exon 34 of 97)	HSPG2	0.151	0.007	0	4.5411
chr1-21927516-21928016	CRC	Intron (ENST00000374695.8/3339, intron 1 of 96)	HSPG2	0.1	0.019	0	2.48293
chr1-21956709-21957209	CESC	Exon (ENST00000637118.1/ENST00000637118.1, exon 1 of 2)	HSPG2	0.147	0.07	0	1.1116
chr1-221025934-221026434	ccRCC	Distal Intergenic	HLX	0.12	0.005	0	4.66876
chr1-22121334-22121834	SKCM	Exon (ENST00000290167.11/54361, exon 3 of 5)	WNT4	0.115	0.01	0	3.52786
chr1-22122197-22122697	SKCM	Intron (ENST00000290167.11/54361, intron 2 of 4)	WNT4	0.138	0.009	0	4.09843
chr1-221839727-221840227	PDAC	Intron (ENST00000665303.1/101929771, intron 2 of 4)	LINC01655	0.144	0.059	0	1.25239
chr1-221886981-221887481	PDAC	Intron (ENST00000433576.5/105372950, intron 3 of 4)	LINC02257	0.108	0.049	3.05505e-205	1.09175
chr1-221994774-221995274	SKCM	Distal Intergenic	LINC02257	0.159	0.005	0	5.0268
chr1-22262410-22262910	CRC	Distal Intergenic	MIR4418	0.111	0.008	0	3.77885
chr1-223140992-223141492	BRCA_Basal	Exon (ENST00000465726.1/7100, exon 2 of 2)	TLR5	0.119	0.021	0	2.49624
chr1-223665498-223665998	BRCA	Promoter	CAPN8	0.143	0.032	0	2.19182
chr1-223720787-223721287	BRCA	Intron (ENST00000433674.6/824, intron 2 of 20)	CAPN2	0.121	0.026	0	2.20597
chr1-223765229-223765729	SKCM	Intron (ENST00000433674.6/824, intron 15 of 20)	CAPN2	0.248	0.02	0	3.79797
chr1-22414129-22414629	BRCA	Distal Intergenic	ZBTB40	0.121	0.013	0	3.27341
chr1-224454261-224454761	BRCA	Intron (ENST00000471578.5/149111, intron 1 of 5)	WDR26	0.104	0.037	1.37635e-258	1.49551
chr1-224503217-224503717	CESC	Intron (ENST00000471578.5/149111, intron 1 of 5)	CNIH3	0.105	0.077	5.17828e-55	0.501157
chr1-224579468-224579968	SKCM	Intron (ENST00000498382.5/149111, intron 1 of 5)	CNIH3	0.129	0.005	0	4.83459
chr1-224733113-224733613	BRCA	Intron (ENST00000498382.5/149111, intron 4 of 5)	CNIH3	0.126	0.022	0	2.61669
chr1-224759568-224760068	SKCM	Distal Intergenic	DNAH14	0.125	0.003	0	5.3159
chr1-225412995-225413495	ccRCC	Intron (ENST00000272163.9/3930, intron 7 of 13)	LBR	0.123	0.01	0	3.68589
chr1-225449192-225449692	HNSCC	Intron (ENST00000428642.1/ENST00000428642.1, intron 1 of 1)	LBR	0.1	0.042	5.33906e-235	1.27878
chr1-225670850-225671350	SKCM	Distal Intergenic	ENAH	0.158	0.007	0	4.54724
chr1-225772228-225772728	BRCA	Distal Intergenic	SRP9	0.182	0.067	0	1.48802
chr1-225875362-225875862	BRCA	Intron (ENST00000366835.8/9725, intron 3 of 24)	TMEM63A	0.131	0.05	3.7477e-286	1.38815
chr1-225879756-225880256	BRCA_Basal	Intron (ENST00000366835.8/9725, intron 1 of 24)	TMEM63A	0.14	0.044	1.05935e-254	1.65286
chr1-225891069-225891569	BRCA_Basal	Intron (ENST00000432920.2/10637, intron 5 of 7)	LEFTY1	0.104	0.034	1.50669e-160	1.55082
chr1-225922213-225922713	HNSCC	Promoter	MIR6741	0.104	0.04	5.98573e-277	1.38539
chr1-226123462-226123962	PDAC	Distal Intergenic	ACBD3-AS1	0.108	0.035	0	1.63045
chr1-226133015-226133515	BRCA	Distal Intergenic	ACBD3-AS1	0.15	0.052	0	1.56479
chr1-226653254-226653754	MM	Intron (ENST00000272117.7/3707, intron 1 of 6)	ITPKB-IT1	0.14	0.009	0	4.00351
chr1-226658037-226658537	BRCA_Basal	Intron (ENST00000272117.7/3707, intron 1 of 6)	ITPKB-IT1	0.15	0.036	0	1.998
chr1-226677088-226677588	BRCA_Basal	Intron (ENST00000272117.7/3707, intron 1 of 6)	ITPKB-IT1	0.154	0.044	0	1.77639
chr1-226697800-226698300	BRCA	Intron (ENST00000272117.7/3707, intron 1 of 6)	ITPKB-IT1	0.111	0.016	0	2.77833
chr1-226763787-226764287	SKCM	Distal Intergenic	ITPKB	0.137	0.014	0	3.40164
chr1-226809916-226810416	SKCM	Distal Intergenic	PSEN2	0.108	0.011	0	3.28187
chr1-227733704-227734204	BRCA_Basal	Exon (ENST00000480897.5/116841, exon 3 of 3)	JMJD4	0.15	0.024	0	2.64284
chr1-22778757-22779257	GBM	Intron (ENST00000544305.5/2048, intron 1 of 6)	EPHB2	0.127	0.008	0	4.14789
chr1-2279132-2279632	GBM	Intron (ENST00000378536.5/6497, intron 1 of 6)	SKI	0.124	0.017	0	2.89555
chr1-227946204-227946704	CESC	Intron (ENST00000272164.6/7483, intron 1 of 3)	WNT9A	0.138	0.067	3.48007879601288e-316	1.08468
chr1-227947726-227948226	CESC	Promoter	WNT9A	0.125	0.073	3.6887e-157	0.784892
chr1-228059417-228059917	CESC	3' UTR	LINC02809	0.26	0.121	0	1.17636
chr1-228861008-228861508	PDAC	Distal Intergenic	RHOU	0.118	0.043	0	1.44581
chr1-229221142-229221642	BRCA	Distal Intergenic	LOC105373159	0.128	0.038	0	1.77031
chr1-229229093-229229593	BRCA_Basal	Intron (ENST00000651412.1/ENST00000651412.1, intron 2 of 3)	LOC105373159	0.117	0.043	2.41449e-164	1.42898
chr1-2300936-2301436	MM	Intron (ENST00000378536.5/6497, intron 1 of 6)	SKI	0.186	0.014	0	3.86855
chr1-230109834-230110334	MM	Intron (ENST00000494106.1/2590, intron 1 of 6)	GALNT2	0.241	0.01	0	4.69209
chr1-230123161-230123661	MM	Intron (ENST00000494106.1/2590, intron 1 of 6)	GALNT2	0.105	0.004	0	4.93689
chr1-230123671-230124171	MM	Intron (ENST00000494106.1/2590, intron 1 of 6)	GALNT2	0.147	0.004	0	5.41265
chr1-230185984-230186484	BRCA	Intron (ENST00000494106.1/2590, intron 2 of 6)	GALNT2	0.16	0.033	0	2.33893
chr1-230345374-230345874	SKCM	Intron (ENST00000391860.7/79605, intron 3 of 6)	PGBD5	0.112	0.006	0	4.32247
chr1-230752333-230752833	BRCA	Intron (ENST00000412344.1/183, intron 1 of 1)	CAPN9	0.142	0.048	0	1.5779
chr1-230753584-230754084	BRCA	Intron (ENST00000412344.1/183, intron 1 of 1)	CAPN9	0.107	0.043	4.06927e-214	1.32816
chr1-230863344-230863844	BRCA_Basal	Intron (ENST00000427697.2/84886, intron 2 of 3)	LOC101927604	0.115	0.037	7.82873e-194	1.6017
chr1-231139873-231140373	SKCM	Distal Intergenic	TRIM67	0.141	0.015	0	3.27998
chr1-231777890-231778390	BRCA_Basal	Intron (ENST00000620189.3/27185, intron 4 of 10)	DISC1	0.12	0.021	0	2.51724
chr1-231847891-231848391	BRCA_Basal	Intron (ENST00000628350.2/27185, intron 6 of 6)	DISC2	0.106	0.009	0	3.49534
chr1-232766195-232766695	ccRCC	Distal Intergenic	LINC01744	0.105	0.008	0	3.76483
chr1-233112824-233113324	CESC	3' UTR	PCNX2	0.12	0.063	1.14584e-230	0.97916
chr1-233613615-233614115	PDAC	Promoter	KCNK1	0.176	0.09	1.9521e-296	0.982545
chr1-233707385-233707885	PDAC	Distal Intergenic	KCNK1	0.108	0.035	0	1.56934
chr1-233904405-233904905	PDAC	Promoter	SLC35F3	0.1	0.03	0	1.76523
chr1-234564558-234565058	BRCA_Basal	Distal Intergenic	LINC01354	0.115	0.051	9.61043e-106	1.14583
chr1-234589061-234589561	HNSCC	Distal Intergenic	IRF2BP2	0.112	0.017	0	2.79104
chr1-234657063-234657563	HNSCC	Intron (ENST00000664534.1/101927787, intron 1 of 2)	LOC101927787	0.138	0.043	0	1.69394
chr1-234743838-234744338	BRCA_Basal	Distal Intergenic	PP2672	0.113	0.017	0	2.78157
chr1-234998275-234998775	CESC	Distal Intergenic	LOC101927851	0.124	0.06	1.87334e-303	1.12163
chr1-235060816-235061316	BRCA_Basal	Distal Intergenic	TOMM20	0.13	0.035	2.02644377751690e-313	1.92015
chr1-235062378-235062878	PDAC	Distal Intergenic	TOMM20	0.12	0.05	1.81043e-305	1.27266
chr1-235069946-235070446	CESC	Exon (ENST00000628622.1/ENST00000628622.1, exon 2 of 3)	TOMM20	0.112	0.062	1.75086e-172	0.880534
chr1-235073339-235073839	BRCA	Intron (ENST00000628622.1/ENST00000628622.1, intron 1 of 2)	TOMM20	0.196	0.072	0	1.44474
chr1-235074457-235074957	BRCA_Basal	Distal Intergenic	TOMM20	0.103	0.04	5.47779e-119	1.31946
chr1-235079476-235079976	CESC	Distal Intergenic	TOMM20	0.139	0.074	3.52875e-252	0.947754
chr1-235295866-235296366	BRCA	Exon (ENST00000452590.2/ENST00000452590.2, exon 1 of 1)	GGPS1	0.106	0.018	0	2.58312
chr1-235872169-235872669	SKCM	Intron (ENST00000489585.5/1130, intron 1 of 22)	LYST	0.118	0.004	0	4.81812
chr1-235919031-235919531	SKCM	Distal Intergenic	LYST	0.158	0.009	0	4.29705
chr1-235935648-235936148	SKCM	Distal Intergenic	LYST	0.124	0.009	0	3.89551
chr1-236027012-236027512	SKCM	Intron (ENST00000264187.7/4811, intron 7 of 19)	NID1	0.108	0.006	0	4.29313
chr1-236099579-236100079	SKCM	Distal Intergenic	NID1	0.136	0.009	0	4.05413
chr1-236148432-236148932	SKCM	Intron (ENST00000366591.4/7107, intron 1 of 1)	GPR137B	0.102	0.009	0	3.52095
chr1-236862448-236862948	ccRCC	Intron (ENST00000366577.10/4548, intron 21 of 32)	MTR	0.116	0.004	0	4.99907
chr1-239952766-239953266	ccRCC	Distal Intergenic	CHRM3-AS1	0.178	0.019	0	3.32047
chr1-240091694-240092194	GBM	Promoter	FMN2	0.114	0.01	0	3.45846
chr1-24108266-24108766	CRC	Promoter	MYOM3	0.13	0.033	0	2.04233
chr1-241785140-241785640	SKCM	Intron (ENST00000478331.1/128025, intron 5 of 5)	WDR64	0.118	0.003	0	5.21512
chr1-243316337-243316837	BRCA_Basal	Exon (ENST00000366541.8/10806, exon 9 of 18)	SDCCAG8	0.103	0.018	0	2.51423
chr1-243843002-243843502	SKCM	Promoter	AKT3	0.103	0.008	0	3.83094
chr1-24435776-24436276	SKCM	Intron (ENST00000374399.9/57185, intron 2 of 11)	STPG1	0.153	0.007	0	4.53598
chr1-244371586-244372086	HNSCC	Intron (ENST00000366537.5/200159, intron 2 of 4)	C1orf100	0.113	0.014	0	3.05054
chr1-244445575-244446075	SKCM	Intron (ENST00000366535.4/159, intron 1 of 12)	ADSS2	0.12	0.005	0	4.52612
chr1-245216395-245216895	SKCM	Intron (ENST00000407071.7/55083, intron 2 of 14)	KIF26B-AS1	0.135	0.006	0	4.53694
chr1-246008371-246008871	BRCA_Basal	Intron (ENST00000630181.2/64754, intron 5 of 11)	SMYD3	0.164	0.021	0	2.94099
chr1-246608801-246609301	BRCA	Intron (ENST00000366511.1/163882, intron 2 of 3)	CNST	0.224	0.061	0	1.89686
chr1-246696390-246696890	PDAC	Distal Intergenic	SCCPDH	0.107	0.029	0	1.90475
chr1-247007843-247008343	BRCA_Basal	Promoter	ZNF695	0.211	0.091	8.38915e-227	1.18432
chr1-24717746-24718246	GBM	Distal Intergenic	CLIC4	0.105	0.016	0	2.79036
chr1-247639223-247639723	BRCA	Exon (ENST00000655877.1/ENST00000655877.1, exon 1 of 2)	OR13G1	0.109	0.018	0	2.54734
chr1-24964914-24965414	MM	Promoter	RUNX3	0.139	0.01	0	3.89286
chr1-25568289-25568789	HNSCC	3' UTR	LDLRAP1	0.108	0.033	0	1.78419
chr1-25737035-25737535	ccRCC	Intron (ENST00000611903.4/57134, intron 2 of 13)	MAN1C1	0.102	0.01	0	3.31115
chr1-2575715-2576215	PDAC	Distal Intergenic	LOC100996583	0.118	0.03	0	1.96533
chr1-26028319-26028819	SKCM	Intron (ENST00000481377.5/2134, intron 1 of 5)	EXTL1	0.159	0.013	0	3.72354
chr1-26278186-26278686	HNSCC	3' UTR	SH3BGRL3	0.107	0.039	0	1.50438
chr1-26353972-26354472	CESC	Promoter	CRYBG2	0.129	0.049	0	1.43161
chr1-26357010-26357510	CESC	Intron (ENST00000475866.3/55057, intron 1 of 21)	CRYBG2	0.102	0.035	0	1.60765
chr1-26833461-26833961	MM	Intron (ENST00000374142.9/84243, intron 2 of 7)	ZDHHC18	0.156	0.009	0	4.24032
chr1-26838831-26839331	MM	Intron (ENST00000374142.9/84243, intron 2 of 7)	ZDHHC18	0.187	0.008	0	4.64089
chr1-26849237-26849737	PDAC	Promoter	ZDHHC18	0.118	0.052	3.10745e-250	1.15271
chr1-26913943-26914443	CRC	Promoter	NR0B2	0.124	0.017	0	2.88206
chr1-27522272-27522772	HNSCC	Distal Intergenic	AHDC1	0.139	0.031	0	2.2286
chr1-30786550-30787050	SKCM	Distal Intergenic	LAPTM5	0.171	0.02	0	3.25144
chr1-30885449-30885949	GBM	Intron (ENST00000339394.7/9672, intron 1 of 4)	SDC3	0.107	0.007	0	4.04168
chr1-31033459-31033959	OV	Intron (ENST00000526215.5/9698, intron 2 of 4)	PUM1	0.103	0.015	0	2.8135
chr1-31368497-31368997	ccRCC	Intron (ENST00000373713.7/2170, intron 2 of 3)	FABP3	0.104	0.011	0	3.31571
chr1-31575504-31576004	CRC	Promoter	TINAGL1	0.157	0.053	0	1.62478
chr1-31669721-31670221	UCEC	Exon (ENST00000488128.6/1307, exon 1 of 23)	COL16A1	0.105	0.073	2.33807e-83	0.623802
chr1-31694857-31695357	GBM	Exon (ENST00000373672.8/1307, exon 11 of 71)	COL16A1	0.103	0.014	0	2.89174
chr1-32246691-32247191	SKCM	Promoter	FAM167B	0.101	0.012	0	3.17596
chr1-32349167-32349667	SKCM	Exon (ENST00000448134.1/ENST00000448134.1, exon 2 of 2)	TSSK3	0.101	0.01	0	3.38706
chr1-32753671-32754171	UCEC	Promoter	KIAA1522	0.141	0.108	3.09409e-73	0.480267
chr1-32760005-32760505	OV	Intron (ENST00000401073.7/57648, intron 1 of 6)	KIAA1522	0.179	0.106	2.47902e-144	0.783973
chr1-32992353-32992853	CESC	Intron (ENST00000427524.1/ENST00000427524.1, intron 1 of 1)	AK2	0.1	0.053	4.94071e-180	0.958911
chr1-33005469-33005969	SKCM	Intron (ENST00000427524.1/ENST00000427524.1, intron 1 of 1)	AK2	0.145	0.01	0	4.00112
chr1-33220968-33221468	HNSCC	Distal Intergenic	ZNF362	0.111	0.021	0	2.43161
chr1-33244019-33244519	SKCM	Distal Intergenic	ZNF362	0.15	0.009	0	4.10944
chr1-34166635-34167135	GBM	Promoter	C1orf94	0.142	0.005	0	4.96805
chr1-3423352-3423852	PDAC	Intron (ENST00000511072.5/63976, intron 12 of 15)	PRDM16	0.111	0.029	0	1.94877
chr1-34755179-34755679	HNSCC	5' UTR	GJB5	0.173	0.033	0	2.45269
chr1-34783456-34783956	HNSCC	Intron (ENST00000426886.1/113444, intron 2 of 4)	GJB3	0.103	0.03	0	1.84145
chr1-36178785-36179285	CRC	Promoter	MAP7D1	0.112	0.018	0	2.67583
chr1-36400891-36401391	SKCM	Distal Intergenic	LSM10	0.171	0.021	0	3.1081
chr1-3717091-3717591	HNSCC	Intron (ENST00000378295.9/7161, intron 4 of 13)	TP73	0.142	0.019	0	3.00081
chr1-37288799-37289299	MM	Intron (ENST00000413901.1/ENST00000413901.1, intron 1 of 3)	MIR4255	0.121	0.003	0	5.43104
chr1-38027035-38027535	HNSCC	Distal Intergenic	UTP11	0.115	0.018	0	2.67417
chr1-38728077-38728577	GBM	Distal Intergenic	RRAGC	0.112	0.011	0	3.3755
chr1-39183635-39184135	HNSCC	Intron (ENST00000567887.5/23499, intron 1 of 100)	MACF1	0.152	0.049	0	1.69413
chr1-39509360-39509860	MM	Intron (ENST00000331593.6/353500, intron 1 of 6)	OXCT2P1	0.1	0.007	0	3.86515
chr1-39901796-39902296	OV	Promoter	MYCL	0.19	0.122	5.39117e-126	0.693567
chr1-40385475-40385975	MM	Intron (ENST00000435168.6/64744, intron 2 of 6)	SMAP2	0.106	0.007	0	3.96539
chr1-40862168-40862668	OV	Promoter	CITED4	0.249	0.181	6.89746e-102	0.522301
chr1-40899369-40899869	HNSCC	Distal Intergenic	CITED4	0.112	0.046	9.54311e-283	1.32517
chr1-40919435-40919935	BRCA_Basal	Distal Intergenic	CITED4	0.112	0.038	4.57552e-177	1.54995
chr1-41404243-41404743	GBM	Distal Intergenic	FOXO6-AS1	0.115	0.012	0	3.32624
chr1-41418831-41419331	CESC	Distal Intergenic	FOXO6-AS1	0.113	0.056	1.87275e-230	1.02833
chr1-41501539-41502039	CESC	Distal Intergenic	EDN2	0.132	0.075	3.35694e-185	0.831314
chr1-43021436-43021936	HNSCC	Distal Intergenic	SLC2A1-AS1	0.11	0.024	0	2.21985
chr1-43270315-43270815	OV	5' UTR	EBNA1BP2	0.118	0.063	9.03024e-124	0.928602
chr1-43536464-43536964	BRCA_Basal	Intron (ENST00000496043.5/5792, intron 2 of 4)	PTPRF	0.133	0.038	2.1772e-282	1.79802
chr1-43552755-43553255	BRCA	Intron (ENST00000496043.5/5792, intron 4 of 4)	PTPRF	0.127	0.047	6.89003e-296	1.43277
chr1-43582142-43582642	HNSCC	Promoter	PTPRF	0.157	0.067	0	1.29395
chr1-43858362-43858862	BRCA	Intron (ENST00000469715.6/6487, intron 1 of 7)	MIR6079	0.139	0.032	0	2.1415
chr1-43935527-43936027	OV	Promoter	ARTN	0.104	0.044	1.50874e-174	1.22347
chr1-44327770-44328270	CESC	Intron (ENST00000452396.5/79033, intron 1 of 5)	ERI3	0.12	0.073	3.27936e-139	0.748936
chr1-44645351-44645851	GBM	Exon (ENST00000355387.6/55182, exon 12 of 15)	RNF220	0.137	0.013	0	3.46105
chr1-46171755-46172255	OV	Intron (ENST00000540385.2/110117499, intron 1 of 9)	TSPAN1	0.152	0.049	0	1.66476
chr1-46221792-46222292	SKCM	Distal Intergenic	POMGNT1	0.111	0.011	0	3.44649
chr1-46516945-46517445	OV	Distal Intergenic	DMBX1	0.153	0.069	1.95765e-236	1.15403
chr1-46611746-46612246	HNSCC	Intron (ENST00000531769.6/8569, intron 1 of 4)	MOB3C	0.166	0.039	0	2.15391
chr1-46757169-46757669	OV	Promoter	CYP4B1	0.126	0.033	0	1.95077
chr1-47183774-47184274	ccRCC	3' UTR	PDZK1IP1	0.1	0.01	0	3.42955
chr1-47477906-47478406	BRCA	Distal Intergenic	FOXD2	0.12	0.024	0	2.33163
chr1-47578310-47578810	SKCM	Distal Intergenic	FOXD2	0.217	0.021	0	3.51015
chr1-47876191-47876691	ccRCC	Intron (ENST00000606738.3/388630, intron 2 of 6)	TRABD2B	0.159	0.011	0	3.91481
chr1-4796335-4796835	MM	Distal Intergenic	AJAP1	0.123	0.002	0	6.30098
chr1-48066860-48067360	ccRCC	Exon (ENST00000439795.1/ENST00000439795.1, exon 3 of 3)	SKINT1L	0.123	0.005	0	4.61141
chr1-48069925-48070425	ccRCC	Intron (ENST00000635446.1/ENST00000635446.1, intron 4 of 5)	SKINT1L	0.133	0.009	0	3.91079
chr1-50620723-50621223	PDAC	Intron (ENST00000371778.5/11124, intron 7 of 15)	FAF1	0.121	0.055	4.58617e-243	1.11929
chr1-51329346-51329846	BRCA	Promoter	TTC39A-AS1	0.155	0.035	0	2.21067
chr1-51523803-51524303	SKCM	Intron (ENST00000426017.1/ENST00000426017.1, intron 1 of 2)	EPS15	0.104	0.004	0	4.66204
chr1-51583377-51583877	GBM	Promoter	CALR4P	0.142	0.02	0	2.89451
chr1-52636968-52637468	MM	Intron (ENST00000517870.2/348378, intron 1 of 2)	SHISAL2A	0.105	0.006	0	4.16539
chr1-52925439-52925939	ccRCC	Intron (ENST00000476477.6/55268, intron 1 of 12)	ECHDC2	0.116	0.006	0	4.30229
chr1-53542075-53542575	ccRCC	Intron (ENST00000312233.4/148979, intron 3 of 9)	DMRTB1	0.181	0.018	0	3.37629
chr1-54015945-54016445	BRCA	Intron (ENST00000371362.7/388633, intron 2 of 3)	LDLRAD1	0.129	0.037	0	1.83415
chr1-54376545-54377045	MM	Intron (ENST00000610401.4/23648, intron 4 of 17)	SSBP3	0.169	0.01	0	4.17859
chr1-55428946-55429446	PDAC	Intron (ENST00000643167.1/ENST00000643167.1, intron 1 of 3)	MIR4422	0.109	0.022	0	2.30817
chr1-56284808-56285308	ccRCC	Intron (ENST00000641494.1/8613, intron 3 of 5)	LINC01767	0.108	0.005	0	4.56514
chr1-58576984-58577484	HNSCC	Promoter	TACSTD2	0.174	0.077	0	1.24253
chr1-59043767-59044267	ccRCC	Intron (ENST00000662532.1/101926925, intron 2 of 3)	LINC01358	0.173	0.01	0	4.08104
chr1-59556812-59557312	CRC	Intron (ENST00000424725.2/55277, intron 5 of 12)	FGGY	0.121	0.013	0	3.27069
chr1-59673757-59674257	HNSCC	Promoter	FGGY	0.11	0.028	0	2.0583
chr1-6016154-6016654	SKCM	Intron (ENST00000655548.1/8514, intron 1 of 9)	KCNAB2	0.115	0.009	0	3.72
chr1-60833113-60833613	SKCM	Intron (ENST00000665290.1/101926964, intron 1 of 5)	LOC101926964	0.106	0.013	0	3.16367
chr1-60903536-60904036	GBM	Intron (ENST00000371191.5/4774, intron 1 of 10)	LOC101926964	0.104	0.009	0	3.51462
chr1-60970677-60971177	GBM	Promoter	NFIA-AS2	0.129	0.015	0	3.16757
chr1-6127657-6128157	OV	3' UTR	CHD5	0.107	0.065	2.29968e-83	0.782711
chr1-61642454-61642954	BRCA	Distal Intergenic	MGC34796	0.105	0.007	0	3.89549
chr1-6205819-6206319	CESC	Promoter	RNF207	0.107	0.069	1.00602e-102	0.681366
chr1-6220153-6220653	CESC	3' UTR	RNF207	0.109	0.034	0	1.72358
chr1-62299743-62300243	BRCA_Basal	Intron (ENST00000371153.9/163782, intron 1 of 9)	KANK4	0.118	0.016	0	2.86468
chr1-63124486-63124986	SKCM	Distal Intergenic	LINC00466	0.117	0.01	0	3.62638
chr1-63414613-63415113	SKCM	Intron (ENST00000647818.1/29929, intron 10 of 14)	ALG6	0.104	0.002	0	5.47914
chr1-6423401-6423901	OV	Intron (ENST00000377837.5/54626, intron 1 of 3)	HES2	0.113	0.05	1.75984e-202	1.23784
chr1-6471374-6471874	CESC	Promoter	PLEKHG5	0.135	0.056	0	1.28958
chr1-6471928-6472428	CESC	Promoter	PLEKHG5	0.142	0.059	0	1.29344
chr1-6488962-6489462	HNSCC	Intron (ENST00000537245.5/57449, intron 2 of 21)	PLEKHG5	0.128	0.039	0	1.75749
chr1-65811917-65812417	MM	Intron (ENST00000329654.8/5142, intron 1 of 16)	PDE4B	0.14	0.006	0	4.5374
chr1-66380262-66380762	MM	Distal Intergenic	PDE4B	0.114	0.006	0	4.37673
chr1-67631610-67632110	CRC	Distal Intergenic	GADD45A	0.12	0.015	0	3.03851
chr1-6962560-6963060	OV	Intron (ENST00000303635.12/23261, intron 3 of 22)	CAMTA1	0.181	0.052	0	1.89296
chr1-7098215-7098715	ccRCC	Intron (ENST00000303635.12/23261, intron 4 of 22)	CAMTA1	0.115	0.003	0	5.16965
chr1-74731436-74731936	ccRCC	Intron (ENST00000370872.7/1429, intron 1 of 6)	CRYZ	0.117	0.012	0	3.32047
chr1-74811364-74811864	MM	Distal Intergenic	TYW3	0.115	0.002	0	5.73068
chr1-7574214-7574714	BRCA	Intron (ENST00000303635.12/23261, intron 6 of 22)	CAMTA1	0.102	0.008	0	3.82156
chr1-7621215-7621715	ccRCC	Intron (ENST00000303635.12/23261, intron 6 of 22)	CAMTA1	0.147	0.006	0	4.71496
chr1-7668356-7668856	GBM	Intron (ENST00000303635.12/23261, intron 9 of 22)	CAMTA1	0.163	0.009	0	4.26207
chr1-7885423-7885923	PDAC	Distal Intergenic	UTS2	0.107	0.038	0	1.50323
chr1-8004646-8005146	HNSCC	Exon (ENST00000641354.1/ENST00000641354.1, exon 6 of 6)	ERRFI1	0.148	0.053	0	1.55935
chr1-8412280-8412780	BRCA	Intron (ENST00000337907.7/473, intron 13 of 23)	RERE	0.1	0.023	0	2.13749
chr1-85201450-85201950	OV	Promoter	SYDE2	0.102	0.071	3.13184e-39	0.54724
chr1-87155116-87155616	SKCM	Intron (ENST00000370548.3/339524, intron 7 of 7)	LINC01140	0.103	0.011	0	3.32204
chr1-87980391-87980891	BRCA_Basal	Intron (ENST00000642677.1/ENST00000642677.1, intron 2 of 6)	PKN2-AS1	0.119	0.011	0	3.49861
chr1-88774119-88774619	PDAC	Intron (ENST00000436111.1/5586, intron 2 of 4)	PKN2	0.119	0.034	0	1.77758
chr1-8889886-8890386	BRCA_Basal	Distal Intergenic	ENO1	0.14	0.057	6.16287e-151	1.23749
chr1-91564900-91565400	SKCM	Distal Intergenic	CDC7	0.17	0.007	0	4.63163
chr1-91731727-91732227	OV	Intron (ENST00000533089.5/7049, intron 8 of 19)	TGFBR3	0.104	0.024	0	2.15897
chr1-91732345-91732845	OV	Intron (ENST00000533089.5/7049, intron 8 of 19)	TGFBR3	0.1	0.038	1.6773e-222	1.43102
chr1-93664611-93665111	SKCM	Intron (ENST00000260502.11/8412, intron 2 of 11)	BCAR3	0.117	0.014	0	3.13709
chr1-93701595-93702095	CESC	Intron (ENST00000370244.5/8412, intron 3 of 13)	BCAR3	0.12	0.049	0	1.30197
chr1-93784487-93784987	SKCM	Intron (ENST00000370244.5/8412, intron 2 of 13)	MIG7	0.138	0.004	0	5.0392
chr1-93963489-93963989	ccRCC	Distal Intergenic	ABCA4	0.114	0.01	0	3.55382
chr1-9444041-9444541	SKCM	Distal Intergenic	LINC02606	0.112	0.014	0	3.09695
chr1-94592170-94592670	GBM	Exon (ENST00000413541.1/ENST00000413541.1, exon 1 of 2)	SLC44A3-AS1	0.152	0.004	0	5.4744
chr1-94783405-94783905	BRCA	Intron (ENST00000634339.1/101928079, intron 1 of 5)	SLC44A3-AS1	0.119	0.04	0	1.57064
chr1-95407759-95408259	SKCM	Distal Intergenic	LINC01650	0.133	0.004	0	5.17034
chr1-95742631-95743131	HNSCC	Exon (ENST00000603401.1/ENST00000603401.1, exon 1 of 2)	LINC02790	0.108	0.026	0	2.12687
chr1-9836362-9836862	HNSCC	Distal Intergenic	CLSTN1	0.104	0.033	0	1.73345
chr1-9843429-9843929	BRCA	Distal Intergenic	CLSTN1	0.154	0.042	0	1.8895
chr1-99503244-99503744	SKCM	Intron (ENST00000635551.1/101928270, intron 2 of 4)	LINC01708	0.107	0.008	0	3.72683
chr10-100728781-100729281	ccRCC	Distal Intergenic	PAX2	0.135	0.011	0	3.73394
chr10-100730459-100730959	ccRCC	Distal Intergenic	PAX2	0.102	0.011	0	3.30898
chr10-100775259-100775759	ccRCC	Intron (ENST00000553492.5/5076, intron 1 of 3)	PAX2	0.109	0.006	0	4.29967
chr10-100996761-100997261	OV	Promoter	LZTS2	0.102	0.064	4.13786e-72	0.735133
chr10-101095429-101095929	BRCA	Intron (ENST00000445873.5/100038246, intron 2 of 2)	KAZALD1	0.156	0.055	0	1.52263
chr10-102514686-102515186	ccRCC	Intron (ENST00000369902.7/51684, intron 2 of 11)	SUFU	0.111	0.008	0	3.79715
chr10-102646134-102646634	PDAC	Intron (ENST00000462202.3/81603, intron 1 of 4)	TRIM8	0.146	0.075	1.31383e-227	0.95605
chr10-102661040-102661540	CRC	Distal Intergenic	TRIM8	0.106	0.028	0	1.94214
chr10-103241255-103241755	CESC	Distal Intergenic	RPEL1	0.106	0.064	9.02483e-116	0.738719
chr10-103471218-103471718	MM	Downstream (1-2kb)	CALHM3	0.157	0.013	0	3.75644
chr10-103727391-103727891	SKCM	Intron (ENST00000369774.8/9644, intron 4 of 14)	SH3PXD2A-AS1	0.114	0.014	0	3.09488
chr10-103794199-103794699	CRC	Intron (ENST00000369774.8/9644, intron 2 of 14)	SH3PXD2A	0.115	0.025	0	2.23402
chr10-103872076-103872576	HNSCC	Distal Intergenic	SH3PXD2A	0.135	0.018	0	2.95155
chr10-103890072-103890572	PDAC	Intron (ENST00000224950.8/79991, intron 8 of 9)	STN1	0.127	0.04	0	1.62634
chr10-104329207-104329707	CESC	Promoter	ITPRIP	0.116	0.047	0	1.30352
chr10-104480062-104480562	SKCM	Promoter	LINC02620	0.102	0.006	0	4.26131
chr10-110395659-110396159	PDAC	Distal Intergenic	SMNDC1	0.126	0.053	6.82828092186107e-314	1.25511
chr10-110408054-110408554	BRCA	Distal Intergenic	DUSP5	0.117	0.031	0	1.95912
chr10-110430774-110431274	BRCA	Intron (ENST00000609514.1/ENST00000609514.1, intron 3 of 3)	DUSP5	0.119	0.008	0	4.00112
chr10-110841731-110842231	MM	Distal Intergenic	RBM20	0.119	0.006	0	4.47958
chr10-11242344-11242844	MM	Intron (ENST00000633200.1/10659, intron 2 of 7)	CELF2	0.162	0.01	0	4.0647
chr10-114239263-114239763	CRC	Promoter	VWA2	0.11	0.042	4.76631e-287	1.3998
chr10-114320597-114321097	PDAC	Intron (ENST00000304129.9/84632, intron 5 of 18)	AFAP1L2	0.121	0.033	0	1.85306
chr10-114499672-114500172	HNSCC	Intron (ENST00000392955.7/3983, intron 6 of 22)	ABLIM1	0.14	0.036	0	2.01235
chr10-114623734-114624234	OV	Intron (ENST00000651092.1/3983, intron 1 of 15)	ABLIM1	0.107	0.036	9.9307e-283	1.58675
chr10-116609525-116610025	CRC	Distal Intergenic	PNLIPRP2	0.11	0.033	0	1.75126
chr10-116742907-116743407	OV	Promoter	HSPA12A	0.11	0.067	3.98843e-77	0.741625
chr10-11742086-11742586	BRCA_Basal	Promoter	ECHDC3	0.144	0.054	1.65011e-208	1.42483
chr10-117457266-117457766	UCEC	Intron (ENST00000549104.1/ENST00000549104.1, intron 2 of 2)	EMX2OS	0.101	0.015	0	2.79048
chr10-117552150-117552650	OV	Distal Intergenic	EMX2OS	0.107	0.019	0	2.50353
chr10-117553625-117554125	OV	Distal Intergenic	EMX2OS	0.125	0.017	0	2.92359
chr10-117631556-117632056	ccRCC	Distal Intergenic	EMX2OS	0.114	0.005	0	4.44335
chr10-117721035-117721535	OV	Distal Intergenic	EMX2OS	0.127	0.013	0	3.334
chr10-118116869-118117369	OV	Intron (ENST00000439517.2/255082, intron 2 of 3)	CASC2	0.111	0.014	0	3.03016
chr10-11874660-11875160	BRCA_Basal	Promoter	PROSER2-AS1	0.14	0.049	9.2731e-236	1.54831
chr10-119271317-119271817	PDAC	Intron (ENST00000392870.3/2869, intron 1 of 15)	GRK5	0.105	0.034	0	1.60577
chr10-119313518-119314018	MM	Intron (ENST00000392870.3/2869, intron 1 of 15)	MIR4681	0.138	0.01	0	3.85132
chr10-119542538-119543038	UCEC	Promoter	RGS10	0.16	0.097	4.46515e-200	0.800773
chr10-119682013-119682513	HNSCC	Distal Intergenic	BAG3	0.101	0.033	0	1.66667
chr10-119693207-119693707	SKCM	Distal Intergenic	INPP5F	0.121	0.006	0	4.38482
chr10-120580716-120581216	ccRCC	Intron (ENST00000398250.5/196051, intron 6 of 6)	PLPP4	0.194	0.014	0	3.87541
chr10-121510065-121510565	ccRCC	Intron (ENST00000369060.8/2263, intron 7 of 15)	FGFR2	0.168	0.012	0	3.88418
chr10-121553714-121554214	OV	Intron (ENST00000356226.8/2263, intron 2 of 15)	FGFR2	0.109	0.026	0	2.11148
chr10-121598279-121598779	UCEC	Promoter	FGFR2	0.149	0.114	9.07981e-76	0.471216
chr10-12195640-12196140	BRCA_Basal	Promoter	NUDT5	0.154	0.076	2.17465e-122	1.03458
chr10-122019420-122019920	CESC	Promoter	TACC2	0.101	0.057	1.01634e-125	0.799652
chr10-122301021-122301521	ccRCC	Intron (ENST00000260723.5/118663, intron 9 of 15)	BTBD16	0.158	0.016	0	3.3838
chr10-122310173-122310673	CRC	Intron (ENST00000260723.5/118663, intron 10 of 15)	BTBD16	0.1	0.02	0	2.32296
chr10-122350811-122351311	ccRCC	Distal Intergenic	BTBD16	0.1	0.006	0	4.005
chr10-12287696-12288196	BRCA_Basal	Distal Intergenic	CDC123	0.147	0.006	0	4.59287
chr10-123402430-123402930	MM	Intron (ENST00000662754.1/ENST00000662754.1, intron 2 of 3)	BUB3	0.126	0.002	0	5.87453
chr10-125057044-125057544	SKCM	Intron (ENST00000476817.1/1488, intron 2 of 2)	MIR4296	0.113	0.013	0	3.1831
chr10-125081780-125082280	ccRCC	Intron (ENST00000476817.1/1488, intron 2 of 2)	MIR4296	0.108	0.009	0	3.69711
chr10-125083415-125083915	ccRCC	Intron (ENST00000476817.1/1488, intron 2 of 2)	MIR4296	0.13	0.011	0	3.56903
chr10-125151949-125152449	CRC	Intron (ENST00000476817.1/1488, intron 2 of 2)	CTBP2	0.115	0.044	2.97075711446762e-310	1.42896
chr10-13038252-13038752	BRCA_Basal	Intron (ENST00000378839.1/83643, intron 5 of 6)	CCDC3	0.143	0.007	0	4.32365
chr10-132163319-132163819	BRCA	Exon (ENST00000668452.1/282973, exon 20 of 24)	JAKMIP3	0.115	0.029	0	2.088
chr10-13219645-13220145	BRCA_Basal	Downstream (1-2kb)	RNU6-9	0.103	0.01	0	3.49925
chr10-132396383-132396883	UCEC	Promoter	PWWP2B	0.102	0.066	4.49945e-97	0.684981
chr10-132407173-132407673	BRCA	Intron (ENST00000631148.2/170394, intron 2 of 2)	PWWP2B	0.111	0.036	1.00311885368954e-310	1.61276
chr10-132407838-132408338	OV	Intron (ENST00000631148.2/170394, intron 2 of 2)	PWWP2B	0.144	0.069	8.37469e-219	1.11705
chr10-132418883-132419383	OV	Exon (ENST00000428814.1/ENST00000428814.1, exon 1 of 2)	PWWP2B	0.125	0.066	1.10791e-158	1.00737
chr10-132421395-132421895	PDAC	Distal Intergenic	LINC02870	0.128	0.064	2.47219e-205	0.98104
chr10-132447555-132448055	HNSCC	Exon (ENST00000392630.7/170393, exon 3 of 3)	LINC02870	0.101	0.045	3.24637e-215	1.19862
chr10-132685210-132685710	PDAC	Intron (ENST00000423490.5/3632, intron 2 of 5)	INPP5A	0.109	0.026	0	2.07361
chr10-133257462-133257962	PDAC	Exon (ENST00000611956.1/ENST00000611956.1, exon 1 of 1)	ADAM8	0.105	0.051	1.31807e-184	1.04147
chr10-133259085-133259585	PDAC	Downstream (2-3kb)	ADAM8	0.108	0.046	9.56821e-251	1.21916
chr10-133346992-133347492	CRC	Promoter	PRAP1	0.127	0.019	0	2.78729
chr10-13563842-13564342	ccRCC	Distal Intergenic	PRPF18	0.116	0.009	0	3.66396
chr10-14466202-14466702	ccRCC	Distal Intergenic	FRMD4A	0.106	0.005	0	4.47139
chr10-14879054-14879554	BRCA_Basal	5' UTR	SUV39H2	0.108	0.053	5.43165e-76	1.01549
chr10-15037623-15038123	BRCA_Basal	Promoter	OLAH	0.103	0.005	0	4.38883
chr10-15084410-15084910	OV	Intron (ENST00000356189.6/414149, intron 1 of 3)	ACBD7	0.125	0.059	5.35618e-182	1.10886
chr10-15190367-15190867	BRCA_Basal	Distal Intergenic	NMT2	0.11	0.003	0	5.32251
chr10-15370888-15371388	BRCA_Basal	Promoter	FAM171A1	0.141	0.067	6.42256e-118	1.08383
chr10-15719800-15720300	MM	Promoter	ITGA8	0.108	0.007	0	4.12736
chr10-15787280-15787780	MM	Intron (ENST00000378036.5/80013, intron 3 of 5)	MINDY3	0.135	0.002	0	6.14959
chr10-16965961-16966461	BRCA_Basal	Exon (ENST00000438254.1/8029, exon 3 of 3)	CUBN	0.153	0.024	0	2.70363
chr10-17229814-17230314	BRCA_Basal	Promoter	VIM-AS1	0.146	0.059	1.15073e-172	1.29682
chr10-17230323-17230823	BRCA_Basal	Promoter	VIM	0.131	0.06	1.87539e-109	1.10252
chr10-17388106-17388606	BRCA	Intron (ENST00000377602.5/338596, intron 3 of 7)	ST8SIA6-AS1	0.129	0.023	0	2.47545
chr10-19815963-19816463	OV	Promoter	PLXDC2	0.122	0.042	0	1.61079
chr10-24457827-24458327	BRCA	Intron (ENST00000376462.5/56243, intron 6 of 18)	KIAA1217	0.109	0.025	0	2.11658
chr10-24483470-24483970	CESC	Intron (ENST00000376456.8/56243, intron 6 of 12)	KIAA1217	0.115	0.057	1.95116e-232	1.02277
chr10-25661583-25662083	BRCA_Basal	Intron (ENST00000626230.2/101929052, intron 1 of 2)	LINC00836	0.1	0.003	0	4.98826
chr10-29157242-29157742	BRCA_Basal	Distal Intergenic	LYZL1	0.11	0.01	0	3.41172
chr10-29229178-29229678	SKCM	Distal Intergenic	LYZL1	0.126	0.005	0	4.87507
chr10-29590064-29590564	BRCA_Basal	Intron (ENST00000375400.7/6840, intron 3 of 35)	MIR938	0.166	0.035	0	2.23221
chr10-29839705-29840205	HNSCC	Distal Intergenic	SVIL	0.113	0.027	0	2.10351
chr10-2985628-2986128	PDAC	Distal Intergenic	PFKP	0.102	0.034	0	1.59077
chr10-30434348-30434848	UCEC	Promoter	MAP3K8	0.102	0.075	5.87728e-58	0.507854
chr10-31749988-31750488	GBM	Distal Intergenic	ARHGAP12	0.102	0.011	0	3.32651
chr10-33133998-33134498	PDAC	Distal Intergenic	IATPR	0.114	0.049	3.22428e-259	1.19784
chr10-3347419-3347919	BRCA_Basal	Distal Intergenic	LINC02669	0.139	0.008	0	4.2354
chr10-33703800-33704300	ccRCC	Intron (ENST00000662994.1/ENST00000662994.1, intron 1 of 2)	LINC00838	0.158	0.009	0	4.13352
chr10-3472076-3472576	BRCA_Basal	Intron (ENST00000659295.1/101927880, intron 3 of 4)	LINC02669	0.14	0.042	3.89763e-292	1.74813
chr10-3482184-3482684	BRCA_Basal	Intron (ENST00000659295.1/101927880, intron 3 of 4)	LINC02669	0.144	0.07	8.78631e-116	1.04398
chr10-34954033-34954533	BRCA_Basal	Distal Intergenic	CUL2	0.117	0.033	1.49848e-249	1.81793
chr10-3874981-3875481	MM	Distal Intergenic	LINC02639	0.162	0.009	0	4.25867
chr10-42367792-42368292	BRCA_Basal	Promoter	LOC441666	0.123	0.03	2.31082e-293	1.97098
chr10-43026233-43026733	BRCA	Distal Intergenic	MIR5100	0.122	0.019	0	2.74152
chr10-43322705-43323205	OV	Distal Intergenic	FXYD4	0.146	0.056	1.22108027930277e-317	1.40016
chr10-46556405-46556905	PDAC	Promoter	GPRIN2	0.133	0.069	8.7431e-200	0.94393
chr10-47406711-47407211	PDAC	Distal Intergenic	ZNF488	0.127	0.048	0	1.41728
chr10-4826382-4826882	BRCA_Basal	Promoter	AKR1E2	0.11	0.052	8.04109e-84	1.05463
chr10-48287621-48288121	BRCA	Distal Intergenic	FRMPD2	0.124	0.024	0	2.41193
chr10-5412297-5412797	BRCA_Basal	Promoter	NET1	0.187	0.096	1.51053e-136	0.973085
chr10-5466319-5466819	BRCA_Basal	Distal Intergenic	NET1	0.214	0.06	0	1.84022
chr10-5488211-5488711	BRCA_Basal	Distal Intergenic	CALML5	0.156	0.063	1.57882e-201	1.32527
chr10-5488716-5489216	BRCA	Distal Intergenic	CALML5	0.173	0.066	0	1.36523
chr10-5503334-5503834	BRCA	Distal Intergenic	CALML5	0.123	0.036	0	1.74394
chr10-5546768-5547268	PDAC	Distal Intergenic	CALML3-AS1	0.111	0.052	1.57938e-201	1.06242
chr10-5547863-5548363	BRCA_Basal	Distal Intergenic	CALML3-AS1	0.169	0.054	0	1.65329
chr10-5548785-5549285	CRC	Distal Intergenic	CALML3-AS1	0.111	0.042	0	1.44607
chr10-5583546-5584046	OV	Distal Intergenic	LASTR	0.176	0.065	0	1.50401
chr10-5631782-5632282	ccRCC	Exon (ENST00000656119.1/ENST00000656119.1, exon 1 of 4)	LASTR	0.135	0.014	0	3.36524
chr10-5951051-5951551	BRCA_Basal	Intron (ENST00000620345.4/3601, intron 7 of 7)	IL15RA	0.13	0.03	0	2.11406
chr10-60172321-60172821	BRCA_Basal	3' UTR	ANK3	0.106	0.012	0	3.19933
chr10-60236823-60237323	MM	Intron (ENST00000280772.7/288, intron 7 of 43)	ANK3	0.122	0.01	0	3.75471
chr10-613106-613606	BRCA_Basal	Intron (ENST00000280886.12/22982, intron 1 of 36)	LOC101930421	0.101	0.027	8.90294e-224	1.87984
chr10-61987853-61988353	MM	Intron (ENST00000644638.1/84159, intron 3 of 4)	ARID5B	0.101	0.007	0	4.04001
chr10-62268502-62269002	UCEC	Promoter	RTKN2	0.119	0.105	1.32456e-19	0.249881
chr10-69087759-69088259	MM	Promoter	SRGN	0.14	0.011	0	3.69623
chr10-69229421-69229921	CRC	Intron (ENST00000450995.1/101928994, intron 1 of 4)	LOC101928994	0.1	0.022	0	2.26171
chr10-69360675-69361175	BRCA	Intron (ENST00000436817.6/3098, intron 6 of 20)	HK1	0.118	0.045	1.40099e-259	1.39139
chr10-69385349-69385849	HNSCC	Intron (ENST00000436817.6/3098, intron 15 of 20)	HK1	0.135	0.022	0	2.61991
chr10-69494663-69495163	SKCM	Promoter	TSPAN15	0.161	0.016	0	3.38588
chr10-69860899-69861399	OV	Intron (ENST00000398969.7/1305, intron 2 of 33)	COL13A1	0.112	0.012	0	3.30069
chr10-69861408-69861908	OV	Intron (ENST00000398969.7/1305, intron 2 of 33)	COL13A1	0.113	0.022	0	2.50093
chr10-70255704-70256204	OV	Exon (ENST00000277942.7/64106, exon 4 of 4)	PPA1	0.124	0.051	1.3029e-251	1.33013
chr10-70803647-70804147	OV	Distal Intergenic	SGPL1	0.114	0.024	0	2.32083
chr10-70816246-70816746	OV	Intron (ENST00000373202.8/8879, intron 1 of 14)	SGPL1	0.186	0.088	0	1.19225
chr10-71246679-71247179	PDAC	Intron (ENST00000335350.10/219699, intron 1 of 16)	UNC5B-AS1	0.112	0.046	1.08053e-275	1.25826
chr10-71294007-71294507	OV	Intron (ENST00000335350.10/219699, intron 13 of 16)	SLC29A3	0.101	0.02	0	2.45882
chr10-71336981-71337481	OV	Intron (ENST00000642772.1/55315, intron 2 of 4)	SLC29A3	0.124	0.018	0	2.91226
chr10-71767042-71767542	PDAC	Intron (ENST00000224721.12/64072, intron 38 of 69)	VSIR	0.12	0.048	0	1.33248
chr10-72292076-72292576	OV	Distal Intergenic	DDIT4	0.102	0.046	1.84102e-178	1.22342
chr10-7233562-7234062	BRCA	Intron (ENST00000361972.8/57713, intron 9 of 20)	SFMBT2	0.13	0.01	0	3.72337
chr10-7327390-7327890	BRCA_Basal	Intron (ENST00000361972.8/57713, intron 4 of 20)	SFMBT2	0.11	0.001	0	6.24798
chr10-73601378-73601878	BRCA	Intron (ENST00000339859.8/159195, intron 1 of 22)	USP54	0.116	0.046	7.84791e-234	1.33069
chr10-73819433-73819933	BRCA	Exon (ENST00000322680.7/818, exon 17 of 21)	CAMK2G	0.105	0.033	0	1.71319
chr10-73888938-73889438	HNSCC	Distal Intergenic	CAMK2G	0.164	0.047	0	1.86654
chr10-73932215-73932715	PDAC	Distal Intergenic	C10orf55	0.106	0.04	1.43802e-306	1.38615
chr10-73997785-73998285	OV	Promoter	VCL	0.324	0.245	2.0016e-152	0.532084
chr10-73998861-73999361	OV	Intron (ENST00000623461.3/7414, intron 2 of 22)	VCL	0.129	0.052	3.19959e-274	1.36483
chr10-7471748-7472248	MM	Exon (ENST00000660269.1/ENST00000660269.1, exon 1 of 5)	SFMBT2	0.148	0.005	0	4.97472
chr10-74826050-74826550	OV	Promoter	KAT6B	0.4	0.299	3.39958e-240	0.582952
chr10-75294803-75295303	OV	Intron (ENST00000666247.1/253264, intron 2 of 3)	ZNF503-AS1	0.117	0.069	8.52563e-114	0.863558
chr10-75401564-75402064	OV	Promoter	ZNF503	0.161	0.119	1.81479e-54	0.489286
chr10-75402193-75402693	OV	Promoter	ZNF503-AS2	0.195	0.129	5.45132e-125	0.673519
chr10-75402713-75403213	OV	Promoter	ZNF503-AS2	0.109	0.055	5.05708e-143	1.04106
chr10-75403540-75404040	OV	Promoter	ZNF503-AS2	0.103	0.037	6.89606e-262	1.54055
chr10-75530171-75530671	OV	Intron (ENST00000611255.5/83938, intron 2 of 6)	MIR606	0.107	0.011	0	3.25819
chr10-76050919-76051419	CRC	Intron (ENST00000611255.5/83938, intron 4 of 6)	LRMDA	0.122	0.009	0	3.8035
chr10-76086696-76087196	ccRCC	Intron (ENST00000611255.5/83938, intron 5 of 6)	LRMDA	0.172	0.018	0	3.3636
chr10-76150293-76150793	OV	Intron (ENST00000611255.5/83938, intron 5 of 6)	LRMDA	0.145	0.019	0	2.99941
chr10-77613733-77614233	OV	Intron (ENST00000640626.1/3778, intron 1 of 28)	KCNMA1	0.12	0.015	0	3.09138
chr10-77857167-77857667	BRCA	Intron (ENST00000475613.6/9231, intron 1 of 21)	DLG5	0.13	0.022	0	2.59386
chr10-77889225-77889725	BRCA	Promoter	DLG5	0.132	0.045	0	1.57444
chr10-77898405-77898905	HNSCC	Intron (ENST00000372391.7/9231, intron 1 of 31)	DLG5	0.143	0.049	0	1.59644
chr10-78176876-78177376	GBM	Exon (ENST00000634547.1/ENST00000634547.1, exon 1 of 1)	LINC00856	0.111	0.005	0	4.52816
chr10-78927129-78927629	BRCA	Distal Intergenic	ZMIZ1-AS1	0.13	0.017	0	2.95759
chr10-79093824-79094324	BRCA	Intron (ENST00000334512.10/57178, intron 1 of 24)	ZMIZ1	0.123	0.036	0	1.80928
chr10-79151636-79152136	PDAC	Intron (ENST00000334512.10/57178, intron 3 of 24)	ZMIZ1	0.102	0.047	9.15365e-194	1.0914
chr10-79178535-79179035	OV	Intron (ENST00000334512.10/57178, intron 4 of 24)	ZMIZ1	0.111	0.024	0	2.27335
chr10-79264823-79265323	BRCA	Intron (ENST00000334512.10/57178, intron 7 of 24)	ZMIZ1	0.119	0.037	0	1.70101
chr10-79274645-79275145	GBM	Intron (ENST00000334512.10/57178, intron 7 of 24)	ZMIZ1	0.153	0.019	0	3.0751
chr10-80204063-80204563	OV	Intron (ENST00000372231.7/311, intron 1 of 14)	ANXA11	0.127	0.049	1.22312e-290	1.4298
chr10-80207032-80207532	OV	Promoter	LINC00857	0.123	0.057	1.12297e-192	1.14986
chr10-80522789-80523289	OV	3' UTR	TSPAN14	0.101	0.024	0	2.12724
chr10-80535803-80536303	PDAC	Promoter	LOC101929574	0.101	0.051	1.16499e-149	0.957193
chr10-8054383-8054883	BRCA	Promoter	GATA3	0.135	0.027	0	2.35688
chr10-84179191-84179691	HNSCC	Intron (ENST00000472542.1/387695, intron 1 of 1)	C10orf99	0.166	0.049	0	1.80395
chr10-86164185-86164685	ccRCC	Intron (ENST00000327946.12/2894, intron 3 of 15)	MIR346	0.127	0.011	0	3.65888
chr10-86678843-86679343	SKCM	Intron (ENST00000429277.6/11155, intron 2 of 13)	LDB3	0.102	0.005	0	4.34948
chr10-86968210-86968710	HNSCC	Promoter	ADIRF	0.12	0.053	2.03642e-267	1.22323
chr10-92689580-92690080	PDAC	Promoter	HHEX	0.134	0.06	2.59555e-293	1.16361
chr10-92756536-92757036	MM	Distal Intergenic	HHEX	0.129	0.006	0	4.52838
chr10-95757786-95758286	MM	Intron (ENST00000453258.6/953, intron 1 of 9)	ENTPD1	0.103	0.005	0	4.5551
chr10-98340245-98340745	MM	Distal Intergenic	PYROXD2	0.108	0.006	0	4.3469
chr11-100727291-100727791	ccRCC	Intron (ENST00000298815.13/143872, intron 1 of 23)	ARHGAP42	0.118	0.006	0	4.41379
chr11-102111303-102111803	OV	Intron (ENST00000282441.10/10413, intron 1 of 8)	YAP1	0.124	0.066	2.9858e-134	0.935465
chr11-102178166-102178666	HNSCC	Intron (ENST00000282441.10/10413, intron 3 of 8)	YAP1	0.102	0.03	0	1.88009
chr11-102256175-102256675	HNSCC	Distal Intergenic	YAP1	0.101	0.011	0	3.31066
chr11-102269844-102270344	HNSCC	Distal Intergenic	YAP1	0.102	0.011	0	3.34884
chr11-102474519-102475019	MM	Intron (ENST00000529278.1/102723838, intron 1 of 2)	TMEM123	0.128	0.004	0	4.95932
chr11-102602964-102603464	BRCA_Basal	Intron (ENST00000260228.3/9313, intron 6 of 9)	MMP20	0.129	0.037	4.32116e-267	1.7748
chr11-10317858-10318358	ccRCC	Intron (ENST00000527261.5/100130460, intron 1 of 2)	AMPD3	0.114	0.011	0	3.45207
chr11-10488076-10488576	PDAC	Intron (ENST00000444303.6/272, intron 5 of 13)	AMPD3	0.122	0.037	0	1.69925
chr11-10488863-10489363	HNSCC	Intron (ENST00000444303.6/272, intron 5 of 13)	AMPD3	0.135	0.033	0	2.10185
chr11-1060771-1061271	CRC	Distal Intergenic	LINC02688	0.103	0.032	0	1.74113
chr11-10899390-10899890	HNSCC	Intron (ENST00000669704.1/729013, intron 1 of 1)	ZBED5-AS1	0.137	0.045	0	1.65661
chr11-111360085-111360585	CRC	Promoter	POU2AF1	0.111	0.014	0	3.02904
chr11-111371068-111371568	MM	Intron (ENST00000393067.8/5450, intron 1 of 4)	POU2AF1	0.12	0.005	0	4.85398
chr11-111379094-111379594	MM	Promoter	POU2AF1	0.181	0.011	0	4.2011
chr11-111988543-111989043	ccRCC	Promoter	DIXDC1	0.102	0.011	0	3.33217
chr11-112499180-112499680	OV	Intron (ENST00000528496.1/101928823, intron 2 of 2)	LINC02763	0.107	0.008	0	3.72688
chr11-112523318-112523818	GBM	Intron (ENST00000528496.1/101928823, intron 2 of 2)	LINC02764	0.119	0.018	0	2.78274
chr11-112697246-112697746	GBM	Exon (ENST00000661772.1/ENST00000661772.1, exon 3 of 3)	LINC02764	0.1	0.01	0	3.35332
chr11-112962855-112963355	GBM	Promoter	LOC101928847	0.12	0.016	0	2.96754
chr11-113690029-113690529	OV	3' UTR	TMPRSS5	0.109	0.019	0	2.54893
chr11-113690542-113691042	OV	3' UTR	TMPRSS5	0.126	0.051	1.47262e-255	1.34114
chr11-113706145-113706645	GBM	Promoter	TMPRSS5	0.143	0.021	0	2.80208
chr11-114153084-114153584	ccRCC	Intron (ENST00000335953.9/7704, intron 2 of 6)	ZBTB16	0.12	0.003	0	5.26952
chr11-114171178-114171678	ccRCC	Intron (ENST00000335953.9/7704, intron 3 of 6)	ZBTB16	0.209	0.009	0	4.59849
chr11-114209831-114210331	ccRCC	Intron (ENST00000335953.9/7704, intron 4 of 6)	ZBTB16	0.103	0.005	0	4.31263
chr11-115222367-115222867	MM	Intron (ENST00000452722.7/23705, intron 5 of 9)	CADM1	0.217	0.01	0	4.61522
chr11-1153800-1154300	PDAC	Distal Intergenic	MUC5AC	0.103	0.028	0	1.88129
chr11-117600315-117600815	GBM	Intron (ENST00000651296.2/57453, intron 3 of 32)	CEP164	0.148	0.004	0	5.15231
chr11-117816186-117816686	OV	Intron (ENST00000525836.1/57453, intron 1 of 2)	DSCAML1	0.126	0.031	0	2.05782
chr11-117824549-117825049	ccRCC	Promoter	FXYD2	0.202	0.013	0	4.04985
chr11-117987006-117987506	MM	Exon (ENST00000529924.6/3587, exon 1 of 6)	IL10RA	0.136	0.006	0	4.53696
chr11-118010883-118011383	MM	Intron (ENST00000636151.1/100526771, intron 6 of 6)	IL10RA	0.154	0.009	0	4.28306
chr11-118076645-118077145	PDAC	Promoter	TMPRSS4	0.142	0.061	0	1.19519
chr11-118618064-118618564	GBM	Intron (ENST00000361417.6/23187, intron 5 of 23)	PHLDB1	0.134	0.018	0	2.92537
chr11-118695566-118696066	MM	Distal Intergenic	TREH	0.111	0.005	0	4.48416
chr11-118820775-118821275	MM	Distal Intergenic	DDX6	0.209	0.013	0	4.12389
chr11-118838761-118839261	MM	Distal Intergenic	CXCR5	0.113	0.004	0	5.05898
chr11-118841349-118841849	MM	Distal Intergenic	CXCR5	0.164	0.004	0	5.35296
chr11-118870008-118870508	BRCA	Distal Intergenic	CXCR5	0.102	0.036	5.66701e-256	1.51252
chr11-118912183-118912683	PDAC	Promoter	BCL9L	0.148	0.075	1.22514e-241	0.983632
chr11-118914210-118914710	BRCA_Basal	Intron (ENST00000526143.2/283149, intron 1 of 7)	BCL9L	0.11	0.051	7.82336e-88	1.08801
chr11-119683768-119684268	BRCA_Basal	Intron (ENST00000341398.6/5818, intron 1 of 7)	NECTIN1	0.116	0.031	2.26513e-264	1.88606
chr11-119691994-119692494	HNSCC	Intron (ENST00000341398.6/5818, intron 1 of 7)	NECTIN1	0.122	0.018	0	2.75801
chr11-119696190-119696690	HNSCC	Intron (ENST00000341398.6/5818, intron 1 of 7)	NECTIN1	0.141	0.023	0	2.63545
chr11-119696723-119697223	HNSCC	Intron (ENST00000341398.6/5818, intron 1 of 7)	NECTIN1	0.161	0.028	0	2.55746
chr11-11973345-11973845	GBM	Intron (ENST00000396505.7/27122, intron 4 of 7)	DKK3	0.106	0.008	0	3.86305
chr11-119864183-119864683	CRC	Intron (ENST00000658360.1/ENST00000658360.1, intron 1 of 1)	LOC102724301	0.105	0.009	0	3.57983
chr11-120122050-120122550	PDAC	Promoter	TRIM29	0.113	0.046	4.63923e-292	1.29267
chr11-120123767-120124267	PDAC	Promoter	TRIM29	0.107	0.025	0	2.10923
chr11-120128696-120129196	BRCA_Basal	Promoter	TRIM29	0.106	0.053	1.62653e-67	0.968181
chr11-120137920-120138420	HNSCC	Promoter	TRIM29	0.135	0.045	0	1.63233
chr11-120301853-120302353	BRCA	3' UTR	POU2F3	0.156	0.058	0	1.41876
chr11-120316769-120317269	BRCA_Basal	Promoter	POU2F3	0.138	0.055	7.52496e-160	1.28476
chr11-12090594-12091094	CRC	Distal Intergenic	MICAL2	0.148	0.039	0	1.98884
chr11-121465939-121466439	OV	Intron (ENST00000260197.12/6653, intron 1 of 47)	SORL1	0.111	0.032	0	1.84405
chr11-12167013-12167513	CRC	Intron (ENST00000532179.5/9645, intron 2 of 2)	MIR6124	0.114	0.025	0	2.2442
chr11-121696061-121696561	GBM	Intron (ENST00000652518.1/ENST00000652518.1, intron 1 of 6)	SORL1	0.118	0.006	0	4.26009
chr11-122367719-122368219	ccRCC	Promoter	MIR100HG	0.105	0.006	0	4.30218
chr11-12248252-12248752	BRCA	Intron (ENST00000256194.8/9645, intron 21 of 27)	MICAL2	0.152	0.042	0	1.86631
chr11-123590447-123590947	PDAC	Promoter	GRAMD1B	0.145	0.037	0	1.99658
chr11-12461358-12461858	SKCM	Intron (ENST00000530755.5/55742, intron 1 of 3)	PARVA	0.121	0.005	0	4.71805
chr11-125263419-125263919	GBM	Intron (ENST00000530517.5/63876, intron 2 of 11)	PKNOX2	0.148	0.018	0	3.13315
chr11-125951093-125951593	BRCA	Promoter	VSIG10L2	0.106	0.008	0	3.83029
chr11-126082220-126082720	GBM	Distal Intergenic	CDON	0.11	0.005	0	4.51111
chr11-12636773-12637273	SKCM	Intron (ENST00000656758.1/ENST00000656758.1, intron 1 of 3)	TEAD1	0.13	0.003	0	5.60634
chr11-126465498-126465998	MM	Intron (ENST00000525144.7/84623, intron 5 of 16)	KIRREL3	0.193	0.016	0	3.69024
chr11-126544178-126544678	GBM	Exon (ENST00000548204.1/ENST00000548204.1, exon 1 of 2)	KIRREL3	0.139	0.016	0	3.19317
chr11-128610872-128611372	MM	Distal Intergenic	ETS1	0.178	0.005	0	5.38653
chr11-128693653-128694153	MM	Promoter	FLI1	0.107	0.009	0	3.70156
chr11-128725508-128726008	MM	Intron (ENST00000608303.5/2313, intron 1 of 6)	SENCR	0.167	0.006	0	4.94621
chr11-128757148-128757648	MM	Promoter	FLI1	0.189	0.005	0	5.4902
chr11-128757730-128758230	MM	Promoter	FLI1	0.15	0.004	0	5.19927
chr11-128852196-128852696	ccRCC	Intron (ENST00000392665.6/3758, intron 1 of 1)	KCNJ1	0.175	0.003	0	5.75379
chr11-12914522-12915022	GBM	Intron (ENST00000527636.6/7003, intron 10 of 12)	TEAD1	0.173	0.024	0	2.93701
chr11-129315803-129316303	CRC	Distal Intergenic	ARHGAP32	0.171	0.041	0	2.12266
chr11-129815552-129816052	CRC	Promoter	TMEM45B	0.11	0.035	0	1.68463
chr11-130146274-130146774	PDAC	Distal Intergenic	APLP2	0.141	0.051	0	1.44897
chr11-130181271-130181771	CRC	Intron (ENST00000278742.6/6768, intron 1 of 18)	ST14	0.133	0.031	0	2.16994
chr11-130762505-130763005	BRCA	Distal Intergenic	LINC02551	0.127	0.017	0	2.95331
chr11-13140266-13140766	CRC	Distal Intergenic	RASSF10	0.114	0.031	0	1.91949
chr11-131584607-131585107	GBM	Intron (ENST00000374791.7/50863, intron 1 of 7)	NTM	0.117	0.002	0	6.17783
chr11-131585177-131585677	GBM	Intron (ENST00000374791.7/50863, intron 1 of 7)	NTM	0.139	0.002	0	6.03659
chr11-132357697-132358197	MM	Distal Intergenic	NTM	0.101	0.002	0	5.95638
chr11-13368106-13368606	OV	Intron (ENST00000389707.8/406, intron 11 of 19)	ARNTL	0.107	0.009	0	3.58901
chr11-134032407-134032907	GBM	Promoter	LINC02731	0.11	0.011	0	3.36875
chr11-134068733-134069233	GBM	Promoter	JAM3	0.132	0.018	0	2.95312
chr11-134412358-134412858	GBM	Promoter	B3GAT1-DT	0.117	0.017	0	2.87893
chr11-13896494-13896994	ccRCC	Distal Intergenic	LINC02545	0.127	0.008	0	4.10982
chr11-13923209-13923709	OV	Intron (ENST00000532065.1/101928132, intron 1 of 1)	LINC02683	0.112	0.012	0	3.24442
chr11-13923734-13924234	OV	Intron (ENST00000532065.1/101928132, intron 1 of 1)	LINC02683	0.146	0.015	0	3.39567
chr11-16148395-16148895	SKCM	Intron (ENST00000316399.10/55553, intron 5 of 14)	SOX6	0.125	0.011	0	3.54874
chr11-16787973-16788473	HNSCC	3' UTR	PLEKHA7	0.107	0.026	0	2.12466
chr11-16875948-16876448	BRCA_Basal	Intron (ENST00000531066.6/144100, intron 3 of 26)	PLEKHA7	0.104	0.012	0	3.13218
chr11-16993129-16993629	ccRCC	Intron (ENST00000531066.6/144100, intron 3 of 26)	PLEKHA7	0.111	0.006	0	4.20979
chr11-16996072-16996572	ccRCC	Intron (ENST00000531066.6/144100, intron 3 of 26)	PLEKHA7	0.106	0.009	0	3.64531
chr11-17012810-17013310	PDAC	Promoter	PLEKHA7	0.108	0.041	8.82475e-307	1.37721
chr11-1755741-1756241	OV	Promoter	CTSD	0.1	0.019	0	2.46092
chr11-1830749-1831249	PDAC	Promoter	SYT8	0.111	0.039	0	1.49415
chr11-1834004-1834504	PDAC	Promoter	SYT8	0.184	0.08	0	1.17455
chr11-1852792-1853292	MM	Promoter	LSP1	0.143	0.009	0	4.02853
chr11-19442174-19442674	PDAC	Intron (ENST00000360655.8/89797, intron 1 of 37)	NAV2-AS5	0.123	0.027	0	2.16325
chr11-19791009-19791509	ccRCC	Intron (ENST00000360655.8/89797, intron 1 of 37)	NAV2	0.124	0.01	0	3.64746
chr11-19919166-19919666	BRCA	Intron (ENST00000360655.8/89797, intron 6 of 37)	NAV2	0.105	0.026	0	2.00868
chr11-2202299-2202799	CRC	Distal Intergenic	MIR4686	0.196	0.061	0	1.72033
chr11-2202941-2203441	CRC	Distal Intergenic	MIR4686	0.113	0.013	0	3.19169
chr11-2203734-2204234	CRC	Distal Intergenic	MIR4686	0.177	0.012	0	3.99777
chr11-2204825-2205325	CRC	Distal Intergenic	MIR4686	0.119	0.011	0	3.49629
chr11-2210902-2211402	CRC	Distal Intergenic	MIR4686	0.214	0.024	0	3.31472
chr11-2375160-2375660	ccRCC	Promoter	CD81	0.126	0.013	0	3.30917
chr11-2444697-2445197	CRC	Promoter	KCNQ1	0.154	0.06	0	1.40702
chr11-269152-269652	MM	Distal Intergenic	NLRP6	0.253	0.016	0	4.09721
chr11-2732389-2732889	SKCM	Intron (ENST00000155840.11/3784, intron 11 of 15)	KCNQ1OT1	0.132	0.011	0	3.72316
chr11-2779262-2779762	PDAC	Intron (ENST00000155840.11/3784, intron 15 of 15)	KCNQ1	0.128	0.052	0	1.28821
chr11-2903049-2903549	CRC	Promoter	SLC22A18	0.102	0.038	9.31739e-307	1.49787
chr11-2929511-2930011	PDAC	Promoter	PHLDA2	0.155	0.076	3.54186e-277	1.02765
chr11-2933277-2933777	PDAC	Distal Intergenic	PHLDA2	0.134	0.06	1.48379e-292	1.15894
chr11-30342621-30343121	MM	Distal Intergenic	ARL14EP	0.133	0.003	0	5.76878
chr11-30424791-30425291	SKCM	Intron (ENST00000448418.6/744, intron 4 of 6)	MPPED2	0.126	0.007	0	4.23682
chr11-3126419-3126919	BRCA	Promoter	OSBPL5	0.13	0.026	0	2.33807
chr11-32290723-32291223	SKCM	Intron (ENST00000525689.2/ENST00000525689.2, intron 1 of 1)	WT1	0.139	0.006	0	4.65394
chr11-32435439-32435939	OV	Promoter	WT1-AS	0.126	0.017	0	2.9536
chr11-330851-331351	MM	Distal Intergenic	IFITM3	0.1	0.007	0	3.89134
chr11-33690429-33690929	PDAC	Intron (ENST00000534431.1/ENST00000534431.1, intron 1 of 3)	C11orf91	0.129	0.033	0	1.94649
chr11-33891271-33891771	GBM	Intron (ENST00000257818.3/4005, intron 1 of 5)	LMO2	0.108	0.007	0	4.11828
chr11-34204769-34205269	PDAC	Intron (ENST00000435224.3/25841, intron 1 of 16)	ABTB2	0.113	0.034	0	1.71269
chr11-34316629-34317129	SKCM	Intron (ENST00000435224.3/25841, intron 1 of 16)	ABTB2	0.137	0.009	0	3.97073
chr11-34546397-34546897	BRCA_Basal	Intron (ENST00000527984.1/ENST00000527984.1, intron 1 of 2)	ELF5	0.111	0.012	0	3.20906
chr11-34570445-34570945	BRCA	Exon (ENST00000527135.1/ENST00000527135.1, exon 1 of 2)	EHF	0.143	0.018	0	3.02146
chr11-34600530-34601030	CRC	Distal Intergenic	EHF	0.123	0.034	0	1.88534
chr11-34653912-34654412	PDAC	Intron (ENST00000257831.7/26298, intron 6 of 8)	EHF	0.118	0.05	2.58763e-276	1.2174
chr11-34667973-34668473	BRCA	Distal Intergenic	EHF	0.138	0.019	0	2.83537
chr11-34825586-34826086	CRC	Distal Intergenic	APIP	0.16	0.034	0	2.28931
chr11-35088644-35089144	BRCA_Basal	Distal Intergenic	LOC100507144	0.108	0.023	1.22108027930277e-317	2.23397
chr11-35419185-35419685	GBM	Promoter	SLC1A2	0.115	0.017	0	2.8348
chr11-36036943-36037443	ccRCC	Intron (ENST00000524419.5/143458, intron 1 of 5)	MIR3973	0.136	0.011	0	3.67066
chr11-393124-393624	HNSCC	Promoter	PKP3	0.107	0.048	1.02191e-223	1.18454
chr11-394360-394860	PDAC	5' UTR	PKP3	0.126	0.05	0	1.333
chr11-43920612-43921112	PDAC	Promoter	ALKBH3-AS1	0.121	0.045	0	1.41596
chr11-44584677-44585177	BRCA	5' UTR	CD82	0.118	0.038	0	1.66408
chr11-44978863-44979363	BRCA	Distal Intergenic	LINC02685	0.203	0.044	0	2.25145
chr11-44979815-44980315	BRCA	Distal Intergenic	LINC02685	0.143	0.055	5.89379e-296	1.35348
chr11-45286093-45286593	PDAC	Promoter	SYT13	0.113	0.045	1.59096e-300	1.312
chr11-45922086-45922586	UCEC	Promoter	LARGE2	0.16	0.086	7.90862e-286	0.993548
chr11-46903753-46904253	GBM	Intron (ENST00000378623.6/4038, intron 1 of 37)	LRP4	0.137	0.008	0	4.15338
chr11-47118903-47119403	BRCA	Intron (ENST00000528488.5/79096, intron 3 of 9)	C11orf49	0.12	0.048	3.73458e-251	1.35028
chr11-47378331-47378831	MM	Promoter	SPI1	0.115	0.009	0	3.71737
chr11-47587244-47587744	SKCM	Intron (ENST00000538490.2/399888, intron 1 of 2)	FAM180B	0.112	0.011	0	3.41201
chr11-534466-534966	HNSCC	Promoter	HRAS	0.114	0.048	1.66552e-282	1.29828
chr11-56885040-56885540	BRCA_Basal	Distal Intergenic	LINC02735	0.102	0.03	5.13059e-195	1.73211
chr11-57476879-57477379	BRCA	3' UTR	RTN4RL2	0.105	0.033	1.55608365392948e-313	1.67935
chr11-57477735-57478235	BRCA	Distal Intergenic	SLC43A1	0.106	0.013	0	3.08115
chr11-57798941-57799441	PDAC	Intron (ENST00000524630.5/1500, intron 6 of 18)	CTNND1	0.152	0.062	0	1.28109
chr11-57874883-57875383	SKCM	Distal Intergenic	CTNND1	0.193	0.003	0	6.23526
chr11-57901682-57902182	HNSCC	Distal Intergenic	CTNND1	0.105	0.02	0	2.41549
chr11-58024514-58025014	ccRCC	Intron (ENST00000335397.3/219956, intron 1 of 2)	OR9Q1	0.201	0.012	0	4.13494
chr11-58028698-58029198	ccRCC	Intron (ENST00000335397.3/219956, intron 1 of 2)	OR6Q1	0.103	0.002	0	5.64886
chr11-58762467-58762967	ccRCC	Distal Intergenic	GLYAT	0.107	0.003	0	5.0446
chr11-59174090-59174590	PDAC	Intron (ENST00000532982.5/23220, intron 1 of 8)	DTX4	0.103	0.047	7.75217e-213	1.13459
chr11-59186069-59186569	CRC	Intron (ENST00000532982.5/23220, intron 2 of 8)	DTX4	0.11	0.028	0	2.0267
chr11-59216744-59217244	MM	Distal Intergenic	MPEG1	0.146	0.005	0	4.84584
chr11-60127101-60127601	SKCM	Distal Intergenic	MS4A2	0.105	0.006	0	4.14068
chr11-60910147-60910647	MM	Distal Intergenic	TMEM109	0.118	0.006	0	4.49824
chr11-61345055-61345555	SKCM	Promoter	TKFC	0.107	0.011	0	3.36459
chr11-61488544-61489044	BRCA	Promoter	PPP1R32	0.133	0.036	0	1.93838
chr11-61587937-61588437	BRCA	Promoter	LOC101927495	0.106	0.042	6.90347e-215	1.34169
chr11-61601436-61601936	BRCA	Intron (ENST00000667359.1/101927495, intron 2 of 3)	LOC101927495	0.122	0.012	0	3.36119
chr11-61756348-61756848	PDAC	Intron (ENST00000537766.1/745, intron 1 of 1)	MYRF-AS1	0.135	0.034	0	2.02859
chr11-62241895-62242395	BRCA	Promoter	SCGB1D2	0.14	0.053	1.56346e-304	1.37675
chr11-62500184-62500684	HNSCC	Intron (ENST00000530124.5/79026, intron 2 of 2)	AHNAK	0.154	0.038	0	2.06513
chr11-62909040-62909540	BRCA_Basal	3' UTR	CHRM1	0.123	0.05	5.81798e-133	1.27236
chr11-63558471-63558971	BRCA	Exon (ENST00000255695.2/54979, exon 3 of 4)	PLAAT2	0.136	0.008	0	4.16147
chr11-63622205-63622705	BRCA	Downstream (1-2kb)	PLAAT3	0.12	0.02	0	2.62599
chr11-63999276-63999776	HNSCC	Promoter	MACROD1	0.206	0.065	0	1.7049
chr11-64120901-64121401	HNSCC	Intron (ENST00000255681.7/28992, intron 3 of 10)	MACROD1	0.112	0.023	0	2.30272
chr11-64237371-64237871	BRCA	Promoter	VEGFB	0.151	0.056	0	1.43073
chr11-64334991-64335491	HNSCC	Distal Intergenic	CCDC88B	0.137	0.059	4.428945052893e-310	1.24098
chr11-64357801-64358301	PDAC	Promoter	RPS6KA4	0.123	0.032	0	1.94025
chr11-64566471-64566971	CRC	Promoter	SLC22A11	0.11	0.028	0	2.05768
chr11-64687099-64687599	GBM	Intron (ENST00000377551.5/9379, intron 4 of 21)	NRXN2	0.141	0.007	0	4.51052
chr11-64835173-64835673	PDAC	Exon (ENST00000342711.6/55561, exon 15 of 37)	CDC42BPG	0.103	0.049	2.103e-185	1.05903
chr11-64842686-64843186	HNSCC	Intron (ENST00000342711.6/55561, intron 1 of 36)	CDC42BPG	0.124	0.044	0	1.53893
chr11-64843332-64843832	PDAC	Intron (ENST00000342711.6/55561, intron 1 of 36)	CDC42BPG	0.106	0.053	6.4861e-180	1.01601
chr11-64856472-64856972	PDAC	Promoter	EHD1	0.113	0.057	9.28018e-181	0.985964
chr11-64888903-64889403	PDAC	Promoter	EHD1	0.11	0.03	0	1.89294
chr11-64893283-64893783	CRC	Promoter	MIR194-2HG	0.151	0.037	0	2.1076
chr11-64970560-64971060	HNSCC	Intron (ENST00000530444.5/283129, intron 1 of 8)	MAJIN	0.114	0.025	0	2.20942
chr11-65362271-65362771	MM	Distal Intergenic	TIGD3	0.112	0.006	0	4.24963
chr11-65577331-65577831	PDAC	Promoter	EHBP1L1	0.132	0.06	2.02149e-270	1.12181
chr11-65588051-65588551	MM	Intron (ENST00000309295.9/254102, intron 12 of 18)	EHBP1L1	0.225	0.017	0	3.88408
chr11-65793083-65793583	HNSCC	Promoter	OVOL1	0.138	0.052	0	1.41974
chr11-65854021-65854521	CRC	Intron (ENST00000530101.5/254122, intron 10 of 10)	CFL1	0.111	0.016	0	2.89263
chr11-66135738-66136238	MM	Intron (ENST00000320580.9/55690, intron 1 of 23)	PACS1	0.1	0.005	0	4.51306
chr11-66686290-66686790	HNSCC	Promoter	SPTBN2	0.104	0.01	0	3.41845
chr11-66720106-66720606	OV	Intron (ENST00000647510.1/6712, intron 2 of 36)	SPTBN2	0.14	0.072	9.17394e-179	1.01359
chr11-66745242-66745742	HNSCC	Intron (ENST00000534325.5/79703, intron 1 of 3)	C11orf80	0.103	0.044	2.76928e-242	1.26886
chr11-66892082-66892582	HNSCC	Intron (ENST00000529047.6/5091, intron 3 of 22)	PC	0.107	0.03	0	1.89935
chr11-66915761-66916261	BRCA_Basal	Intron (ENST00000529047.6/5091, intron 3 of 22)	PC	0.141	0.02	0	2.80573
chr11-67062442-67062942	PDAC	Intron (ENST00000308831.7/29984, intron 1 of 4)	RHOD	0.102	0.038	5.52129e-291	1.37984
chr11-67078225-67078725	HNSCC	Distal Intergenic	RHOD	0.138	0.045	0	1.66655
chr11-67248549-67249049	BRCA	Exon (ENST00000529124.1/22992, exon 4 of 4)	KDM2A	0.126	0.034	0	1.86661
chr11-67310496-67310996	HNSCC	Intron (ENST00000376757.9/54961, intron 12 of 12)	SSH3	0.113	0.021	0	2.47642
chr11-67312524-67313024	HNSCC	3' UTR	SSH3	0.158	0.052	0	1.63455
chr11-67345888-67346388	BRCA	Intron (ENST00000622583.4/100130987, intron 2 of 3)	POLD4	0.135	0.043	0	1.64052
chr11-67558459-67558959	ccRCC	Distal Intergenic	GSTP1	0.15	0.016	0	3.3179
chr11-67582538-67583038	BRCA	Promoter	GSTP1	0.118	0.04	1.97296046128344e-313	1.56016
chr11-67584151-67584651	HNSCC	Promoter	GSTP1	0.135	0.061	2.30984e-287	1.19003
chr11-67674422-67674922	HNSCC	Promoter	ALDH3B2	0.175	0.058	0	1.64101
chr11-67996948-67997448	PDAC	Promoter	UNC93B1	0.106	0.047	1.08468e-248	1.21222
chr11-68014578-68015078	PDAC	Promoter	ALDH3B1	0.144	0.063	0	1.19918
chr11-68266371-68266871	SKCM	Intron (ENST00000304271.11/53838, intron 2 of 3)	C11orf24	0.108	0.007	0	3.98084
chr11-68328247-68328747	BRCA_Basal	Intron (ENST00000294304.12/4041, intron 1 of 22)	LRP5	0.115	0.029	5.81186e-278	1.96471
chr11-68342521-68343021	BRCA_Basal	Intron (ENST00000294304.12/4041, intron 1 of 22)	LRP5	0.11	0.043	1.27097e-134	1.348
chr11-68371159-68371659	MM	Intron (ENST00000294304.12/4041, intron 5 of 22)	LRP5	0.126	0.01	0	3.79917
chr11-69106139-69106639	BRCA	Intron (ENST00000637504.1/219931, intron 19 of 19)	MIR3164	0.153	0.022	0	2.86373
chr11-69111466-69111966	ccRCC	Intron (ENST00000637504.1/219931, intron 19 of 19)	MIR3164	0.131	0.006	0	4.5307
chr11-69112199-69112699	ccRCC	Intron (ENST00000637504.1/219931, intron 19 of 19)	MIR3164	0.137	0.008	0	4.26033
chr11-69157779-69158279	SKCM	5' UTR	SMIM38	0.162	0.016	0	3.47803
chr11-69252054-69252554	BRCA_Basal	Distal Intergenic	MYEOV	0.115	0.024	0	2.32756
chr11-69280858-69281358	HNSCC	Distal Intergenic	MYEOV	0.105	0.03	0	1.87249
chr11-69288123-69288623	CRC	Distal Intergenic	MYEOV	0.102	0.021	0	2.33954
chr11-69376906-69377406	HNSCC	Distal Intergenic	LOC102724265	0.113	0.021	0	2.45286
chr11-69377500-69378000	HNSCC	Distal Intergenic	LOC102724265	0.132	0.018	0	3.03944
chr11-69419607-69420107	ccRCC	Distal Intergenic	LOC102724265	0.102	0.006	0	4.06149
chr11-69654320-69654820	BRCA	3' UTR	CCND1	0.136	0.03	0	2.22932
chr11-69668057-69668557	HNSCC	Promoter	LTO1	0.103	0.023	0	2.23619
chr11-69892980-69893480	BRCA	Distal Intergenic	FGF3	0.124	0.018	0	2.84526
chr11-69948439-69948939	PDAC	Distal Intergenic	LINC02753	0.137	0.038	0	1.86321
chr11-69949278-69949778	PDAC	Distal Intergenic	LINC02753	0.124	0.045	0	1.44457
chr11-70128274-70128774	BRCA	Intron (ENST00000355303.9/55107, intron 10 of 25)	ANO1	0.123	0.016	0	3.03499
chr11-70142136-70142636	HNSCC	Intron (ENST00000355303.9/55107, intron 11 of 25)	ANO1	0.12	0.016	0	2.93923
chr11-70159464-70159964	HNSCC	Intron (ENST00000355303.9/55107, intron 16 of 25)	ANO1	0.228	0.065	0	1.95745
chr11-70233367-70233867	BRCA	Distal Intergenic	FADD	0.175	0.051	0	1.83741
chr11-70247614-70248114	BRCA	Distal Intergenic	PPFIA1	0.168	0.025	0	2.82615
chr11-71114034-71114534	MM	Intron (ENST00000601538.5/22941, intron 3 of 24)	SHANK2	0.118	0.005	0	4.55957
chr11-71139789-71140289	BRCA_Basal	Intron (ENST00000601538.5/22941, intron 2 of 24)	SHANK2	0.107	0.028	2.21273e-243	1.90621
chr11-71140434-71140934	BRCA_Basal	Intron (ENST00000601538.5/22941, intron 2 of 24)	SHANK2	0.112	0.028	8.33188e-262	1.95259
chr11-712696-713196	CRC	Intron (ENST00000524763.5/64787, intron 5 of 5)	EPS8L2	0.122	0.035	0	1.84844
chr11-71282360-71282860	BRCA_Basal	Distal Intergenic	SHANK2	0.103	0.015	0	2.82166
chr11-71283785-71284285	CRC	Distal Intergenic	SHANK2	0.101	0.037	2.11229e-287	1.47884
chr11-71299231-71299731	PDAC	Distal Intergenic	SHANK2	0.125	0.065	4.39313e-183	0.936565
chr11-72703153-72703653	OV	Promoter	ARAP1	0.1	0.014	0	2.87872
chr11-72786241-72786741	CRC	Promoter	STARD10	0.112	0.026	0	2.12938
chr11-73154093-73154593	MM	Distal Intergenic	FCHSD2	0.104	0.005	0	4.36802
chr11-73194453-73194953	CRC	Distal Intergenic	P2RY2	0.119	0.043	0	1.51255
chr11-73195222-73195722	HNSCC	Distal Intergenic	P2RY2	0.103	0.034	0	1.6123
chr11-73239905-73240405	OV	Exon (ENST00000565433.1/ENST00000565433.1, exon 1 of 1)	P2RY2	0.107	0.028	0	2.00968
chr11-73249207-73249707	MM	Exon (ENST00000543943.1/ENST00000543943.1, exon 2 of 2)	P2RY6	0.216	0.013	0	4.1309
chr11-74546506-74547006	BRCA	Intron (ENST00000528481.5/10714, intron 1 of 5)	POLD3	0.102	0.041	6.74486e-186	1.28751
chr11-75342940-75343440	BRCA	Intron (ENST00000420843.7/408, intron 1 of 15)	MIR326	0.148	0.015	0	3.38906
chr11-75430038-75430538	CESC	Promoter	KLHL35	0.126	0.065	1.0856e-227	0.96187
chr11-75476930-75477430	BRCA_Basal	Intron (ENST00000527820.5/81544, intron 2 of 17)	GDPD5	0.136	0.023	0	2.63185
chr11-75554430-75554930	GBM	Distal Intergenic	SERPINH1	0.197	0.017	0	3.65098
chr11-75800643-75801143	BRCA_Basal	3' UTR	DGAT2	0.148	0.012	0	3.6885
chr11-7597524-7598024	BRCA	Promoter	PPFIBP2	0.125	0.051	1.3451e-247	1.30669
chr11-76148918-76149418	CRC	Distal Intergenic	UVRAG	0.104	0.01	0	3.50587
chr11-762720-763220	PDAC	Promoter	TALDO1	0.1	0.052	3.33361e-144	0.935056
chr11-76769557-76770057	CRC	Distal Intergenic	TSKU	0.117	0.043	0	1.52303
chr11-76788602-76789102	BRCA	Intron (ENST00000533752.1/25987, intron 1 of 1)	TSKU	0.154	0.048	0	1.75014
chr11-77086786-77087286	CRC	Intron (ENST00000531028.2/726, intron 2 of 13)	CAPN5	0.106	0.035	0	1.61962
chr11-77191893-77192393	PDAC	Exon (ENST00000409709.9/4647, exon 31 of 49)	MYO7A	0.111	0.053	2.0747e-201	1.05568
chr11-772807-773307	GBM	Promoter	GATD1	0.103	0.013	0	3.00294
chr11-78061821-78062321	OV	Intron (ENST00000528251.1/100532726, intron 1 of 1)	THRSP	0.102	0.016	0	2.7164
chr11-78145536-78146036	SKCM	Intron (ENST00000662186.1/100289388, intron 2 of 2)	KCTD21-AS1	0.175	0.005	0	5.33527
chr11-78365223-78365723	OV	Intron (ENST00000534168.1/ENST00000534168.1, intron 1 of 1)	GAB2	0.112	0.014	0	3.00766
chr11-78465279-78465779	MM	Intron (ENST00000281038.10/79731, intron 11 of 13)	NARS2	0.141	0.004	0	5.16852
chr11-79081314-79081814	SKCM	Intron (ENST00000278550.12/26011, intron 4 of 33)	TENM4	0.102	0.01	0	3.39384
chr11-79119784-79120284	SKCM	Intron (ENST00000278550.12/26011, intron 4 of 33)	TENM4	0.119	0.01	0	3.62311
chr11-8283488-8283988	GBM	Distal Intergenic	LMO1	0.115	0.012	0	3.32476
chr11-82841952-82842452	GBM	Intron (ENST00000313010.8/5547, intron 6 of 8)	PRCP	0.122	0.002	0	5.94521
chr11-86588490-86588990	OV	Intron (ENST00000524610.1/ENST00000524610.1, intron 2 of 2)	ME3	0.105	0.019	0	2.44984
chr11-86592815-86593315	CRC	Intron (ENST00000524610.1/ENST00000524610.1, intron 2 of 2)	ME3	0.103	0.039	2.86661e-275	1.42372
chr11-86923905-86924405	ccRCC	Intron (ENST00000532234.5/11098, intron 2 of 4)	PRSS23	0.135	0.008	0	4.099
chr11-94845557-94846057	BRCA	Intron (ENST00000317829.12/154810, intron 5 of 11)	AMOTL1	0.114	0.01	0	3.51145
chr11-96169106-96169606	BRCA_Basal	Intron (ENST00000524717.6/84441, intron 1 of 4)	MAML2	0.108	0.014	0	3.00821
chr11-99098582-99099082	MM	Intron (ENST00000524871.6/53942, intron 1 of 24)	CNTN5	0.101	0.001	0	7.4501
chr12-100504746-100505246	ccRCC	Intron (ENST00000548884.5/9971, intron 3 of 10)	NR1H4	0.12	0.006	0	4.36
chr12-101076831-101077331	ccRCC	Intron (ENST00000644049.1/121601, intron 16 of 29)	ANO4	0.117	0.006	0	4.15159
chr12-102965271-102965771	GBM	Distal Intergenic	PAH	0.107	0.007	0	4.032
chr12-103012932-103013432	GBM	Exon (ENST00000661816.1/ENST00000661816.1, exon 1 of 2)	PAH	0.115	0.005	0	4.52355
chr12-104742384-104742884	GBM	Intron (ENST00000303694.6/50515, intron 2 of 2)	SLC41A2	0.179	0.011	0	4.03181
chr12-105214535-105215035	CRC	Intron (ENST00000547439.5/55198, intron 4 of 20)	APPL2	0.132	0.032	0	2.11964
chr12-106070-106570	MM	Exon (ENST00000540226.1/ENST00000540226.1, exon 2 of 2)	IQSEC3	0.111	0.006	0	4.175
chr12-10673796-10674296	PDAC	Promoter	STYK1	0.101	0.046	2.43863e-215	1.15669
chr12-108635493-108635993	MM	Promoter	MIR4496	0.181	0.01	0	4.25633
chr12-108696253-108696753	HNSCC	Promoter	CORO1C	0.134	0.026	0	2.41378
chr12-108814675-108815175	HNSCC	Intron (ENST00000326495.10/54434, intron 5 of 14)	SSH1	0.106	0.015	0	2.89871
chr12-108833668-108834168	SKCM	Exon (ENST00000612818.1/ENST00000612818.1, exon 1 of 1)	MIR619	0.114	0.01	0	3.54855
chr12-109594379-109594879	ccRCC	Intron (ENST00000447878.6/4598, intron 7 of 8)	MVK	0.102	0.007	0	3.90014
chr12-109720128-109720628	GBM	Intron (ENST00000538780.1/84915, intron 1 of 2)	FAM222A	0.108	0.011	0	3.29586
chr12-109864781-109865281	HNSCC	Intron (ENST00000318348.9/51228, intron 1 of 4)	GLTP	0.104	0.022	0	2.26428
chr12-109937336-109937836	ccRCC	Intron (ENST00000544838.5/84260, intron 14 of 14)	GIT2	0.181	0.017	0	3.47899
chr12-110073352-110073852	SKCM	Promoter	C12orf76	0.157	0.02	0	3.07362
chr12-110079483-110079983	SKCM	Distal Intergenic	C12orf76	0.204	0.019	0	3.49819
chr12-110345101-110345601	HNSCC	Promoter	ATP2A2	0.149	0.06	0	1.36546
chr12-110370505-110371005	HNSCC	Downstream (1-2kb)	ANAPC7	0.142	0.017	0	3.09164
chr12-110661243-110661743	MM	5' UTR	TCTN1	0.129	0.005	0	4.74005
chr12-111605-112105	MM	Exon (ENST00000540226.1/ENST00000540226.1, exon 1 of 2)	IQSEC3	0.104	0.005	0	4.32196
chr12-111791467-111791967	ccRCC	Promoter	ALDH2	0.103	0.006	0	4.04632
chr12-113242054-113242554	BRCA	Intron (ENST00000552642.5/53373, intron 1 of 3)	TPCN1	0.105	0.043	1.67547e-204	1.30794
chr12-116194991-116195491	MM	Intron (ENST00000281928.8/23389, intron 2 of 30)	MED13L	0.128	0.004	0	5.09708
chr12-116302134-116302634	SKCM	Distal Intergenic	MED13L	0.113	0.006	0	4.33318
chr12-116390431-116390931	BRCA	Distal Intergenic	MIR4472-2	0.133	0.012	0	3.5048
chr12-11706697-11707197	BRCA_Basal	Intron (ENST00000396373.8/2120, intron 1 of 7)	ETV6	0.109	0.013	0	3.05943
chr12-11812467-11812967	BRCA_Basal	Intron (ENST00000396373.8/2120, intron 2 of 7)	ETV6	0.118	0.026	0	2.20941
chr12-11836259-11836759	MM	Intron (ENST00000396373.8/2120, intron 2 of 7)	ETV6	0.168	0.012	0	3.94819
chr12-119183062-119183562	ccRCC	Exon (ENST00000535921.1/ENST00000535921.1, exon 1 of 2)	HSPB8	0.183	0.008	0	4.47577
chr12-119188847-119189347	ccRCC	Intron (ENST00000281938.6/26353, intron 2 of 2)	HSPB8	0.126	0.005	0	4.57233
chr12-11973235-11973735	BRCA_Basal	Distal Intergenic	BCL2L14	0.128	0.007	0	4.30535
chr12-120132864-120133364	MM	Intron (ENST00000300648.7/10985, intron 53 of 57)	GCN1	0.166	0.006	0	4.98279
chr12-12018351-12018851	BRCA_Basal	Distal Intergenic	BCL2L14	0.135	0.024	0	2.47586
chr12-120224465-120224965	PDAC	Promoter	PXN	0.105	0.038	0	1.4614
chr12-120225833-120226333	PDAC	Promoter	PXN	0.109	0.025	0	2.12993
chr12-120361696-120362196	GBM	Promoter	MSI1	0.14	0.019	0	2.90462
chr12-120394562-120395062	BRCA	Intron (ENST00000662509.1/ENST00000662509.1, intron 2 of 2)	MSI1	0.112	0.041	1.07248e-260	1.4459
chr12-120598640-120599140	ccRCC	Distal Intergenic	POP5	0.131	0.009	0	3.98034
chr12-120925736-120926236	HNSCC	Distal Intergenic	XLOC_009911	0.16	0.024	0	2.78881
chr12-120972889-120973389	ccRCC	Promoter	HNF1A-AS1	0.197	0.011	0	4.21622
chr12-120978277-120978777	CRC	Promoter	HNF1A	0.1	0.027	0	1.92105
chr12-121025646-121026146	CRC	Intron (ENST00000257570.9/8638, intron 4 of 5)	C12orf43	0.114	0.02	0	2.58134
chr12-121227127-121227627	BRCA	Intron (ENST00000337233.8/5025, intron 5 of 11)	P2RX4	0.117	0.038	0	1.62105
chr12-121775024-121775524	OV	5' UTR	RHOF	0.1	0.021	0	2.26593
chr12-122749862-122750362	BRCA	Distal Intergenic	DENR	0.117	0.008	0	3.97877
chr12-122845106-122845606	GBM	Intron (ENST00000535831.5/9026, intron 1 of 17)	HIP1R	0.123	0.014	0	3.19786
chr12-122926644-122927144	MM	Intron (ENST00000344275.11/23457, intron 11 of 11)	ABCB9	0.109	0.004	0	4.77371
chr12-122931970-122932470	MM	3' UTR	ABCB9	0.104	0.007	0	3.97606
chr12-123253994-123254494	GBM	Exon (ENST00000538888.5/91574, exon 2 of 3)	C12orf65	0.108	0.01	0	3.43408
chr12-123268047-123268547	GBM	Promoter	CDK2AP1	0.134	0.016	0	3.08931
chr12-124359584-124360084	BRCA	Intron (ENST00000405201.5/9612, intron 22 of 46)	NCOR2	0.148	0.051	0	1.52164
chr12-124365896-124366396	SKCM	Intron (ENST00000405201.5/9612, intron 20 of 46)	NCOR2	0.106	0.009	0	3.59169
chr12-124474577-124475077	GBM	Intron (ENST00000405201.5/9612, intron 3 of 46)	NCOR2	0.107	0.011	0	3.34865
chr12-124520161-124520661	BRCA	Intron (ENST00000404621.5/9612, intron 1 of 46)	NCOR2	0.129	0.031	0	2.09953
chr12-124537490-124537990	GBM	Exon (ENST00000625118.1/ENST00000625118.1, exon 1 of 1)	NCOR2	0.112	0.017	0	2.7989
chr12-124626182-124626682	PDAC	Distal Intergenic	NCOR2	0.111	0.039	0	1.50764
chr12-124655669-124656169	GBM	Distal Intergenic	NCOR2	0.146	0.013	0	3.55674
chr12-124861354-124861854	BRCA_Basal	Intron (ENST00000261693.11/949, intron 1 of 12)	SCARB1	0.122	0.03	1.91956e-300	1.99316
chr12-125092926-125093426	PDAC	Intron (ENST00000418937.6/65985, intron 6 of 8)	AACS	0.107	0.035	0	1.61959
chr12-125149732-125150232	MM	Exon (ENST00000543922.1/ENST00000543922.1, exon 1 of 2)	AACS	0.102	0.004	0	4.78087
chr12-127125693-127126193	HNSCC	Distal Intergenic	LINC02405	0.1	0.032	0	1.63731
chr12-12872030-12872530	PDAC	Distal Intergenic	RPL13AP20	0.108	0.04	0	1.45333
chr12-128817598-128818098	ccRCC	Intron (ENST00000266771.10/121260, intron 1 of 7)	SLC15A4	0.135	0.013	0	3.39933
chr12-12883260-12883760	BRCA	Distal Intergenic	GPRC5A	0.111	0.041	3.59901e-241	1.40221
chr12-12891001-12891501	PDAC	Promoter	GPRC5A	0.197	0.091	0	1.13383
chr12-12903780-12904280	CRC	Intron (ENST00000014914.5/9052, intron 1 of 3)	GPRC5A	0.109	0.018	0	2.63842
chr12-130925536-130926036	SKCM	Distal Intergenic	ADGRD1	0.108	0.002	0	5.59102
chr12-131093045-131093545	MM	Intron (ENST00000261654.10/283383, intron 15 of 24)	ADGRD1	0.151	0.007	0	4.48366
chr12-131621728-131622228	SKCM	Exon (ENST00000542797.1/ENST00000542797.1, exon 2 of 2)	LINC02414	0.132	0.014	0	3.31774
chr12-131872022-131872522	BRCA	Distal Intergenic	ULK1	0.107	0.036	6.0113e-287	1.57621
chr12-132445856-132446356	PDAC	Distal Intergenic	FBRSL1	0.12	0.054	3.61456e-263	1.1644
chr12-132908344-132908844	UCEC	5' UTR	CHFR	0.175	0.109	1.63631e-192	0.771403
chr12-14240072-14240572	OV	Distal Intergenic	ATF7IP	0.11	0.041	8.75022e-248	1.44239
chr12-14260484-14260984	OV	Distal Intergenic	ATF7IP	0.137	0.079	3.15629e-114	0.809878
chr12-14851083-14851583	BRCA_Basal	Intron (ENST00000533472.1/144608, intron 1 of 1)	ART4	0.119	0.007	0	4.06261
chr12-14913145-14913645	BRCA_Basal	Downstream (<1kb)	ERP27	0.193	0.028	0	2.83285
chr12-1554379-1554879	MM	Intron (ENST00000539198.5/81029, intron 1 of 3)	WNT5B	0.195	0.005	0	5.31586
chr12-16350562-16351062	BRCA_Basal	Promoter	MGST1	0.105	0.026	2.04809e-278	2.03808
chr12-1830875-1831375	OV	Exon (ENST00000543818.5/654429, exon 4 of 5)	LRTM2	0.126	0.039	0	1.75936
chr12-18332016-18332516	BRCA_Basal	Intron (ENST00000535651.5/5288, intron 8 of 11)	RERGL	0.102	0.004	0	4.61138
chr12-1936320-1936820	BRCA	Promoter	LINC00940	0.108	0.03	0	1.87126
chr12-19915312-19915812	OV	Intron (ENST00000535764.1/ENST00000535764.1, intron 1 of 4)	LINC02398	0.104	0.011	0	3.22332
chr12-22275750-22276250	BRCA_Basal	Intron (ENST00000545524.5/6489, intron 1 of 4)	ST8SIA1	0.113	0.037	3.01936e-206	1.63231
chr12-22437094-22437594	BRCA_Basal	Intron (ENST00000661495.1/ENST00000661495.1, intron 1 of 3)	C2CD5	0.136	0.03	0	2.18254
chr12-25052194-25052694	MM	Promoter	IRAG2	0.116	0.008	0	3.93947
chr12-252513-253013	ccRCC	Intron (ENST00000445055.6/6540, intron 2 of 12)	LOC102723544	0.101	0.01	0	3.46556
chr12-257884-258384	ccRCC	Promoter	LOC102723544	0.103	0.005	0	4.33525
chr12-26156196-26156696	MM	Intron (ENST00000538142.5/8082, intron 1 of 2)	SSPN	0.155	0.005	0	5.08391
chr12-26246415-26246915	PDAC	Intron (ENST00000534829.5/ENST00000534829.5, intron 1 of 3)	SSPN	0.102	0.035	0	1.49047
chr12-26816984-26817484	MM	Intron (ENST00000381340.8/3709, intron 1 of 56)	ITPR2	0.117	0.007	0	4.08583
chr12-26919053-26919553	SKCM	Promoter	INTS13	0.127	0.005	0	4.65808
chr12-27549624-27550124	OV	Intron (ENST00000538433.5/8496, intron 1 of 4)	PPFIBP1	0.166	0.051	0	1.73363
chr12-27604385-27604885	SKCM	Intron (ENST00000538433.5/8496, intron 2 of 4)	PPFIBP1	0.107	0.006	0	4.08434
chr12-27751558-27752058	CRC	Intron (ENST00000081029.8/60488, intron 7 of 7)	MANSC4	0.108	0.026	0	2.18532
chr12-29640720-29641220	OV	Promoter	TMTC1	0.107	0.022	0	2.28937
chr12-29783641-29784141	OV	Promoter	TMTC1	0.1	0.043	1.80582e-166	1.21654
chr12-30794999-30795499	PDAC	Promoter	LINC00941	0.112	0.023	0	2.32798
chr12-31324825-31325325	OV	5' UTR	SINHCAF	0.108	0.061	2.20519e-97	0.849858
chr12-31896473-31896973	MM	Intron (ENST00000662662.1/105369723, intron 2 of 2)	LINC02422	0.193	0.011	0	4.30624
chr12-32138947-32139447	MM	Intron (ENST00000652176.1/636, intron 1 of 9)	BICD1	0.11	0.006	0	4.29259
chr12-32258673-32259173	ccRCC	Intron (ENST00000652176.1/636, intron 2 of 9)	BICD1	0.122	0.01	0	3.64533
chr12-32270687-32271187	GBM	Intron (ENST00000652176.1/636, intron 2 of 9)	BICD1	0.121	0.008	0	3.98867
chr12-32296481-32296981	ccRCC	Intron (ENST00000652176.1/636, intron 3 of 9)	BICD1	0.117	0.007	0	4.19572
chr12-32548561-32549061	ccRCC	Intron (ENST00000534526.6/121512, intron 1 of 16)	FGD4	0.136	0.009	0	4.00685
chr12-3259843-3260343	ccRCC	Intron (ENST00000537971.5/10867, intron 2 of 7)	TSPAN9	0.152	0.005	0	4.98776
chr12-3310872-3311372	PDAC	Intron (ENST00000662026.1/ENST00000662026.1, intron 2 of 2)	LOC100128253	0.119	0.046	0	1.36117
chr12-3315033-3315533	BRCA	Intron (ENST00000662026.1/ENST00000662026.1, intron 2 of 2)	LOC100128253	0.1	0.028	0	1.82619
chr12-3599824-3600324	SKCM	Distal Intergenic	CRACR2A	0.114	0.009	0	3.72018
chr12-38138241-38138741	OV	Distal Intergenic	ALG10B	0.116	0.032	0	1.93151
chr12-38149256-38149756	OV	Distal Intergenic	ALG10B	0.135	0.035	0	1.96557
chr12-39912456-39912956	BRCA	Intron (ENST00000280871.9/114134, intron 4 of 9)	SLC2A13	0.103	0.014	0	2.86226
chr12-40002716-40003216	ccRCC	Intron (ENST00000280871.9/114134, intron 3 of 9)	SLC2A13	0.102	0.007	0	3.96921
chr12-4013381-4013881	ccRCC	Exon (ENST00000669712.1/ENST00000669712.1, exon 2 of 4)	PARP11	0.172	0.01	0	4.12137
chr12-41302896-41303396	SKCM	Intron (ENST00000402685.7/29951, intron 3 of 9)	PDZRN4	0.12	0.002	0	5.93636
chr12-42469304-42469804	MM	Promoter	PRICKLE1	0.112	0.005	0	4.70231
chr12-4293822-4294322	GBM	Intron (ENST00000261254.8/894, intron 4 of 4)	TIGAR	0.115	0.005	0	4.64598
chr12-46963777-46964277	OV	Distal Intergenic	PCED1B	0.116	0.013	0	3.13571
chr12-46983226-46983726	OV	Distal Intergenic	PCED1B	0.117	0.017	0	2.83233
chr12-47763466-47763966	OV	Intron (ENST00000548498.5/55652, intron 2 of 3)	SLC48A1	0.16	0.033	0	2.33097
chr12-47781938-47782438	HNSCC	3' UTR	HDAC7	0.115	0.033	0	1.8212
chr12-47863421-47863921	HNSCC	Intron (ENST00000549336.5/7421, intron 4 of 9)	VDR	0.101	0.012	0	3.03059
chr12-47868400-47868900	MM	Intron (ENST00000549336.5/7421, intron 3 of 9)	VDR	0.101	0.004	0	4.61484
chr12-47943561-47944061	CRC	Promoter	VDR	0.107	0.025	0	2.15731
chr12-48866877-48867377	BRCA	Distal Intergenic	RND1	0.119	0.023	0	2.44114
chr12-49369721-49370221	MM	Intron (ENST00000550997.5/65244, intron 1 of 5)	SPATS2	0.131	0.009	0	3.95865
chr12-49903652-49904152	GBM	Promoter	FAIM2	0.104	0.014	0	2.97066
chr12-49962907-49963407	OV	Promoter	LOC101927318	0.102	0.055	1.86148e-108	0.932126
chr12-503003-503503	CESC	Intron (ENST00000266383.10/283358, intron 1 of 19)	B4GALNT3	0.12	0.05	0	1.31139
chr12-50786621-50787121	HNSCC	Intron (ENST00000552510.5/466, intron 2 of 4)	ATF1	0.11	0.035	0	1.70228
chr12-510195-510695	PDAC	Intron (ENST00000266383.10/283358, intron 1 of 19)	B4GALNT3	0.127	0.062	1.92057e-234	1.05503
chr12-51976689-51977189	ccRCC	Intron (ENST00000257963.9/91, intron 3 of 8)	ACVR1B	0.108	0.01	0	3.46423
chr12-52074021-52074521	OV	Intron (ENST00000336854.8/60673, intron 3 of 3)	ATG101	0.127	0.022	0	2.59544
chr12-52143490-52143990	HNSCC	Distal Intergenic	LINC00592	0.154	0.07	0	1.18539
chr12-52152000-52152500	HNSCC	Distal Intergenic	LINC00592	0.226	0.083	0	1.51855
chr12-5221811-5222311	BRCA_Basal	Distal Intergenic	LINC02443	0.103	0.006	0	4.08958
chr12-52232850-52233350	OV	Promoter	KRT7	0.147	0.05	0	1.62265
chr12-52248936-52249436	OV	Promoter	KRT86	0.117	0.04	3.41988e-305	1.57842
chr12-52493060-52493560	HNSCC	Promoter	KRT6A	0.128	0.014	0	3.19033
chr12-52520147-52520647	HNSCC	Promoter	KRT5	0.157	0.021	0	2.93365
chr12-52521090-52521590	HNSCC	Promoter	KRT5	0.124	0.02	0	2.6395
chr12-52522478-52522978	HNSCC	Distal Intergenic	KRT5	0.107	0.028	0	1.93738
chr12-52867590-52868090	HNSCC	Distal Intergenic	KRT78	0.16	0.03	0	2.46795
chr12-52871133-52871633	HNSCC	Distal Intergenic	KRT78	0.119	0.039	0	1.66394
chr12-52876255-52876755	HNSCC	Distal Intergenic	KRT8	0.134	0.049	0	1.48831
chr12-52907097-52907597	OV	Promoter	KRT8	0.127	0.063	2.46237e-174	1.05992
chr12-52907627-52908127	UCEC	Promoter	KRT8	0.104	0.058	3.81223e-175	0.953092
chr12-52913008-52913508	CRC	Intron (ENST00000552551.5/3856, intron 1 of 8)	KRT8	0.131	0.014	0	3.28184
chr12-52926193-52926693	CRC	Promoter	KRT8	0.138	0.052	0	1.43784
chr12-53047770-53048270	OV	Promoter	LOC283335	0.102	0.073	2.72424e-31	0.490092
chr12-53048302-53048802	OV	Promoter	TNS2	0.104	0.068	5.75888e-61	0.669145
chr12-53061379-53061879	BRCA	Promoter	TNS2	0.1	0.037	4.71019e-239	1.46368
chr12-53230436-53230936	OV	Intron (ENST00000394426.5/5916, intron 2 of 8)	RARG	0.158	0.061	0	1.39763
chr12-53232106-53232606	OV	Promoter	RARG	0.15	0.09	3.24635e-112	0.758503
chr12-53658860-53659360	BRCA_Basal	Intron (ENST00000550241.1/517, intron 1 of 1)	ATP5MC2	0.108	0.053	3.95076e-68	0.970915
chr12-537629-538129	HNSCC	Intron (ENST00000266383.10/283358, intron 3 of 19)	B4GALNT3	0.109	0.041	0	1.4583
chr12-53804339-53804839	BRCA	Intron (ENST00000663306.1/ENST00000663306.1, intron 1 of 4)	CISTR	0.112	0.006	0	4.30036
chr12-53825119-53825619	BRCA	Intron (ENST00000663306.1/ENST00000663306.1, intron 1 of 4)	CISTR	0.116	0.017	0	2.76301
chr12-54038821-54039321	OV	Intron (ENST00000303406.4/3221, intron 1 of 3)	HOXC4	0.105	0.027	0	1.9953
chr12-54306964-54307464	PDAC	Intron (ENST00000553061.1/ENST00000553061.1, intron 1 of 1)	COPZ1	0.107	0.053	8.81279e-178	1.00925
chr12-54352103-54352603	GBM	Distal Intergenic	LOC102724050	0.11	0.014	0	2.99249
chr12-54387615-54388115	BRCA	Intron (ENST00000550474.5/102724050, intron 1 of 3)	ZNF385A	0.122	0.018	0	2.77991
chr12-54497354-54497854	MM	Promoter	NCKAP1L	0.158	0.007	0	4.68088
chr12-54891994-54892494	BRCA	Intron (ENST00000652289.1/118430, intron 4 of 4)	MUCL1	0.1	0.013	0	2.95062
chr12-5503714-5504214	BRCA_Basal	Intron (ENST00000535299.5/4908, intron 1 of 4)	NTF3	0.14	0.022	0	2.67902
chr12-55970580-55971080	SKCM	Promoter	CDK2	0.175	0.01	0	4.29979
chr12-56082806-56083306	SKCM	Promoter	ERBB3	0.15	0.017	0	3.28389
chr12-56230395-56230895	CRC	Promoter	SLC39A5	0.123	0.023	0	2.46166
chr12-56985653-56986153	BRCA	Exon (ENST00000611536.1/ENST00000611536.1, exon 1 of 4)	GPR182	0.1	0.034	2.1105e-250	1.52358
chr12-57096068-57096568	HNSCC	3' UTR	STAT6	0.166	0.041	0	2.06067
chr12-57135932-57136432	GBM	Intron (ENST00000243077.8/4035, intron 1 of 88)	STAT6	0.143	0.009	0	4.0934
chr12-57175330-57175830	HNSCC	Exon (ENST00000243077.8/4035, exon 23 of 89)	LRP1	0.17	0.055	0	1.67661
chr12-57779614-57780114	ccRCC	Intron (ENST00000548256.5/25895, intron 3 of 3)	TSFM	0.136	0.012	0	3.57134
chr12-57868744-57869244	GBM	Downstream (<1kb)	LOC283387	0.152	0.01	0	4.08267
chr12-57888436-57888936	HNSCC	Intron (ENST00000661970.1/283387, intron 1 of 3)	LOC283387	0.131	0.055	2.25334e-306	1.26901
chr12-59041316-59041816	HNSCC	Intron (ENST00000547590.1/ENST00000547590.1, intron 2 of 3)	LRIG3	0.103	0.016	0	2.75448
chr12-6088887-6089387	OV	Intron (ENST00000261405.9/7450, intron 6 of 51)	VWF	0.148	0.037	0	2.04567
chr12-6228528-6229028	BRCA_Basal	Intron (ENST00000382518.6/928, intron 3 of 8)	CD9	0.1	0.028	1.23355e-208	1.83515
chr12-6229220-6229720	BRCA_Basal	Intron (ENST00000382518.6/928, intron 3 of 8)	CD9	0.177	0.056	0	1.70321
chr12-6235295-6235795	BRCA	Exon (ENST00000382518.6/928, exon 6 of 9)	CD9	0.19	0.033	0	2.60659
chr12-6272331-6272831	OV	Distal Intergenic	PLEKHG6	0.118	0.036	0	1.72379
chr12-6295023-6295523	PDAC	Distal Intergenic	PLEKHG6	0.13	0.057	9.725e-299	1.19507
chr12-6296127-6296627	CRC	Distal Intergenic	PLEKHG6	0.102	0.021	0	2.27279
chr12-6321758-6322258	BRCA_Basal	Intron (ENST00000011684.11/55200, intron 13 of 15)	PLEKHG6	0.122	0.022	0	2.52448
chr12-6375226-6375726	OV	Promoter	SCNN1A	0.146	0.062	7.41966e-281	1.28633
chr12-6377536-6378036	OV	Promoter	SCNN1A	0.106	0.036	2.02161e-287	1.59972
chr12-6430393-6430893	OV	Distal Intergenic	CD27	0.112	0.035	0	1.71643
chr12-64946108-64946608	GBM	Intron (ENST00000535058.1/400046, intron 2 of 2)	LINC02231	0.121	0.017	0	2.87069
chr12-6635739-6636239	PDAC	Promoter	LPAR5	0.116	0.043	0	1.41973
chr12-67091102-67091602	ccRCC	Exon (ENST00000652412.1/102724421, exon 3 of 5)	LOC102724421	0.105	0.007	0	3.86411
chr12-6953710-6954210	MM	Intron (ENST00000542848.5/5777, intron 3 of 4)	PTPN6	0.182	0.014	0	3.78689
chr12-6962273-6962773	UCEC	Promoter	MIR200CHG	0.127	0.071	2.43717e-200	0.923782
chr12-6962919-6963419	OV	Promoter	MIR200CHG	0.185	0.101	1.39038e-198	0.910999
chr12-6988134-6988634	BRCA_Basal	Promoter	C1S	0.112	0.025	0	2.1529
chr12-69991572-69992072	ccRCC	Intron (ENST00000549419.6/101928062, intron 2 of 2)	MYRFL	0.117	0.011	0	3.37699
chr12-70180079-70180579	GBM	Exon (ENST00000552324.1/ENST00000552324.1, exon 1 of 3)	CNOT2	0.11	0.008	0	4.17793
chr12-7123683-7124183	ccRCC	3' UTR	C1RL-AS1	0.106	0.007	0	4.0034
chr12-7128659-7129159	ccRCC	Promoter	RBP5	0.18	0.018	0	3.34772
chr12-75836420-75836920	SKCM	Intron (ENST00000552856.1/ENST00000552856.1, intron 1 of 4)	PHLDA1	0.123	0.005	0	4.78485
chr12-77406058-77406558	SKCM	Intron (ENST00000550042.2/89795, intron 1 of 8)	NAV3	0.12	0.001	0	6.39799
chr12-8145990-8146490	GBM	Intron (ENST00000402465.8/440077, intron 1 of 4)	ZNF705A	0.104	0.012	0	3.21137
chr12-82857154-82857654	ccRCC	Exon (ENST00000551915.5/160335, exon 2 of 8)	TMTC2	0.133	0.006	0	4.57313
chr12-8618026-8618526	ccRCC	Distal Intergenic	AICDA	0.151	0.007	0	4.57292
chr12-8687697-8688197	OV	Intron (ENST00000538758.1/57494, intron 1 of 1)	RIMKLB	0.112	0.047	2.88855e-194	1.24288
chr12-8822191-8822691	BRCA_Basal	Promoter	A2ML1	0.11	0.023	0	2.2655
chr12-89375554-89376054	PDAC	Intron (ENST00000657284.1/ENST00000657284.1, intron 1 of 2)	DUSP6	0.116	0.032	0	1.83871
chr12-89566643-89567143	BRCA	Intron (ENST00000552778.2/ENST00000552778.2, intron 1 of 1)	ATP2B1	0.112	0.004	0	4.82126
chr12-9064519-9065019	OV	Promoter	LINC00612	0.135	0.085	4.5908e-87	0.696604
chr12-92288497-92288997	SKCM	Intron (ENST00000615716.2/ENST00000615716.2, intron 2 of 4)	LINC02397	0.156	0.01	0	3.99228
chr12-92987796-92988296	MM	Distal Intergenic	EEA1	0.133	0.011	0	3.70734
chr12-93020231-93020731	CRC	Intron (ENST00000550324.5/643339, intron 1 of 2)	EEA1	0.116	0.025	0	2.22074
chr12-93127554-93128054	ccRCC	Exon (ENST00000552451.1/ENST00000552451.1, exon 3 of 3)	LOC643339	0.111	0.01	0	3.52188
chr12-93302551-93303051	ccRCC	Distal Intergenic	LOC643339	0.132	0.005	0	4.75513
chr12-93314590-93315090	CRC	Exon (ENST00000547118.1/ENST00000547118.1, exon 1 of 1)	LOC643339	0.206	0.052	0	2.08034
chr12-93894478-93894978	GBM	3' UTR	CRADD	0.157	0.014	0	3.56428
chr12-94167209-94167709	SKCM	Exon (ENST00000669622.1/ENST00000669622.1, exon 2 of 2)	PLXNC1	0.104	0.002	0	5.86455
chr12-94207803-94208303	MM	Intron (ENST00000258526.9/10154, intron 4 of 30)	PLXNC1	0.125	0.004	0	5.08782
chr12-94208319-94208819	MM	Intron (ENST00000258526.9/10154, intron 4 of 30)	PLXNC1	0.137	0.003	0	5.53033
chr12-94817955-94818455	MM	Distal Intergenic	KRT19P2	0.101	0.002	0	5.64113
chr12-95204351-95204851	HNSCC	Intron (ENST00000343958.9/55785, intron 2 of 20)	FGD6	0.112	0.041	0	1.48009
chr12-96219617-96220117	CESC	Intron (ENST00000228741.8/2004, intron 1 of 4)	ELK3	0.142	0.05	0	1.51898
chr12-96233953-96234453	GBM	Exon (ENST00000669020.1/ENST00000669020.1, exon 2 of 3)	ELK3	0.16	0.01	0	4.0825
chr12-96407491-96407991	MM	Distal Intergenic	CDK17	0.13	0.004	0	5.13244
chr12-99259457-99259957	SKCM	Intron (ENST00000547776.6/56899, intron 12 of 25)	ANKS1B	0.104	0.009	0	3.6388
chr13-101706571-101707071	ccRCC	Exon (ENST00000618057.4/9358, exon 8 of 10)	ITGBL1	0.123	0.007	0	4.19364
chr13-101739665-101740165	ccRCC	Intron (ENST00000376131.8/2259, intron 3 of 4)	FGF14	0.11	0.007	0	4.03603
chr13-105919006-105919506	CRC	Distal Intergenic	LINC00343	0.123	0.027	0	2.24791
chr13-106100213-106100713	CRC	Distal Intergenic	LINC00460	0.116	0.027	0	2.19283
chr13-106472033-106472533	PDAC	Distal Intergenic	EFNB2	0.136	0.041	0	1.69187
chr13-106570388-106570888	PDAC	Intron (ENST00000667614.1/ENST00000667614.1, intron 1 of 1)	LINC00551	0.116	0.046	4.27027e-288	1.27246
chr13-109576248-109576748	BRCA	Intron (ENST00000650264.1/ENST00000650264.1, intron 1 of 3)	LINC00676	0.113	0.013	0	3.14774
chr13-109836496-109836996	CRC	Distal Intergenic	IRS2	0.124	0.016	0	3.00169
chr13-110047423-110047923	OV	Intron (ENST00000614099.1/ENST00000614099.1, intron 1 of 2)	LINC00396	0.103	0.028	0	1.89327
chr13-110092470-110092970	SKCM	Intron (ENST00000670698.1/ENST00000670698.1, intron 1 of 1)	LINC00396	0.104	0.009	0	3.51223
chr13-110092977-110093477	SKCM	Intron (ENST00000670698.1/ENST00000670698.1, intron 1 of 1)	LINC00396	0.199	0.009	0	4.57117
chr13-110138267-110138767	PDAC	Distal Intergenic	COL4A1	0.124	0.061	9.75176e-203	0.998549
chr13-110507634-110508134	CRC	Promoter	COL4A2-AS1	0.132	0.046	0	1.61381
chr13-110965218-110965718	PDAC	Promoter	LINC00431	0.13	0.036	0	1.82811
chr13-111228534-111229034	ccRCC	Intron (ENST00000317133.9/8874, intron 5 of 18)	ARHGEF7	0.154	0.008	0	4.35786
chr13-111448901-111449401	BRCA_Basal	Distal Intergenic	TEX29	0.116	0.005	0	4.48225
chr13-111450851-111451351	BRCA_Basal	Distal Intergenic	TEX29	0.106	0.009	0	3.59373
chr13-111584015-111584515	PDAC	Distal Intergenic	LINC02337	0.109	0.014	0	2.93771
chr13-112842799-112843299	ccRCC	Intron (ENST00000489577.1/23250, intron 2 of 3)	ATP11A	0.142	0.008	0	4.1404
chr13-112843460-112843960	ccRCC	Intron (ENST00000489577.1/23250, intron 2 of 3)	ATP11A	0.132	0.004	0	5.24103
chr13-112859647-112860147	ccRCC	Intron (ENST00000471555.5/23250, intron 7 of 12)	ATP11A	0.159	0.01	0	3.97586
chr13-112990689-112991189	CRC	Intron (ENST00000375608.7/23263, intron 2 of 29)	MCF2L	0.121	0.039	0	1.66998
chr13-113083583-113084083	BRCA_Basal	Promoter	MCF2L	0.14	0.032	0	2.11913
chr13-113122510-113123010	CRC	Promoter	F10	0.108	0.015	0	2.85244
chr13-113363487-113363987	CRC	Exon (ENST00000375431.9/79774, exon 2 of 8)	GRTP1	0.153	0.06	0	1.41294
chr13-113410798-113411298	PDAC	Intron (ENST00000612156.2/101928841, intron 7 of 7)	ADPRHL1	0.108	0.024	0	2.18801
chr13-113584279-113584779	CESC	Promoter	TFDP1	0.13	0.089	2.32618e-83	0.552815
chr13-113616992-113617492	OV	Intron (ENST00000475254.5/7027, intron 4 of 6)	TFDP1	0.102	0.013	0	3.02747
chr13-113724763-113725263	OV	Intron (ENST00000335678.7/6011, intron 4 of 6)	GRK1	0.133	0.071	1.09878e-146	0.944119
chr13-113860526-113861026	OV	Intron (ENST00000327773.7/2621, intron 2 of 14)	GAS6	0.136	0.027	0	2.37046
chr13-113951071-113951571	PDAC	Downstream (2-3kb)	C13orf46	0.1	0.051	1.22024e-145	0.945843
chr13-113970078-113970578	PDAC	Promoter	C13orf46	0.109	0.033	0	1.7168
chr13-113970629-113971129	PDAC	Promoter	C13orf46	0.103	0.04	7.14619e-273	1.32661
chr13-113981015-113981515	OV	Intron (ENST00000334062.8/22821, intron 23 of 23)	C13orf46	0.148	0.067	7.55988e-287	1.26314
chr13-114004825-114005325	PDAC	Intron (ENST00000334062.8/22821, intron 18 of 23)	C13orf46	0.107	0.012	0	3.19274
chr13-114115190-114115690	PDAC	Intron (ENST00000334062.8/22821, intron 1 of 23)	RASA3	0.106	0.027	0	1.94888
chr13-20174768-20175268	PDAC	Distal Intergenic	GJA3	0.122	0.059	4.79295e-203	1.00928
chr13-20553288-20553788	SKCM	Distal Intergenic	IFT88	0.121	0.008	0	3.90316
chr13-21033792-21034292	PDAC	Intron (ENST00000382592.5/26524, intron 2 of 7)	LATS2	0.112	0.031	0	1.86034
chr13-21637179-21637679	PDAC	Distal Intergenic	MICU2	0.109	0.032	0	1.72327
chr13-22848375-22848875	ccRCC	Distal Intergenic	LINC00621	0.174	0.017	0	3.41894
chr13-24127060-24127560	CRC	Intron (ENST00000382141.4/221178, intron 3 of 15)	SPATA13	0.184	0.027	0	2.89252
chr13-24349038-24349538	CRC	Distal Intergenic	LINC00566	0.107	0.024	0	2.22269
chr13-26961998-26962498	CRC	Distal Intergenic	USP12	0.106	0.014	0	2.99347
chr13-26968669-26969169	CRC	Intron (ENST00000637583.1/ENST00000637583.1, intron 2 of 2)	USP12	0.114	0.013	0	3.2564
chr13-27183472-27183972	ccRCC	Intron (ENST00000610335.4/ENST00000610335.4, intron 4 of 4)	USP12-AS2	0.153	0.011	0	3.82905
chr13-27919721-27920221	CRC	Promoter	PDX1	0.121	0.032	0	1.98167
chr13-27953083-27953583	CRC	Promoter	LINC00543	0.112	0.03	0	1.96169
chr13-27953774-27954274	CRC	Exon (ENST00000567234.1/100132234, exon 1 of 1)	LINC00543	0.168	0.051	0	1.79393
chr13-27954291-27954791	CRC	Exon (ENST00000567234.1/100132234, exon 1 of 1)	LINC00543	0.103	0.026	0	2.05667
chr13-27960128-27960628	CRC	Downstream (<1kb)	LINC00543	0.111	0.023	0	2.3636
chr13-27960647-27961147	CRC	3' UTR	CDX2	0.204	0.035	0	2.65324
chr13-27968949-27969449	CRC	Promoter	CDX2	0.154	0.011	0	3.89725
chr13-29733129-29733629	SKCM	Distal Intergenic	UBL3	0.179	0.005	0	5.12051
chr13-29884566-29885066	SKCM	Intron (ENST00000453470.2/100874059, intron 1 of 1)	LINC00297	0.135	0.008	0	4.21266
chr13-29924022-29924522	PDAC	Intron (ENST00000450264.1/100861573, intron 1 of 1)	LINC00572	0.142	0.075	6.74205e-203	0.913919
chr13-30108803-30109303	CRC	Promoter	LINC00365	0.156	0.052	0	1.65079
chr13-30486365-30486865	BRCA_Basal	Intron (ENST00000405805.5/3146, intron 1 of 4)	HMGB1	0.106	0.024	3.14e-306	2.15999
chr13-30832740-30833240	CRC	Distal Intergenic	LINC00398	0.215	0.054	0	2.09408
chr13-30870396-30870896	CRC	Distal Intergenic	LINC00545	0.106	0.042	1.54778e-260	1.36341
chr13-31045678-31046178	PDAC	Distal Intergenic	TEX26	0.121	0.046	0	1.39236
chr13-31073811-31074311	MM	Intron (ENST00000425638.2/ENST00000425638.2, intron 3 of 15)	HSPH1	0.127	0.007	0	4.33671
chr13-32969360-32969860	ccRCC	Distal Intergenic	KL	0.106	0.004	0	4.88158
chr13-34156890-34157390	PDAC	Distal Intergenic	LINC02343	0.112	0.049	1.76188e-244	1.17674
chr13-35927439-35927939	ccRCC	Intron (ENST00000360631.7/9201, intron 4 of 16)	DCLK1	0.106	0.008	0	3.76596
chr13-40445392-40445892	OV	Intron (ENST00000636621.1/646982, intron 1 of 1)	LINC00598	0.103	0.038	6.25498e-239	1.46968
chr13-43058138-43058638	PDAC	Intron (ENST00000474320.1/29103, intron 1 of 3)	DNAJC15	0.112	0.038	0	1.533
chr13-44300955-44301455	OV	Distal Intergenic	SERP2	0.108	0.04	6.0537e-257	1.47834
chr13-44403292-44403792	BRCA_Basal	Exon (ENST00000660135.1/400128, exon 3 of 3)	TUSC8	0.119	0.021	0	2.46768
chr13-44429212-44429712	SKCM	Downstream (2-3kb)	TSC22D1	0.1	0.007	0	3.91525
chr13-44848997-44849497	ccRCC	Distal Intergenic	LINC00330	0.106	0.008	0	3.77027
chr13-45367349-45367849	PDAC	Intron (ENST00000519454.6/100190939, intron 1 of 8)	TPT1-AS1	0.118	0.043	0	1.41129
chr13-46134991-46135491	BRCA	Intron (ENST00000663159.1/100509894, intron 1 of 2)	LCP1	0.105	0.036	7.74913e-274	1.54265
chr13-46386970-46387470	CRC	Promoter	RUBCNL	0.105	0.026	0	2.04078
chr13-49691246-49691746	CESC	Promoter	EBPL	0.17	0.13	1.40955e-66	0.418861
chr13-51246687-51247187	OV	Intron (ENST00000615498.4/220108, intron 2 of 2)	FAM124A	0.106	0.022	0	2.34032
chr13-51764145-51764645	CRC	3' UTR	DHRS12	0.113	0.041	0	1.50013
chr13-54226741-54227241	SKCM	Distal Intergenic	LINC00458	0.111	0.005	0	4.55924
chr13-57629732-57630232	GBM	Distal Intergenic	PCDH17	0.116	0.015	0	2.98904
chr13-72851319-72851819	ccRCC	Intron (ENST00000615625.1/10464, intron 2 of 8)	PIBF1	0.248	0.01	0	4.75618
chr13-73090353-73090853	CRC	Distal Intergenic	KLF5	0.122	0.028	0	2.20584
chr13-75226021-75226521	ccRCC	Distal Intergenic	CTAGE11P	0.11	0.009	0	3.69611
chr13-75635639-75636139	OV	Promoter	LMO7	0.15	0.052	0	1.62443
chr13-75760324-75760824	CRC	Promoter	LMO7	0.152	0.043	0	1.90543
chr13-76019338-76019838	SKCM	Distal Intergenic	LINC00561	0.1	0.009	0	3.50506
chr13-76917830-76918330	OV	Distal Intergenic	ACOD1	0.117	0.023	0	2.44077
chr13-77143416-77143916	BRCA	Intron (ENST00000544440.7/23077, intron 49 of 82)	MYCBP2	0.117	0.014	0	3.11353
chr13-77853589-77854089	SKCM	Distal Intergenic	EDNRB-AS1	0.105	0.011	0	3.32738
chr13-78647099-78647599	ccRCC	Intron (ENST00000282003.7/79596, intron 1 of 5)	OBI1	0.12	0.004	0	5.06131
chr13-83065082-83065582	ccRCC	Intron (ENST00000663739.1/ENST00000663739.1, intron 1 of 2)	SLITRK1	0.105	0.008	0	3.74527
chr13-94479599-94480099	SKCM	Promoter	DCT	0.158	0.006	0	4.69295
chr13-95268110-95268610	ccRCC	Intron (ENST00000645237.2/10257, intron 1 of 30)	ABCC4	0.103	0.009	0	3.5558
chr13-95492011-95492511	CRC	Intron (ENST00000376873.7/9071, intron 1 of 4)	CLDN10-AS1	0.102	0.038	1.50928e-294	1.477
chr13-97141412-97141912	CRC	Distal Intergenic	LINC00456	0.134	0.053	0	1.39909
chr13-98279737-98280237	OV	Intron (ENST00000595437.5/10160, intron 2 of 27)	FARP1	0.13	0.033	0	2.05895
chr13-98416207-98416707	BRCA	Intron (ENST00000595437.5/10160, intron 16 of 27)	FARP1	0.124	0.038	0	1.70496
chr13-98484224-98484724	PDAC	Intron (ENST00000397517.6/8428, intron 2 of 9)	STK24	0.112	0.054	6.6335e-183	1.00517
chr13-98484732-98485232	PDAC	Intron (ENST00000397517.6/8428, intron 2 of 9)	STK24	0.17	0.088	2.32253e-249	0.923123
chr13-98650195-98650695	CRC	Distal Intergenic	STK24	0.137	0.04	0	1.86351
chr13-98776039-98776539	CRC	Distal Intergenic	SLC15A1	0.129	0.025	0	2.4367
chr13-98853720-98854220	MM	Intron (ENST00000448493.7/23348, intron 34 of 52)	DOCK9	0.134	0.006	0	4.46604
chr13-99045865-99046365	CESC	Intron (ENST00000652315.1/23348, intron 1 of 56)	DOCK9	0.101	0.045	4.02915e-256	1.17741
chr13-99496552-99497052	PDAC	Promoter	LINC01232	0.115	0.059	3.69205e-168	0.940361
chr14-101073086-101073586	CESC	Exon (ENST00000673125.1/ENST00000673125.1, exon 5 of 6)	MEG9	0.128	0.07	7.2774e-183	0.84895
chr14-101476881-101477381	PDAC	Distal Intergenic	LINC02314	0.11	0.034	0	1.7207
chr14-101731024-101731524	PDAC	Exon (ENST00000556973.1/145200, exon 2 of 4)	LINC00239	0.122	0.057	7.72392e-224	1.06245
chr14-101824846-101825346	MM	Promoter	PPP2R5C	0.113	0.007	0	4.16075
chr14-101843616-101844116	MM	Exon (ENST00000553295.2/ENST00000553295.2, exon 1 of 1)	PPP2R5C	0.116	0.003	0	5.14506
chr14-101876472-101876972	MM	Intron (ENST00000422945.6/5527, intron 4 of 15)	PPP2R5C	0.171	0.006	0	5.01985
chr14-101992602-101993102	MM	Intron (ENST00000643684.1/1778, intron 11 of 30)	DYNC1H1	0.107	0.004	0	4.85589
chr14-102262711-102263211	SKCM	Intron (ENST00000521766.5/5891, intron 2 of 8)	MOK	0.158	0.017	0	3.31168
chr14-102901595-102902095	MM	Intron (ENST00000560371.5/7187, intron 9 of 10)	AMN	0.105	0.003	0	5.10214
chr14-102928335-102928835	PDAC	Promoter	AMN	0.11	0.056	1.41361e-180	0.995354
chr14-103074901-103075401	PDAC	Distal Intergenic	LBHD2	0.13	0.048	0	1.47876
chr14-103121876-103122376	OV	Intron (ENST00000558224.1/105370683, intron 1 of 1)	LINC00677	0.128	0.048	6.9947e-303	1.46493
chr14-103122897-103123397	OV	Promoter	LINC00677	0.102	0.043	1.41867e-193	1.28815
chr14-103319247-103319747	MM	Distal Intergenic	EIF5	0.11	0.005	0	4.68236
chr14-103512777-103513277	HNSCC	Distal Intergenic	CKB	0.137	0.053	0	1.43142
chr14-103550591-103551091	OV	Distal Intergenic	KLC1	0.115	0.031	0	1.94845
chr14-103855253-103855753	OV	Intron (ENST00000556586.1/145216, intron 2 of 2)	LINC00637	0.131	0.044	0	1.62225
chr14-103867423-103867923	UCEC	Intron (ENST00000555967.1/ENST00000555967.1, intron 3 of 3)	LINC00637	0.102	0.037	0	1.57736
chr14-104116666-104117166	CESC	Promoter	MIR203A	0.161	0.074	0	1.13691
chr14-104677634-104678134	OV	Promoter	MIR4710	0.128	0.094	2.97058e-40	0.482059
chr14-104680390-104680890	PDAC	Distal Intergenic	MIR4710	0.12	0.049	3.50511094173859e-314	1.29162
chr14-104864612-104865112	PDAC	Promoter	CEP170B	0.11	0.056	1.16035e-180	0.99536
chr14-104926466-104926966	MM	Intron (ENST00000649344.1/122618, intron 1 of 10)	PLD4	0.122	0.007	0	4.16203
chr14-104967274-104967774	HNSCC	Intron (ENST00000555122.1/113146, intron 1 of 5)	AHNAK2	0.134	0.061	4.42351e-285	1.18504
chr14-104970402-104970902	CESC	Promoter	AHNAK2	0.121	0.055	7.4104e-292	1.13451
chr14-104972124-104972624	CESC	Intron (ENST00000333244.6/113146, intron 1 of 6)	AHNAK2	0.145	0.08	3.4013e-213	0.855614
chr14-104973117-104973617	CESC	Intron (ENST00000333244.6/113146, intron 1 of 6)	AHNAK2	0.184	0.105	2.4133e-255	0.813906
chr14-104973652-104974152	PDAC	Intron (ENST00000333244.6/113146, intron 1 of 6)	AHNAK2	0.114	0.058	1.81251e-177	0.969992
chr14-105087351-105087851	HNSCC	Distal Intergenic	LINC02298	0.152	0.061	0	1.39111
chr14-105468496-105468996	BRCA	Promoter	MTA1	0.137	0.037	0	1.90479
chr14-105472574-105473074	OV	Promoter	CRIP2	0.109	0.039	3.69715e-272	1.51769
chr14-105473246-105473746	OV	5' UTR	CRIP2	0.114	0.05	9.09897e-206	1.24721
chr14-105473997-105474497	OV	Promoter	CRIP2	0.187	0.112	2.08471e-163	0.802405
chr14-105474509-105475009	OV	Promoter	CRIP2	0.141	0.096	1.92169e-67	0.590828
chr14-105480771-105481271	OV	Distal Intergenic	CRIP2	0.169	0.11	1.20196e-110	0.687756
chr14-105489581-105490081	OV	Promoter	TEDC1	0.167	0.097	1.70056e-156	0.842923
chr14-105581894-105582394	MM	Distal Intergenic	MIR8071-1	0.115	0.006	0	4.38621
chr14-105700857-105701357	MM	Distal Intergenic	MIR8071-1	0.111	0.008	0	3.84357
chr14-105705916-105706416	MM	Intron (ENST00000641837.1/ENST00000641837.1, intron 3 of 4)	MIR8071-1	0.11	0.005	0	4.67145
chr14-22790125-22790625	MM	Intron (ENST00000285850.11/9056, intron 3 of 10)	SLC7A7	0.115	0.006	0	4.45759
chr14-22979062-22979562	HNSCC	Intron (ENST00000555074.1/54930, intron 1 of 4)	AJUBA	0.127	0.024	0	2.46995
chr14-23366539-23367039	HNSCC	Promoter	EFS	0.109	0.03	0	1.89235
chr14-23376830-23377330	GBM	Promoter	CMTM5	0.109	0.009	0	3.67227
chr14-23512873-23513373	GBM	Promoter	THTPA	0.137	0.008	0	4.05998
chr14-24171554-24172054	UCEC	Promoter	REC8	0.156	0.045	0	1.91758
chr14-24366505-24367005	UCEC	Promoter	NFATC4	0.142	0.086	7.60103e-191	0.835393
chr14-24377589-24378089	BRCA	3' UTR	NFATC4	0.152	0.019	0	3.04921
chr14-28766334-28766834	GBM	Promoter	FOXG1	0.172	0.023	0	2.93339
chr14-31243791-31244291	CESC	Distal Intergenic	HECTD1	0.118	0.043	0	1.48272
chr14-31944277-31944777	CRC	Promoter	LINC02313	0.128	0.03	0	2.1776
chr14-34129788-34130288	SKCM	Exon (ENST00000557521.1/ENST00000557521.1, exon 1 of 2)	EGLN3	0.137	0.005	0	4.86475
chr14-34231581-34232081	ccRCC	Intron (ENST00000551935.5/ENST00000551935.5, intron 1 of 4)	EGLN3	0.111	0.011	0	3.32077
chr14-35332026-35332526	CESC	Distal Intergenic	PSMA6	0.123	0.063	4.10538e-231	0.978395
chr14-35985767-35986267	SKCM	Intron (ENST00000550089.2/ENST00000550089.2, intron 2 of 4)	LINC00609	0.101	0.005	0	4.28271
chr14-37584946-37585446	BRCA	Distal Intergenic	FOXA1	0.108	0.014	0	3.00226
chr14-37595017-37595517	BRCA	Promoter	FOXA1	0.14	0.047	0	1.60168
chr14-37595684-37596184	BRCA	Promoter	TTC6	0.144	0.052	0	1.45698
chr14-42222892-42223392	MM	Distal Intergenic	LRFN5	0.131	0.003	0	5.62297
chr14-45891660-45892160	OV	Intron (ENST00000666179.1/100506412, intron 1 of 4)	LINC00871	0.106	0.021	0	2.37261
chr14-49950729-49951229	HNSCC	Intron (ENST00000556434.5/ENST00000556434.5, intron 2 of 4)	MIR6076	0.106	0.036	0	1.59597
chr14-50082993-50083493	MM	Intron (ENST00000635379.1/196913, intron 1 of 11)	LINC01599	0.133	0.01	0	3.84976
chr14-50955287-50955787	HNSCC	Distal Intergenic	PYGL	0.105	0.035	0	1.61323
chr14-51006689-51007189	GBM	Intron (ENST00000298355.7/114088, intron 5 of 9)	TRIM9	0.136	0.017	0	3.06105
chr14-51023915-51024415	SKCM	Intron (ENST00000669299.1/ENST00000669299.1, intron 1 of 2)	TRIM9	0.105	0.008	0	3.79803
chr14-51382442-51382942	HNSCC	Intron (ENST00000555649.1/ENST00000555649.1, intron 1 of 3)	LINC02310	0.109	0.014	0	2.93822
chr14-51922544-51923044	SKCM	Intron (ENST00000553432.5/54331, intron 2 of 3)	LOC102723604	0.148	0.01	0	3.92205
chr14-53956585-53957085	PDAC	Promoter	BMP4	0.115	0.046	7.60914e-307	1.31676
chr14-55807063-55807563	PDAC	Distal Intergenic	LINC00520	0.134	0.055	0	1.28119
chr14-60724083-60724583	UCEC	Promoter	SIX4	0.109	0.054	3.40784e-240	1.12496
chr14-61281170-61281670	CESC	Promoter	TMEM30B	0.17	0.09	1.25298e-296	0.929407
chr14-61525259-61525759	HNSCC	Promoter	PRKCH	0.106	0.048	3.94352e-220	1.17694
chr14-61537408-61537908	HNSCC	Exon (ENST00000654868.1/ENST00000654868.1, exon 2 of 2)	PRKCH	0.132	0.052	0	1.39987
chr14-64680123-64680623	CESC	Distal Intergenic	PLEKHG3	0.105	0.035	0	1.62403
chr14-64683247-64683747	SKCM	Distal Intergenic	PLEKHG3	0.147	0.014	0	3.45119
chr14-64722749-64723249	HNSCC	Promoter	PLEKHG3	0.106	0.019	0	2.55807
chr14-64726372-64726872	CRC	Intron (ENST00000555982.5/26030, intron 1 of 4)	PLEKHG3	0.112	0.044	1.77787e-290	1.38767
chr14-64942608-64943108	CRC	Promoter	GPX2	0.105	0.026	0	2.0203
chr14-67412010-67412510	PDAC	Promoter	PLEK2	0.126	0.049	0	1.3703
chr14-68548050-68548550	OV	Intron (ENST00000487861.5/5890, intron 10 of 10)	RAD51B	0.109	0.066	1.47608e-75	0.738902
chr14-68598604-68599104	PDAC	Intron (ENST00000487861.5/5890, intron 10 of 10)	LOC100996664	0.105	0.046	1.37942e-228	1.17733
chr14-68626935-68627435	ccRCC	Exon (ENST00000556301.1/100996664, exon 2 of 2)	LOC100996664	0.153	0.016	0	3.30833
chr14-68676449-68676949	HNSCC	Intron (ENST00000488612.5/5890, intron 11 of 11)	LOC100996664	0.145	0.027	0	2.48426
chr14-68774594-68775094	SKCM	Distal Intergenic	ZFP36L1	0.158	0.014	0	3.50575
chr14-68853636-68854136	BRCA	Distal Intergenic	ACTN1	0.103	0.012	0	3.14997
chr14-68965240-68965740	OV	Intron (ENST00000193403.10/87, intron 1 of 20)	ACTN1	0.102	0.026	0	2.03654
chr14-69559564-69560064	GBM	Distal Intergenic	CCDC177	0.112	0.007	0	4.11735
chr14-73741392-73741892	PDAC	Intron (ENST00000394071.6/91748, intron 1 of 11)	MIDEAS	0.108	0.055	3.83958e-169	0.973696
chr14-73770566-73771066	MM	Intron (ENST00000394071.6/91748, intron 1 of 11)	MIDEAS	0.101	0.007	0	3.8816
chr14-75165732-75166232	SKCM	Intron (ENST00000303575.9/10972, intron 1 of 4)	TMED10	0.11	0.014	0	3.03432
chr14-76984843-76985343	SKCM	Intron (ENST00000647580.1/ENST00000647580.1, intron 1 of 1)	LINC01629	0.175	0.007	0	4.66868
chr14-77007827-77008327	BRCA	Distal Intergenic	IRF2BPL	0.161	0.065	0	1.33559
chr14-77014132-77014632	OV	Distal Intergenic	IRF2BPL	0.135	0.049	0	1.51212
chr14-77027691-77028191	UCEC	5' UTR	IRF2BPL	0.1	0.076	4.58029e-53	0.482928
chr14-77123392-77123892	PDAC	Intron (ENST00000557752.1/57156, intron 2 of 5)	TMEM63C	0.153	0.08	1.52896e-221	0.915233
chr14-77141518-77142018	GBM	Promoter	ZDHHC22	0.101	0.011	0	3.2919
chr14-80959366-80959866	MM	Promoter	CEP128	0.13	0.006	0	4.54923
chr14-89304936-89305436	MM	Intron (ENST00000345097.8/1112, intron 3 of 6)	FOXN3	0.123	0.009	0	3.87976
chr14-89430542-89431042	MM	Intron (ENST00000345097.8/1112, intron 1 of 6)	FOXN3-AS1	0.185	0.006	0	4.93633
chr14-89616769-89617269	MM	Intron (ENST00000345097.8/1112, intron 1 of 6)	FOXN3	0.104	0.004	0	4.96459
chr14-90444026-90444526	CESC	Distal Intergenic	LINC00642	0.168	0.044	0	1.97481
chr14-90522482-90522982	OV	Downstream (1-2kb)	TTC7B	0.121	0.045	1.77534e-262	1.41718
chr14-90536406-90536906	OV	3' UTR	TTC7B	0.108	0.024	0	2.19699
chr14-91127254-91127754	BRCA	Intron (ENST00000521334.5/80017, intron 1 of 4)	SNORA11B	0.123	0.044	1.62431e-299	1.48236
chr14-91164599-91165099	BRCA	Intron (ENST00000521334.5/80017, intron 3 of 4)	DGLUCY	0.115	0.025	0	2.20892
chr14-91836358-91836858	UCEC	Promoter	TC2N	0.174	0.121	7.31682e-136	0.618746
chr14-91897322-91897822	OV	Intron (ENST00000267620.14/10516, intron 5 of 11)	FBLN5	0.115	0.032	0	1.86452
chr14-92704235-92704735	MM	3' UTR	LGMN	0.105	0.005	0	4.41345
chr14-92946240-92946740	BRCA	Exon (ENST00000354313.7/3705, exon 10 of 11)	CHGA	0.114	0.036	0	1.72576
chr14-93008288-93008788	SKCM	Intron (ENST00000354313.7/3705, intron 4 of 10)	ITPK1	0.139	0.016	0	3.13804
chr14-93043458-93043958	PDAC	Intron (ENST00000354313.7/3705, intron 3 of 10)	ITPK1	0.139	0.047	0	1.56868
chr14-93713265-93713765	OV	Distal Intergenic	UNC79	0.106	0.018	0	2.61485
chr14-93752938-93753438	GBM	Intron (ENST00000393143.5/145270, intron 2 of 3)	PRIMA1	0.115	0.006	0	4.39741
chr14-93788537-93789037	OV	Promoter	PRIMA1	0.102	0.053	4.10602e-121	0.990005
chr14-93926772-93927272	OV	Promoter	FAM181A-AS1	0.1	0.021	0	2.26683
chr14-94065999-94066499	HNSCC	Intron (ENST00000621632.5/57062, intron 2 of 8)	DDX24	0.104	0.035	0	1.63008
chr14-94390425-94390925	PDAC	Promoter	SERPINA1	0.114	0.047	9.60825e-300	1.29588
chr14-94575681-94576181	OV	Intron (ENST00000554220.5/5104, intron 1 of 1)	SERPINA5	0.1	0.01	0	3.35837
chr14-95340148-95340648	BRCA	Distal Intergenic	LINC02292	0.118	0.028	0	2.10639
chr14-96095730-96096230	BRCA	Distal Intergenic	C14orf132	0.1	0.021	0	2.24977
chr14-99561143-99561643	OV	Intron (ENST00000380243.9/317762, intron 1 of 5)	CCDC85C	0.101	0.043	8.37826e-180	1.25924
chr14-99563061-99563561	OV	Intron (ENST00000380243.9/317762, intron 1 of 5)	CCDC85C	0.111	0.053	2.10656e-160	1.09957
chr14-99574953-99575453	CESC	Intron (ENST00000380243.9/317762, intron 1 of 5)	CCDC85C	0.113	0.056	8.74211e-222	1.01111
chr14-99579823-99580323	CESC	Promoter	CCDC85C	0.111	0.045	0	1.29586
chr14-99944138-99944638	ccRCC	Distal Intergenic	EML1	0.127	0.011	0	3.55502
chr15-100131750-100132250	SKCM	Exon (ENST00000268070.9/170691, exon 12 of 22)	ADAMTS17	0.1	0.011	0	3.30441
chr15-100713437-100713937	PDAC	Distal Intergenic	ASB7	0.11	0.051	5.71552e-212	1.09201
chr15-100715475-100715975	ccRCC	Distal Intergenic	ASB7	0.125	0.01	0	3.69609
chr15-100861473-100861973	SKCM	Promoter	LOC105369201	0.11	0.014	0	3.04708
chr15-101069118-101069618	SKCM	3' UTR	LRRK1	0.179	0.015	0	3.67397
chr15-101199611-101200111	MM	Intron (ENST00000254190.4/22856, intron 2 of 2)	CHSY1	0.112	0.008	0	3.91653
chr15-20261809-20262309	ccRCC	Exon (ENST00000557586.1/ENST00000557586.1, exon 4 of 13)	CHEK2P2	0.208	0.013	0	4.09021
chr15-20285566-20286066	ccRCC	Intron (ENST00000555186.5/646096, intron 4 of 5)	CHEK2P2	0.208	0.005	0	5.40047
chr15-23416245-23416745	MM	Distal Intergenic	HERC2P11	0.135	0.003	0	5.47462
chr15-28094632-28095132	CESC	Intron (ENST00000353809.9/4948, intron 1 of 22)	OCA2	0.104	0.05	1.08737e-215	1.05154
chr15-30038916-30039416	ccRCC	Intron (ENST00000561392.1/ENST00000561392.1, intron 1 of 1)	GOLGA8J	0.236	0.015	0	4.09831
chr15-31101580-31102080	SKCM	Promoter	TRPM1	0.16	0.008	0	4.45222
chr15-31102621-31103121	SKCM	Promoter	TRPM1	0.115	0.01	0	3.59296
chr15-31266291-31266791	MM	Distal Intergenic	LOC283710	0.15	0.012	0	3.77368
chr15-31346438-31346938	MM	Intron (ENST00000307145.4/51621, intron 1 of 1)	KLF13	0.149	0.008	0	4.40014
chr15-31465260-31465760	HNSCC	Distal Intergenic	KLF13	0.141	0.035	0	2.12832
chr15-32670101-32670601	SKCM	Intron (ENST00000300175.8/6447, intron 2 of 5)	SCG5-AS1	0.103	0.012	0	3.16717
chr15-32908356-32908856	MM	Exon (ENST00000616417.4/342184, exon 12 of 21)	FMN1	0.152	0.003	0	5.80716
chr15-33154681-33155181	SKCM	Promoter	FMN1	0.174	0.011	0	4.05821
chr15-38536088-38536588	ccRCC	Intron (ENST00000310803.10/10125, intron 2 of 16)	RASGRP1	0.145	0.005	0	5.02197
chr15-39273801-39274301	BRCA	Exon (ENST00000561058.5/ENST00000561058.5, exon 1 of 6)	C15orf54	0.112	0.015	0	2.96849
chr15-40769376-40769876	CESC	Promoter	C15orf62	0.122	0.076	2.66127e-125	0.704443
chr15-40776710-40777210	BRCA	Promoter	DNAJC17	0.104	0.039	1.24367e-235	1.42472
chr15-40845833-40846333	BRCA	Intron (ENST00000562057.5/6692, intron 2 of 10)	SPINT1	0.121	0.052	4.30652e-212	1.22248
chr15-40865713-40866213	CESC	Distal Intergenic	RHOV	0.114	0.056	2.87318e-254	1.07162
chr15-40871701-40872201	BRCA	Downstream (<1kb)	RHOV	0.1	0.042	2.93789e-174	1.23652
chr15-40928956-40929456	CRC	Promoter	DLL4	0.125	0.037	0	1.78828
chr15-41241038-41241538	SKCM	Intron (ENST00000558351.5/11261, intron 1 of 7)	CHP1	0.104	0.008	0	3.68559
chr15-41621756-41622256	CESC	Intron (ENST00000568630.1/23269, intron 1 of 1)	MGA	0.1	0.065	9.99749e-76	0.613035
chr15-41804300-41804800	HNSCC	Intron (ENST00000512970.5/23005, intron 3 of 29)	MAPKBP1	0.108	0.016	0	2.79695
chr15-41832768-41833268	HNSCC	Intron (ENST00000397299.9/100137047, intron 1 of 7)	JMJD7	0.11	0.03	0	1.91861
chr15-41838389-41838889	CESC	Promoter	PLA2G4B	0.12	0.055	5.19481435793147e-311	1.17084
chr15-42084343-42084843	PDAC	Promoter	PLA2G4D	0.119	0.051	6.86169e-285	1.23045
chr15-42404438-42404938	SKCM	Promoter	CAPN3	0.136	0.009	0	4.07047
chr15-43911238-43911738	SKCM	Intron (ENST00000618556.4/84978, intron 5 of 13)	FRMD5	0.131	0.016	0	3.0891
chr15-45162673-45163173	HNSCC	Intron (ENST00000321429.8/53905, intron 32 of 34)	DUOX1	0.108	0.042	1.35563e-305	1.41661
chr15-45397181-45397681	ccRCC	Promoter	GATM	0.127	0.005	0	4.77255
chr15-45449826-45450326	PDAC	Promoter	HMGN2P46	0.109	0.036	0	1.59179
chr15-49471589-49472089	MM	Intron (ENST00000614567.4/2252, intron 2 of 3)	FAM227B	0.124	0.001	0	6.71268
chr15-52250366-52250866	PDAC	Intron (ENST00000261839.12/55930, intron 13 of 40)	MYO5C	0.109	0.02	0	2.41184
chr15-52288268-52288768	BRCA	Intron (ENST00000261839.12/55930, intron 1 of 40)	MYO5C	0.133	0.044	0	1.59983
chr15-52466032-52466532	MM	Intron (ENST00000399231.7/4644, intron 1 of 40)	MYO5A	0.22	0.006	0	5.29805
chr15-54518451-54518951	ccRCC	Intron (ENST00000647821.1/440279, intron 23 of 31)	UNC13C	0.152	0.002	0	6.20693
chr15-57607464-57607964	PDAC	Intron (ENST00000267853.10/100820829, intron 2 of 12)	MYZAP	0.124	0.022	0	2.47247
chr15-58454379-58454879	SKCM	Exon (ENST00000613737.1/ENST00000613737.1, exon 1 of 1)	ALDH1A2	0.108	0.005	0	4.38458
chr15-58498662-58499162	ccRCC	Promoter	LIPC-AS1	0.131	0.011	0	3.52999
chr15-58866078-58866578	PDAC	Intron (ENST00000559757.1/54778, intron 1 of 1)	RNF111	0.129	0.026	0	2.29225
chr15-59276478-59276978	CRC	Intron (ENST00000288235.9/4643, intron 1 of 27)	MYO1E	0.117	0.028	0	2.05099
chr15-59283827-59284327	CRC	Intron (ENST00000288235.9/4643, intron 1 of 27)	MYO1E	0.116	0.038	0	1.66379
chr15-61750570-61751070	BRCA	Distal Intergenic	LINC02349	0.132	0.023	0	2.49111
chr15-62753128-62753628	ccRCC	Intron (ENST00000561311.5/83660, intron 34 of 57)	TLN2	0.101	0.004	0	4.54384
chr15-63362128-63362628	ccRCC	Intron (ENST00000178638.8/771, intron 2 of 10)	CA12	0.108	0.01	0	3.39544
chr15-63945693-63946193	BRCA	Intron (ENST00000261891.7/23604, intron 3 of 10)	LOC101928988	0.136	0.03	0	2.24415
chr15-65044732-65045232	ccRCC	Promoter	SLC51B	0.147	0.014	0	3.43854
chr15-65832824-65833324	BRCA	Intron (ENST00000569304.1/8766, intron 2 of 2)	RAB11A	0.163	0.067	0	1.28815
chr15-66023186-66023686	GBM	Intron (ENST00000409699.6/84465, intron 5 of 22)	MIR4311	0.13	0.009	0	4.00719
chr15-66472075-66472575	MM	Intron (ENST00000307102.9/5604, intron 5 of 10)	MAP2K1	0.107	0.004	0	4.90642
chr15-67048608-67049108	PDAC	Intron (ENST00000558071.2/102723493, intron 1 of 4)	LOC102723493	0.102	0.036	0	1.51358
chr15-67058979-67059479	ccRCC	Promoter	LOC102723493	0.1	0.009	0	3.48997
chr15-67085677-67086177	MM	Intron (ENST00000559460.5/4088, intron 1 of 3)	SMAD3	0.141	0.008	0	4.16399
chr15-67106791-67107291	PDAC	Intron (ENST00000559460.5/4088, intron 1 of 3)	SMAD3	0.113	0.053	2.92861e-207	1.07102
chr15-67146803-67147303	HNSCC	Exon (ENST00000558463.1/ENST00000558463.1, exon 1 of 3)	SMAD3	0.106	0.044	5.99067e-257	1.29879
chr15-68271815-68272315	HNSCC	Intron (ENST00000563057.1/ENST00000563057.1, intron 2 of 2)	FEM1B	0.107	0.048	3.56575e-229	1.20298
chr15-68275099-68275599	BRCA	Exon (ENST00000563057.1/ENST00000563057.1, exon 2 of 3)	FEM1B	0.113	0.015	0	2.92215
chr15-68599681-68600181	GBM	Intron (ENST00000566799.5/10391, intron 1 of 11)	CORO2B	0.131	0.009	0	3.91976
chr15-68614479-68614979	GBM	Intron (ENST00000566799.5/10391, intron 1 of 11)	CORO2B	0.14	0.01	0	3.85041
chr15-68620595-68621095	GBM	Intron (ENST00000566799.5/10391, intron 1 of 11)	CORO2B	0.124	0.008	0	3.95901
chr15-69328592-69329092	CRC	Intron (ENST00000395407.7/54852, intron 1 of 8)	PAQR5	0.103	0.025	0	2.06363
chr15-69467607-69468107	BRCA	Promoter	DRAIC	0.141	0.017	0	3.12462
chr15-69468369-69468869	BRCA	Exon (ENST00000668790.1/145837, exon 3 of 7)	DRAIC	0.126	0.036	0	1.81535
chr15-69482720-69483220	BRCA	Intron (ENST00000668790.1/145837, intron 3 of 6)	DRAIC	0.117	0.009	0	3.73674
chr15-69531231-69531731	GBM	Intron (ENST00000668790.1/145837, intron 3 of 6)	DRAIC	0.126	0.004	0	5.10138
chr15-69594354-69594854	BRCA	Intron (ENST00000645479.1/145837, intron 6 of 10)	PCAT29	0.223	0.063	0	1.87057
chr15-69979631-69980131	MM	Distal Intergenic	TLE3	0.164	0.003	0	5.66178
chr15-70035587-70036087	MM	Distal Intergenic	TLE3	0.112	0.006	0	4.33515
chr15-70036441-70036941	MM	Distal Intergenic	TLE3	0.206	0.009	0	4.6082
chr15-70093470-70093970	BRCA	Intron (ENST00000558939.5/7090, intron 4 of 19)	TLE3	0.113	0.037	0	1.61976
chr15-70196513-70197013	HNSCC	Exon (ENST00000561310.1/ENST00000561310.1, exon 2 of 3)	TLE3	0.131	0.049	0	1.45248
chr15-70462921-70463421	BRCA	Distal Intergenic	LINC02205	0.106	0.009	0	3.63688
chr15-70492687-70493187	PDAC	Distal Intergenic	LINC02205	0.133	0.037	0	1.8262
chr15-70494713-70495213	PDAC	Distal Intergenic	LINC02205	0.116	0.033	0	1.7889
chr15-70507847-70508347	PDAC	Distal Intergenic	LINC02205	0.103	0.037	0	1.45409
chr15-72179971-72180471	GBM	Intron (ENST00000309731.12/196996, intron 1 of 11)	GRAMD2A	0.12	0.016	0	3.00019
chr15-72358745-72359245	BRCA	Exon (ENST00000568777.5/3073, exon 1 of 10)	HEXA	0.108	0.037	1.90677e-277	1.53099
chr15-73800743-73801243	GBM	Distal Intergenic	INSYN1-AS1	0.102	0.009	0	3.56948
chr15-73956716-73957216	PDAC	Distal Intergenic	LOXL1	0.127	0.027	0	2.25806
chr15-74235962-74236462	OV	Promoter	CCDC33	0.103	0.038	2.29625e-249	1.49227
chr15-74421367-74421867	SKCM	Intron (ENST00000261918.9/8482, intron 1 of 13)	SEMA7A	0.17	0.018	0	3.37293
chr15-74627117-74627617	MM	Promoter	CLK3	0.128	0.008	0	4.12205
chr15-74866898-74867398	ccRCC	Intron (ENST00000268099.13/10066, intron 1 of 8)	SCAMP2	0.132	0.007	0	4.36933
chr15-75009020-75009520	MM	Intron (ENST00000568423.5/192683, intron 1 of 5)	SCAMP5	0.102	0.002	0	5.83704
chr15-75130849-75131349	MM	Distal Intergenic	C15orf39	0.111	0.004	0	5.01501
chr15-75180207-75180707	GBM	Distal Intergenic	C15orf39	0.117	0.015	0	3.01336
chr15-75696175-75696675	SKCM	Intron (ENST00000308508.5/1464, intron 1 of 9)	CSPG4	0.175	0.022	0	3.07587
chr15-77993975-77994475	CESC	Intron (ENST00000562716.1/ENST00000562716.1, intron 2 of 2)	TBC1D2B	0.129	0.062	0	1.13715
chr15-78003353-78003853	BRCA	Promoter	TBC1D2B	0.106	0.012	0	3.14282
chr15-78272690-78273190	SKCM	3' UTR	DNAJA4	0.117	0.005	0	4.73857
chr15-78374656-78375156	CRC	Distal Intergenic	CRABP1	0.125	0.034	0	1.97036
chr15-78930800-78931300	BRCA	Intron (ENST00000220166.9/1512, intron 7 of 11)	CTSH	0.162	0.043	0	1.91781
chr15-79978641-79979141	SKCM	Distal Intergenic	BCL2A1	0.178	0.014	0	3.75367
chr15-80415245-80415745	SKCM	Intron (ENST00000529181.1/9915, intron 1 of 4)	ARNT2	0.116	0.014	0	3.10803
chr15-80580034-80580534	HNSCC	Promoter	MIR5572	0.104	0.021	0	2.337
chr15-80749497-80749997	BRCA	5' UTR	CEMIP	0.12	0.007	0	4.14036
chr15-80856663-80857163	CRC	Intron (ENST00000220244.7/57214, intron 1 of 28)	MIR549A	0.112	0.018	0	2.69724
chr15-81293733-81294233	MM	Intron (ENST00000360547.9/3603, intron 13 of 19)	IL16	0.214	0.006	0	5.23161
chr15-81530979-81531479	SKCM	Intron (ENST00000559211.1/ENST00000559211.1, intron 1 of 3)	TMC3	0.105	0.004	0	4.7402
chr15-82919155-82919655	BRCA	Intron (ENST00000450735.7/9455, intron 1 of 8)	HOMER2	0.105	0.03	0	1.83234
chr15-82942529-82943029	BRCA	Intron (ENST00000566841.1/ENST00000566841.1, intron 1 of 1)	HOMER2	0.13	0.043	0	1.56077
chr15-84736272-84736772	MM	Intron (ENST00000648837.1/ENST00000648837.1, intron 1 of 1)	ZNF592	0.139	0.01	0	3.96054
chr15-84884261-84884761	ccRCC	Promoter	SLC28A1	0.157	0.01	0	4.02982
chr15-84886407-84886907	ccRCC	5' UTR	SLC28A1	0.188	0.006	0	4.95239
chr15-84929701-84930201	PDAC	Intron (ENST00000538177.5/9154, intron 11 of 14)	SLC28A1	0.149	0.054	0	1.43957
chr15-85750359-85750859	GBM	Exon (ENST00000558637.1/ENST00000558637.1, exon 2 of 2)	LINC02883	0.177	0.014	0	3.77141
chr15-85751369-85751869	GBM	Intron (ENST00000558637.1/ENST00000558637.1, intron 1 of 1)	LINC02883	0.154	0.011	0	3.88813
chr15-86001175-86001675	SKCM	Distal Intergenic	AGBL1	0.13	0.005	0	4.58411
chr15-86916599-86917099	GBM	Intron (ENST00000441037.7/123624, intron 23 of 24)	LOC105370954	0.108	0.016	0	2.79615
chr15-88932134-88932634	SKCM	Distal Intergenic	MFGE8	0.125	0.008	0	4.07011
chr15-89101770-89102270	PDAC	Intron (ENST00000569411.5/11057, intron 1 of 4)	ABHD2	0.113	0.048	8.61227e-260	1.2094
chr15-89112201-89112701	PDAC	Intron (ENST00000569411.5/11057, intron 1 of 4)	ABHD2	0.11	0.033	0	1.71842
chr15-89503120-89503620	HNSCC	Downstream (1-2kb)	RHCG	0.127	0.025	0	2.35208
chr15-89803772-89804272	ccRCC	Promoter	ANPEP	0.121	0.012	0	3.35378
chr15-90034223-90034723	CRC	Intron (ENST00000268154.9/374655, intron 1 of 4)	MIR3174	0.102	0.028	0	1.90101
chr15-90106649-90107149	BRCA	Intron (ENST00000561101.3/105370966, intron 2 of 4)	IDH2-DT	0.14	0.036	0	1.98646
chr15-90160953-90161453	BRCA	Intron (ENST00000559322.5/10509, intron 1 of 3)	SEMA4B	0.119	0.046	1.30077e-233	1.33172
chr15-90165635-90166135	CESC	Intron (ENST00000559322.5/10509, intron 1 of 3)	SEMA4B	0.165	0.104	6.24666e-180	0.71065
chr15-90190940-90191440	HNSCC	Promoter	SEMA4B	0.128	0.039	0	1.73967
chr15-90211711-90212211	PDAC	Intron (ENST00000559322.5/10509, intron 2 of 3)	SEMA4B	0.181	0.055	0	1.72318
chr15-90786661-90787161	MM	Intron (ENST00000355112.8/641, intron 14 of 21)	BLM	0.117	0.004	0	5.04574
chr15-92614242-92614742	BRCA	Intron (ENST00000607766.1/ENST00000607766.1, intron 1 of 1)	FAM174B	0.137	0.008	0	4.19931
chr15-92624330-92624830	SKCM	Intron (ENST00000553393.5/400451, intron 2 of 2)	FAM174B	0.133	0.015	0	3.27224
chr15-92636853-92637353	BRCA	Intron (ENST00000553393.5/400451, intron 1 of 2)	FAM174B	0.129	0.035	0	1.89724
chr15-93302365-93302865	GBM	Intron (ENST00000667030.1/ENST00000667030.1, intron 2 of 8)	RGMA	0.12	0.016	0	3.01366
chr15-93566786-93567286	HNSCC	Intron (ENST00000553478.1/ENST00000553478.1, intron 3 of 3)	LINC02207	0.117	0.009	0	3.75619
chr15-93829211-93829711	HNSCC	Intron (ENST00000557481.6/283682, intron 3 of 6)	LINC02207	0.108	0.026	0	2.08258
chr15-94287686-94288186	MM	Intron (ENST00000543482.5/55784, intron 1 of 9)	MCTP2	0.106	0.004	0	4.99344
chr15-96381406-96381906	ccRCC	Intron (ENST00000558382.2/ENST00000558382.2, intron 1 of 1)	MIR1469	0.113	0.003	0	5.36748
chr15-98815118-98815618	SKCM	Intron (ENST00000649865.1/3480, intron 2 of 20)	IGF1R	0.108	0.011	0	3.40882
chr15-98907904-98908404	ccRCC	Intron (ENST00000649865.1/3480, intron 5 of 20)	IGF1R	0.158	0.008	0	4.326
chr15-99435095-99435595	CESC	Exon (ENST00000653247.1/ENST00000653247.1, exon 1 of 1)	LRRC28	0.138	0.066	1.04707633950212e-314	1.08948
chr15-99749260-99749760	BRCA	Distal Intergenic	LYSMD4	0.103	0.009	0	3.68561
chr16-10258764-10259264	ccRCC	Distal Intergenic	ATF7IP2	0.118	0.008	0	4.01149
chr16-10594501-10595001	HNSCC	Distal Intergenic	EMP2	0.166	0.055	0	1.657
chr16-10617076-10617576	BRCA	Distal Intergenic	EMP2	0.136	0.046	0	1.59555
chr16-10652963-10653463	HNSCC	Intron (ENST00000574923.1/146279, intron 1 of 2)	TEKT5	0.114	0.042	0	1.49523
chr16-11229819-11230319	BRCA	Distal Intergenic	RMI2	0.103	0.015	0	2.85614
chr16-11557658-11558158	BRCA_Basal	Promoter	LITAF	0.108	0.027	2.39983e-268	2.01187
chr16-11627728-11628228	HNSCC	Intron (ENST00000576036.5/9516, intron 1 of 3)	LITAF	0.101	0.022	0	2.22602
chr16-11636240-11636740	HNSCC	Promoter	LITAF	0.106	0.037	0	1.55295
chr16-11675395-11675895	CRC	Intron (ENST00000329565.6/8303, intron 1 of 1)	SNN	0.11	0.035	0	1.71368
chr16-11682505-11683005	MM	Intron (ENST00000283033.9/51061, intron 11 of 11)	TXNDC11	0.105	0.007	0	3.92634
chr16-11964757-11965257	MM	Promoter	TNFRSF17	0.119	0.004	0	5.1543
chr16-11990566-11991066	ccRCC	Intron (ENST00000566228.6/92017, intron 1 of 20)	SNX29	0.113	0.006	0	4.30729
chr16-12059148-12059648	ccRCC	Intron (ENST00000566228.6/92017, intron 8 of 20)	SNX29	0.112	0.011	0	3.36733
chr16-12060612-12061112	ccRCC	Intron (ENST00000566228.6/92017, intron 8 of 20)	SNX29	0.126	0.007	0	4.21039
chr16-1296851-1297351	BRCA	Intron (ENST00000561649.1/ENST00000561649.1, intron 2 of 2)	UBE2I	0.106	0.035	1.12061e-294	1.60179
chr16-13436481-13436981	ccRCC	Intron (ENST00000653029.1/ENST00000653029.1, intron 2 of 4)	SHISA9	0.132	0.009	0	3.99861
chr16-14262924-14263424	SKCM	3' UTR	MRTFB	0.126	0.004	0	5.202
chr16-14354497-14354997	MM	Distal Intergenic	LINC02130	0.135	0.006	0	4.4501
chr16-14399494-14399994	CRC	Distal Intergenic	LINC02130	0.104	0.035	0	1.63323
chr16-14406079-14406579	MM	Distal Intergenic	LINC02130	0.211	0.012	0	4.28274
chr16-1471740-1472240	SKCM	Promoter	CLCN7	0.126	0.006	0	4.45094
chr16-15014151-15014651	SKCM	Intron (ENST00000563679.5/23042, intron 8 of 22)	MIR1972-1	0.104	0.011	0	3.28659
chr16-15145495-15145995	GBM	Intron (ENST00000343738.10/105369154, intron 1 of 23)	PKD1P6-NPIPP1	0.101	0.01	0	3.31728
chr16-15576807-15577307	BRCA	Promoter	BMERB1	0.167	0.038	0	2.13784
chr16-15590783-15591283	PDAC	3' UTR	MARF1	0.136	0.061	1.38167e-275	1.11886
chr16-16009302-16009802	ccRCC	Promoter	ABCC1	0.117	0.005	0	4.46836
chr16-1645865-1646365	BRCA	Intron (ENST00000397412.7/57585, intron 6 of 20)	CRAMP1	0.118	0.014	0	3.06584
chr16-17275267-17275767	CRC	Intron (ENST00000261381.7/64131, intron 2 of 11)	XYLT1	0.13	0.027	0	2.3542
chr16-17304407-17304907	BRCA	Intron (ENST00000261381.7/64131, intron 2 of 11)	XYLT1	0.105	0.032	0	1.71626
chr16-17416588-17417088	MM	Intron (ENST00000261381.7/64131, intron 1 of 11)	XYLT1	0.11	0.008	0	3.8186
chr16-1839494-1839994	SKCM	3' UTR	MEIOB	0.115	0.006	0	4.28587
chr16-19005638-19006138	CRC	Intron (ENST00000569532.5/79905, intron 1 of 14)	TMC7	0.187	0.051	0	1.95314
chr16-1913247-1913747	HNSCC	Intron (ENST00000454677.3/64711, intron 1 of 1)	HS3ST6	0.11	0.042	0	1.46297
chr16-19396360-19396860	BRCA	Intron (ENST00000563613.1/ENST00000563613.1, intron 1 of 4)	TMC5	0.104	0.041	4.13954e-199	1.31983
chr16-19429156-19429656	BRCA	Intron (ENST00000563675.5/79838, intron 1 of 1)	TMC5	0.1	0.018	0	2.44538
chr16-19579006-19579506	GBM	Promoter	VPS35L	0.122	0.01	0	3.62687
chr16-2041055-2041555	PDAC	Promoter	NTHL1	0.103	0.035	0	1.56396
chr16-2056891-2057391	OV	3' UTR	TSC2	0.11	0.022	0	2.39951
chr16-2091129-2091629	PDAC	Promoter	LOC105371049	0.201	0.102	6.10540139651383e-318	0.951914
chr16-21359934-21360434	MM	Distal Intergenic	SNX29P1	0.145	0.006	0	4.82558
chr16-2163155-2163655	HNSCC	Promoter	TRAF7	0.173	0.065	0	1.45393
chr16-22232626-22233126	CRC	Intron (ENST00000263026.10/29904, intron 2 of 17)	EEF2K	0.15	0.046	0	1.81956
chr16-22685304-22685804	ccRCC	Distal Intergenic	HS3ST2	0.114	0.009	0	3.79197
chr16-23324647-23325147	BRCA	Intron (ENST00000569789.1/6338, intron 2 of 3)	SCNN1B	0.187	0.024	0	2.99462
chr16-23423302-23423802	BRCA	Intron (ENST00000307149.10/91949, intron 7 of 16)	COG7	0.139	0.052	0	1.43879
chr16-23424537-23425037	BRCA	Exon (ENST00000307149.10/91949, exon 7 of 17)	COG7	0.107	0.022	0	2.31852
chr16-23540222-23540722	BRCA	Intron (ENST00000449606.5/124454, intron 3 of 8)	EARS2	0.1	0.005	0	4.25174
chr16-2498801-2499301	BRCA_Basal	Intron (ENST00000567020.6/57465, intron 3 of 6)	TBC1D24	0.105	0.026	6.94515e-253	1.97516
chr16-2692157-2692657	GBM	Intron (ENST00000301738.9/54442, intron 1 of 5)	KCTD5	0.126	0.009	0	3.80557
chr16-27109600-27110100	CRC	Distal Intergenic	C16orf82	0.1	0.036	1.40159e-296	1.51284
chr16-27273725-27274225	CRC	Intron (ENST00000566854.5/400512, intron 1 of 4)	NSMCE1-DT	0.135	0.016	0	3.12715
chr16-2829857-2830357	BRCA	Promoter	ZG16B	0.138	0.027	0	2.42052
chr16-28324506-28325006	BRCA	Distal Intergenic	NPIPB6	0.104	0.009	0	3.61389
chr16-2858473-2858973	PDAC	Promoter	PRSS22	0.164	0.079	9.11158e-302	1.04621
chr16-29339127-29339627	MM	Intron (ENST00000604430.1/440352, intron 6 of 10)	SNX29P2	0.108	0.005	0	4.6158
chr16-29732188-29732688	MM	Distal Intergenic	C16orf54	0.107	0.003	0	5.31677
chr16-29745856-29746356	MM	Promoter	C16orf54	0.158	0.013	0	3.70605
chr16-29829369-29829869	CRC	Promoter	MVP	0.1	0.025	0	2.10129
chr16-30060868-30061368	BRCA	Intron (ENST00000338110.10/112694756, intron 4 of 13)	LOC112694756	0.115	0.016	0	2.85591
chr16-3009788-3010288	BRCA_Basal	Distal Intergenic	CLDN9	0.102	0.051	5.25634e-70	1.01485
chr16-30115207-30115707	CRC	3' UTR	MAPK3	0.109	0.023	0	2.29228
chr16-30351981-30352481	UCEC	3' UTR	CD2BP2	0.12	0.047	0	1.4267
chr16-31130850-31131350	OV	3' UTR	KAT8	0.185	0.085	0	1.21983
chr16-31138665-31139165	PDAC	3' UTR	PRSS36	0.187	0.079	0	1.24374
chr16-35516452-35516952	SKCM	Intron (ENST00000656703.1/ENST00000656703.1, intron 2 of 3)	TP53TG3HP	0.101	0.003	0	4.95522
chr16-3646178-3646678	CRC	Intron (ENST00000570769.5/1773, intron 3 of 11)	DNASE1	0.115	0.032	0	1.89527
chr16-3695734-3696234	ccRCC	Intron (ENST00000246957.10/10131, intron 1 of 17)	TRAP1	0.13	0.013	0	3.38874
chr16-379050-379550	BRCA	Intron (ENST00000431232.7/58986, intron 1 of 12)	PGAP6	0.14	0.048	0	1.59327
chr16-38774-39274	BRCA	Distal Intergenic	POLR3K	0.131	0.037	0	1.87255
chr16-4368852-4369352	BRCA	Intron (ENST00000572467.5/100529144, intron 9 of 30)	VASN	0.123	0.036	0	1.79615
chr16-4373959-4374459	OV	Intron (ENST00000304735.4/114990, intron 1 of 1)	VASN	0.108	0.05	3.01328e-179	1.18219
chr16-4411592-4412092	GBM	Intron (ENST00000572467.5/100529144, intron 3 of 30)	CORO7-PAM16	0.154	0.013	0	3.6598
chr16-4522165-4522665	GBM	Promoter	CDIP1	0.127	0.008	0	4.00711
chr16-4591991-4592491	SKCM	Exon (ENST00000444310.4/342346, exon 11 of 16)	UBALD1	0.114	0.011	0	3.43679
chr16-4596973-4597473	ccRCC	Intron (ENST00000444310.4/342346, intron 14 of 15)	UBALD1	0.246	0.014	0	4.26922
chr16-4653114-4653614	ccRCC	Intron (ENST00000591895.5/23295, intron 4 of 4)	MGRN1	0.179	0.013	0	3.87869
chr16-47058469-47058969	ccRCC	Distal Intergenic	NETO2	0.174	0.007	0	4.79997
chr16-477188-477688	ccRCC	Intron (ENST00000262305.9/9727, intron 3 of 13)	RAB11FIP3	0.118	0.011	0	3.54134
chr16-477738-478238	ccRCC	Intron (ENST00000262305.9/9727, intron 3 of 13)	RAB11FIP3	0.134	0.012	0	3.53616
chr16-48003102-48003602	ccRCC	Distal Intergenic	LINC02134	0.153	0.005	0	4.8769
chr16-48272733-48273233	SKCM	Intron (ENST00000285737.9/83752, intron 7 of 14)	LONP2	0.111	0.009	0	3.59961
chr16-48611693-48612193	HNSCC	Intron (ENST00000564124.5/9683, intron 1 of 5)	N4BP1	0.109	0.027	0	2.05626
chr16-4899889-4900389	BRCA_Basal	Intron (ENST00000345988.7/5493, intron 6 of 21)	PPL	0.11	0.01	0	3.48729
chr16-49281736-49282236	CRC	Promoter	CBLN1	0.211	0.085	0	1.38299
chr16-49441268-49441768	MM	Distal Intergenic	C16orf78	0.109	0.009	0	3.72883
chr16-4945484-4945984	CESC	Intron (ENST00000592772.1/5493, intron 1 of 9)	PPL	0.119	0.049	0	1.32876
chr16-49463524-49464024	MM	Distal Intergenic	ADAM3B	0.118	0.005	0	4.81909
chr16-502428-502928	CRC	Promoter	RAB11FIP3	0.107	0.023	0	2.28369
chr16-50467803-50468303	CRC	Intron (ENST00000637635.1/ENST00000637635.1, intron 2 of 4)	LINC02178	0.122	0.019	0	2.8189
chr16-51136990-51137490	ccRCC	3' UTR	SALL1	0.156	0.005	0	4.88152
chr16-52546897-52547397	CRC	Promoter	TOX3	0.129	0.042	0	1.67608
chr16-53773172-53773672	ccRCC	Intron (ENST00000636491.1/79068, intron 2 of 9)	FTO-IT1	0.202	0.018	0	3.54833
chr16-54080620-54081120	BRCA	Intron (ENST00000636992.1/79068, intron 8 of 8)	FTO	0.103	0.028	0	1.86781
chr16-54720162-54720662	SKCM	Distal Intergenic	LOC101927480	0.14	0.004	0	5.14543
chr16-56547108-56547608	GBM	Distal Intergenic	MT4	0.116	0.013	0	3.24302
chr16-57115376-57115876	GBM	Exon (ENST00000290776.13/221184, exon 4 of 16)	CPNE2	0.141	0.01	0	3.90098
chr16-57252016-57252516	ccRCC	3' UTR	ARL2BP	0.145	0.015	0	3.33691
chr16-57544145-57544645	MM	Intron (ENST00000349457.8/221188, intron 1 of 11)	ADGRG5	0.1	0.006	0	4.2987
chr16-57639056-57639556	GBM	Promoter	ADGRG1	0.113	0.009	0	3.67195
chr16-57827038-57827538	ccRCC	Intron (ENST00000565684.5/3801, intron 1 of 4)	LOC388282	0.134	0.012	0	3.54534
chr16-58024513-58025013	CRC	Promoter	MMP15	0.107	0.035	0	1.68166
chr16-58495639-58496139	GBM	Intron (ENST00000568999.5/65009, intron 3 of 6)	NDRG4	0.124	0.011	0	3.50004
chr16-66250961-66251461	BRCA_Basal	Distal Intergenic	CDH5	0.123	0.019	0	2.72387
chr16-66278045-66278545	CESC	Distal Intergenic	CDH5	0.131	0.032	0	2.08176
chr16-66522026-66522526	PDAC	Intron (ENST00000544898.6/7084, intron 6 of 9)	TK2	0.133	0.04	0	1.70451
chr16-66918789-66919289	ccRCC	Promoter	CDH16	0.244	0.015	0	4.12287
chr16-66976637-66977137	ccRCC	Distal Intergenic	CES3	0.136	0.011	0	3.66737
chr16-66988198-66988698	ccRCC	Promoter	CES4A	0.157	0.013	0	3.66702
chr16-67391244-67391744	GBM	5' UTR	TPPP3	0.158	0.016	0	3.40848
chr16-67396211-67396711	CRC	Promoter	ZDHHC1	0.178	0.07	0	1.38549
chr16-67461862-67462362	CRC	Intron (ENST00000602876.5/9114, intron 1 of 8)	ATP6V0D1	0.192	0.056	0	1.88859
chr16-676914-677414	HNSCC	Exon (ENST00000352681.7/9028, exon 4 of 8)	RHBDL1	0.138	0.048	0	1.53915
chr16-67943870-67944370	GBM	Promoter	LCAT	0.119	0.017	0	2.87887
chr16-67951437-67951937	GBM	Promoter	SLC12A4	0.126	0.01	0	3.76772
chr16-67961414-67961914	HNSCC	5' UTR	SLC12A4	0.139	0.049	0	1.55026
chr16-68079535-68080035	CRC	Intron (ENST00000548144.1/4775, intron 2 of 2)	DUS2	0.104	0.023	0	2.24229
chr16-68386592-68387092	CRC	5' UTR	SMPD3	0.13	0.017	0	2.97654
chr16-68416351-68416851	BRCA	Intron (ENST00000219334.10/55512, intron 1 of 8)	SMPD3	0.104	0.037	2.25568e-236	1.4492
chr16-68470389-68470889	MM	Distal Intergenic	SMPD3	0.149	0.009	0	4.23146
chr16-68644983-68645483	HNSCC	Promoter	CDH3	0.112	0.052	3.40034e-223	1.14997
chr16-68722211-68722711	CRC	3' UTR	CDH1	0.107	0.007	0	3.90726
chr16-68756194-68756694	HNSCC	Intron (ENST00000612417.4/999, intron 2 of 13)	CDH1	0.115	0.049	3.48649e-276	1.28064
chr16-69031705-69032205	CRC	Intron (ENST00000261778.2/79613, intron 16 of 17)	TANGO6	0.112	0.014	0	3.05216
chr16-69396550-69397050	CRC	Intron (ENST00000567841.1/7014, intron 2 of 4)	TERF2	0.112	0.031	0	1.89851
chr16-69404244-69404744	CRC	Intron (ENST00000567841.1/7014, intron 1 of 4)	TERF2	0.102	0.022	0	2.24762
chr16-69799532-69800032	SKCM	Intron (ENST00000359154.6/11060, intron 4 of 23)	WWP2	0.1	0.006	0	4.26368
chr16-70428522-70429022	CRC	Intron (ENST00000342907.3/6483, intron 1 of 6)	ST3GAL2	0.108	0.043	3.02865e-282	1.38985
chr16-70691683-70692183	GBM	Intron (ENST00000567648.1/55697, intron 1 of 1)	VAC14	0.146	0.017	0	3.18139
chr16-70696949-70697449	CESC	3' UTR	VAC14	0.12	0.05	0	1.28829
chr16-70750059-70750559	GBM	Intron (ENST00000568886.5/55697, intron 6 of 12)	VAC14-AS1	0.1	0.012	0	3.07456
chr16-71858390-71858890	ccRCC	Intron (ENST00000568581.5/9798, intron 2 of 4)	ATXN1L	0.1	0.005	0	4.48453
chr16-74724679-74725179	GBM	Intron (ENST00000219368.8/79152, intron 4 of 6)	FA2H	0.126	0.011	0	3.53535
chr16-74737932-74738432	PDAC	Intron (ENST00000219368.8/79152, intron 2 of 6)	FA2H	0.123	0.023	0	2.44647
chr16-74740907-74741407	PDAC	Promoter	FA2H	0.121	0.04	0	1.61664
chr16-74743592-74744092	PDAC	Intron (ENST00000219368.8/79152, intron 1 of 6)	FA2H	0.136	0.058	8.50482414534376e-315	1.20371
chr16-75254303-75254803	BRCA	Intron (ENST00000393422.6/9564, intron 1 of 6)	BCAR1	0.107	0.021	0	2.32742
chr16-760713-761213	OV	Promoter	MSLN	0.124	0.038	0	1.77356
chr16-782577-783077	OV	Intron (ENST00000442466.1/ENST00000442466.1, intron 1 of 14)	RPUSD1	0.107	0.037	1.67327e-293	1.60854
chr16-78505675-78506175	ccRCC	Intron (ENST00000569332.5/51741, intron 7 of 7)	WWOX	0.194	0.016	0	3.71029
chr16-795449-795949	BRCA	Promoter	CHTF18	0.106	0.037	2.01015e-264	1.51373
chr16-79564407-79564907	ccRCC	Distal Intergenic	MAF	0.15	0.003	0	5.88695
chr16-79897480-79897980	ccRCC	Distal Intergenic	LINC01229	0.126	0.013	0	3.35689
chr16-80900162-80900662	BRCA	Intron (ENST00000651611.1/100996425, intron 1 of 1)	ARLNC1	0.103	0.022	0	2.26902
chr16-81448350-81448850	CRC	Intron (ENST00000537098.7/80790, intron 1 of 20)	CMIP	0.117	0.037	0	1.74742
chr16-81493575-81494075	PDAC	Intron (ENST00000537098.7/80790, intron 1 of 20)	CMIP	0.118	0.054	6.12511e-236	1.11144
chr16-81526821-81527321	HNSCC	Intron (ENST00000537098.7/80790, intron 1 of 20)	MIR7854	0.1	0.016	0	2.71751
chr16-81532570-81533070	ccRCC	Promoter	MIR7854	0.205	0.02	0	3.4498
chr16-81558721-81559221	CRC	Intron (ENST00000537098.7/80790, intron 1 of 20)	MIR7854	0.107	0.03	0	1.8583
chr16-81581106-81581606	HNSCC	Intron (ENST00000537098.7/80790, intron 1 of 20)	CMIP	0.128	0.046	0	1.5305
chr16-81697716-81698216	GBM	Exon (ENST00000569146.1/80790, exon 2 of 2)	CMIP	0.112	0.007	0	4.0676
chr16-81715218-81715718	MM	Distal Intergenic	CMIP	0.112	0.009	0	3.67479
chr16-81752173-81752673	MM	Intron (ENST00000565272.5/ENST00000565272.5, intron 2 of 3)	PLCG2	0.125	0.011	0	3.6765
chr16-81863537-81864037	MM	Intron (ENST00000564138.6/5336, intron 5 of 32)	PLCG2	0.113	0.003	0	5.20581
chr16-84088607-84089107	MM	Intron (ENST00000343411.8/8720, intron 8 of 22)	MBTPS1	0.13	0.009	0	3.94087
chr16-84633484-84633984	ccRCC	Distal Intergenic	KLHL36	0.108	0.007	0	3.96977
chr16-84832407-84832907	ccRCC	Intron (ENST00000566151.1/83716, intron 1 of 2)	CRISPLD2	0.115	0.006	0	4.34872
chr16-85285936-85286436	GBM	Exon (ENST00000366314.4/197196, exon 2 of 2)	LINC00311	0.122	0.017	0	2.81912
chr16-85335122-85335622	CRC	Intron (ENST00000637419.1/23199, intron 1 of 2)	MIR5093	0.109	0.042	0	1.47267
chr16-85360303-85360803	HNSCC	Intron (ENST00000637419.1/23199, intron 2 of 2)	MIR5093	0.103	0.031	0	1.77595
chr16-85384864-85385364	HNSCC	Intron (ENST00000637419.1/23199, intron 2 of 2)	MIR5093	0.153	0.037	0	2.11822
chr16-85422572-85423072	CRC	Intron (ENST00000637419.1/23199, intron 2 of 2)	MIR5093	0.129	0.034	0	1.95977
chr16-85437277-85437777	CRC	Intron (ENST00000637419.1/23199, intron 2 of 2)	GSE1	0.103	0.038	7.26542766185146e-316	1.5254
chr16-85458764-85459264	BRCA	Intron (ENST00000637419.1/23199, intron 2 of 2)	GSE1	0.101	0.01	0	3.34986
chr16-85498541-85499041	MM	Intron (ENST00000637419.1/23199, intron 2 of 2)	GSE1	0.144	0.008	0	4.22014
chr16-85568392-85568892	ccRCC	Intron (ENST00000637419.1/23199, intron 2 of 2)	GSE1	0.17	0.016	0	3.55413
chr16-85593765-85594265	GBM	Exon (ENST00000567093.1/ENST00000567093.1, exon 1 of 1)	GSE1	0.119	0.008	0	4.00976
chr16-85720123-85720623	BRCA	Intron (ENST00000602758.1/404550, intron 1 of 1)	C16orf74	0.108	0.031	0	1.8321
chr16-86734512-86735012	ccRCC	Promoter	LINC02188	0.12	0.008	0	3.92581
chr16-86833088-86833588	ccRCC	Distal Intergenic	LINC02188	0.103	0.005	0	4.31759
chr16-8720427-8720927	GBM	Promoter	ABAT	0.112	0.006	0	4.15633
chr16-87456836-87457336	ccRCC	Intron (ENST00000268616.9/23174, intron 2 of 12)	ZCCHC14	0.102	0.009	0	3.51124
chr16-87806764-87807264	HNSCC	Distal Intergenic	LOC102724467	0.174	0.059	0	1.64964
chr16-87810273-87810773	MM	Distal Intergenic	MIR6775	0.189	0.008	0	4.76648
chr16-88045782-88046282	MM	Intron (ENST00000286122.11/54971, intron 11 of 13)	BANP	0.145	0.005	0	5.1077
chr16-88069371-88069871	MM	Intron (ENST00000286122.11/54971, intron 12 of 13)	BANP	0.177	0.004	0	5.47592
chr16-88488023-88488523	CRC	Intron (ENST00000319555.8/161882, intron 2 of 9)	MIR5189	0.132	0.02	0	2.7876
chr16-88509186-88509686	PDAC	Intron (ENST00000319555.8/161882, intron 3 of 9)	LOC100128882	0.112	0.024	0	2.21431
chr16-88968037-88968537	MM	Intron (ENST00000268679.9/863, intron 1 of 11)	CBFA2T3	0.213	0.009	0	4.69097
chr16-89410663-89411163	BRCA	Intron (ENST00000378330.7/29123, intron 3 of 13)	ANKRD11	0.106	0.038	1.62457e-261	1.49154
chr16-89487701-89488201	MM	Intron (ENST00000378330.7/29123, intron 1 of 13)	ANKRD11	0.107	0.006	0	4.29795
chr16-89833584-89834084	CRC	Intron (ENST00000564878.5/84501, intron 1 of 2)	SPIRE2	0.121	0.028	0	2.13851
chr16-89906042-89906542	SKCM	Promoter	TCF25	0.129	0.009	0	3.95613
chr16-9003255-9003755	BRCA	Distal Intergenic	USP7	0.104	0.024	0	2.16635
chr16-90043963-90044463	PDAC	3' UTR	URAHP	0.112	0.051	3.33949e-211	1.08784
chr16-9316419-9316919	CRC	Distal Intergenic	LINC02177	0.103	0.008	0	3.84989
chr16-977397-977897	GBM	Intron (ENST00000545827.6/64788, intron 1 of 11)	LMF1	0.112	0.013	0	3.17097
chr16-987792-988292	GBM	Distal Intergenic	SOX8	0.103	0.011	0	3.29515
chr16-990748-991248	GBM	Exon (ENST00000599946.2/ENST00000599946.2, exon 7 of 8)	SOX8	0.155	0.012	0	3.805
chr16-9914150-9914650	MM	Intron (ENST00000396573.6/2903, intron 4 of 13)	GRIN2A	0.142	0.003	0	5.82373
chr17-10036575-10037075	SKCM	Promoter	GAS7	0.128	0.011	0	3.53448
chr17-1040121-1040621	SKCM	Promoter	ABR	0.1	0.012	0	3.17624
chr17-1087624-1088124	BRCA	Intron (ENST00000302538.9/29, intron 4 of 22)	ABR	0.129	0.053	1.0067e-251	1.28915
chr17-11182278-11182778	ccRCC	Distal Intergenic	SHISA6	0.118	0.006	0	4.41287
chr17-11853770-11854270	GBM	Promoter	DNAH9	0.104	0.006	0	4.02865
chr17-1484753-1485253	OV	Promoter	MYO1C	0.104	0.06	3.30299e-88	0.826037
chr17-15377485-15377985	SKCM	Distal Intergenic	TEKT3	0.104	0.013	0	3.03829
chr17-16285777-16286277	CRC	Intron (ENST00000607144.4/9487, intron 2 of 2)	MIR1288	0.124	0.049	5.43075454219905e-314	1.37065
chr17-16465731-16466231	CRC	Intron (ENST00000584177.5/125144, intron 4 of 4)	LRRC75A	0.109	0.011	0	3.45033
chr17-16981150-16981650	MM	Promoter	LOC284191	0.115	0.005	0	4.67692
chr17-16987925-16988425	MM	Promoter	LINC02090	0.236	0.007	0	5.14474
chr17-16989545-16990045	MM	Intron (ENST00000419151.2/105371562, intron 2 of 2)	LINC02090	0.154	0.006	0	4.91101
chr17-1742377-1742877	ccRCC	Promoter	SERPINF2	0.188	0.009	0	4.48421
chr17-17567486-17567986	GBM	Intron (ENST00000395782.5/10400, intron 2 of 6)	PEMT	0.106	0.012	0	3.14664
chr17-17675840-17676340	BRCA_Basal	Exon (ENST00000619783.1/ENST00000619783.1, exon 1 of 1)	SMCR2	0.1	0.025	1.81467e-231	1.9583
chr17-18950791-18951291	ccRCC	5' UTR	SLC5A10	0.142	0.008	0	4.15817
chr17-18951751-18952251	ccRCC	Promoter	SLC5A10	0.103	0.008	0	3.83736
chr17-19538375-19538875	ccRCC	Intron (ENST00000584348.5/55244, intron 1 of 6)	SLC47A1	0.145	0.012	0	3.58725
chr17-19539790-19540290	ccRCC	Intron (ENST00000584348.5/55244, intron 1 of 6)	SLC47A1	0.131	0.005	0	4.6686
chr17-19549882-19550382	ccRCC	Intron (ENST00000584348.5/55244, intron 5 of 6)	SLC47A1	0.144	0.005	0	4.86868
chr17-1979477-1979977	ccRCC	Intron (ENST00000331238.7/146760, intron 1 of 1)	LOC105371485	0.111	0.011	0	3.33951
chr17-20189036-20189536	GBM	Intron (ENST00000472876.5/92521, intron 1 of 4)	SPECC1	0.131	0.009	0	3.81915
chr17-2347711-2348211	BRCA	Intron (ENST00000572875.1/9905, intron 1 of 2)	SGSM2	0.132	0.033	0	2.04569
chr17-2359382-2359882	PDAC	Intron (ENST00000572875.1/9905, intron 1 of 2)	SGSM2	0.106	0.05	2.30138e-184	1.03988
chr17-2374936-2375436	SKCM	Promoter	SGSM2	0.107	0.012	0	3.21578
chr17-2406851-2407351	CESC	Exon (ENST00000571332.5/284009, exon 3 of 3)	MNT	0.105	0.052	4.8952e-226	1.05712
chr17-27247323-27247823	BRCA	Distal Intergenic	MIR4522	0.107	0.041	6.15561e-233	1.39141
chr17-27950863-27951363	SKCM	Intron (ENST00000661257.1/105371708, intron 2 of 4)	LINC01992	0.143	0.003	0	5.67637
chr17-27965108-27965608	ccRCC	Intron (ENST00000661257.1/105371708, intron 2 of 4)	LINC01992	0.147	0.011	0	3.71135
chr17-28258474-28258974	ccRCC	Intron (ENST00000578466.1/ENST00000578466.1, intron 1 of 1)	PPY2P	0.112	0.011	0	3.40495
chr17-28507778-28508278	HNSCC	Intron (ENST00000577936.1/8456, intron 1 of 2)	FOXN1	0.103	0.017	0	2.65145
chr17-28698224-28698724	CRC	Intron (ENST00000347486.8/6830, intron 33 of 37)	SUPT6H	0.145	0.032	0	2.24132
chr17-28717541-28718041	UCEC	Promoter	RAB34	0.143	0.09	2.3968e-153	0.729018
chr17-28747217-28747717	BRCA	Promoter	TRAF4	0.153	0.059	0	1.40187
chr17-29078416-29078916	OV	Promoter	TIAF1	0.115	0.023	0	2.38047
chr17-29155192-29155692	PDAC	Exon (ENST00000582196.1/ENST00000582196.1, exon 2 of 2)	MYO18A	0.106	0.05	2.43645e-195	1.06959
chr17-2960116-2960616	CESC	Intron (ENST00000637138.1/23108, intron 5 of 25)	LOC101927911	0.135	0.069	4.46447e-250	0.971423
chr17-31535610-31536110	MM	3' UTR	MIR4724	0.111	0.008	0	3.98191
chr17-31596538-31597038	CESC	Intron (ENST00000578650.1/ENST00000578650.1, intron 2 of 3)	MIR365B	0.103	0.051	1.29807e-200	1.01084
chr17-3531507-3532007	SKCM	Intron (ENST00000381913.8/162514, intron 2 of 11)	TRPV3	0.123	0.015	0	3.08398
chr17-35367964-35368464	MM	Promoter	SLFN11	0.11	0.006	0	4.26926
chr17-35784752-35785252	HNSCC	Intron (ENST00000603067.5/8148, intron 1 of 3)	MMP28	0.126	0.017	0	2.84216
chr17-35795429-35795929	PDAC	Promoter	MMP28	0.108	0.04	0	1.46386
chr17-35880118-35880618	MM	Promoter	CCL5	0.102	0.008	0	3.83791
chr17-36778214-36778714	OV	Distal Intergenic	LHX1-DT	0.118	0.016	0	2.962
chr17-3710852-3711352	MM	Distal Intergenic	ITGAE	0.221	0.011	0	4.43521
chr17-3754870-3755370	CESC	Promoter	ITGAE	0.198	0.104	0	0.944561
chr17-37710205-37710705	CRC	Exon (ENST00000617811.5/6928, exon 5 of 9)	HNF1B	0.144	0.023	0	2.69334
chr17-37759158-37759658	ccRCC	Distal Intergenic	HNF1B	0.117	0.005	0	4.53972
chr17-37824330-37824830	ccRCC	Distal Intergenic	YWHAEP7	0.136	0.005	0	4.8745
chr17-37824831-37825331	ccRCC	Downstream (2-3kb)	YWHAEP7	0.111	0.011	0	3.39387
chr17-38320335-38320835	BRCA	Exon (ENST00000613675.5/84311, exon 6 of 8)	GPR179	0.11	0.017	0	2.78474
chr17-38449242-38449742	HNSCC	Intron (ENST00000633445.1/57636, intron 1 of 4)	ARHGAP23	0.135	0.023	0	2.57233
chr17-38584265-38584765	BRCA	Intron (ENST00000617146.5/80725, intron 1 of 18)	SRCIN1	0.138	0.036	0	2.06737
chr17-38584994-38585494	BRCA	Intron (ENST00000617146.5/80725, intron 1 of 18)	SRCIN1	0.118	0.017	0	2.88651
chr17-38598439-38598939	BRCA	Intron (ENST00000617146.5/80725, intron 1 of 18)	SRCIN1	0.101	0.024	0	2.13237
chr17-3905093-3905593	MM	Promoter	P2RX1	0.113	0.007	0	4.16448
chr17-3911220-3911720	MM	Intron (ENST00000572418.1/5023, intron 1 of 10)	P2RX1	0.21	0.009	0	4.67781
chr17-3916265-3916765	MM	Promoter	P2RX1	0.109	0.009	0	3.75929
chr17-39194349-39194849	GBM	Intron (ENST00000394303.8/782, intron 2 of 13)	CACNB1	0.154	0.017	0	3.545
chr17-39195078-39195578	GBM	Promoter	CACNB1	0.15	0.013	0	4.00907
chr17-39219621-39220121	GBM	Intron (ENST00000333461.6/342667, intron 1 of 10)	STAC2	0.199	0.013	0	4.609
chr17-39225759-39226259	GBM	Promoter	STAC2	0.171	0.022	0	3.28622
chr17-39231072-39231572	GBM	Distal Intergenic	STAC2	0.109	0.012	0	3.39907
chr17-39573674-39574174	BRCA	Distal Intergenic	NEUROD2	0.144	0.061	0	1.36242
chr17-3961346-3961846	MM	Intron (ENST00000309890.11/489, intron 1 of 21)	ATP2A3	0.121	0.009	0	3.81542
chr17-39632540-39633040	CRC	Exon (ENST00000580029.1/84152, exon 1 of 3)	PPP1R1B	0.136	0.043	0	1.69692
chr17-39676148-39676648	BRCA	3' UTR	PNMT	0.131	0.034	0	2.031
chr17-39702690-39703190	BRCA	Promoter	ERBB2	0.1	0.014	0	2.84954
chr17-39703243-39703743	BRCA	Promoter	ERBB2	0.161	0.02	0	3.11866
chr17-39769833-39770333	HNSCC	Intron (ENST00000346872.8/22806, intron 7 of 7)	IKZF3	0.114	0.023	0	2.5532
chr17-39867105-39867605	MM	Promoter	ZPBP2	0.129	0.004	0	5.14448
chr17-40098002-40098502	PDAC	Intron (ENST00000246672.4/9572, intron 1 of 7)	NR1D1	0.128	0.059	4.50739e-268	1.1286
chr17-40176275-40176775	HNSCC	Promoter	RAPGEFL1	0.122	0.033	0	1.94429
chr17-40177209-40177709	HNSCC	Promoter	RAPGEFL1	0.176	0.078	0	1.26218
chr17-40180695-40181195	HNSCC	Promoter	RAPGEFL1	0.101	0.03	0	1.77971
chr17-40447109-40447609	ccRCC	Intron (ENST00000269593.5/3487, intron 1 of 3)	IGFBP4	0.171	0.01	0	4.12545
chr17-40485939-40486439	HNSCC	Intron (ENST00000254051.11/84951, intron 4 of 12)	TNS4	0.134	0.033	0	2.1263
chr17-40489550-40490050	HNSCC	Intron (ENST00000254051.11/84951, intron 2 of 12)	TNS4	0.113	0.02	0	2.55002
chr17-40490350-40490850	HNSCC	Intron (ENST00000254051.11/84951, intron 2 of 12)	TNS4	0.208	0.028	0	3.05387
chr17-40491498-40491998	HNSCC	Intron (ENST00000254051.11/84951, intron 2 of 12)	TNS4	0.154	0.016	0	3.3591
chr17-40501381-40501881	HNSCC	Promoter	TNS4	0.169	0.036	0	2.34641
chr17-40510164-40510664	HNSCC	Distal Intergenic	TNS4	0.126	0.033	0	1.98635
chr17-40518638-40519138	HNSCC	Intron (ENST00000662739.1/ENST00000662739.1, intron 1 of 3)	TNS4	0.108	0.032	0	1.84382
chr17-40521368-40521868	HNSCC	Intron (ENST00000662739.1/ENST00000662739.1, intron 2 of 3)	TNS4	0.105	0.022	0	2.37195
chr17-40547368-40547868	HNSCC	Distal Intergenic	CCR7	0.182	0.023	0	3.04413
chr17-40560167-40560667	HNSCC	Intron (ENST00000246657.2/1236, intron 1 of 2)	CCR7	0.139	0.066	3.48352e-285	1.14216
chr17-40582231-40582731	HNSCC	Distal Intergenic	CCR7	0.104	0.024	0	2.18685
chr17-4074079-4074579	MM	Exon (ENST00000381638.7/23140, exon 24 of 55)	ZZEF1	0.127	0.003	0	5.28194
chr17-41403888-41404388	HNSCC	Intron (ENST00000430006.5/100505782, intron 1 of 2)	LOC100505782	0.111	0.033	0	1.7721
chr17-41518674-41519174	HNSCC	Promoter	KRT15	0.102	0.019	0	2.50356
chr17-41519398-41519898	HNSCC	Promoter	KRT15	0.111	0.029	0	1.95094
chr17-41521742-41522242	PDAC	Promoter	KRT15	0.168	0.06	0	1.4956
chr17-41522314-41522814	PDAC	Promoter	KRT15	0.107	0.043	4.4018e-286	1.3188
chr17-41528148-41528648	PDAC	Promoter	KRT19	0.142	0.072	2.48019e-239	0.994944
chr17-41530111-41530611	PDAC	Distal Intergenic	KRT19	0.1	0.021	0	2.25848
chr17-41536002-41536502	BRCA	Distal Intergenic	KRT19	0.114	0.03	0	1.96855
chr17-41547788-41548288	PDAC	Downstream (1-2kb)	LINC00974	0.161	0.077	0	1.08352
chr17-41579479-41579979	HNSCC	Downstream (2-3kb)	KRT14	0.126	0.058	8.60067e-246	1.13899
chr17-41612609-41613109	HNSCC	Promoter	KRT16	0.102	0.029	0	1.83649
chr17-41624535-41625035	HNSCC	Promoter	KRT17	0.146	0.036	0	2.03994
chr17-41625599-41626099	HNSCC	Promoter	KRT17	0.1	0.029	0	1.77983
chr17-41651370-41651870	HNSCC	Distal Intergenic	KRT42P	0.16	0.052	0	1.66788
chr17-41653992-41654492	HNSCC	Distal Intergenic	KRT42P	0.232	0.077	0	1.64579
chr17-41655443-41655943	HNSCC	Distal Intergenic	KRT42P	0.226	0.067	0	1.81231
chr17-41772023-41772523	HNSCC	Promoter	JUP	0.111	0.051	1.41562e-213	1.13467
chr17-41772950-41773450	PDAC	Promoter	JUP	0.162	0.074	0	1.11781
chr17-41800533-41801033	HNSCC	Downstream (<1kb)	P3H4	0.18	0.081	0	1.17756
chr17-41908054-41908554	ccRCC	Intron (ENST00000590151.5/47, intron 6 of 28)	ACLY	0.155	0.014	0	3.4961
chr17-41972805-41973305	BRCA	Intron (ENST00000472031.1/1267, intron 2 of 2)	CNP	0.101	0.025	0	2.02764
chr17-42107596-42108096	HNSCC	Promoter	DHX58	0.106	0.034	0	1.6092
chr17-42779753-42780253	CRC	Promoter	WNK4	0.108	0.025	0	2.14612
chr17-43469069-43469569	HNSCC	Distal Intergenic	DHX8	0.102	0.015	0	2.77169
chr17-4374912-4375412	MM	Distal Intergenic	UBE2G1	0.132	0.004	0	5.02546
chr17-4395848-4396348	MM	Distal Intergenic	UBE2G1	0.115	0.009	0	3.79613
chr17-4396864-4397364	MM	Distal Intergenic	UBE2G1	0.113	0.008	0	3.87539
chr17-44915252-44915752	GBM	Promoter	GFAP	0.112	0.009	0	3.64006
chr17-44916842-44917342	GBM	Promoter	GFAP	0.214	0.025	0	3.23392
chr17-45123902-45124402	PDAC	Intron (ENST00000619929.5/113026, intron 1 of 14)	PLCD3	0.119	0.048	0	1.32934
chr17-45129795-45130295	PDAC	Intron (ENST00000619929.5/113026, intron 1 of 14)	PLCD3	0.101	0.029	0	1.80484
chr17-4585322-4585822	ccRCC	Intron (ENST00000338859.8/342527, intron 1 of 7)	SMTNL2	0.134	0.012	0	3.61218
chr17-47819965-47820465	PDAC	5' UTR	OSBPL7	0.109	0.019	0	2.5817
chr17-47948645-47949145	BRCA	3' UTR	CDK5RAP3	0.121	0.038	0	1.71893
chr17-47957663-47958163	CRC	Promoter	PRR15L	0.132	0.051	0	1.41153
chr17-47965949-47966449	CRC	Intron (ENST00000582262.1/80279, intron 3 of 7)	CDK5RAP3	0.119	0.022	0	2.51751
chr17-48045542-48046042	HNSCC	Exon (ENST00000578660.1/ENST00000578660.1, exon 1 of 1)	NFE2L1	0.105	0.018	0	2.57302
chr17-48521998-48522498	BRCA	Distal Intergenic	HOXB1	0.106	0.01	0	3.42736
chr17-48625712-48626212	CRC	Exon (ENST00000311177.7/3219, exon 1 of 2)	HOXB9	0.122	0.048	0	1.40318
chr17-48626391-48626891	CRC	Promoter	HOXB9	0.125	0.035	0	1.90267
chr17-48915697-48916197	HNSCC	Promoter	UBE2Z	0.114	0.035	0	1.72196
chr17-49101049-49101549	BRCA	Distal Intergenic	B4GALNT2	0.101	0.035	3.92478e-245	1.49766
chr17-49193781-49194281	OV	Distal Intergenic	GNGT2	0.119	0.04	0	1.62921
chr17-49401801-49402301	SKCM	Intron (ENST00000576461.1/102724596, intron 2 of 2)	PHB	0.127	0.012	0	3.5246
chr17-49508101-49508601	HNSCC	Intron (ENST00000172229.8/4804, intron 3 of 5)	MIR6165	0.115	0.021	0	2.49096
chr17-49523609-49524109	HNSCC	Intron (ENST00000514506.1/100288866, intron 1 of 2)	MIR6165	0.146	0.03	0	2.33261
chr17-49616557-49617057	MM	Intron (ENST00000504102.6/8405, intron 5 of 9)	SPOP	0.112	0.007	0	4.10997
chr17-49676153-49676653	MM	Intron (ENST00000504102.6/8405, intron 1 of 9)	SPOP	0.116	0.008	0	3.86326
chr17-49887081-49887581	BRCA	Distal Intergenic	TAC4	0.146	0.046	0	1.66324
chr17-50027455-50027955	PDAC	Distal Intergenic	PICART1	0.135	0.056	0	1.26607
chr17-50148905-50149405	HNSCC	Exon (ENST00000612501.2/84687, exon 1 of 10)	PPP1R9B	0.143	0.066	1.4488e-294	1.16084
chr17-50534225-50534725	PDAC	Promoter	EPN3	0.112	0.058	1.02219e-167	0.951488
chr17-50542914-50543414	BRCA	Promoter	SPATA20	0.139	0.043	0	1.73139
chr17-50589629-50590129	ccRCC	Intron (ENST00000359106.10/8913, intron 9 of 37)	CACNA1G	0.108	0.011	0	3.30984
chr17-50768273-50768773	CRC	Promoter	MIR8059	0.141	0.045	0	1.69738
chr17-51112559-51113059	ccRCC	Intron (ENST00000618113.4/9043, intron 1 of 28)	SPAG9	0.125	0.009	0	3.78626
chr17-53724623-53725123	ccRCC	Intron (ENST00000650577.1/ENST00000650577.1, intron 4 of 6)	KIF2B	0.102	0.002	0	5.74016
chr17-5500904-5501404	GBM	Promoter	LOC728392	0.217	0.023	0	3.31283
chr17-5526643-5527143	GBM	Intron (ENST00000544378.6/22861, intron 12 of 16)	NLRP1	0.116	0.016	0	2.96247
chr17-564336-564836	SKCM	Intron (ENST00000437048.7/55275, intron 13 of 21)	VPS53	0.101	0.009	0	3.50129
chr17-56690855-56691355	ccRCC	Distal Intergenic	NOG	0.106	0.01	0	3.48254
chr17-57152926-57153426	SKCM	Distal Intergenic	AKAP1	0.108	0.003	0	5.06997
chr17-57424704-57425204	CRC	Intron (ENST00000416426.6/124540, intron 6 of 13)	MSI2	0.107	0.012	0	3.23274
chr17-57551368-57551868	MM	Intron (ENST00000416426.6/124540, intron 7 of 13)	LOC101927557	0.123	0.007	0	4.14632
chr17-57853657-57854157	ccRCC	Distal Intergenic	MRPS23	0.118	0.01	0	3.59915
chr17-57901268-57901768	BRCA	Intron (ENST00000577830.6/404093, intron 1 of 10)	CUEDC1	0.127	0.037	0	1.73984
chr17-58387688-58388188	CRC	Intron (ENST00000583841.1/100506779, intron 1 of 2)	RNF43	0.104	0.016	0	2.77246
chr17-58391288-58391788	CRC	Intron (ENST00000583841.1/100506779, intron 1 of 2)	RNF43	0.139	0.038	0	1.91146
chr17-58577621-58578121	SKCM	Intron (ENST00000389934.7/56155, intron 21 of 32)	TEX14	0.154	0.01	0	4.02557
chr17-58968482-58968982	SKCM	Intron (ENST00000308249.4/22843, intron 3 of 6)	TRIM37	0.108	0.002	0	5.64417
chr17-59355716-59356216	SKCM	Exon (ENST00000582192.1/388403, exon 2 of 2)	YPEL2	0.134	0.007	0	4.36373
chr17-59829169-59829669	PDAC	Intron (ENST00000262291.9/81671, intron 10 of 11)	VMP1	0.11	0.057	2.50132e-160	0.938999
chr17-59845534-59846034	BRCA	Distal Intergenic	MIR21	0.228	0.068	0	1.8739
chr17-59851728-59852228	BRCA	Distal Intergenic	MIR21	0.116	0.031	0	1.89936
chr17-59853112-59853612	BRCA	Distal Intergenic	MIR21	0.146	0.046	0	1.6903
chr17-6084139-6084639	GBM	Intron (ENST00000574946.5/23302, intron 2 of 8)	WSCD1	0.119	0.002	0	5.62869
chr17-61209653-61210153	SKCM	Intron (ENST00000589222.5/54828, intron 22 of 25)	BCAS3	0.126	0.013	0	3.32188
chr17-61235595-61236095	SKCM	Intron (ENST00000589222.5/54828, intron 22 of 25)	BCAS3	0.136	0.013	0	3.44642
chr17-61252049-61252549	SKCM	Intron (ENST00000589222.5/54828, intron 22 of 25)	BCAS3	0.135	0.011	0	3.73969
chr17-61312182-61312682	SKCM	Intron (ENST00000589222.5/54828, intron 22 of 25)	BCAS3	0.124	0.004	0	4.98044
chr17-61321272-61321772	SKCM	Intron (ENST00000589222.5/54828, intron 22 of 25)	TBX2-AS1	0.171	0.003	0	5.82405
chr17-61322846-61323346	SKCM	Intron (ENST00000589222.5/54828, intron 22 of 25)	TBX2-AS1	0.149	0.004	0	5.21603
[truncated: 3,000 more rows]

## Sheet: s2d_CNC_snATAC
Cell_type	Piece_ID	Pearson_R	Cancer	Sample_Type
Islets	HT-018-P-Slice2	-0.179369	PDAC	Tumor
Islets	HT-020-P-PunchA2	-0.231242	PDAC	Tumor
Islets	HT-022-P-PunchA1	-0.290658	PDAC	Tumor
Islets	HT090P1-T2A3	-0.0655117	PDAC	Met
Islets	HT113P1-T2A3	-0.104222	PDAC	Met
Islets	HT181P1-T1A3	-0.0991871	PDAC	Met
Islets	HT224P1-S1	-0.167766	PDAC	Tumor
Islets	HT231P1-S1H3	0.104564	PDAC	Tumor
Islets	HT232P1-S1H1	-0.0263617	PDAC	Tumor
Islets	HT242P1-S1H1	-0.224912	PDAC	Tumor
Islets	HT259P1-S1H1	-0.0911265	PDAC	Tumor
Islets	HT264P1-S1H2	-0.225814	PDAC	Tumor
Islets	HT270P1-S1H2	-0.213772	PDAC	Tumor
Islets	HT270P2-Th1Fc1	-0.0130684	PDAC	Met
Islets	HT288P1-S1H4	-0.158427	PDAC	Tumor
Islets	HT306P1-S1H1	0.0032758	PDAC	Tumor
Islets	HT341P1-S1H1	-0.0419404	PDAC	Tumor
Islets	HT390P1-S1H1	0.0344291	PDAC	Tumor
Islets	HT447P1-Th1K1A3	-0.171686	PDAC	Met
Islets	HT452P1-Th1K1	-0.161799	PDAC	Met
Islets	PM1380P1-T1Y2	-0.131567	PDAC	Met
Islets	PM1467P1-T1Y2	-0.0431363	PDAC	Met
Islets	PM1532P1-T1Y2	-0.104009	PDAC	Met
Islets	PM185P1-T1N2	-0.174454	PDAC	Met
Islets	PM439P1-T1N1	-0.167888	PDAC	Met
Islets	PM581P1-T1N1	0.0347133	PDAC	Met
Acinar	HT288P1-S1H4	-0.0565719	PDAC	Tumor
Acinar	PM185P1-T1N2	-0.155452	PDAC	Met
Acinar	HT306P1-S1H1	0.0326091	PDAC	Tumor
Acinar	HT270P1-S1H2	-0.177851	PDAC	Tumor
Acinar	HT259P1-S1H1	-0.0934982	PDAC	Tumor
Acinar	PM439P1-T1N1	-0.131096	PDAC	Met
Acinar	HT270P2-Th1Fc1	0.0819301	PDAC	Met
Acinar	PM1532P1-T1Y2	-0.125584	PDAC	Met
Acinar	HT390P1-S1H1	-0.00559761	PDAC	Tumor
Acinar	HT447P1-Th1K1A3	-0.0515936	PDAC	Met
Acinar	HT341P1-S1H1	0.102692	PDAC	Tumor
Acinar	PM1467P1-T1Y2	-0.0106284	PDAC	Met
Acinar	HT090P1-T2A3	-0.0231355	PDAC	Met
Acinar	HT113P1-T2A3	0.018488	PDAC	Met
Acinar	HT181P1-T1A3	-0.0884973	PDAC	Met
Acinar	PM581P1-T1N1	0.174212	PDAC	Met
Acinar	HT264P1-S1H2	-0.1842	PDAC	Tumor
Acinar	HT242P1-S1H1	-0.255853	PDAC	Tumor
Acinar	HT232P1-S1H1	0.00271914	PDAC	Tumor
Acinar	HT452P1-Th1K1	-0.0553308	PDAC	Met
Acinar	PM1380P1-T1Y2	-0.101131	PDAC	Met
Acinar	HT-022-P-PunchA1	-0.216656	PDAC	Tumor
Acinar	HT224P1-S1	-0.00491694	PDAC	Tumor
Acinar	HT231P1-S1H3	0.258117	PDAC	Tumor
Acinar	HT-018-P-Slice2	-0.0330356	PDAC	Tumor
Acinar	HT-020-P-PunchA2	-0.17924	PDAC	Tumor
Keratinocytes	ML080M1-Ty1	-0.0514512	SKCM	Met
Keratinocytes	ML1199M1-Ty1	-0.106023	SKCM	Met
Keratinocytes	ML1232M1-Ty1	-0.0662991	SKCM	Met
Keratinocytes	ML1239M1-Tf1	-0.0419397	SKCM	Met
Keratinocytes	ML1254M1-Ty1	-0.00705767	SKCM	Met
Keratinocytes	ML1294M1-Ty1	-0.0626611	SKCM	Met
Keratinocytes	ML1329M1-S1	0.00558256	SKCM	Tumor
Keratinocytes	ML1332M1-Ty1	-0.048996	SKCM	Met
Keratinocytes	ML139M1-Tf1	-0.0198708	SKCM	Met
Keratinocytes	ML1511M1-S1	-0.000587374	SKCM	Tumor
Keratinocytes	ML1525M1-Ty1	-0.0302756	SKCM	Met
Keratinocytes	ML1526M1-Ta1	-0.0836365	SKCM	Met
Keratinocytes	ML1646M1-S1	-0.0514837	SKCM	Tumor
Keratinocytes	ML1704M1-Ty1	0.020027	SKCM	Met
Keratinocytes	ML1984M1-Ty1	-0.0620471	SKCM	Met
Keratinocytes	ML225M1-Ty1	-0.0496022	SKCM	Met
Keratinocytes	ML499M1-S1	-0.0176375	SKCM	Tumor
Acinar REG+	HT264P1-S1H2	-0.122348	PDAC	Tumor
Acinar REG+	HT270P1-S1H2	-0.153356	PDAC	Tumor
Acinar REG+	HT242P1-S1H1	-0.195163	PDAC	Tumor
Acinar REG+	HT224P1-S1	0.0143985	PDAC	Tumor
Acinar REG+	HT288P1-S1H4	0.024344	PDAC	Tumor
Acinar REG+	PM1467P1-T1Y2	0.0154203	PDAC	Met
Acinar REG+	PM581P1-T1N1	0.183271	PDAC	Met
Acinar REG+	HT259P1-S1H1	-0.0547716	PDAC	Tumor
Acinar REG+	PM1380P1-T1Y2	-0.045216	PDAC	Met
Acinar REG+	HT232P1-S1H1	0.0665471	PDAC	Tumor
Acinar REG+	HT-020-P-PunchA2	-0.175272	PDAC	Tumor
Acinar REG+	HT270P2-Th1Fc1	0.120422	PDAC	Met
Acinar REG+	HT452P1-Th1K1	-0.0280777	PDAC	Met
Acinar REG+	HT447P1-Th1K1A3	-0.0358576	PDAC	Met
Acinar REG+	HT231P1-S1H3	0.296377	PDAC	Tumor
Acinar REG+	PM1532P1-T1Y2	-0.0938612	PDAC	Met
Acinar REG+	PM185P1-T1N2	-0.106464	PDAC	Met
Acinar REG+	PM439P1-T1N1	-0.0654878	PDAC	Met
Acinar REG+	HT-018-P-Slice2	-0.041024	PDAC	Tumor
Acinar REG+	HT306P1-S1H1	0.0557104	PDAC	Tumor
Acinar REG+	HT341P1-S1H1	0.128316	PDAC	Tumor
Acinar REG+	HT390P1-S1H1	0.0357991	PDAC	Tumor
Acinar REG+	HT113P1-T2A3	0.0615637	PDAC	Met
Acinar REG+	HT181P1-T1A3	-0.0623837	PDAC	Met
Acinar REG+	HT-022-P-PunchA1	-0.186613	PDAC	Tumor
Acinar REG+	HT090P1-T2A3	0.0215214	PDAC	Met
ADM	HT-018-P-Slice2	-0.00309114	PDAC	Tumor
ADM	HT-020-P-PunchA2	-0.126095	PDAC	Tumor
ADM	HT-022-P-PunchA1	-0.127772	PDAC	Tumor
ADM	HT090P1-T2A3	0.0117345	PDAC	Met
ADM	HT113P1-T2A3	0.0296057	PDAC	Met
ADM	HT181P1-T1A3	-0.0167127	PDAC	Met
ADM	HT224P1-S1	0.0465628	PDAC	Tumor
ADM	HT231P1-S1H3	0.200853	PDAC	Tumor
ADM	HT232P1-S1H1	0.0480779	PDAC	Tumor
ADM	HT242P1-S1H1	-0.127949	PDAC	Tumor
ADM	HT259P1-S1H1	-0.0200888	PDAC	Tumor
ADM	HT264P1-S1H2	-0.0530346	PDAC	Tumor
ADM	HT270P1-S1H2	-0.0973204	PDAC	Tumor
ADM	HT270P2-Th1Fc1	0.0549202	PDAC	Met
ADM	HT288P1-S1H4	0.0137269	PDAC	Tumor
ADM	HT306P1-S1H1	-0.0284415	PDAC	Tumor
ADM	HT341P1-S1H1	0.0946604	PDAC	Tumor
ADM	HT390P1-S1H1	0.053325	PDAC	Tumor
ADM	HT447P1-Th1K1A3	-0.0351558	PDAC	Met
ADM	HT452P1-Th1K1	-0.0148091	PDAC	Met
ADM	PM1380P1-T1Y2	-0.00749763	PDAC	Met
ADM	PM1467P1-T1Y2	-0.0286439	PDAC	Met
ADM	PM1532P1-T1Y2	-0.050977	PDAC	Met
ADM	PM185P1-T1N2	-0.0691891	PDAC	Met
ADM	PM439P1-T1N1	-0.00731151	PDAC	Met
ADM	PM581P1-T1N1	0.11296	PDAC	Met
Ductal like1	HT306P1-S1H1	-0.033647	PDAC	Tumor
Ductal like1	HT-020-P-PunchA2	-0.147171	PDAC	Tumor
Ductal like1	HT-022-P-PunchA1	-0.174127	PDAC	Tumor
Ductal like1	HT090P1-T2A3	0.0342353	PDAC	Met
Ductal like1	HT288P1-S1H4	0.0542469	PDAC	Tumor
Ductal like1	HT-018-P-Slice2	0.0146918	PDAC	Tumor
Ductal like1	PM185P1-T1N2	-0.0823705	PDAC	Met
Ductal like1	PM439P1-T1N1	-0.0155329	PDAC	Met
Ductal like1	HT341P1-S1H1	0.152254	PDAC	Tumor
Ductal like1	HT242P1-S1H1	-0.186908	PDAC	Tumor
Ductal like1	PM1532P1-T1Y2	-0.0640241	PDAC	Met
Ductal like1	HT181P1-T1A3	-0.0306855	PDAC	Met
Ductal like1	HT224P1-S1	0.103979	PDAC	Tumor
Ductal like1	PM581P1-T1N1	0.175357	PDAC	Met
Ductal like1	HT113P1-T2A3	0.0705668	PDAC	Met
Ductal like1	HT259P1-S1H1	-0.0109854	PDAC	Tumor
Ductal like1	HT264P1-S1H2	-0.0664751	PDAC	Tumor
Ductal like1	HT231P1-S1H3	0.318065	PDAC	Tumor
Ductal like1	HT232P1-S1H1	0.113954	PDAC	Tumor
Ductal like1	HT452P1-Th1K1	0.0331281	PDAC	Met
Ductal like1	HT270P1-S1H2	-0.10771	PDAC	Tumor
Ductal like1	HT270P2-Th1Fc1	0.103968	PDAC	Met
Ductal like1	PM1467P1-T1Y2	-0.0618544	PDAC	Met
Ductal like1	HT390P1-S1H1	0.102773	PDAC	Tumor
Ductal like1	HT447P1-Th1K1A3	-0.0223771	PDAC	Met
Ductal like1	PM1380P1-T1Y2	-0.00438098	PDAC	Met
Luminal mature	HT029B1-S1PC	0.0117753	BRCA_Basal	Tumor
Luminal mature	HT035B1-S1PA	0.0357605	BRCA_Basal	Tumor
Luminal mature	HT1408-06	0.0870977	BRCA_Basal	Tumor
Luminal mature	HT141B1-S1H1	0.0968888	BRCA_Basal	Tumor
Luminal mature	HT206B1-S1H4	0.0134988	BRCA_Basal	Tumor
Luminal mature	HT268B1-Th1H3	0.0447023	BRCA_Basal	Met
Luminal mature	HT271B1-S1H3	0.0676924	BRCA_Basal	Tumor
Luminal mature	HT378B1-S1H1	0.0109109	BRCA_Basal	Tumor
Luminal mature	HT378B1-S1H2	0.0158771	BRCA_Basal	Tumor
Luminal mature	HT384B1-S1H1	0.0133051	BRCA_Basal	Tumor
Luminal mature	HT517B1-S1H1	0.0410326	BRCA_Basal	Tumor
Basal progenitor	HT088B1-S1H1	0.050131	BRCA	Tumor
Basal progenitor	HT088B1-S1H2	0.0433904	BRCA	Tumor
Basal progenitor	HT128B1-S1H4	0.154488	BRCA	Tumor
Basal progenitor	HT137B1-S1H7	0.102616	BRCA	Tumor
Basal progenitor	HT163B1-S1H6	0.0261996	BRCA	Tumor
Basal progenitor	HT214B1-S1H2	0.0677259	BRCA	Tumor
Basal progenitor	HT217B1-S1H1	0.0762576	BRCA	Tumor
Basal progenitor	HT235B1-S1H1	0.0167141	BRCA	Tumor
Basal progenitor	HT243B1-S1H4	0.0158427	BRCA	Tumor
Basal progenitor	HT263B1-S1H1	0.0767162	BRCA	Tumor
Basal progenitor	HT297B1-S1H1	0.00386028	BRCA	Tumor
Basal progenitor	HT305B1-S1H1	-0.0117253	BRCA	Tumor
Basal progenitor	HT497B1-S1H1	-0.0682755	BRCA	Tumor
Basal progenitor	HT514B1-S1H3	-0.0368658	BRCA	Tumor
Basal progenitor	HT545B1-S1H1	0.0541084	BRCA	Tumor
Normal epithelial cells	P5539-N1	0.0277562	HNSCC	Tumor
Normal epithelial cells	P5576-1N1	0.0660446	HNSCC	Tumor
Normal epithelial cells	P5590-N1	0.143329	HNSCC	Tumor
Normal epithelial cells	P5794-N1	0.0479619	HNSCC	Tumor
Normal epithelial cells	P5797-N1	-0.0191803	HNSCC	Tumor
Normal epithelial cells	HTx001S1-S1A1	0.0685828	HNSCC	Tumor
Normal epithelial cells	HTx002S1-S1	0.0547752	HNSCC	Tumor
Normal epithelial cells	HTx004S1-S1A1	0.0349766	HNSCC	Tumor
Normal epithelial cells	HTx006S1-S1	0.0541298	HNSCC	Tumor
Normal epithelial cells	HTx007S1-S1	0.101807	HNSCC	Tumor
Normal epithelial cells	HTx009S1-S1A1	0.0772062	HNSCC	Tumor
Normal epithelial cells	HTx011S1-S1	0.0715704	HNSCC	Tumor
Normal epithelial cells	HTx012S1-S1	0.0345775	HNSCC	Tumor
Normal epithelial cells	HTx013S1-S1	0.00815992	HNSCC	Tumor
Normal epithelial cells	P5216-N1	0.0365202	HNSCC	Tumor
Normal epithelial cells	P5216-N2	0.0215725	HNSCC	Tumor
Normal epithelial cells	P5296-1N1	0.0161494	HNSCC	Tumor
Normal epithelial cells	P5296-1N2	0.0166254	HNSCC	Tumor
Normal epithelial cells	P5379-N1	0.120818	HNSCC	Tumor
Normal epithelial cells	P5504-N1	0.0263599	HNSCC	Tumor
Normal epithelial cells	P5514-1N1	0.0811535	HNSCC	Tumor
Normal epithelial cells	P5532-N1	0.0880218	HNSCC	Tumor
Ciliated Endometrial epithelial cells	VF026V1-S1_1N1	0.0985779	OV	Tumor
Ciliated Endometrial epithelial cells	VF027V1-S1_1N1	0.0964696	OV	Tumor
Ciliated Endometrial epithelial cells	VF027V1-S1Y1	0.0963746	OV	Tumor
Ciliated Endometrial epithelial cells	VF029V1-S1Y2	0.125679	OV	Tumor
Ciliated Endometrial epithelial cells	VF031V1-Tm1Y1	0.0995339	OV	Met
Ciliated Endometrial epithelial cells	VF032V1_S1N1	0.191491	OV	Tumor
Ciliated Endometrial epithelial cells	VF034V1-T1Y1	0.186273	OV	Met
Ciliated Endometrial epithelial cells	VF035V1_S1N1	0.105014	OV	Tumor
Ciliated Endometrial epithelial cells	VF044V1-S1N1	0.131185	OV	Tumor
Ciliated Endometrial epithelial cells	VF050V1-S2N1	0.0983932	OV	Tumor
Basal progenitor	HT029B1-S1PC	0.118877	BRCA_Basal	Tumor
Basal progenitor	HT035B1-S1PA	0.159184	BRCA_Basal	Tumor
Basal progenitor	HT1408-06	0.133882	BRCA_Basal	Tumor
Basal progenitor	HT141B1-S1H1	0.128958	BRCA_Basal	Tumor
Basal progenitor	HT206B1-S1H4	0.113494	BRCA_Basal	Tumor
Basal progenitor	HT268B1-Th1H3	0.0511468	BRCA_Basal	Met
Basal progenitor	HT271B1-S1H3	0.146337	BRCA_Basal	Tumor
Basal progenitor	HT378B1-S1H1	0.00932437	BRCA_Basal	Tumor
Basal progenitor	HT378B1-S1H2	0.0258491	BRCA_Basal	Tumor
Basal progenitor	HT384B1-S1H1	0.0493979	BRCA_Basal	Tumor
Basal progenitor	HT517B1-S1H1	0.0912434	BRCA_Basal	Tumor
Normal epithelial cells	CE321	0.134981	CESC	Tumor
Normal epithelial cells	CE327-C1A2	0.0816036	CESC	Tumor
Normal epithelial cells	CE334	0.126545	CESC	Tumor
Normal epithelial cells	CE337E1-S1N1	0.187915	CESC	Tumor
Normal epithelial cells	CE338E1-S1N1	0.0885983	CESC	Tumor
Normal epithelial cells	CE339E1-S1N1	0.0793256	CESC	Tumor
Normal epithelial cells	CE340E1-S1N1	0.175824	CESC	Tumor
Normal epithelial cells	CE342E1-S1N1	0.131834	CESC	Tumor
Normal epithelial cells	CE346E1-S1	0.0817308	CESC	Tumor
Normal epithelial cells	CE347E1-S1K1	0.0462177	CESC	Tumor
Normal epithelial cells	CE348E1-S1K1	0.145325	CESC	Tumor
Normal epithelial cells	CE349E1-S1	0.186736	CESC	Tumor
Normal epithelial cells	CE352E1-S1K1	0.103938	CESC	Tumor
Normal epithelial cells	CE356E1-S1	0.128238	CESC	Tumor
Normal epithelial cells	CE598-C1A2	0.0926313	CESC	Tumor
Collecting Duct Intercalated Cells B	C3L-00790-T1	0.118101	ccRCC	Tumor
Collecting Duct Intercalated Cells B	C3L-00908-T1	0.0730027	ccRCC	Tumor
Collecting Duct Intercalated Cells B	C3L-00917-T1	0.297528	ccRCC	Tumor
Collecting Duct Intercalated Cells B	C3L-01287-T1	0.119777	ccRCC	Tumor
Collecting Duct Intercalated Cells B	C3L-01302-T1	0.0166805	ccRCC	Tumor
Collecting Duct Intercalated Cells B	C3L-01313-T1	0.150911	ccRCC	Tumor
Collecting Duct Intercalated Cells B	C3N-00242-T1	0.152638	ccRCC	Tumor
Collecting Duct Intercalated Cells B	C3N-00317-T1	0.015525	ccRCC	Tumor
Collecting Duct Intercalated Cells B	C3N-00437-T1	-0.0339656	ccRCC	Tumor
Collecting Duct Intercalated Cells B	C3N-00495-T1	0.0639158	ccRCC	Tumor
Collecting Duct Intercalated Cells B	C3N-00733-T1	0.120507	ccRCC	Tumor
Collecting Duct Intercalated Cells B	C3N-01200-T1	0.140261	ccRCC	Tumor
Collecting Duct Intercalated Cells B	C3N-01213-T1	0.185633	ccRCC	Tumor
Collecting Duct Intercalated Cells B	C3L-00004-T1	0.176251	ccRCC	Tumor
Collecting Duct Intercalated Cells B	C3L-00010-T1	0.119263	ccRCC	Tumor
Collecting Duct Intercalated Cells B	C3L-00026-T1	0.202681	ccRCC	Tumor
Collecting Duct Intercalated Cells B	C3L-00079-T1	0.174345	ccRCC	Tumor
Collecting Duct Intercalated Cells B	C3L-00088-T1	0.240573	ccRCC	Tumor
Collecting Duct Intercalated Cells B	C3L-00088-T2	0.248426	ccRCC	Tumor
Collecting Duct Intercalated Cells B	C3L-00096-T1	0.026236	ccRCC	Tumor
Collecting Duct Intercalated Cells B	C3L-00416-T2	0.0949492	ccRCC	Tumor
Collecting Duct Intercalated Cells B	C3L-00448-T1	0.19293	ccRCC	Tumor
Collecting Duct Intercalated Cells B	C3L-00583-T1	0.218274	ccRCC	Tumor
Collecting Duct Intercalated Cells B	C3L-00610-T1	0.190454	ccRCC	Tumor
TA	CM1563C1-S1Y1	0.317342	CRC	Tumor
TA	CM1563C1-T1Y1	0.0918422	CRC	Met
TA	CM268C1-S1	0.141326	CRC	Tumor
TA	CM268C1-T1	0.187947	CRC	Met
TA	CM354C2-T1Y2	0.117369	CRC	Met
TA	CM478C1-T1Y2	0.155484	CRC	Met
TA	CM478C2-T1Y2	0.195977	CRC	Met
TA	CM556C1-T1Y2	0.147816	CRC	Met
TA	CM618C1-T1Y2	0.147128	CRC	Met
TA	CM618C2-S1Y2	0.122969	CRC	Tumor
TA	CM663C1-S1Y1	0.259593	CRC	Tumor
TA	CM663C1-T1Y1	0.216863	CRC	Met
TA	HT225C1-Th1	0.103493	CRC	Met
TA	HT230C1-Th1	0.194073	CRC	Met
TA	HT250C1-Th1K1	0.18199	CRC	Met
TA	HT253C1-Th1K1	0.134121	CRC	Met
TA	HT260C1-Th1K1	0.0855554	CRC	Met
Collecting Duct Principal Cells	C3L-00004-T1	0.191674	ccRCC	Tumor
Collecting Duct Principal Cells	C3L-00010-T1	0.0833266	ccRCC	Tumor
Collecting Duct Principal Cells	C3L-00026-T1	0.217594	ccRCC	Tumor
Collecting Duct Principal Cells	C3L-00079-T1	0.191115	ccRCC	Tumor
Collecting Duct Principal Cells	C3L-00088-T1	0.26131	ccRCC	Tumor
Collecting Duct Principal Cells	C3L-00088-T2	0.272324	ccRCC	Tumor
Collecting Duct Principal Cells	C3L-00096-T1	-0.00518858	ccRCC	Tumor
Collecting Duct Principal Cells	C3L-00416-T2	0.0643973	ccRCC	Tumor
Collecting Duct Principal Cells	C3L-00448-T1	0.277808	ccRCC	Tumor
Collecting Duct Principal Cells	C3L-00583-T1	0.221297	ccRCC	Tumor
Collecting Duct Principal Cells	C3L-00610-T1	0.217579	ccRCC	Tumor
Collecting Duct Principal Cells	C3L-00790-T1	0.120914	ccRCC	Tumor
Collecting Duct Principal Cells	C3L-00908-T1	0.0125232	ccRCC	Tumor
Collecting Duct Principal Cells	C3L-00917-T1	0.318216	ccRCC	Tumor
Collecting Duct Principal Cells	C3L-01287-T1	0.114113	ccRCC	Tumor
[truncated: 436 more rows]

## Sheet: s2e_DACRs_cancer
Cancer	Gene	peak	p_val	pct.1	pct.2	p_val_adj	avg_log2FC	Type	DEL	AMP
[truncated: 54,583 more rows]

[truncated: 1 more sheets: s2f_DEGs_cancer]
