# Supplementary material for: Epigenetic regulation during cancer transitions across 11 tumour types
Source: Nature. 2023 Nov 1;623(7986):432–41. doi: 10.1038/s41586-023-06682-5 (PMC10632147; doi:10.1038/s41586-023-06682-5)
Supplement: Supplementary file 5 — ACR-to-gene links in PDAC and BRCA cohorts connecting a DACR and a DEG. [file 41586_2023_6682_MOESM5_ESM.xlsx]

## Sheet: s3a_Colnames explained
Colnames	Description
Cancer	Cancer type where link was detected
gene	Linked gene
peak	Linked ACR (peak)
score	the correlation coefficient between the accessibility of the peak and expression of the gene
zscore	the z-score of the correlation coefficient, computed based on the distribution of correlation coefficients from a set of background peaks
pvalue	the p-value associated with the z-score for the link
peak.nearest.gene	Gene closest to the linked ACR
peak.position	Peak genomic position
GeneHancer.Location	GeneHancer element genomic position that overlaps with linked ACR
GeneHancer.Accession	GeneHancer accession number
GeneHancer.Annotation	GeneHancer element annotation
EpiMap.Location	EpiMap element genomic position that overlaps with linked ACR
EpiMap.Annotation	EpiMap element annotation
ENCODE.Location	ENCODE SCREEN element genomic position that overlaps with linked ACR
ENCODE.Accession	ENCODE SCREEN accession number
ENCODE.Annotation	ENCODE SCREEN element annotation short
ENCODE.Annotation_explained	ENCODE SCREEN element annotation long
GeneHancer_gene_pair	GeneHancer and linked gene pair
GeneHancer_gene_pair.in.genehancerInter	Is GeneHancer and linked gene pair found in GeneHancer Intersction database
Peak.to.gene	Linked ACR and linked gene pair
cnv	Copy number variation type
N.cells.with.cnv	Count of cells with this gene CNV type in this cancer type
cnv.pct	Fraction of cells with this gene CNV type in this cancer type
DAP.tumor	Is ACR differentially open between primary cancer cells and respective CNC of this cancer type
DEG.tumor	Is gene differentially expressed between primary cancer cells and respective CNC of this cancer type
DAP.met	Is ACR differentially open between metastatic and primary cancer cells of this cancer type
DEG.met	Is gene differentially expressed between metastatic and primary cancer cells of this cancer type

## Sheet: s3b_PDAC_Fig_2d
Cancer	gene	peak	score	zscore	pvalue	peak.nearest.gene	peak.position	GeneHancer.Location	GeneHancer.Accession	GeneHancer.Annotation	EpiMap.Location	EpiMap.Annotation	ENCODE.Location	ENCODE.Accession	ENCODE.Annotation	ENCODE.Annotation_explained	GeneHancer_gene_pair	GeneHancer_gene_pair.in.genehancerInter	Peak.to.gene	cnv	N.cells.with.cnv	cnv.pct	DAP.tumor	DEG.tumor	DAP.met	DEG.met
PDAC	ABLIM2	chr4-8127462-8127962	0.0898166	8.08548	3.096e-16	ABLIM2	Intron						chr4-8127555-8127888	EH38E3572213	PLS	Promoter-like cCRE	NA:ABLIM2	FALSE	chr4-8127462-8127962:ABLIM2	Gain	5145	0.103584	Up in tumor	Up in tumor	Down in mets	Down in mets
PDAC	ABLIM2	chr4-8127462-8127962	0.0898166	8.08548	3.096e-16	ABLIM2	Intron						chr4-8127555-8127888	EH38E3572213	PLS	Promoter-like cCRE	NA:ABLIM2	FALSE	chr4-8127462-8127962:ABLIM2	Loss	5818	0.117133	Up in tumor	Up in tumor	Down in mets	Down in mets
PDAC	ABLIM2	chr4-8128064-8128564	0.0856859	9.96602	1.07332e-23	ABLIM2	Intron				chr4-8128180-8128408	Enhancer	chr4-8128117-8128467	EH38E2279760	pELS,CTCF-bound	Proximal enhancer-like cCRE, CTCF-bound	NA:ABLIM2	FALSE	chr4-8128064-8128564:ABLIM2	Gain	5145	0.103584	Up in tumor	Up in tumor	Down in mets	Down in mets
PDAC	ABLIM2	chr4-8128064-8128564	0.0856859	9.96602	1.07332e-23	ABLIM2	Intron				chr4-8128180-8128408	Enhancer	chr4-8128117-8128467	EH38E2279760	pELS,CTCF-bound	Proximal enhancer-like cCRE, CTCF-bound	NA:ABLIM2	FALSE	chr4-8128064-8128564:ABLIM2	Loss	5818	0.117133	Up in tumor	Up in tumor	Down in mets	Down in mets
PDAC	ABO	chr9-133252254-133252754	0.0641189	6.26674	1.84341e-10	ABO	Exon	chr9-133250336-133253511	GH09J133250	Enhancer	chr9-133252438-133252680	Enhancer	chr9-133252400-133252750	EH38E3915747	dELS,CTCF-bound	Distal enhancer-like cCRE, CTCF-bound	GH09J133250:ABO	TRUE	chr9-133252254-133252754:ABO	Gain	1659	0.0334004	Up in tumor	Up in tumor	Not tested	Not tested
PDAC	ABO	chr9-133252254-133252754	0.0641189	6.26674	1.84341e-10	ABO	Exon	chr9-133250336-133253511	GH09J133250	Enhancer	chr9-133252438-133252680	Enhancer	chr9-133252400-133252750	EH38E3915747	dELS,CTCF-bound	Distal enhancer-like cCRE, CTCF-bound	GH09J133250:ABO	TRUE	chr9-133252254-133252754:ABO	Loss	4037	0.0812764	Up in tumor	Up in tumor	Not tested	Not tested
PDAC	ACTG1	chr17-81119470-81119970	0.116015	5.05745	2.12454e-07	AATK	3'	chr17-81118775-81120693	GH17J081118	Promoter/Enhancer	chr17-81119480-81119618	Promoter	chr17-81119633-81119983	EH38E3249908	dELS,CTCF-bound	Distal enhancer-like cCRE, CTCF-bound	GH17J081118:ACTG1	FALSE	chr17-81119470-81119970:ACTG1	Gain	9545	0.192168	Up in tumor	Up in tumor	Down in mets	Down in mets
PDAC	ACTG1	chr17-81119470-81119970	0.116015	5.05745	2.12454e-07	AATK	3'	chr17-81118775-81120693	GH17J081118	Promoter/Enhancer	chr17-81119480-81119618	Promoter	chr17-81119633-81119983	EH38E3249908	dELS,CTCF-bound	Distal enhancer-like cCRE, CTCF-bound	GH17J081118:ACTG1	FALSE	chr17-81119470-81119970:ACTG1	Loss	8924	0.179666	Up in tumor	Up in tumor	Down in mets	Down in mets
PDAC	ACTG1	chr17-81119470-81119970	0.116015	5.05745	2.12454e-07	AATK	3'	chr17-81118775-81120693	GH17J081118	Promoter/Enhancer	chr17-81119700-81119920	Promoter	chr17-81119633-81119983	EH38E3249908	dELS,CTCF-bound	Distal enhancer-like cCRE, CTCF-bound	GH17J081118:ACTG1	FALSE	chr17-81119470-81119970:ACTG1	Gain	9545	0.192168	Up in tumor	Up in tumor	Down in mets	Down in mets
PDAC	ACTG1	chr17-81119470-81119970	0.116015	5.05745	2.12454e-07	AATK	3'	chr17-81118775-81120693	GH17J081118	Promoter/Enhancer	chr17-81119700-81119920	Promoter	chr17-81119633-81119983	EH38E3249908	dELS,CTCF-bound	Distal enhancer-like cCRE, CTCF-bound	GH17J081118:ACTG1	FALSE	chr17-81119470-81119970:ACTG1	Loss	8924	0.179666	Up in tumor	Up in tumor	Down in mets	Down in mets
PDAC	ACTG1	chr17-81912630-81913130	0.0594504	4.04222	2.64732e-05	SIRT7	Exon				chr17-81912780-81912992	Enhancer	chr17-81912666-81913010	EH38E3251095	pELS,CTCF-bound	Proximal enhancer-like cCRE, CTCF-bound	NA:ACTG1	FALSE	chr17-81912630-81913130:ACTG1	Gain	9545	0.192168	Up in tumor	Up in tumor	Not tested	Down in mets
PDAC	ACTG1	chr17-81912630-81913130	0.0594504	4.04222	2.64732e-05	SIRT7	Exon				chr17-81912780-81912992	Enhancer	chr17-81912666-81913010	EH38E3251095	pELS,CTCF-bound	Proximal enhancer-like cCRE, CTCF-bound	NA:ACTG1	FALSE	chr17-81912630-81913130:ACTG1	Loss	8924	0.179666	Up in tumor	Up in tumor	Not tested	Down in mets
PDAC	ACTG1	chr17-81912630-81913130	0.0594504	4.04222	2.64732e-05	SIRT7	Exon				chr17-81913002-81913077	Enhancer	chr17-81912666-81913010	EH38E3251095	pELS,CTCF-bound	Proximal enhancer-like cCRE, CTCF-bound	NA:ACTG1	FALSE	chr17-81912630-81913130:ACTG1	Gain	9545	0.192168	Up in tumor	Up in tumor	Not tested	Down in mets
PDAC	ACTG1	chr17-81912630-81913130	0.0594504	4.04222	2.64732e-05	SIRT7	Exon				chr17-81913002-81913077	Enhancer	chr17-81912666-81913010	EH38E3251095	pELS,CTCF-bound	Proximal enhancer-like cCRE, CTCF-bound	NA:ACTG1	FALSE	chr17-81912630-81913130:ACTG1	Loss	8924	0.179666	Up in tumor	Up in tumor	Not tested	Down in mets
PDAC	ACTN1	chr14-68695280-68695780	0.0527926	8.67317	2.10121e-18	RPL12P7	Intron				chr14-68695380-68695660	Enhancer	chr14-68695352-68695693	EH38E3101665	pELS,CTCF-bound	Proximal enhancer-like cCRE, CTCF-bound	NA:ACTN1	FALSE	chr14-68695280-68695780:ACTN1	Gain	1380	0.0277834	Up in tumor	Up in tumor	Not tested	Not tested
PDAC	ACTN1	chr14-68695280-68695780	0.0527926	8.67317	2.10121e-18	RPL12P7	Intron				chr14-68695380-68695660	Enhancer	chr14-68695352-68695693	EH38E3101665	pELS,CTCF-bound	Proximal enhancer-like cCRE, CTCF-bound	NA:ACTN1	FALSE	chr14-68695280-68695780:ACTN1	Loss	10190	0.205154	Up in tumor	Up in tumor	Not tested	Not tested
PDAC	ACTN1	chr14-68695280-68695780	0.0527926	8.67317	2.10121e-18	RPL12P7	Intron				chr14-68695500-68695840	Enhancer	chr14-68695352-68695693	EH38E3101665	pELS,CTCF-bound	Proximal enhancer-like cCRE, CTCF-bound	NA:ACTN1	FALSE	chr14-68695280-68695780:ACTN1	Gain	1380	0.0277834	Up in tumor	Up in tumor	Not tested	Not tested
PDAC	ACTN1	chr14-68695280-68695780	0.0527926	8.67317	2.10121e-18	RPL12P7	Intron				chr14-68695500-68695840	Enhancer	chr14-68695352-68695693	EH38E3101665	pELS,CTCF-bound	Proximal enhancer-like cCRE, CTCF-bound	NA:ACTN1	FALSE	chr14-68695280-68695780:ACTN1	Loss	10190	0.205154	Up in tumor	Up in tumor	Not tested	Not tested
PDAC	AHNAK2	chr14-104970402-104970902	0.0525628	5.33413	4.80023e-08	AHNAK2	Promoter	chr14-104966316-104978601	GH14J104966	Promoter/Enhancer			chr14-104970502-104970850	EH38E1746305	dELS,CTCF-bound	Distal enhancer-like cCRE, CTCF-bound	GH14J104966:AHNAK2	TRUE	chr14-104970402-104970902:AHNAK2	Gain	3359	0.0676263	Up in tumor	Up in tumor	Not tested	Not a DEG
PDAC	AHNAK2	chr14-104970402-104970902	0.0525628	5.33413	4.80023e-08	AHNAK2	Promoter	chr14-104966316-104978601	GH14J104966	Promoter/Enhancer			chr14-104970502-104970850	EH38E1746305	dELS,CTCF-bound	Distal enhancer-like cCRE, CTCF-bound	GH14J104966:AHNAK2	TRUE	chr14-104970402-104970902:AHNAK2	Loss	9512	0.191504	Up in tumor	Up in tumor	Not tested	Not a DEG
PDAC	ANTXR2	chr4-80183985-80184485	0.0660423	4.60758	2.03694e-06	PRDM8	Promoter	chr4-80181919-80187030	GH04J080182	Promoter/Enhancer	chr4-80184140-80184346	Promoter	chr4-80184095-80184435	EH38E3591279	PLS,CTCF-bound	Promoter-like cCRE, CTCF-bound	GH04J080182:ANTXR2	FALSE	chr4-80183985-80184485:ANTXR2	Gain	4447	0.0895309	Up in tumor	Up in tumor	Not tested	Not tested
PDAC	ANTXR2	chr4-80183985-80184485	0.0660423	4.60758	2.03694e-06	PRDM8	Promoter	chr4-80181919-80187030	GH04J080182	Promoter/Enhancer	chr4-80184140-80184346	Promoter	chr4-80184095-80184435	EH38E3591279	PLS,CTCF-bound	Promoter-like cCRE, CTCF-bound	GH04J080182:ANTXR2	FALSE	chr4-80183985-80184485:ANTXR2	Loss	13316	0.268089	Up in tumor	Up in tumor	Not tested	Not tested
PDAC	ARHGAP21	chr10-24814821-24815321	0.0587548	8.96255	1.58621e-19		Distal				chr10-24814935-24815223	Enhancer	chr10-24814892-24815241	EH38E2891583	pELS	Proximal enhancer-like cCRE	NA:ARHGAP21	FALSE	chr10-24814821-24815321:ARHGAP21	Gain	1236	0.0248842	Up in tumor	Up in tumor	Not tested	Down in mets
PDAC	ARHGAP21	chr10-24814821-24815321	0.0587548	8.96255	1.58621e-19		Distal				chr10-24814935-24815223	Enhancer	chr10-24814892-24815241	EH38E2891583	pELS	Proximal enhancer-like cCRE	NA:ARHGAP21	FALSE	chr10-24814821-24815321:ARHGAP21	Loss	18826	0.379022	Up in tumor	Up in tumor	Not tested	Down in mets
PDAC	ARNTL2	chr12-27821965-27822465	0.065042	8.04881	4.18e-16		Distal						chr12-27822089-27822439	EH38E3008986	dELS,CTCF-bound	Distal enhancer-like cCRE, CTCF-bound	NA:ARNTL2	FALSE	chr12-27821965-27822465:ARNTL2	Gain	11729	0.236139	Up in tumor	Up in tumor	Not tested	Down in mets
PDAC	ARNTL2	chr12-27821965-27822465	0.065042	8.04881	4.18e-16		Distal						chr12-27822089-27822439	EH38E3008986	dELS,CTCF-bound	Distal enhancer-like cCRE, CTCF-bound	NA:ARNTL2	FALSE	chr12-27821965-27822465:ARNTL2	Loss	929	0.0187034	Up in tumor	Up in tumor	Not tested	Down in mets
PDAC	ASAP2	chr2-9070972-9071472	0.076438	8.87264	3.57156e-19	RPL30P3	Distal				chr2-9071135-9071360	Enhancer	chr2-9071052-9071397	EH38E3323406	dELS	Distal enhancer-like cCRE	NA:ASAP2	FALSE	chr2-9070972-9071472:ASAP2	Gain	5615	0.113046	Up in tumor	Up in tumor	Not tested	Down in mets
PDAC	ASAP2	chr2-9070972-9071472	0.076438	8.87264	3.57156e-19	RPL30P3	Distal				chr2-9071135-9071360	Enhancer	chr2-9071052-9071397	EH38E3323406	dELS	Distal enhancer-like cCRE	NA:ASAP2	FALSE	chr2-9070972-9071472:ASAP2	Loss	4037	0.0812764	Up in tumor	Up in tumor	Not tested	Down in mets
PDAC	ASAP2	chr2-9111963-9112463	0.092441	7.51574	2.82949e-14	LOC105373416	Distal				chr2-9112199-9112401	Enhancer	chr2-9112128-9112476	EH38E3323443	pELS,CTCF-bound	Proximal enhancer-like cCRE, CTCF-bound	NA:ASAP2	FALSE	chr2-9111963-9112463:ASAP2	Gain	5615	0.113046	Up in tumor	Up in tumor	Down in mets	Down in mets
PDAC	ASAP2	chr2-9111963-9112463	0.092441	7.51574	2.82949e-14	LOC105373416	Distal				chr2-9112199-9112401	Enhancer	chr2-9112128-9112476	EH38E3323443	pELS,CTCF-bound	Proximal enhancer-like cCRE, CTCF-bound	NA:ASAP2	FALSE	chr2-9111963-9112463:ASAP2	Loss	4037	0.0812764	Up in tumor	Up in tumor	Down in mets	Down in mets
PDAC	ASAP2	chr2-9287551-9288051	0.0826993	8.86505	3.82342e-19		Intron	chr2-9284746-9290122	GH02J009284	Enhancer	chr2-9287561-9287725	Enhancer	chr2-9287658-9288001	EH38E3323614	dELS,CTCF-bound	Distal enhancer-like cCRE, CTCF-bound	GH02J009284:ASAP2	TRUE	chr2-9287551-9288051:ASAP2	Gain	5615	0.113046	Up in tumor	Up in tumor	Not tested	Down in mets
PDAC	ASAP2	chr2-9287551-9288051	0.0826993	8.86505	3.82342e-19		Intron	chr2-9284746-9290122	GH02J009284	Enhancer	chr2-9287561-9287725	Enhancer	chr2-9287658-9288001	EH38E3323614	dELS,CTCF-bound	Distal enhancer-like cCRE, CTCF-bound	GH02J009284:ASAP2	TRUE	chr2-9287551-9288051:ASAP2	Loss	4037	0.0812764	Up in tumor	Up in tumor	Not tested	Down in mets
PDAC	ASAP2	chr2-9287551-9288051	0.0826993	8.86505	3.82342e-19		Intron	chr2-9284746-9290122	GH02J009284	Enhancer	chr2-9287735-9287972	Enhancer	chr2-9287658-9288001	EH38E3323614	dELS,CTCF-bound	Distal enhancer-like cCRE, CTCF-bound	GH02J009284:ASAP2	TRUE	chr2-9287551-9288051:ASAP2	Gain	5615	0.113046	Up in tumor	Up in tumor	Not tested	Down in mets
PDAC	ASAP2	chr2-9287551-9288051	0.0826993	8.86505	3.82342e-19		Intron	chr2-9284746-9290122	GH02J009284	Enhancer	chr2-9287735-9287972	Enhancer	chr2-9287658-9288001	EH38E3323614	dELS,CTCF-bound	Distal enhancer-like cCRE, CTCF-bound	GH02J009284:ASAP2	TRUE	chr2-9287551-9288051:ASAP2	Loss	4037	0.0812764	Up in tumor	Up in tumor	Not tested	Down in mets
PDAC	CD9	chr12-6074945-6075445	0.0597766	5.6238	9.34009e-09	RN7SL69P	Exon	chr12-6071874-6076016	GH12J006071	Enhancer			chr12-6075064-6075397	EH38E3000544	dELS,CTCF-bound	Distal enhancer-like cCRE, CTCF-bound	GH12J006071:CD9	FALSE	chr12-6074945-6075445:CD9	Gain	1470	0.0295953	Up in tumor	Up in tumor	Not tested	Not a DEG
PDAC	CD9	chr12-6074945-6075445	0.0597766	5.6238	9.34009e-09	RN7SL69P	Exon	chr12-6071874-6076016	GH12J006071	Enhancer			chr12-6075064-6075397	EH38E3000544	dELS,CTCF-bound	Distal enhancer-like cCRE, CTCF-bound	GH12J006071:CD9	FALSE	chr12-6074945-6075445:CD9	Loss	4460	0.0897926	Up in tumor	Up in tumor	Not tested	Not a DEG
PDAC	CD99	chrX-2707234-2707734	0.0518135	7.5665	1.91706e-14	CD99	Intron	chrX-2703200-2711200	GH0XJ002703	Enhancer			chrX-2707380-2707730	EH38E2739662	dELS,CTCF-bound	Distal enhancer-like cCRE, CTCF-bound	GH0XJ002703:CD99	TRUE	chrX-2707234-2707734:CD99	Gain	5324	0.107187	Up in tumor	Up in tumor	Down in mets	Not tested
PDAC	CD99	chrX-2707234-2707734	0.0518135	7.5665	1.91706e-14	CD99	Intron	chrX-2703200-2711200	GH0XJ002703	Enhancer			chrX-2707380-2707730	EH38E2739662	dELS,CTCF-bound	Distal enhancer-like cCRE, CTCF-bound	GH0XJ002703:CD99	TRUE	chrX-2707234-2707734:CD99	Loss	2639	0.0531307	Up in tumor	Up in tumor	Down in mets	Not tested
PDAC	CDK8	chr13-26459053-26459553	0.083212	12.5283	2.61226e-36	CDK8	Distal				chr13-26459092-26459200	Enhancer	chr13-26459274-26459617	EH38E3056772	dELS	Distal enhancer-like cCRE	NA:CDK8	FALSE	chr13-26459053-26459553:CDK8	Gain	6522	0.131307	Up in tumor	Up in tumor	Down in mets	Down in mets
PDAC	CDK8	chr13-26459053-26459553	0.083212	12.5283	2.61226e-36	CDK8	Distal				chr13-26459092-26459200	Enhancer	chr13-26459274-26459617	EH38E3056772	dELS	Distal enhancer-like cCRE	NA:CDK8	FALSE	chr13-26459053-26459553:CDK8	Loss	10890	0.219247	Up in tumor	Up in tumor	Down in mets	Down in mets
PDAC	CDKN2A	chr9-21831967-21832467	0.108495	13.2418	2.5163e-40	TUBB8P1	Intron	chr9-21830167-21838154	GH09J021830	Enhancer	chr9-21832120-21832382	Enhancer	chr9-21832080-21832430	EH38E2687185	dELS	Distal enhancer-like cCRE	GH09J021830:CDKN2A	FALSE	chr9-21831967-21832467:CDKN2A	Gain	9078	0.182766	Up in tumor	Up in tumor	Down in mets	Down in mets
PDAC	CDKN2A	chr9-21831967-21832467	0.108495	13.2418	2.5163e-40	TUBB8P1	Intron	chr9-21830167-21838154	GH09J021830	Enhancer	chr9-21832120-21832382	Enhancer	chr9-21832080-21832430	EH38E2687185	dELS	Distal enhancer-like cCRE	GH09J021830:CDKN2A	FALSE	chr9-21831967-21832467:CDKN2A	Loss	1878	0.0378095	Up in tumor	Up in tumor	Down in mets	Down in mets
PDAC	CDKN2A	chr9-21831967-21832467	0.108495	13.2418	2.5163e-40	TUBB8P1	Intron	chr9-21830167-21838154	GH09J021830	Enhancer	chr9-21832346-21832466	Enhancer	chr9-21832080-21832430	EH38E2687185	dELS	Distal enhancer-like cCRE	GH09J021830:CDKN2A	FALSE	chr9-21831967-21832467:CDKN2A	Gain	9078	0.182766	Up in tumor	Up in tumor	Down in mets	Down in mets
PDAC	CDKN2A	chr9-21831967-21832467	0.108495	13.2418	2.5163e-40	TUBB8P1	Intron	chr9-21830167-21838154	GH09J021830	Enhancer	chr9-21832346-21832466	Enhancer	chr9-21832080-21832430	EH38E2687185	dELS	Distal enhancer-like cCRE	GH09J021830:CDKN2A	FALSE	chr9-21831967-21832467:CDKN2A	Loss	1878	0.0378095	Up in tumor	Up in tumor	Down in mets	Down in mets
PDAC	CDKN2A	chr9-21836251-21836751	0.123797	16.0574	2.53522e-58	MTAP	Intron	chr9-21830167-21838154	GH09J021830	Enhancer	chr9-21836476-21836740	Enhancer	chr9-21836436-21836784	EH38E2687192	dELS	Distal enhancer-like cCRE	GH09J021830:CDKN2A	FALSE	chr9-21836251-21836751:CDKN2A	Gain	9078	0.182766	Up in tumor	Up in tumor	Down in mets	Down in mets
PDAC	CDKN2A	chr9-21836251-21836751	0.123797	16.0574	2.53522e-58	MTAP	Intron	chr9-21830167-21838154	GH09J021830	Enhancer	chr9-21836476-21836740	Enhancer	chr9-21836436-21836784	EH38E2687192	dELS	Distal enhancer-like cCRE	GH09J021830:CDKN2A	FALSE	chr9-21836251-21836751:CDKN2A	Loss	1878	0.0378095	Up in tumor	Up in tumor	Down in mets	Down in mets
PDAC	CDYL	chr6-5082609-5083109	0.0620859	9.5645	5.63738e-22	PPP1R3G	Distal	chr6-5080089-5086201	GH06J005080	Promoter/Enhancer	chr6-5082648-5082888	Enhancer	chr6-5082668-5083017	EH38E3687851	dELS	Distal enhancer-like cCRE	GH06J005080:CDYL	FALSE	chr6-5082609-5083109:CDYL	Gain	4566	0.0919267	Up in tumor	Up in tumor	Down in mets	Not a DEG
PDAC	CDYL	chr6-5082609-5083109	0.0620859	9.5645	5.63738e-22	PPP1R3G	Distal	chr6-5080089-5086201	GH06J005080	Promoter/Enhancer	chr6-5082648-5082888	Enhancer	chr6-5082668-5083017	EH38E3687851	dELS	Distal enhancer-like cCRE	GH06J005080:CDYL	FALSE	chr6-5082609-5083109:CDYL	Loss	3665	0.073787	Up in tumor	Up in tumor	Down in mets	Not a DEG
PDAC	CHST11	chr12-104588314-104588814	0.0863437	10.365	1.78847e-25	CHST11	Promoter						chr12-104588520-104588868	EH38E1639578	dELS,CTCF-bound	Distal enhancer-like cCRE, CTCF-bound	NA:CHST11	FALSE	chr12-104588314-104588814:CHST11	Gain	565	0.0113751	Up in tumor	Up in tumor	Down in mets	Down in mets
PDAC	CHST11	chr12-104588314-104588814	0.0863437	10.365	1.78847e-25	CHST11	Promoter						chr12-104588520-104588868	EH38E1639578	dELS,CTCF-bound	Distal enhancer-like cCRE, CTCF-bound	NA:CHST11	FALSE	chr12-104588314-104588814:CHST11	Loss	8523	0.171593	Up in tumor	Up in tumor	Down in mets	Down in mets
PDAC	CLDN18	chr3-137988857-137989357	0.167615	20.2764	1.03924e-91	CLDN18	Distal				chr3-137989000-137989268	Enhancer	chr3-137988933-137989283	EH38E2241602	dELS	Distal enhancer-like cCRE	NA:CLDN18	FALSE	chr3-137988857-137989357:CLDN18	Gain	9009	0.181377	Up in tumor	Up in tumor	Not tested	Not a DEG
PDAC	CLDN18	chr3-137988857-137989357	0.167615	20.2764	1.03924e-91	CLDN18	Distal				chr3-137989000-137989268	Enhancer	chr3-137988933-137989283	EH38E2241602	dELS	Distal enhancer-like cCRE	NA:CLDN18	FALSE	chr3-137988857-137989357:CLDN18	Loss	253	0.00509362	Up in tumor	Up in tumor	Not tested	Not a DEG
PDAC	CLDN18	chr3-137998391-137998891	0.160028	18.253	9.78634e-75	CLDN18	Promoter	chr3-137997481-138001700	GH03J137997	Promoter/Enhancer	chr3-137998535-137998860	Enhancer	chr3-137998571-137998892	EH38E3542379	PLS	Promoter-like cCRE	GH03J137997:CLDN18	FALSE	chr3-137998391-137998891:CLDN18	Gain	9009	0.181377	Up in tumor	Up in tumor	Down in mets	Not a DEG
PDAC	CLDN18	chr3-137998391-137998891	0.160028	18.253	9.78634e-75	CLDN18	Promoter	chr3-137997481-138001700	GH03J137997	Promoter/Enhancer	chr3-137998535-137998860	Enhancer	chr3-137998571-137998892	EH38E3542379	PLS	Promoter-like cCRE	GH03J137997:CLDN18	FALSE	chr3-137998391-137998891:CLDN18	Loss	253	0.00509362	Up in tumor	Up in tumor	Down in mets	Not a DEG
PDAC	CLDN4	chr7-73822356-73822856	0.0956997	6.93833	1.9838e-12	CLDN4	Intron	chr7-73821416-73824550	GH07J073821	Enhancer	chr7-73822595-73822900	Enhancer	chr7-73822505-73822850	EH38E3779605	dELS	Distal enhancer-like cCRE	GH07J073821:CLDN4	TRUE	chr7-73822356-73822856:CLDN4	Gain	3874	0.0779948	Up in tumor	Up in tumor	Down in mets	Down in mets
PDAC	CLDN4	chr7-73822356-73822856	0.0956997	6.93833	1.9838e-12	CLDN4	Intron	chr7-73821416-73824550	GH07J073821	Enhancer	chr7-73822595-73822900	Enhancer	chr7-73822505-73822850	EH38E3779605	dELS	Distal enhancer-like cCRE	GH07J073821:CLDN4	TRUE	chr7-73822356-73822856:CLDN4	Loss	113	0.00227502	Up in tumor	Up in tumor	Down in mets	Down in mets
PDAC	CLIP4	chr2-28976416-28976916	0.0720474	10.105	2.62414e-24		Intron	chr2-28976008-28977586	GH02J028976	Enhancer	chr2-28976600-28976880	Enhancer	chr2-28976540-28976878	EH38E3334047	dELS,CTCF-bound	Distal enhancer-like cCRE, CTCF-bound	GH02J028976:CLIP4	FALSE	chr2-28976416-28976916:CLIP4	Gain	3156	0.0635394	Up in tumor	Up in tumor	Not tested	Not tested
PDAC	CLIP4	chr2-28976416-28976916	0.0720474	10.105	2.62414e-24		Intron	chr2-28976008-28977586	GH02J028976	Enhancer	chr2-28976600-28976880	Enhancer	chr2-28976540-28976878	EH38E3334047	dELS,CTCF-bound	Distal enhancer-like cCRE, CTCF-bound	GH02J028976:CLIP4	FALSE	chr2-28976416-28976916:CLIP4	Loss	8914	0.179464	Up in tumor	Up in tumor	Not tested	Not tested
PDAC	CSTB	chr21-43778756-43779256	0.141656	11.2336	1.39491e-29	CSTB	Distal	chr21-43778107-43779652	GH21J043778	Enhancer	chr21-43778760-43778960	Enhancer	chr21-43778919-43779256	EH38E3461957	dELS,CTCF-bound	Distal enhancer-like cCRE, CTCF-bound	GH21J043778:CSTB	TRUE	chr21-43778756-43779256:CSTB	Gain	3863	0.0777733	Up in tumor	Up in tumor	Down in mets	Down in mets
PDAC	CSTB	chr21-43778756-43779256	0.141656	11.2336	1.39491e-29	CSTB	Distal	chr21-43778107-43779652	GH21J043778	Enhancer	chr21-43778760-43778960	Enhancer	chr21-43778919-43779256	EH38E3461957	dELS,CTCF-bound	Distal enhancer-like cCRE, CTCF-bound	GH21J043778:CSTB	TRUE	chr21-43778756-43779256:CSTB	Loss	4603	0.0926716	Up in tumor	Up in tumor	Down in mets	Down in mets
PDAC	CSTB	chr21-43778756-43779256	0.141656	11.2336	1.39491e-29	CSTB	Distal	chr21-43778107-43779652	GH21J043778	Enhancer	chr21-43778760-43779252	Enhancer	chr21-43778919-43779256	EH38E3461957	dELS,CTCF-bound	Distal enhancer-like cCRE, CTCF-bound	GH21J043778:CSTB	TRUE	chr21-43778756-43779256:CSTB	Gain	3863	0.0777733	Up in tumor	Up in tumor	Down in mets	Down in mets
PDAC	CSTB	chr21-43778756-43779256	0.141656	11.2336	1.39491e-29	CSTB	Distal	chr21-43778107-43779652	GH21J043778	Enhancer	chr21-43778760-43779252	Enhancer	chr21-43778919-43779256	EH38E3461957	dELS,CTCF-bound	Distal enhancer-like cCRE, CTCF-bound	GH21J043778:CSTB	TRUE	chr21-43778756-43779256:CSTB	Loss	4603	0.0926716	Up in tumor	Up in tumor	Down in mets	Down in mets
PDAC	CSTB	chr21-43778756-43779256	0.141656	11.2336	1.39491e-29	CSTB	Distal	chr21-43778107-43779652	GH21J043778	Enhancer	chr21-43779051-43779262	Enhancer	chr21-43778919-43779256	EH38E3461957	dELS,CTCF-bound	Distal enhancer-like cCRE, CTCF-bound	GH21J043778:CSTB	TRUE	chr21-43778756-43779256:CSTB	Gain	3863	0.0777733	Up in tumor	Up in tumor	Down in mets	Down in mets
PDAC	CSTB	chr21-43778756-43779256	0.141656	11.2336	1.39491e-29	CSTB	Distal	chr21-43778107-43779652	GH21J043778	Enhancer	chr21-43779051-43779262	Enhancer	chr21-43778919-43779256	EH38E3461957	dELS,CTCF-bound	Distal enhancer-like cCRE, CTCF-bound	GH21J043778:CSTB	TRUE	chr21-43778756-43779256:CSTB	Loss	4603	0.0926716	Up in tumor	Up in tumor	Down in mets	Down in mets
PDAC	DNAJB6	chr7-157282275-157282775	0.0515008	6.99651	1.31206e-12		Promoter				chr7-157282300-157282580	Enhancer	chr7-157282485-157282824	EH38E2604396	PLS,CTCF-bound	Promoter-like cCRE, CTCF-bound	NA:DNAJB6	FALSE	chr7-157282275-157282775:DNAJB6	Gain	6978	0.140487	Up in tumor	Up in tumor	Down in mets	Not tested
PDAC	DNAJB6	chr7-157282275-157282775	0.0515008	6.99651	1.31206e-12		Promoter				chr7-157282300-157282580	Enhancer	chr7-157282485-157282824	EH38E2604396	PLS,CTCF-bound	Promoter-like cCRE, CTCF-bound	NA:DNAJB6	FALSE	chr7-157282275-157282775:DNAJB6	Loss	780	0.0157036	Up in tumor	Up in tumor	Down in mets	Not tested
PDAC	DNAJB6	chr7-157282275-157282775	0.0515008	6.99651	1.31206e-12		Promoter				chr7-157282580-157282806	Enhancer	chr7-157282485-157282824	EH38E2604396	PLS,CTCF-bound	Promoter-like cCRE, CTCF-bound	NA:DNAJB6	FALSE	chr7-157282275-157282775:DNAJB6	Gain	6978	0.140487	Up in tumor	Up in tumor	Down in mets	Not tested
PDAC	DNAJB6	chr7-157282275-157282775	0.0515008	6.99651	1.31206e-12		Promoter				chr7-157282580-157282806	Enhancer	chr7-157282485-157282824	EH38E2604396	PLS,CTCF-bound	Promoter-like cCRE, CTCF-bound	NA:DNAJB6	FALSE	chr7-157282275-157282775:DNAJB6	Loss	780	0.0157036	Up in tumor	Up in tumor	Down in mets	Not tested
PDAC	DNAJB6	chr7-157292605-157293105	0.0593815	6.85967	3.4511e-12		Distal				chr7-157292627-157292680	Enhancer	chr7-157292750-157293094	EH38E3811700	dELS	Distal enhancer-like cCRE	NA:DNAJB6	FALSE	chr7-157292605-157293105:DNAJB6	Gain	6978	0.140487	Up in tumor	Up in tumor	Down in mets	Not tested
PDAC	DNAJB6	chr7-157292605-157293105	0.0593815	6.85967	3.4511e-12		Distal				chr7-157292627-157292680	Enhancer	chr7-157292750-157293094	EH38E3811700	dELS	Distal enhancer-like cCRE	NA:DNAJB6	FALSE	chr7-157292605-157293105:DNAJB6	Loss	780	0.0157036	Up in tumor	Up in tumor	Down in mets	Not tested
PDAC	DNAJB6	chr7-157292605-157293105	0.0593815	6.85967	3.4511e-12		Distal				chr7-157292811-157293036	Enhancer	chr7-157292750-157293094	EH38E3811700	dELS	Distal enhancer-like cCRE	NA:DNAJB6	FALSE	chr7-157292605-157293105:DNAJB6	Gain	6978	0.140487	Up in tumor	Up in tumor	Down in mets	Not tested
PDAC	DNAJB6	chr7-157292605-157293105	0.0593815	6.85967	3.4511e-12		Distal				chr7-157292811-157293036	Enhancer	chr7-157292750-157293094	EH38E3811700	dELS	Distal enhancer-like cCRE	NA:DNAJB6	FALSE	chr7-157292605-157293105:DNAJB6	Loss	780	0.0157036	Up in tumor	Up in tumor	Down in mets	Not tested
PDAC	DNAJB6	chr7-157299644-157300144	0.0596372	8.54601	6.37099e-18		Distal	chr7-157298506-157303399	GH07J157298	Enhancer			chr7-157299784-157300133	EH38E3811707	dELS,CTCF-bound	Distal enhancer-like cCRE, CTCF-bound	GH07J157298:DNAJB6	TRUE	chr7-157299644-157300144:DNAJB6	Gain	6978	0.140487	Up in tumor	Up in tumor	Not tested	Not tested
PDAC	DNAJB6	chr7-157299644-157300144	0.0596372	8.54601	6.37099e-18		Distal	chr7-157298506-157303399	GH07J157298	Enhancer			chr7-157299784-157300133	EH38E3811707	dELS,CTCF-bound	Distal enhancer-like cCRE, CTCF-bound	GH07J157298:DNAJB6	TRUE	chr7-157299644-157300144:DNAJB6	Loss	780	0.0157036	Up in tumor	Up in tumor	Not tested	Not tested
PDAC	DNM2	chr19-10568834-10569334	0.15227	10.74	3.30288e-27	CDKN2D	Promoter	chr19-10564497-10570287	GH19J010564	Promoter/Enhancer	chr19-10568973-10569240	Promoter	chr19-10568887-10569236	EH38E3289616	PLS,CTCF-bound	Promoter-like cCRE, CTCF-bound	GH19J010564:DNM2	FALSE	chr19-10568834-10569334:DNM2	Gain	9231	0.185847	Up in tumor	Up in tumor	Down in mets	Down in mets
PDAC	DNM2	chr19-10568834-10569334	0.15227	10.74	3.30288e-27	CDKN2D	Promoter	chr19-10564497-10570287	GH19J010564	Promoter/Enhancer	chr19-10568973-10569240	Promoter	chr19-10568887-10569236	EH38E3289616	PLS,CTCF-bound	Promoter-like cCRE, CTCF-bound	GH19J010564:DNM2	FALSE	chr19-10568834-10569334:DNM2	Loss	2415	0.0486209	Up in tumor	Up in tumor	Down in mets	Down in mets
PDAC	DNM2	chr19-10625184-10625684	0.142258	10.1103	2.48559e-24	SLC44A2	Promoter	chr19-10624345-10626486	GH19J010624	Promoter/Enhancer	chr19-10625240-10625512	Promoter	chr19-10625284-10625625	EH38E3289665	PLS,CTCF-bound	Promoter-like cCRE, CTCF-bound	GH19J010624:DNM2	FALSE	chr19-10625184-10625684:DNM2	Gain	9231	0.185847	Up in tumor	Up in tumor	Down in mets	Down in mets
PDAC	DNM2	chr19-10625184-10625684	0.142258	10.1103	2.48559e-24	SLC44A2	Promoter	chr19-10624345-10626486	GH19J010624	Promoter/Enhancer	chr19-10625240-10625512	Promoter	chr19-10625284-10625625	EH38E3289665	PLS,CTCF-bound	Promoter-like cCRE, CTCF-bound	GH19J010624:DNM2	FALSE	chr19-10625184-10625684:DNM2	Loss	2415	0.0486209	Up in tumor	Up in tumor	Down in mets	Down in mets
PDAC	DNM2	chr19-10625184-10625684	0.142258	10.1103	2.48559e-24	SLC44A2	Promoter	chr19-10624345-10626486	GH19J010624	Promoter/Enhancer	chr19-10625373-10625561	Promoter	chr19-10625284-10625625	EH38E3289665	PLS,CTCF-bound	Promoter-like cCRE, CTCF-bound	GH19J010624:DNM2	FALSE	chr19-10625184-10625684:DNM2	Gain	9231	0.185847	Up in tumor	Up in tumor	Down in mets	Down in mets
PDAC	DNM2	chr19-10625184-10625684	0.142258	10.1103	2.48559e-24	SLC44A2	Promoter	chr19-10624345-10626486	GH19J010624	Promoter/Enhancer	chr19-10625373-10625561	Promoter	chr19-10625284-10625625	EH38E3289665	PLS,CTCF-bound	Promoter-like cCRE, CTCF-bound	GH19J010624:DNM2	FALSE	chr19-10625184-10625684:DNM2	Loss	2415	0.0486209	Up in tumor	Up in tumor	Down in mets	Down in mets
PDAC	DNM2	chr19-10717442-10717942	0.15581	19.1462	5.20127e-82	DNM2	Promoter	chr19-10717286-10721023	GH19J010717	Promoter/Enhancer	chr19-10717360-10718520	Promoter	chr19-10717416-10717584	EH38E3289772	pELS,CTCF-bound	Proximal enhancer-like cCRE, CTCF-bound	GH19J010717:DNM2	TRUE	chr19-10717442-10717942:DNM2	Gain	9231	0.185847	Up in tumor	Up in tumor	Down in mets	Down in mets
PDAC	DNM2	chr19-10717442-10717942	0.15581	19.1462	5.20127e-82	DNM2	Promoter	chr19-10717286-10721023	GH19J010717	Promoter/Enhancer	chr19-10717360-10718520	Promoter	chr19-10717416-10717584	EH38E3289772	pELS,CTCF-bound	Proximal enhancer-like cCRE, CTCF-bound	GH19J010717:DNM2	TRUE	chr19-10717442-10717942:DNM2	Loss	2415	0.0486209	Up in tumor	Up in tumor	Down in mets	Down in mets
PDAC	DNM2	chr19-10717442-10717942	0.15581	19.1462	5.20127e-82	DNM2	Promoter	chr19-10717286-10721023	GH19J010717	Promoter/Enhancer	chr19-10717360-10718520	Promoter	chr19-10717623-10717972	EH38E3289773	pELS,CTCF-bound	Proximal enhancer-like cCRE, CTCF-bound	GH19J010717:DNM2	TRUE	chr19-10717442-10717942:DNM2	Gain	9231	0.185847	Up in tumor	Up in tumor	Down in mets	Down in mets
PDAC	DNM2	chr19-10717442-10717942	0.15581	19.1462	5.20127e-82	DNM2	Promoter	chr19-10717286-10721023	GH19J010717	Promoter/Enhancer	chr19-10717360-10718520	Promoter	chr19-10717623-10717972	EH38E3289773	pELS,CTCF-bound	Proximal enhancer-like cCRE, CTCF-bound	GH19J010717:DNM2	TRUE	chr19-10717442-10717942:DNM2	Loss	2415	0.0486209	Up in tumor	Up in tumor	Down in mets	Down in mets
PDAC	DNMT1	chr19-10568834-10569334	0.147183	10.4239	9.64549e-26	CDKN2D	Promoter	chr19-10564497-10570287	GH19J010564	Promoter/Enhancer	chr19-10568973-10569240	Promoter	chr19-10568887-10569236	EH38E3289616	PLS,CTCF-bound	Promoter-like cCRE, CTCF-bound	GH19J010564:DNMT1	FALSE	chr19-10568834-10569334:DNMT1	Gain	7336	0.147695	Up in tumor	Up in tumor	Down in mets	Down in mets
PDAC	DNMT1	chr19-10568834-10569334	0.147183	10.4239	9.64549e-26	CDKN2D	Promoter	chr19-10564497-10570287	GH19J010564	Promoter/Enhancer	chr19-10568973-10569240	Promoter	chr19-10568887-10569236	EH38E3289616	PLS,CTCF-bound	Promoter-like cCRE, CTCF-bound	GH19J010564:DNMT1	FALSE	chr19-10568834-10569334:DNMT1	Loss	2483	0.0499899	Up in tumor	Up in tumor	Down in mets	Down in mets
PDAC	DNMT1	chr19-10625184-10625684	0.127363	8.72735	1.30354e-18	SLC44A2	Promoter	chr19-10624345-10626486	GH19J010624	Promoter/Enhancer	chr19-10625240-10625512	Promoter	chr19-10625284-10625625	EH38E3289665	PLS,CTCF-bound	Promoter-like cCRE, CTCF-bound	GH19J010624:DNMT1	FALSE	chr19-10625184-10625684:DNMT1	Gain	7336	0.147695	Up in tumor	Up in tumor	Down in mets	Down in mets
PDAC	DNMT1	chr19-10625184-10625684	0.127363	8.72735	1.30354e-18	SLC44A2	Promoter	chr19-10624345-10626486	GH19J010624	Promoter/Enhancer	chr19-10625240-10625512	Promoter	chr19-10625284-10625625	EH38E3289665	PLS,CTCF-bound	Promoter-like cCRE, CTCF-bound	GH19J010624:DNMT1	FALSE	chr19-10625184-10625684:DNMT1	Loss	2483	0.0499899	Up in tumor	Up in tumor	Down in mets	Down in mets
PDAC	DNMT1	chr19-10625184-10625684	0.127363	8.72735	1.30354e-18	SLC44A2	Promoter	chr19-10624345-10626486	GH19J010624	Promoter/Enhancer	chr19-10625373-10625561	Promoter	chr19-10625284-10625625	EH38E3289665	PLS,CTCF-bound	Promoter-like cCRE, CTCF-bound	GH19J010624:DNMT1	FALSE	chr19-10625184-10625684:DNMT1	Gain	7336	0.147695	Up in tumor	Up in tumor	Down in mets	Down in mets
PDAC	DNMT1	chr19-10625184-10625684	0.127363	8.72735	1.30354e-18	SLC44A2	Promoter	chr19-10624345-10626486	GH19J010624	Promoter/Enhancer	chr19-10625373-10625561	Promoter	chr19-10625284-10625625	EH38E3289665	PLS,CTCF-bound	Promoter-like cCRE, CTCF-bound	GH19J010624:DNMT1	FALSE	chr19-10625184-10625684:DNMT1	Loss	2483	0.0499899	Up in tumor	Up in tumor	Down in mets	Down in mets
PDAC	DNMT1	chr19-10717442-10717942	0.136605	15.6392	1.96717e-55	DNM2	Promoter	chr19-10717286-10721023	GH19J010717	Promoter/Enhancer	chr19-10717360-10718520	Promoter	chr19-10717416-10717584	EH38E3289772	pELS,CTCF-bound	Proximal enhancer-like cCRE, CTCF-bound	GH19J010717:DNMT1	FALSE	chr19-10717442-10717942:DNMT1	Gain	7336	0.147695	Up in tumor	Up in tumor	Down in mets	Down in mets
PDAC	DNMT1	chr19-10717442-10717942	0.136605	15.6392	1.96717e-55	DNM2	Promoter	chr19-10717286-10721023	GH19J010717	Promoter/Enhancer	chr19-10717360-10718520	Promoter	chr19-10717416-10717584	EH38E3289772	pELS,CTCF-bound	Proximal enhancer-like cCRE, CTCF-bound	GH19J010717:DNMT1	FALSE	chr19-10717442-10717942:DNMT1	Loss	2483	0.0499899	Up in tumor	Up in tumor	Down in mets	Down in mets
PDAC	DNMT1	chr19-10717442-10717942	0.136605	15.6392	1.96717e-55	DNM2	Promoter	chr19-10717286-10721023	GH19J010717	Promoter/Enhancer	chr19-10717360-10718520	Promoter	chr19-10717623-10717972	EH38E3289773	pELS,CTCF-bound	Proximal enhancer-like cCRE, CTCF-bound	GH19J010717:DNMT1	FALSE	chr19-10717442-10717942:DNMT1	Gain	7336	0.147695	Up in tumor	Up in tumor	Down in mets	Down in mets
PDAC	DNMT1	chr19-10717442-10717942	0.136605	15.6392	1.96717e-55	DNM2	Promoter	chr19-10717286-10721023	GH19J010717	Promoter/Enhancer	chr19-10717360-10718520	Promoter	chr19-10717623-10717972	EH38E3289773	pELS,CTCF-bound	Proximal enhancer-like cCRE, CTCF-bound	GH19J010717:DNMT1	FALSE	chr19-10717442-10717942:DNMT1	Loss	2483	0.0499899	Up in tumor	Up in tumor	Down in mets	Down in mets
PDAC	DYM	chr18-48961433-48961933	0.333263	27.4964	9.69971e-167		Distal				chr18-48961628-48961820	Enhancer	chr18-48961579-48961767	EH38E1915513	dELS	Distal enhancer-like cCRE	NA:DYM	FALSE	chr18-48961433-48961933:DYM	Gain	5809	0.116952	Up in tumor	Up in tumor	Down in mets	Down in mets
PDAC	DYM	chr18-48961433-48961933	0.333263	27.4964	9.69971e-167		Distal				chr18-48961628-48961820	Enhancer	chr18-48961579-48961767	EH38E1915513	dELS	Distal enhancer-like cCRE	NA:DYM	FALSE	chr18-48961433-48961933:DYM	Loss	17272	0.347735	Up in tumor	Up in tumor	Down in mets	Down in mets
PDAC	DYM	chr18-48973615-48974115	0.326441	27.8045	1.9135e-170		Distal				chr18-48973738-48973966	Enhancer	chr18-48973745-48973951	EH38E1915522	dELS,CTCF-bound	Distal enhancer-like cCRE, CTCF-bound	NA:DYM	FALSE	chr18-48973615-48974115:DYM	Gain	5809	0.116952	Up in tumor	Up in tumor	Down in mets	Down in mets
PDAC	DYM	chr18-48973615-48974115	0.326441	27.8045	1.9135e-170		Distal				chr18-48973738-48973966	Enhancer	chr18-48973745-48973951	EH38E1915522	dELS,CTCF-bound	Distal enhancer-like cCRE, CTCF-bound	NA:DYM	FALSE	chr18-48973615-48974115:DYM	Loss	17272	0.347735	Up in tumor	Up in tumor	Down in mets	Down in mets
PDAC	DYM	chr18-48973615-48974115	0.326441	27.8045	1.9135e-170		Distal				chr18-48973940-48974146	Enhancer	chr18-48973745-48973951	EH38E1915522	dELS,CTCF-bound	Distal enhancer-like cCRE, CTCF-bound	NA:DYM	FALSE	chr18-48973615-48974115:DYM	Gain	5809	0.116952	Up in tumor	Up in tumor	Down in mets	Down in mets
PDAC	DYM	chr18-48973615-48974115	0.326441	27.8045	1.9135e-170		Distal				chr18-48973940-48974146	Enhancer	chr18-48973745-48973951	EH38E1915522	dELS,CTCF-bound	Distal enhancer-like cCRE, CTCF-bound	NA:DYM	FALSE	chr18-48973615-48974115:DYM	Loss	17272	0.347735	Up in tumor	Up in tumor	Down in mets	Down in mets
PDAC	DYM	chr18-48974199-48974699	0.331458	22.9661	5.09028e-117		Distal				chr18-48974329-48974780	Enhancer					NA:DYM	FALSE	chr18-48974199-48974699:DYM	Gain	5809	0.116952	Up in tumor	Up in tumor	Down in mets	Down in mets
PDAC	DYM	chr18-48974199-48974699	0.331458	22.9661	5.09028e-117		Distal				chr18-48974329-48974780	Enhancer					NA:DYM	FALSE	chr18-48974199-48974699:DYM	Loss	17272	0.347735	Up in tumor	Up in tumor	Down in mets	Down in mets
PDAC	DYM	chr18-48974809-48975309	0.32836	23.8764	2.69564e-126		Distal						chr18-48974887-48975159	EH38E3268131	dELS,CTCF-bound	Distal enhancer-like cCRE, CTCF-bound	NA:DYM	FALSE	chr18-48974809-48975309:DYM	Gain	5809	0.116952	Up in tumor	Up in tumor	Down in mets	Down in mets
PDAC	DYM	chr18-48974809-48975309	0.32836	23.8764	2.69564e-126		Distal						chr18-48974887-48975159	EH38E3268131	dELS,CTCF-bound	Distal enhancer-like cCRE, CTCF-bound	NA:DYM	FALSE	chr18-48974809-48975309:DYM	Loss	17272	0.347735	Up in tumor	Up in tumor	Down in mets	Down in mets
PDAC	DYM	chr18-48979768-48980268	0.340685	21.3315	2.89768e-101		Distal				chr18-48979994-48980163	Enhancer					NA:DYM	FALSE	chr18-48979768-48980268:DYM	Gain	5809	0.116952	Up in tumor	Up in tumor	Down in mets	Down in mets
PDAC	DYM	chr18-48979768-48980268	0.340685	21.3315	2.89768e-101		Distal				chr18-48979994-48980163	Enhancer					NA:DYM	FALSE	chr18-48979768-48980268:DYM	Loss	17272	0.347735	Up in tumor	Up in tumor	Down in mets	Down in mets
PDAC	DYM	chr18-48990606-48991106	0.467467	30.107	1.96402e-199		Distal	chr18-48987957-48999554	GH18J048987	Enhancer	chr18-48990780-48990960	Enhancer	chr18-48990753-48990972	EH38E3268154	dELS,CTCF-bound	Distal enhancer-like cCRE, CTCF-bound	GH18J048987:DYM	FALSE	chr18-48990606-48991106:DYM	Gain	5809	0.116952	Up in tumor	Up in tumor	Down in mets	Down in mets
PDAC	DYM	chr18-48990606-48991106	0.467467	30.107	1.96402e-199		Distal	chr18-48987957-48999554	GH18J048987	Enhancer	chr18-48990780-48990960	Enhancer	chr18-48990753-48990972	EH38E3268154	dELS,CTCF-bound	Distal enhancer-like cCRE, CTCF-bound	GH18J048987:DYM	FALSE	chr18-48990606-48991106:DYM	Loss	17272	0.347735	Up in tumor	Up in tumor	Down in mets	Down in mets
PDAC	DYM	chr18-48991586-48992086	0.381074	22.8056	2.01691e-115		Distal	chr18-48987957-48999554	GH18J048987	Enhancer	chr18-48991780-48992055	Enhancer	chr18-48991773-48992120	EH38E3268157	dELS	Distal enhancer-like cCRE	GH18J048987:DYM	FALSE	chr18-48991586-48992086:DYM	Gain	5809	0.116952	Up in tumor	Up in tumor	Down in mets	Down in mets
PDAC	DYM	chr18-48991586-48992086	0.381074	22.8056	2.01691e-115		Distal	chr18-48987957-48999554	GH18J048987	Enhancer	chr18-48991780-48992055	Enhancer	chr18-48991773-48992120	EH38E3268157	dELS	Distal enhancer-like cCRE	GH18J048987:DYM	FALSE	chr18-48991586-48992086:DYM	Loss	17272	0.347735	Up in tumor	Up in tumor	Down in mets	Down in mets
PDAC	DYM	chr18-48996913-48997413	0.342673	29.4031	2.50694e-190		Distal	chr18-48987957-48999554	GH18J048987	Enhancer	chr18-48996880-48997240	Enhancer	chr18-48997061-48997397	EH38E3268165	dELS,CTCF-bound	Distal enhancer-like cCRE, CTCF-bound	GH18J048987:DYM	FALSE	chr18-48996913-48997413:DYM	Gain	5809	0.116952	Up in tumor	Up in tumor	Down in mets	Down in mets
PDAC	DYM	chr18-48996913-48997413	0.342673	29.4031	2.50694e-190		Distal	chr18-48987957-48999554	GH18J048987	Enhancer	chr18-48996880-48997240	Enhancer	chr18-48997061-48997397	EH38E3268165	dELS,CTCF-bound	Distal enhancer-like cCRE, CTCF-bound	GH18J048987:DYM	FALSE	chr18-48996913-48997413:DYM	Loss	17272	0.347735	Up in tumor	Up in tumor	Down in mets	Down in mets
PDAC	DYM	chr18-48996913-48997413	0.342673	29.4031	2.50694e-190		Distal	chr18-48987957-48999554	GH18J048987	Enhancer	chr18-48997100-48997336	Enhancer	chr18-48997061-48997397	EH38E3268165	dELS,CTCF-bound	Distal enhancer-like cCRE, CTCF-bound	GH18J048987:DYM	FALSE	chr18-48996913-48997413:DYM	Gain	5809	0.116952	Up in tumor	Up in tumor	Down in mets	Down in mets
PDAC	DYM	chr18-48996913-48997413	0.342673	29.4031	2.50694e-190		Distal	chr18-48987957-48999554	GH18J048987	Enhancer	chr18-48997100-48997336	Enhancer	chr18-48997061-48997397	EH38E3268165	dELS,CTCF-bound	Distal enhancer-like cCRE, CTCF-bound	GH18J048987:DYM	FALSE	chr18-48996913-48997413:DYM	Loss	17272	0.347735	Up in tumor	Up in tumor	Down in mets	Down in mets
PDAC	DYM	chr18-48998046-48998546	0.441297	23.9809	2.2017e-127		Distal	chr18-48987957-48999554	GH18J048987	Enhancer	chr18-48998200-48998432	Enhancer	chr18-48998217-48998564	EH38E3268167	dELS,CTCF-bound	Distal enhancer-like cCRE, CTCF-bound	GH18J048987:DYM	FALSE	chr18-48998046-48998546:DYM	Gain	5809	0.116952	Up in tumor	Up in tumor	Down in mets	Down in mets
PDAC	DYM	chr18-48998046-48998546	0.441297	23.9809	2.2017e-127		Distal	chr18-48987957-48999554	GH18J048987	Enhancer	chr18-48998200-48998432	Enhancer	chr18-48998217-48998564	EH38E3268167	dELS,CTCF-bound	Distal enhancer-like cCRE, CTCF-bound	GH18J048987:DYM	FALSE	chr18-48998046-48998546:DYM	Loss	17272	0.347735	Up in tumor	Up in tumor	Down in mets	Down in mets
PDAC	DYM	chr18-49016869-49017369	0.444178	25.2685	3.54706e-141		Distal				chr18-49016900-49017160	Enhancer					NA:DYM	FALSE	chr18-49016869-49017369:DYM	Gain	5809	0.116952	Up in tumor	Up in tumor	Down in mets	Down in mets
PDAC	DYM	chr18-49016869-49017369	0.444178	25.2685	3.54706e-141		Distal				chr18-49016900-49017160	Enhancer					NA:DYM	FALSE	chr18-49016869-49017369:DYM	Loss	17272	0.347735	Up in tumor	Up in tumor	Down in mets	Down in mets
PDAC	DYM	chr18-49016869-49017369	0.444178	25.2685	3.54706e-141		Distal				chr18-49017200-49017402	Enhancer					NA:DYM	FALSE	chr18-49016869-49017369:DYM	Gain	5809	0.116952	Up in tumor	Up in tumor	Down in mets	Down in mets
PDAC	DYM	chr18-49016869-49017369	0.444178	25.2685	3.54706e-141		Distal				chr18-49017200-49017402	Enhancer					NA:DYM	FALSE	chr18-49016869-49017369:DYM	Loss	17272	0.347735	Up in tumor	Up in tumor	Down in mets	Down in mets
PDAC	DYM	chr18-49021332-49021832	0.528549	30.3317	2.18962e-202	LOC100129878	Distal	chr18-49019662-49022734	GH18J049019	Enhancer			chr18-49021453-49021802	EH38E3268195	dELS,CTCF-bound	Distal enhancer-like cCRE, CTCF-bound	GH18J049019:DYM	FALSE	chr18-49021332-49021832:DYM	Gain	5809	0.116952	Up in tumor	Up in tumor	Down in mets	Down in mets
PDAC	DYM	chr18-49021332-49021832	0.528549	30.3317	2.18962e-202	LOC100129878	Distal	chr18-49019662-49022734	GH18J049019	Enhancer			chr18-49021453-49021802	EH38E3268195	dELS,CTCF-bound	Distal enhancer-like cCRE, CTCF-bound	GH18J049019:DYM	FALSE	chr18-49021332-49021832:DYM	Loss	17272	0.347735	Up in tumor	Up in tumor	Down in mets	Down in mets
PDAC	DYM	chr18-49168846-49169346	0.340275	27.1849	4.90446e-163		Intron				chr18-49168907-49168965	Enhancer	chr18-49168959-49169307	EH38E3268271	dELS,CTCF-bound	Distal enhancer-like cCRE, CTCF-bound	NA:DYM	FALSE	chr18-49168846-49169346:DYM	Gain	5809	0.116952	Up in tumor	Up in tumor	Down in mets	Down in mets
PDAC	DYM	chr18-49168846-49169346	0.340275	27.1849	4.90446e-163		Intron				chr18-49168907-49168965	Enhancer	chr18-49168959-49169307	EH38E3268271	dELS,CTCF-bound	Distal enhancer-like cCRE, CTCF-bound	NA:DYM	FALSE	chr18-49168846-49169346:DYM	Loss	17272	0.347735	Up in tumor	Up in tumor	Down in mets	Down in mets
PDAC	DYM	chr18-49168846-49169346	0.340275	27.1849	4.90446e-163		Intron				chr18-49169040-49169222	Enhancer	chr18-49168959-49169307	EH38E3268271	dELS,CTCF-bound	Distal enhancer-like cCRE, CTCF-bound	NA:DYM	FALSE	chr18-49168846-49169346:DYM	Gain	5809	0.116952	Up in tumor	Up in tumor	Down in mets	Down in mets
PDAC	DYM	chr18-49168846-49169346	0.340275	27.1849	4.90446e-163		Intron				chr18-49169040-49169222	Enhancer	chr18-49168959-49169307	EH38E3268271	dELS,CTCF-bound	Distal enhancer-like cCRE, CTCF-bound	NA:DYM	FALSE	chr18-49168846-49169346:DYM	Loss	17272	0.347735	Up in tumor	Up in tumor	Down in mets	Down in mets
PDAC	DYM	chr18-49227361-49227861	0.332407	28.7231	9.80996e-182		Intron	chr18-49226432-49228118	GH18J049226	Enhancer	chr18-49227460-49227639	Enhancer	chr18-49227444-49227793	EH38E3268297	dELS	Distal enhancer-like cCRE	GH18J049226:DYM	TRUE	chr18-49227361-49227861:DYM	Gain	5809	0.116952	Up in tumor	Up in tumor	Down in mets	Down in mets
PDAC	DYM	chr18-49227361-49227861	0.332407	28.7231	9.80996e-182		Intron	chr18-49226432-49228118	GH18J049226	Enhancer	chr18-49227460-49227639	Enhancer	chr18-49227444-49227793	EH38E3268297	dELS	Distal enhancer-like cCRE	GH18J049226:DYM	TRUE	chr18-49227361-49227861:DYM	Loss	17272	0.347735	Up in tumor	Up in tumor	Down in mets	Down in mets
PDAC	DYM	chr18-49227361-49227861	0.332407	28.7231	9.80996e-182		Intron	chr18-49226432-49228118	GH18J049226	Enhancer	chr18-49227517-49227728	Enhancer	chr18-49227444-49227793	EH38E3268297	dELS	Distal enhancer-like cCRE	GH18J049226:DYM	TRUE	chr18-49227361-49227861:DYM	Gain	5809	0.116952	Up in tumor	Up in tumor	Down in mets	Down in mets
PDAC	DYM	chr18-49227361-49227861	0.332407	28.7231	9.80996e-182		Intron	chr18-49226432-49228118	GH18J049226	Enhancer	chr18-49227517-49227728	Enhancer	chr18-49227444-49227793	EH38E3268297	dELS	Distal enhancer-like cCRE	GH18J049226:DYM	TRUE	chr18-49227361-49227861:DYM	Loss	17272	0.347735	Up in tumor	Up in tumor	Down in mets	Down in mets
PDAC	DYM	chr18-49312804-49313304	0.383263	33.9038	2.93051e-252	DYM	Intron				chr18-49313000-49313183	Enhancer	chr18-49312957-49313307	EH38E3268318	dELS	Distal enhancer-like cCRE	NA:DYM	FALSE	chr18-49312804-49313304:DYM	Gain	5809	0.116952	Up in tumor	Up in tumor	Down in mets	Down in mets
PDAC	DYM	chr18-49312804-49313304	0.383263	33.9038	2.93051e-252	DYM	Intron				chr18-49313000-49313183	Enhancer	chr18-49312957-49313307	EH38E3268318	dELS	Distal enhancer-like cCRE	NA:DYM	FALSE	chr18-49312804-49313304:DYM	Loss	17272	0.347735	Up in tumor	Up in tumor	Down in mets	Down in mets
PDAC	ECE1	chr1-21294322-21294822	0.0662561	10.4467	7.58339e-26	ECE1	Promoter	chr1-21288203-21297669	GH01J021288	Promoter/Enhancer			chr1-21294451-21294800	EH38E2792758	pELS,CTCF-bound	Proximal enhancer-like cCRE, CTCF-bound	GH01J021288:ECE1	TRUE	chr1-21294322-21294822:ECE1	Gain	290	0.00583853	Up in tumor	Up in tumor	Down in mets	Not tested
PDAC	ECE1	chr1-21294322-21294822	0.0662561	10.4467	7.58339e-26	ECE1	Promoter	chr1-21288203-21297669	GH01J021288	Promoter/Enhancer			chr1-21294451-21294800	EH38E2792758	pELS,CTCF-bound	Proximal enhancer-like cCRE, CTCF-bound	GH01J021288:ECE1	TRUE	chr1-21294322-21294822:ECE1	Loss	16152	0.325186	Up in tumor	Up in tumor	Down in mets	Not tested
PDAC	EGLN3	chr14-34063462-34063962	0.0908847	12.7586	1.39617e-37		Intron	chr14-34063124-34064319	GH14J034063	Enhancer	chr14-34063600-34063807	Enhancer	chr14-34063534-34063881	EH38E3090251	dELS,CTCF-bound	Distal enhancer-like cCRE, CTCF-bound	GH14J034063:EGLN3	TRUE	chr14-34063462-34063962:EGLN3	Gain	779	0.0156835	Up in tumor	Up in tumor	Down in mets	Down in mets
PDAC	EGLN3	chr14-34063462-34063962	0.0908847	12.7586	1.39617e-37		Intron	chr14-34063124-34064319	GH14J034063	Enhancer	chr14-34063600-34063807	Enhancer	chr14-34063534-34063881	EH38E3090251	dELS,CTCF-bound	Distal enhancer-like cCRE, CTCF-bound	GH14J034063:EGLN3	TRUE	chr14-34063462-34063962:EGLN3	Loss	2264	0.0455808	Up in tumor	Up in tumor	Down in mets	Down in mets
PDAC	EPHA2	chr1-15952628-15953128	0.0678176	7.53276	2.48392e-14	ZBTB17	Promoter	chr1-15947515-15954841	GH01J015947	Enhancer	chr1-15952831-15953041	Enhancer	chr1-15952771-15953119	EH38E2789055	dELS,CTCF-bound	Distal enhancer-like cCRE, CTCF-bound	GH01J015947:EPHA2	FALSE	chr1-15952628-15953128:EPHA2	Gain	290	0.00583853	Up in tumor	Up in tumor	Down in mets	Down in mets
PDAC	EPHA2	chr1-15952628-15953128	0.0678176	7.53276	2.48392e-14	ZBTB17	Promoter	chr1-15947515-15954841	GH01J015947	Enhancer	chr1-15952831-15953041	Enhancer	chr1-15952771-15953119	EH38E2789055	dELS,CTCF-bound	Distal enhancer-like cCRE, CTCF-bound	GH01J015947:EPHA2	FALSE	chr1-15952628-15953128:EPHA2	Loss	15070	0.303402	Up in tumor	Up in tumor	Down in mets	Down in mets
PDAC	EPHA4	chr2-221517623-221518123	0.108177	14.6599	5.82631e-49	TMEM256P2	Intron	chr2-221516483-221521338	GH02J221516	Enhancer	chr2-221517634-221517836	Enhancer	chr2-221517640-221517989	EH38E2077246	dELS,CTCF-bound	Distal enhancer-like cCRE, CTCF-bound	GH02J221516:EPHA4	TRUE	chr2-221517623-221518123:EPHA4	Gain	2206	0.0444131	Up in tumor	Up in tumor	Down in mets	Not tested
PDAC	EPHA4	chr2-221517623-221518123	0.108177	14.6599	5.82631e-49	TMEM256P2	Intron	chr2-221516483-221521338	GH02J221516	Enhancer	chr2-221517634-221517836	Enhancer	chr2-221517640-221517989	EH38E2077246	dELS,CTCF-bound	Distal enhancer-like cCRE, CTCF-bound	GH02J221516:EPHA4	TRUE	chr2-221517623-221518123:EPHA4	Loss	1197	0.0240991	Up in tumor	Up in tumor	Down in mets	Not tested
PDAC	EPHA4	chr2-221517623-221518123	0.108177	14.6599	5.82631e-49	TMEM256P2	Intron	chr2-221516483-221521338	GH02J221516	Enhancer	chr2-221517798-221518040	Enhancer	chr2-221517640-221517989	EH38E2077246	dELS,CTCF-bound	Distal enhancer-like cCRE, CTCF-bound	GH02J221516:EPHA4	TRUE	chr2-221517623-221518123:EPHA4	Gain	2206	0.0444131	Up in tumor	Up in tumor	Down in mets	Not tested
PDAC	EPHA4	chr2-221517623-221518123	0.108177	14.6599	5.82631e-49	TMEM256P2	Intron	chr2-221516483-221521338	GH02J221516	Enhancer	chr2-221517798-221518040	Enhancer	chr2-221517640-221517989	EH38E2077246	dELS,CTCF-bound	Distal enhancer-like cCRE, CTCF-bound	GH02J221516:EPHA4	TRUE	chr2-221517623-221518123:EPHA4	Loss	1197	0.0240991	Up in tumor	Up in tumor	Down in mets	Not tested
PDAC	ESYT2	chr7-158710654-158711154	0.0612451	7.8554	1.99255e-15	NCAPG2	Distal				chr7-158710760-158711067	Enhancer	chr7-158710688-158711034	EH38E3813021	dELS	Distal enhancer-like cCRE	NA:ESYT2	FALSE	chr7-158710654-158711154:ESYT2	Gain	6978	0.140487	Up in tumor	Up in tumor	Down in mets	Down in mets
PDAC	ESYT2	chr7-158710654-158711154	0.0612451	7.8554	1.99255e-15	NCAPG2	Distal				chr7-158710760-158711067	Enhancer	chr7-158710688-158711034	EH38E3813021	dELS	Distal enhancer-like cCRE	NA:ESYT2	FALSE	chr7-158710654-158711154:ESYT2	Loss	780	0.0157036	Up in tumor	Up in tumor	Down in mets	Down in mets
PDAC	FGD6	chr12-95204351-95204851	0.061251	6.77142	6.37618e-12	FGD6	Intron	chr12-95198197-95208554	GH12J095198	Enhancer	chr12-95204480-95204702	Enhancer	chr12-95204437-95204786	EH38E1634771	dELS	Distal enhancer-like cCRE	GH12J095198:FGD6	TRUE	chr12-95204351-95204851:FGD6	Gain	4538	0.091363	Up in tumor	Up in tumor	Down in mets	Not tested
PDAC	FGD6	chr12-95204351-95204851	0.061251	6.77142	6.37618e-12	FGD6	Intron	chr12-95198197-95208554	GH12J095198	Enhancer	chr12-95204480-95204702	Enhancer	chr12-95204437-95204786	EH38E1634771	dELS	Distal enhancer-like cCRE	GH12J095198:FGD6	TRUE	chr12-95204351-95204851:FGD6	Loss	5946	0.11971	Up in tumor	Up in tumor	Down in mets	Not tested
PDAC	FHOD3	chr18-36309366-36309866	0.070904	6.5947	2.13051e-11	FHOD3	Intron				chr18-36309540-36309860	Enhancer	chr18-36309518-36309867	EH38E3263911	dELS,CTCF-bound	Distal enhancer-like cCRE, CTCF-bound	NA:FHOD3	FALSE	chr18-36309366-36309866:FHOD3	Gain	6869	0.138293	Up in tumor	Up in tumor	Down in mets	Not tested
PDAC	FHOD3	chr18-36309366-36309866	0.070904	6.5947	2.13051e-11	FHOD3	Intron				chr18-36309540-36309860	Enhancer	chr18-36309518-36309867	EH38E3263911	dELS,CTCF-bound	Distal enhancer-like cCRE, CTCF-bound	NA:FHOD3	FALSE	chr18-36309366-36309866:FHOD3	Loss	13852	0.278881	Up in tumor	Up in tumor	Down in mets	Not tested
PDAC	FLNA	chrX-154368628-154369128	0.0934582	8.41299	1.99842e-17	FLNA	Intron	chrX-154364845-154375533	GH0XJ154364	Promoter/Enhancer	chrX-154368900-154369130	Promoter	chrX-154368743-154369093	EH38E3949515	dELS,CTCF-bound	Distal enhancer-like cCRE, CTCF-bound	GH0XJ154364:FLNA	FALSE	chrX-154368628-154369128:FLNA	Gain	909	0.0183008	Up in tumor	Up in tumor	Not tested	Not a DEG
PDAC	FLNA	chrX-154368628-154369128	0.0934582	8.41299	1.99842e-17	FLNA	Intron	chrX-154364845-154375533	GH0XJ154364	Promoter/Enhancer	chrX-154368900-154369130	Promoter	chrX-154368743-154369093	EH38E3949515	dELS,CTCF-bound	Distal enhancer-like cCRE, CTCF-bound	GH0XJ154364:FLNA	FALSE	chrX-154368628-154369128:FLNA	Loss	910	0.0183209	Up in tumor	Up in tumor	Not tested	Not a DEG
PDAC	FLNB	chr3-57958842-57959342	0.127447	7.64266	1.06391e-14		Distal				chr3-57958980-57959120	Enhancer					NA:FLNB	FALSE	chr3-57958842-57959342:FLNB	Gain	5390	0.108516	Up in tumor	Up in tumor	Down in mets	Down in mets
PDAC	FLNB	chr3-57958842-57959342	0.127447	7.64266	1.06391e-14		Distal				chr3-57958980-57959120	Enhancer					NA:FLNB	FALSE	chr3-57958842-57959342:FLNB	Loss	7217	0.145299	Up in tumor	Up in tumor	Down in mets	Down in mets
PDAC	FLNB	chr3-57958842-57959342	0.127447	7.64266	1.06391e-14		Distal				chr3-57959090-57959225	Enhancer					NA:FLNB	FALSE	chr3-57958842-57959342:FLNB	Gain	5390	0.108516	Up in tumor	Up in tumor	Down in mets	Down in mets
PDAC	FLNB	chr3-57958842-57959342	0.127447	7.64266	1.06391e-14		Distal				chr3-57959090-57959225	Enhancer					NA:FLNB	FALSE	chr3-57958842-57959342:FLNB	Loss	7217	0.145299	Up in tumor	Up in tumor	Down in mets	Down in mets
PDAC	FLNB	chr3-57959716-57960216	0.145837	11.2632	9.97045e-30		Distal				chr3-57959960-57960180	Enhancer	chr3-57959701-57959868	EH38E3517355	dELS,CTCF-bound	Distal enhancer-like cCRE, CTCF-bound	NA:FLNB	FALSE	chr3-57959716-57960216:FLNB	Gain	5390	0.108516	Up in tumor	Up in tumor	Down in mets	Down in mets
PDAC	FLNB	chr3-57959716-57960216	0.145837	11.2632	9.97045e-30		Distal				chr3-57959960-57960180	Enhancer	chr3-57959701-57959868	EH38E3517355	dELS,CTCF-bound	Distal enhancer-like cCRE, CTCF-bound	NA:FLNB	FALSE	chr3-57959716-57960216:FLNB	Loss	7217	0.145299	Up in tumor	Up in tumor	Down in mets	Down in mets
PDAC	FLNB	chr3-57959716-57960216	0.145837	11.2632	9.97045e-30		Distal				chr3-57959960-57960180	Enhancer	chr3-57959954-57960231	EH38E2205820	dELS	Distal enhancer-like cCRE	NA:FLNB	FALSE	chr3-57959716-57960216:FLNB	Gain	5390	0.108516	Up in tumor	Up in tumor	Down in mets	Down in mets
PDAC	FLNB	chr3-57959716-57960216	0.145837	11.2632	9.97045e-30		Distal				chr3-57959960-57960180	Enhancer	chr3-57959954-57960231	EH38E2205820	dELS	Distal enhancer-like cCRE	NA:FLNB	FALSE	chr3-57959716-57960216:FLNB	Loss	7217	0.145299	Up in tumor	Up in tumor	Down in mets	Down in mets
PDAC	FLNB	chr3-57969689-57970189	0.165544	10.9885	2.17148e-28		Distal	chr3-57966734-57976100	GH03J057966	Enhancer	chr3-57969857-57970161	Enhancer	chr3-57969845-57970194	EH38E3517363	dELS	Distal enhancer-like cCRE	GH03J057966:FLNB	TRUE	chr3-57969689-57970189:FLNB	Gain	5390	0.108516	Up in tumor	Up in tumor	Down in mets	Down in mets
PDAC	FLNB	chr3-57969689-57970189	0.165544	10.9885	2.17148e-28		Distal	chr3-57966734-57976100	GH03J057966	Enhancer	chr3-57969857-57970161	Enhancer	chr3-57969845-57970194	EH38E3517363	dELS	Distal enhancer-like cCRE	GH03J057966:FLNB	TRUE	chr3-57969689-57970189:FLNB	Loss	7217	0.145299	Up in tumor	Up in tumor	Down in mets	Down in mets
PDAC	FLNB	chr3-57977642-57978142	0.129188	11.9129	5.07021e-33	FLNB	Distal				chr3-57977860-57978064	Enhancer	chr3-57977789-57978128	EH38E3517370	dELS,CTCF-bound	Distal enhancer-like cCRE, CTCF-bound	NA:FLNB	FALSE	chr3-57977642-57978142:FLNB	Gain	5390	0.108516	Up in tumor	Up in tumor	Down in mets	Down in mets
PDAC	FLNB	chr3-57977642-57978142	0.129188	11.9129	5.07021e-33	FLNB	Distal				chr3-57977860-57978064	Enhancer	chr3-57977789-57978128	EH38E3517370	dELS,CTCF-bound	Distal enhancer-like cCRE, CTCF-bound	NA:FLNB	FALSE	chr3-57977642-57978142:FLNB	Loss	7217	0.145299	Up in tumor	Up in tumor	Down in mets	Down in mets
PDAC	FLNB	chr3-57978253-57978753	0.138179	12.4413	7.80213e-36	FLNB	Distal				chr3-57978400-57978600	Enhancer	chr3-57978323-57978657	EH38E3517371	dELS	Distal enhancer-like cCRE	NA:FLNB	FALSE	chr3-57978253-57978753:FLNB	Gain	5390	0.108516	Up in tumor	Up in tumor	Down in mets	Down in mets
PDAC	FLNB	chr3-57978253-57978753	0.138179	12.4413	7.80213e-36	FLNB	Distal				chr3-57978400-57978600	Enhancer	chr3-57978323-57978657	EH38E3517371	dELS	Distal enhancer-like cCRE	NA:FLNB	FALSE	chr3-57978253-57978753:FLNB	Loss	7217	0.145299	Up in tumor	Up in tumor	Down in mets	Down in mets
PDAC	FLNB	chr3-58000442-58000942	0.143132	9.81989	4.6221e-23	FLNB	Distal	chr3-57997537-58001704	GH03J057997	Enhancer			chr3-58000476-58000631	EH38E3517392	dELS,CTCF-bound	Distal enhancer-like cCRE, CTCF-bound	GH03J057997:FLNB	TRUE	chr3-58000442-58000942:FLNB	Gain	5390	0.108516	Up in tumor	Up in tumor	Down in mets	Down in mets
PDAC	FLNB	chr3-58000442-58000942	0.143132	9.81989	4.6221e-23	FLNB	Distal	chr3-57997537-58001704	GH03J057997	Enhancer			chr3-58000476-58000631	EH38E3517392	dELS,CTCF-bound	Distal enhancer-like cCRE, CTCF-bound	GH03J057997:FLNB	TRUE	chr3-58000442-58000942:FLNB	Loss	7217	0.145299	Up in tumor	Up in tumor	Down in mets	Down in mets
PDAC	FTH1	chr11-62044596-62045096	0.069609	8.55165	6.06695e-18		Distal	chr11-62041385-62049469	GH11J062041	Enhancer	chr11-62044597-62044721	Enhancer	chr11-62044739-62045077	EH38E1542296	dELS	Distal enhancer-like cCRE	GH11J062041:FTH1	FALSE	chr11-62044596-62045096:FTH1	Gain	6487	0.130602	Up in tumor	Up in tumor	Down in mets	Not tested
PDAC	FTH1	chr11-62044596-62045096	0.069609	8.55165	6.06695e-18		Distal	chr11-62041385-62049469	GH11J062041	Enhancer	chr11-62044597-62044721	Enhancer	chr11-62044739-62045077	EH38E1542296	dELS	Distal enhancer-like cCRE	GH11J062041:FTH1	FALSE	chr11-62044596-62045096:FTH1	Loss	310	0.00624119	Up in tumor	Up in tumor	Down in mets	Not tested
PDAC	FTH1	chr11-62044596-62045096	0.069609	8.55165	6.06695e-18		Distal	chr11-62041385-62049469	GH11J062041	Enhancer	chr11-62044680-62044960	Enhancer	chr11-62044739-62045077	EH38E1542296	dELS	Distal enhancer-like cCRE	GH11J062041:FTH1	FALSE	chr11-62044596-62045096:FTH1	Gain	6487	0.130602	Up in tumor	Up in tumor	Down in mets	Not tested
PDAC	FTH1	chr11-62044596-62045096	0.069609	8.55165	6.06695e-18		Distal	chr11-62041385-62049469	GH11J062041	Enhancer	chr11-62044680-62044960	Enhancer	chr11-62044739-62045077	EH38E1542296	dELS	Distal enhancer-like cCRE	GH11J062041:FTH1	FALSE	chr11-62044596-62045096:FTH1	Loss	310	0.00624119	Up in tumor	Up in tumor	Down in mets	Not tested
PDAC	GLUD1	chr10-86971986-86972486	0.0786626	7.38895	7.39941e-14		Promoter	chr10-86965953-86973708	GH10J086965	Promoter/Enhancer			chr10-86972167-86972382	EH38E1485645	pELS,CTCF-bound	Proximal enhancer-like cCRE, CTCF-bound	GH10J086965:GLUD1	FALSE	chr10-86971986-86972486:GLUD1	Gain	2873	0.0578418	Up in tumor	Up in tumor	Down in mets	Down in mets
PDAC	GLUD1	chr10-86971986-86972486	0.0786626	7.38895	7.39941e-14		Promoter	chr10-86965953-86973708	GH10J086965	Promoter/Enhancer			chr10-86972167-86972382	EH38E1485645	pELS,CTCF-bound	Proximal enhancer-like cCRE, CTCF-bound	GH10J086965:GLUD1	FALSE	chr10-86971986-86972486:GLUD1	Loss	6707	0.135031	Up in tumor	Up in tumor	Down in mets	Down in mets
PDAC	GREB1L	chr18-21390966-21391466	0.0741059	9.98756	8.63899e-24	GREB1L	Intron				chr18-21391040-21391660	Enhancer	chr18-21391085-21391411	EH38E3259187	dELS	Distal enhancer-like cCRE	NA:GREB1L	FALSE	chr18-21390966-21391466:GREB1L	Gain	5060	0.101872	Up in tumor	Up in tumor	Down in mets	Not a DEG
PDAC	GREB1L	chr18-21390966-21391466	0.0741059	9.98756	8.63899e-24	GREB1L	Intron				chr18-21391040-21391660	Enhancer	chr18-21391085-21391411	EH38E3259187	dELS	Distal enhancer-like cCRE	NA:GREB1L	FALSE	chr18-21390966-21391466:GREB1L	Loss	7543	0.151862	Up in tumor	Up in tumor	Down in mets	Not a DEG
PDAC	GREB1L	chr18-21390966-21391466	0.0741059	9.98756	8.63899e-24	GREB1L	Intron				chr18-21391060-21391244	Enhancer	chr18-21391085-21391411	EH38E3259187	dELS	Distal enhancer-like cCRE	NA:GREB1L	FALSE	chr18-21390966-21391466:GREB1L	Gain	5060	0.101872	Up in tumor	Up in tumor	Down in mets	Not a DEG
PDAC	GREB1L	chr18-21390966-21391466	0.0741059	9.98756	8.63899e-24	GREB1L	Intron				chr18-21391060-21391244	Enhancer	chr18-21391085-21391411	EH38E3259187	dELS	Distal enhancer-like cCRE	NA:GREB1L	FALSE	chr18-21390966-21391466:GREB1L	Loss	7543	0.151862	Up in tumor	Up in tumor	Down in mets	Not a DEG
PDAC	GREB1L	chr18-21439328-21439828	0.0728978	8.8062	6.47324e-19	GREB1L	Exon				chr18-21439371-21439598	Enhancer	chr18-21439538-21439882	EH38E3259196	dELS	Distal enhancer-like cCRE	NA:GREB1L	FALSE	chr18-21439328-21439828:GREB1L	Gain	5060	0.101872	Up in tumor	Up in tumor	Not tested	Not a DEG
PDAC	GREB1L	chr18-21439328-21439828	0.0728978	8.8062	6.47324e-19	GREB1L	Exon				chr18-21439371-21439598	Enhancer	chr18-21439538-21439882	EH38E3259196	dELS	Distal enhancer-like cCRE	NA:GREB1L	FALSE	chr18-21439328-21439828:GREB1L	Loss	7543	0.151862	Up in tumor	Up in tumor	Not tested	Not a DEG
PDAC	GREB1L	chr18-21439328-21439828	0.0728978	8.8062	6.47324e-19	GREB1L	Exon				chr18-21439592-21439860	Enhancer	chr18-21439538-21439882	EH38E3259196	dELS	Distal enhancer-like cCRE	NA:GREB1L	FALSE	chr18-21439328-21439828:GREB1L	Gain	5060	0.101872	Up in tumor	Up in tumor	Not tested	Not a DEG
PDAC	GREB1L	chr18-21439328-21439828	0.0728978	8.8062	6.47324e-19	GREB1L	Exon				chr18-21439592-21439860	Enhancer	chr18-21439538-21439882	EH38E3259196	dELS	Distal enhancer-like cCRE	NA:GREB1L	FALSE	chr18-21439328-21439828:GREB1L	Loss	7543	0.151862	Up in tumor	Up in tumor	Not tested	Not a DEG
PDAC	HMGA2	chr12-65631490-65631990	0.116067	11.3974	2.15334e-30	LOC105369187	Intron				chr12-65631660-65631900	Enhancer	chr12-65631581-65631930	EH38E1620384	dELS	Distal enhancer-like cCRE	NA:HMGA2	FALSE	chr12-65631490-65631990:HMGA2	Gain	9610	0.193477	Up in tumor	Up in tumor	Not tested	Not tested
PDAC	HMGA2	chr12-65631490-65631990	0.116067	11.3974	2.15334e-30	LOC105369187	Intron				chr12-65631660-65631900	Enhancer	chr12-65631581-65631930	EH38E1620384	dELS	Distal enhancer-like cCRE	NA:HMGA2	FALSE	chr12-65631490-65631990:HMGA2	Loss	2005	0.0403664	Up in tumor	Up in tumor	Not tested	Not tested
PDAC	HPCAL1	chr2-10289784-10290284	0.0642408	6.5375	3.12772e-11		Distal				chr2-10289936-10290120	Enhancer	chr2-10289858-10290208	EH38E1972585	dELS	Distal enhancer-like cCRE	NA:HPCAL1	FALSE	chr2-10289784-10290284:HPCAL1	Gain	5615	0.113046	Up in tumor	Up in tumor	Down in mets	Down in mets
PDAC	HPCAL1	chr2-10289784-10290284	0.0642408	6.5375	3.12772e-11		Distal				chr2-10289936-10290120	Enhancer	chr2-10289858-10290208	EH38E1972585	dELS	Distal enhancer-like cCRE	NA:HPCAL1	FALSE	chr2-10289784-10290284:HPCAL1	Loss	5234	0.105375	Up in tumor	Up in tumor	Down in mets	Down in mets
PDAC	HPCAL1	chr2-10514605-10515105	0.0508114	7.16438	3.90703e-13		Distal				chr2-10514760-10514820	Enhancer	chr2-10514787-10515125	EH38E3324742	dELS	Distal enhancer-like cCRE	NA:HPCAL1	FALSE	chr2-10514605-10515105:HPCAL1	Gain	5615	0.113046	Up in tumor	Up in tumor	Not tested	Down in mets
PDAC	HPCAL1	chr2-10514605-10515105	0.0508114	7.16438	3.90703e-13		Distal				chr2-10514760-10514820	Enhancer	chr2-10514787-10515125	EH38E3324742	dELS	Distal enhancer-like cCRE	NA:HPCAL1	FALSE	chr2-10514605-10515105:HPCAL1	Loss	5234	0.105375	Up in tumor	Up in tumor	Not tested	Down in mets
PDAC	HPCAL1	chr2-10514605-10515105	0.0508114	7.16438	3.90703e-13		Distal				chr2-10514813-10515040	Enhancer	chr2-10514787-10515125	EH38E3324742	dELS	Distal enhancer-like cCRE	NA:HPCAL1	FALSE	chr2-10514605-10515105:HPCAL1	Gain	5615	0.113046	Up in tumor	Up in tumor	Not tested	Down in mets
PDAC	HPCAL1	chr2-10514605-10515105	0.0508114	7.16438	3.90703e-13		Distal				chr2-10514813-10515040	Enhancer	chr2-10514787-10515125	EH38E3324742	dELS	Distal enhancer-like cCRE	NA:HPCAL1	FALSE	chr2-10514605-10515105:HPCAL1	Loss	5234	0.105375	Up in tumor	Up in tumor	Not tested	Down in mets
PDAC	HRH1	chr3-11136689-11137189	0.0692235	11.0976	6.44452e-29	HRH1	Promoter						chr3-11136875-11137222	EH38E2178211	PLS,CTCF-bound	Promoter-like cCRE, CTCF-bound	NA:HRH1	FALSE	chr3-11136689-11137189:HRH1	Gain	29	0.000583853	Up in tumor	Up in tumor	Not tested	Not tested
PDAC	HRH1	chr3-11136689-11137189	0.0692235	11.0976	6.44452e-29	HRH1	Promoter						chr3-11136875-11137222	EH38E2178211	PLS,CTCF-bound	Promoter-like cCRE, CTCF-bound	NA:HRH1	FALSE	chr3-11136689-11137189:HRH1	Loss	5771	0.116187	Up in tumor	Up in tumor	Not tested	Not tested
PDAC	IGFBP3	chr7-46220028-46220528	0.0697426	6.30746	1.4183e-10		Distal				chr7-46220195-46220400	Enhancer	chr7-46220134-46220479	EH38E3772378	dELS	Distal enhancer-like cCRE	NA:IGFBP3	FALSE	chr7-46220028-46220528:IGFBP3	Loss	496	0.00998591	Up in tumor	Up in tumor	Down in mets	Down in mets
PDAC	IGFBP3	chr7-46220028-46220528	0.0697426	6.30746	1.4183e-10		Distal				chr7-46220280-46220560	Enhancer	chr7-46220134-46220479	EH38E3772378	dELS	Distal enhancer-like cCRE	NA:IGFBP3	FALSE	chr7-46220028-46220528:IGFBP3	Loss	496	0.00998591	Up in tumor	Up in tumor	Down in mets	Down in mets
PDAC	ILF3	chr19-10568834-10569334	0.181652	11.1145	5.33093e-29	CDKN2D	Promoter	chr19-10564497-10570287	GH19J010564	Promoter/Enhancer	chr19-10568973-10569240	Promoter	chr19-10568887-10569236	EH38E3289616	PLS,CTCF-bound	Promoter-like cCRE, CTCF-bound	GH19J010564:ILF3	FALSE	chr19-10568834-10569334:ILF3	Gain	9231	0.185847	Up in tumor	Up in tumor	Down in mets	Down in mets
PDAC	ILF3	chr19-10568834-10569334	0.181652	11.1145	5.33093e-29	CDKN2D	Promoter	chr19-10564497-10570287	GH19J010564	Promoter/Enhancer	chr19-10568973-10569240	Promoter	chr19-10568887-10569236	EH38E3289616	PLS,CTCF-bound	Promoter-like cCRE, CTCF-bound	GH19J010564:ILF3	FALSE	chr19-10568834-10569334:ILF3	Loss	2415	0.0486209	Up in tumor	Up in tumor	Down in mets	Down in mets
PDAC	ILF3	chr19-10625184-10625684	0.147736	9.96515	1.08275e-23	SLC44A2	Promoter	chr19-10624345-10626486	GH19J010624	Promoter/Enhancer	chr19-10625240-10625512	Promoter	chr19-10625284-10625625	EH38E3289665	PLS,CTCF-bound	Promoter-like cCRE, CTCF-bound	GH19J010624:ILF3	FALSE	chr19-10625184-10625684:ILF3	Gain	9231	0.185847	Up in tumor	Up in tumor	Down in mets	Down in mets
PDAC	ILF3	chr19-10625184-10625684	0.147736	9.96515	1.08275e-23	SLC44A2	Promoter	chr19-10624345-10626486	GH19J010624	Promoter/Enhancer	chr19-10625240-10625512	Promoter	chr19-10625284-10625625	EH38E3289665	PLS,CTCF-bound	Promoter-like cCRE, CTCF-bound	GH19J010624:ILF3	FALSE	chr19-10625184-10625684:ILF3	Loss	2415	0.0486209	Up in tumor	Up in tumor	Down in mets	Down in mets
PDAC	ILF3	chr19-10625184-10625684	0.147736	9.96515	1.08275e-23	SLC44A2	Promoter	chr19-10624345-10626486	GH19J010624	Promoter/Enhancer	chr19-10625373-10625561	Promoter	chr19-10625284-10625625	EH38E3289665	PLS,CTCF-bound	Promoter-like cCRE, CTCF-bound	GH19J010624:ILF3	FALSE	chr19-10625184-10625684:ILF3	Gain	9231	0.185847	Up in tumor	Up in tumor	Down in mets	Down in mets
PDAC	ILF3	chr19-10625184-10625684	0.147736	9.96515	1.08275e-23	SLC44A2	Promoter	chr19-10624345-10626486	GH19J010624	Promoter/Enhancer	chr19-10625373-10625561	Promoter	chr19-10625284-10625625	EH38E3289665	PLS,CTCF-bound	Promoter-like cCRE, CTCF-bound	GH19J010624:ILF3	FALSE	chr19-10625184-10625684:ILF3	Loss	2415	0.0486209	Up in tumor	Up in tumor	Down in mets	Down in mets
PDAC	ILF3	chr19-10717442-10717942	0.185624	25.1427	8.49134e-140	DNM2	Promoter	chr19-10717286-10721023	GH19J010717	Promoter/Enhancer	chr19-10717360-10718520	Promoter	chr19-10717416-10717584	EH38E3289772	pELS,CTCF-bound	Proximal enhancer-like cCRE, CTCF-bound	GH19J010717:ILF3	FALSE	chr19-10717442-10717942:ILF3	Gain	9231	0.185847	Up in tumor	Up in tumor	Down in mets	Down in mets
PDAC	ILF3	chr19-10717442-10717942	0.185624	25.1427	8.49134e-140	DNM2	Promoter	chr19-10717286-10721023	GH19J010717	Promoter/Enhancer	chr19-10717360-10718520	Promoter	chr19-10717416-10717584	EH38E3289772	pELS,CTCF-bound	Proximal enhancer-like cCRE, CTCF-bound	GH19J010717:ILF3	FALSE	chr19-10717442-10717942:ILF3	Loss	2415	0.0486209	Up in tumor	Up in tumor	Down in mets	Down in mets
PDAC	ILF3	chr19-10717442-10717942	0.185624	25.1427	8.49134e-140	DNM2	Promoter	chr19-10717286-10721023	GH19J010717	Promoter/Enhancer	chr19-10717360-10718520	Promoter	chr19-10717623-10717972	EH38E3289773	pELS,CTCF-bound	Proximal enhancer-like cCRE, CTCF-bound	GH19J010717:ILF3	FALSE	chr19-10717442-10717942:ILF3	Gain	9231	0.185847	Up in tumor	Up in tumor	Down in mets	Down in mets
PDAC	ILF3	chr19-10717442-10717942	0.185624	25.1427	8.49134e-140	DNM2	Promoter	chr19-10717286-10721023	GH19J010717	Promoter/Enhancer	chr19-10717360-10718520	Promoter	chr19-10717623-10717972	EH38E3289773	pELS,CTCF-bound	Proximal enhancer-like cCRE, CTCF-bound	GH19J010717:ILF3	FALSE	chr19-10717442-10717942:ILF3	Loss	2415	0.0486209	Up in tumor	Up in tumor	Down in mets	Down in mets
PDAC	ILF3	chr19-10759676-10760176	0.122075	12.5406	2.23667e-36	DNM2	5'	chr19-10757801-10767615	GH19J010757	Enhancer			chr19-10759700-10760050	EH38E1938620	dELS,CTCF-bound	Distal enhancer-like cCRE, CTCF-bound	GH19J010757:ILF3	FALSE	chr19-10759676-10760176:ILF3	Gain	9231	0.185847	Up in tumor	Up in tumor	Down in mets	Down in mets
PDAC	ILF3	chr19-10759676-10760176	0.122075	12.5406	2.23667e-36	DNM2	5'	chr19-10757801-10767615	GH19J010757	Enhancer			chr19-10759700-10760050	EH38E1938620	dELS,CTCF-bound	Distal enhancer-like cCRE, CTCF-bound	GH19J010757:ILF3	FALSE	chr19-10759676-10760176:ILF3	Loss	2415	0.0486209	Up in tumor	Up in tumor	Down in mets	Down in mets
PDAC	IQSEC1	chr3-12999309-12999809	0.0501425	5.31565	5.31399e-08	IQSEC1	Intron	chr3-12998600-13000970	GH03J012998	Enhancer	chr3-12999460-12999700	Enhancer	chr3-12999388-12999735	EH38E3496623	dELS,CTCF-bound	Distal enhancer-like cCRE, CTCF-bound	GH03J012998:IQSEC1	TRUE	chr3-12999309-12999809:IQSEC1	Gain	29	0.000583853	Up in tumor	Up in tumor	Not tested	Down in mets
PDAC	IQSEC1	chr3-12999309-12999809	0.0501425	5.31565	5.31399e-08	IQSEC1	Intron	chr3-12998600-13000970	GH03J012998	Enhancer	chr3-12999460-12999700	Enhancer	chr3-12999388-12999735	EH38E3496623	dELS,CTCF-bound	Distal enhancer-like cCRE, CTCF-bound	GH03J012998:IQSEC1	TRUE	chr3-12999309-12999809:IQSEC1	Loss	6501	0.130884	Up in tumor	Up in tumor	Not tested	Down in mets
PDAC	IQSEC1	chr3-13011464-13011964	0.060085	7.94271	9.89022e-16	IQSEC1	Intron	chr3-13001829-13024396	GH03J013001	Enhancer	chr3-13011620-13011840	Enhancer	chr3-13011553-13011903	EH38E3496642	dELS,CTCF-bound	Distal enhancer-like cCRE, CTCF-bound	GH03J013001:IQSEC1	TRUE	chr3-13011464-13011964:IQSEC1	Gain	29	0.000583853	Up in tumor	Up in tumor	Not tested	Down in mets
PDAC	IQSEC1	chr3-13011464-13011964	0.060085	7.94271	9.89022e-16	IQSEC1	Intron	chr3-13001829-13024396	GH03J013001	Enhancer	chr3-13011620-13011840	Enhancer	chr3-13011553-13011903	EH38E3496642	dELS,CTCF-bound	Distal enhancer-like cCRE, CTCF-bound	GH03J013001:IQSEC1	TRUE	chr3-13011464-13011964:IQSEC1	Loss	6501	0.130884	Up in tumor	Up in tumor	Not tested	Down in mets
PDAC	IQSEC1	chr3-13110611-13111111	0.0709919	7.98024	7.30217e-16	IQSEC1	Distal	chr3-13108548-13113255	GH03J013108	Enhancer	chr3-13110660-13111120	Enhancer	chr3-13110642-13110991	EH38E3496791	dELS,CTCF-bound	Distal enhancer-like cCRE, CTCF-bound	GH03J013108:IQSEC1	TRUE	chr3-13110611-13111111:IQSEC1	Gain	29	0.000583853	Up in tumor	Up in tumor	Down in mets	Down in mets
PDAC	IQSEC1	chr3-13110611-13111111	0.0709919	7.98024	7.30217e-16	IQSEC1	Distal	chr3-13108548-13113255	GH03J013108	Enhancer	chr3-13110660-13111120	Enhancer	chr3-13110642-13110991	EH38E3496791	dELS,CTCF-bound	Distal enhancer-like cCRE, CTCF-bound	GH03J013108:IQSEC1	TRUE	chr3-13110611-13111111:IQSEC1	Loss	6501	0.130884	Up in tumor	Up in tumor	Down in mets	Down in mets
PDAC	IQSEC1	chr3-13110611-13111111	0.0709919	7.98024	7.30217e-16	IQSEC1	Distal	chr3-13108548-13113255	GH03J013108	Enhancer	chr3-13110718-13110945	Enhancer	chr3-13110642-13110991	EH38E3496791	dELS,CTCF-bound	Distal enhancer-like cCRE, CTCF-bound	GH03J013108:IQSEC1	TRUE	chr3-13110611-13111111:IQSEC1	Gain	29	0.000583853	Up in tumor	Up in tumor	Down in mets	Down in mets
PDAC	IQSEC1	chr3-13110611-13111111	0.0709919	7.98024	7.30217e-16	IQSEC1	Distal	chr3-13108548-13113255	GH03J013108	Enhancer	chr3-13110718-13110945	Enhancer	chr3-13110642-13110991	EH38E3496791	dELS,CTCF-bound	Distal enhancer-like cCRE, CTCF-bound	GH03J013108:IQSEC1	TRUE	chr3-13110611-13111111:IQSEC1	Loss	6501	0.130884	Up in tumor	Up in tumor	Down in mets	Down in mets
PDAC	KLF6	chr10-3467301-3467801	0.0766512	7.6347	1.13175e-14	LINC02669	Distal										NA:KLF6	FALSE	chr10-3467301-3467801:KLF6	Gain	1546	0.0311254	Up in tumor	Up in tumor	Down in mets	Down in mets
PDAC	KLF6	chr10-3467301-3467801	0.0766512	7.6347	1.13175e-14	LINC02669	Distal										NA:KLF6	FALSE	chr10-3467301-3467801:KLF6	Loss	12331	0.248259	Up in tumor	Up in tumor	Down in mets	Down in mets
PDAC	KLF7	chr2-207334471-207334971	0.0710768	9.09401	4.7728e-20	MIR1302-4	Intron										NA:KLF7	FALSE	chr2-207334471-207334971:KLF7	Gain	3662	0.0737266	Up in tumor	Up in tumor	Down in mets	Not tested
PDAC	KLF7	chr2-207334471-207334971	0.0710768	9.09401	4.7728e-20	MIR1302-4	Intron										NA:KLF7	FALSE	chr2-207334471-207334971:KLF7	Loss	1197	0.0240991	Up in tumor	Up in tumor	Down in mets	Not tested
PDAC	KLF7	chr2-207394774-207395274	0.102162	14.606	1.28499e-48	MIR1302-4	Intron				chr2-207394880-207395258	Enhancer	chr2-207394879-207395226	EH38E2069697	dELS	Distal enhancer-like cCRE	NA:KLF7	FALSE	chr2-207394774-207395274:KLF7	Gain	3662	0.0737266	Up in tumor	Up in tumor	Down in mets	Not tested
PDAC	KLF7	chr2-207394774-207395274	0.102162	14.606	1.28499e-48	MIR1302-4	Intron				chr2-207394880-207395258	Enhancer	chr2-207394879-207395226	EH38E2069697	dELS	Distal enhancer-like cCRE	NA:KLF7	FALSE	chr2-207394774-207395274:KLF7	Loss	1197	0.0240991	Up in tumor	Up in tumor	Down in mets	Not tested
PDAC	LHFPL2	chr5-78699417-78699917	0.0585603	9.76352	8.07299e-23		Intron	chr5-78697920-78701395	GH05J078697	Enhancer	chr5-78699580-78699900	Enhancer	chr5-78699587-78699822	EH38E3645106	dELS	Distal enhancer-like cCRE	GH05J078697:LHFPL2	TRUE	chr5-78699417-78699917:LHFPL2	Gain	281	0.00565734	Up in tumor	Up in tumor	Not tested	Not tested
PDAC	LHFPL2	chr5-78699417-78699917	0.0585603	9.76352	8.07299e-23		Intron	chr5-78697920-78701395	GH05J078697	Enhancer	chr5-78699580-78699900	Enhancer	chr5-78699587-78699822	EH38E3645106	dELS	Distal enhancer-like cCRE	GH05J078697:LHFPL2	TRUE	chr5-78699417-78699917:LHFPL2	Loss	12133	0.244272	Up in tumor	Up in tumor	Not tested	Not tested
PDAC	LINC00511	chr17-72717572-72718072	0.0737154	8.78381	7.9017e-19	SLC39A11	Intron				chr17-72717740-72717957	Enhancer	chr17-72717667-72718016	EH38E3241103	dELS	Distal enhancer-like cCRE	NA:LINC00511	FALSE	chr17-72717572-72718072:LINC00511	Gain	7795	0.156936	Up in tumor	Up in tumor	Down in mets	Down in mets
PDAC	LINC00511	chr17-72717572-72718072	0.0737154	8.78381	7.9017e-19	SLC39A11	Intron				chr17-72717740-72717957	Enhancer	chr17-72717667-72718016	EH38E3241103	dELS	Distal enhancer-like cCRE	NA:LINC00511	FALSE	chr17-72717572-72718072:LINC00511	Loss	7949	0.160036	Up in tumor	Up in tumor	Down in mets	Down in mets
PDAC	LINC00511	chr17-72931553-72932053	0.0678079	8.13818	2.00632e-16	SLC39A11	Intron				chr17-72931748-72931960	Enhancer	chr17-72931654-72931979	EH38E1883812	dELS	Distal enhancer-like cCRE	NA:LINC00511	FALSE	chr17-72931553-72932053:LINC00511	Gain	7795	0.156936	Up in tumor	Up in tumor	Down in mets	Down in mets
PDAC	LINC00511	chr17-72931553-72932053	0.0678079	8.13818	2.00632e-16	SLC39A11	Intron				chr17-72931748-72931960	Enhancer	chr17-72931654-72931979	EH38E1883812	dELS	Distal enhancer-like cCRE	NA:LINC00511	FALSE	chr17-72931553-72932053:LINC00511	Loss	7949	0.160036	Up in tumor	Up in tumor	Down in mets	Down in mets
PDAC	LINC00511	chr17-72977625-72978125	0.0654729	7.23949	2.25183e-13	SLC39A11	Intron	chr17-72976263-72978926	GH17J072976	Enhancer	chr17-72977850-72978060	Enhancer	chr17-72977804-72978127	EH38E1883856	dELS	Distal enhancer-like cCRE	GH17J072976:LINC00511	FALSE	chr17-72977625-72978125:LINC00511	Gain	7795	0.156936	Up in tumor	Up in tumor	Down in mets	Down in mets
PDAC	LINC00511	chr17-72977625-72978125	0.0654729	7.23949	2.25183e-13	SLC39A11	Intron	chr17-72976263-72978926	GH17J072976	Enhancer	chr17-72977850-72978060	Enhancer	chr17-72977804-72978127	EH38E1883856	dELS	Distal enhancer-like cCRE	GH17J072976:LINC00511	FALSE	chr17-72977625-72978125:LINC00511	Loss	7949	0.160036	Up in tumor	Up in tumor	Down in mets	Down in mets
PDAC	LRRC8A	chr9-128899884-128900384	0.062838	8.74543	1.11082e-18	LRRC8A	Intron	chr9-128897996-128904799	GH09J128897	Enhancer	chr9-128899960-128900240	Enhancer	chr9-128899962-128900301	EH38E3911454	dELS,CTCF-bound	Distal enhancer-like cCRE, CTCF-bound	GH09J128897:LRRC8A	FALSE	chr9-128899884-128900384:LRRC8A	Gain	1659	0.0334004	Up in tumor	Up in tumor	Down in mets	Not tested
PDAC	LRRC8A	chr9-128899884-128900384	0.062838	8.74543	1.11082e-18	LRRC8A	Intron	chr9-128897996-128904799	GH09J128897	Enhancer	chr9-128899960-128900240	Enhancer	chr9-128899962-128900301	EH38E3911454	dELS,CTCF-bound	Distal enhancer-like cCRE, CTCF-bound	GH09J128897:LRRC8A	FALSE	chr9-128899884-128900384:LRRC8A	Loss	3604	0.0725589	Up in tumor	Up in tumor	Down in mets	Not tested
PDAC	LRRC8A	chr9-128899884-128900384	0.062838	8.74543	1.11082e-18	LRRC8A	Intron	chr9-128897996-128904799	GH09J128897	Enhancer	chr9-128899979-128900160	Enhancer	chr9-128899962-128900301	EH38E3911454	dELS,CTCF-bound	Distal enhancer-like cCRE, CTCF-bound	GH09J128897:LRRC8A	FALSE	chr9-128899884-128900384:LRRC8A	Gain	1659	0.0334004	Up in tumor	Up in tumor	Down in mets	Not tested
PDAC	LRRC8A	chr9-128899884-128900384	0.062838	8.74543	1.11082e-18	LRRC8A	Intron	chr9-128897996-128904799	GH09J128897	Enhancer	chr9-128899979-128900160	Enhancer	chr9-128899962-128900301	EH38E3911454	dELS,CTCF-bound	Distal enhancer-like cCRE, CTCF-bound	GH09J128897:LRRC8A	FALSE	chr9-128899884-128900384:LRRC8A	Loss	3604	0.0725589	Up in tumor	Up in tumor	Down in mets	Not tested
PDAC	LRRC8A	chr9-128911414-128911914	0.0660413	6.73045	8.45714e-12	LRRC8A	Promoter	chr9-128909461-128915009	GH09J128909	Enhancer	chr9-128911400-128911480	Enhancer	chr9-128911584-128911874	EH38E3911470	dELS,CTCF-bound	Distal enhancer-like cCRE, CTCF-bound	GH09J128909:LRRC8A	TRUE	chr9-128911414-128911914:LRRC8A	Gain	1659	0.0334004	Up in tumor	Up in tumor	Not tested	Not tested
PDAC	LRRC8A	chr9-128911414-128911914	0.0660413	6.73045	8.45714e-12	LRRC8A	Promoter	chr9-128909461-128915009	GH09J128909	Enhancer	chr9-128911400-128911480	Enhancer	chr9-128911584-128911874	EH38E3911470	dELS,CTCF-bound	Distal enhancer-like cCRE, CTCF-bound	GH09J128909:LRRC8A	TRUE	chr9-128911414-128911914:LRRC8A	Loss	3604	0.0725589	Up in tumor	Up in tumor	Not tested	Not tested
PDAC	LRRC8A	chr9-128911414-128911914	0.0660413	6.73045	8.45714e-12	LRRC8A	Promoter	chr9-128909461-128915009	GH09J128909	Enhancer	chr9-128911600-128911841	Enhancer	chr9-128911584-128911874	EH38E3911470	dELS,CTCF-bound	Distal enhancer-like cCRE, CTCF-bound	GH09J128909:LRRC8A	TRUE	chr9-128911414-128911914:LRRC8A	Gain	1659	0.0334004	Up in tumor	Up in tumor	Not tested	Not tested
PDAC	LRRC8A	chr9-128911414-128911914	0.0660413	6.73045	8.45714e-12	LRRC8A	Promoter	chr9-128909461-128915009	GH09J128909	Enhancer	chr9-128911600-128911841	Enhancer	chr9-128911584-128911874	EH38E3911470	dELS,CTCF-bound	Distal enhancer-like cCRE, CTCF-bound	GH09J128909:LRRC8A	TRUE	chr9-128911414-128911914:LRRC8A	Loss	3604	0.0725589	Up in tumor	Up in tumor	Not tested	Not tested
PDAC	LRRC8A	chr9-128912332-128912832	0.0564721	6.23701	2.23e-10	LRRC8A	Promoter	chr9-128909461-128915009	GH09J128909	Enhancer	chr9-128912354-128912808	Enhancer	chr9-128912472-128912820	EH38E3911473	dELS,CTCF-bound	Distal enhancer-like cCRE, CTCF-bound	GH09J128909:LRRC8A	TRUE	chr9-128912332-128912832:LRRC8A	Gain	1659	0.0334004	Up in tumor	Up in tumor	Not tested	Not tested
PDAC	LRRC8A	chr9-128912332-128912832	0.0564721	6.23701	2.23e-10	LRRC8A	Promoter	chr9-128909461-128915009	GH09J128909	Enhancer	chr9-128912354-128912808	Enhancer	chr9-128912472-128912820	EH38E3911473	dELS,CTCF-bound	Distal enhancer-like cCRE, CTCF-bound	GH09J128909:LRRC8A	TRUE	chr9-128912332-128912832:LRRC8A	Loss	3604	0.0725589	Up in tumor	Up in tumor	Not tested	Not tested
PDAC	LRRC8A	chr9-128912332-128912832	0.0564721	6.23701	2.23e-10	LRRC8A	Promoter	chr9-128909461-128915009	GH09J128909	Enhancer	chr9-128912400-128912940	Enhancer	chr9-128912472-128912820	EH38E3911473	dELS,CTCF-bound	Distal enhancer-like cCRE, CTCF-bound	GH09J128909:LRRC8A	TRUE	chr9-128912332-128912832:LRRC8A	Gain	1659	0.0334004	Up in tumor	Up in tumor	Not tested	Not tested
PDAC	LRRC8A	chr9-128912332-128912832	0.0564721	6.23701	2.23e-10	LRRC8A	Promoter	chr9-128909461-128915009	GH09J128909	Enhancer	chr9-128912400-128912940	Enhancer	chr9-128912472-128912820	EH38E3911473	dELS,CTCF-bound	Distal enhancer-like cCRE, CTCF-bound	GH09J128909:LRRC8A	TRUE	chr9-128912332-128912832:LRRC8A	Loss	3604	0.0725589	Up in tumor	Up in tumor	Not tested	Not tested
PDAC	LRRC8A	chr9-128912332-128912832	0.0564721	6.23701	2.23e-10	LRRC8A	Promoter	chr9-128909461-128915009	GH09J128909	Enhancer	chr9-128912556-128912758	Enhancer	chr9-128912472-128912820	EH38E3911473	dELS,CTCF-bound	Distal enhancer-like cCRE, CTCF-bound	GH09J128909:LRRC8A	TRUE	chr9-128912332-128912832:LRRC8A	Gain	1659	0.0334004	Up in tumor	Up in tumor	Not tested	Not tested
PDAC	LRRC8A	chr9-128912332-128912832	0.0564721	6.23701	2.23e-10	LRRC8A	Promoter	chr9-128909461-128915009	GH09J128909	Enhancer	chr9-128912556-128912758	Enhancer	chr9-128912472-128912820	EH38E3911473	dELS,CTCF-bound	Distal enhancer-like cCRE, CTCF-bound	GH09J128909:LRRC8A	TRUE	chr9-128912332-128912832:LRRC8A	Loss	3604	0.0725589	Up in tumor	Up in tumor	Not tested	Not tested
PDAC	LRRFIP1	chr2-237432697-237433197	0.119082	11.4694	9.3961e-31		Exon	chr2-237429410-237436851	GH02J237429	Promoter/Enhancer			chr2-237432727-237433069	EH38E2087333	pELS,CTCF-bound	Proximal enhancer-like cCRE, CTCF-bound	GH02J237429:LRRFIP1	FALSE	chr2-237432697-237433197:LRRFIP1	Gain	7867	0.158385	Up in tumor	Up in tumor	Down in mets	Down in mets
PDAC	LRRFIP1	chr2-237687554-237688054	0.0914241	12.946	1.23697e-38	LRRFIP1	Intron	chr2-237685845-237698921	GH02J237685	Promoter/Enhancer	chr2-237687756-237687987	Enhancer	chr2-237687701-237688046	EH38E3410493	dELS,CTCF-bound	Distal enhancer-like cCRE, CTCF-bound	GH02J237685:LRRFIP1	TRUE	chr2-237687554-237688054:LRRFIP1	Gain	7867	0.158385	Up in tumor	Up in tumor	Down in mets	Down in mets
PDAC	MAP4K4	chr2-101630188-101630688	0.093889	8.95297	1.73026e-19	MAP4K4	Distal	chr2-101630264-101630783	GH02J101630	Enhancer	chr2-101630320-101630572	Enhancer	chr2-101630250-101630600	EH38E3361124	dELS,CTCF-bound	Distal enhancer-like cCRE, CTCF-bound	GH02J101630:MAP4K4	TRUE	chr2-101630188-101630688:MAP4K4	Gain	10694	0.215301	Up in tumor	Up in tumor	Down in mets	Down in mets
PDAC	MAP4K4	chr2-101630188-101630688	0.093889	8.95297	1.73026e-19	MAP4K4	Distal	chr2-101630264-101630783	GH02J101630	Enhancer	chr2-101630320-101630572	Enhancer	chr2-101630250-101630600	EH38E3361124	dELS,CTCF-bound	Distal enhancer-like cCRE, CTCF-bound	GH02J101630:MAP4K4	TRUE	chr2-101630188-101630688:MAP4K4	Loss	386	0.00777129	Up in tumor	Up in tumor	Down in mets	Down in mets
PDAC	MAP4K4	chr2-101630188-101630688	0.093889	8.95297	1.73026e-19	MAP4K4	Distal	chr2-101630264-101630783	GH02J101630	Enhancer	chr2-101630498-101630662	Enhancer	chr2-101630250-101630600	EH38E3361124	dELS,CTCF-bound	Distal enhancer-like cCRE, CTCF-bound	GH02J101630:MAP4K4	TRUE	chr2-101630188-101630688:MAP4K4	Gain	10694	0.215301	Up in tumor	Up in tumor	Down in mets	Down in mets
PDAC	MAP4K4	chr2-101630188-101630688	0.093889	8.95297	1.73026e-19	MAP4K4	Distal	chr2-101630264-101630783	GH02J101630	Enhancer	chr2-101630498-101630662	Enhancer	chr2-101630250-101630600	EH38E3361124	dELS,CTCF-bound	Distal enhancer-like cCRE, CTCF-bound	GH02J101630:MAP4K4	TRUE	chr2-101630188-101630688:MAP4K4	Loss	386	0.00777129	Up in tumor	Up in tumor	Down in mets	Down in mets
PDAC	MBOAT2	chr2-9111963-9112463	0.138331	8.30524	4.98078e-17	LOC105373416	Distal				chr2-9112199-9112401	Enhancer	chr2-9112128-9112476	EH38E3323443	pELS,CTCF-bound	Proximal enhancer-like cCRE, CTCF-bound	NA:MBOAT2	FALSE	chr2-9111963-9112463:MBOAT2	Gain	5615	0.113046	Up in tumor	Up in tumor	Down in mets	Down in mets
PDAC	MBOAT2	chr2-9111963-9112463	0.138331	8.30524	4.98078e-17	LOC105373416	Distal				chr2-9112199-9112401	Enhancer	chr2-9112128-9112476	EH38E3323443	pELS,CTCF-bound	Proximal enhancer-like cCRE, CTCF-bound	NA:MBOAT2	FALSE	chr2-9111963-9112463:MBOAT2	Loss	3568	0.0718341	Up in tumor	Up in tumor	Down in mets	Down in mets
PDAC	MBOAT2	chr2-9245018-9245518	0.0807784	6.75747	7.02099e-12		Intron				chr2-9245000-9245360	Enhancer	chr2-9244998-9245319	EH38E3323566	dELS	Distal enhancer-like cCRE	NA:MBOAT2	FALSE	chr2-9245018-9245518:MBOAT2	Gain	5615	0.113046	Up in tumor	Up in tumor	Down in mets	Down in mets
PDAC	MBOAT2	chr2-9245018-9245518	0.0807784	6.75747	7.02099e-12		Intron				chr2-9245000-9245360	Enhancer	chr2-9244998-9245319	EH38E3323566	dELS	Distal enhancer-like cCRE	NA:MBOAT2	FALSE	chr2-9245018-9245518:MBOAT2	Loss	3568	0.0718341	Up in tumor	Up in tumor	Down in mets	Down in mets
PDAC	MEGF6	chr1-3468201-3468701	0.0729478	7.42258	5.74314e-14	ARHGEF16	Promoter				chr1-3468348-3468560	Enhancer	chr1-3468325-3468674	EH38E2780179	pELS	Proximal enhancer-like cCRE	NA:MEGF6	FALSE	chr1-3468201-3468701:MEGF6	Gain	1734	0.0349104	Up in tumor	Up in tumor	Down in mets	Not tested
PDAC	MEGF6	chr1-3468201-3468701	0.0729478	7.42258	5.74314e-14	ARHGEF16	Promoter				chr1-3468348-3468560	Enhancer	chr1-3468325-3468674	EH38E2780179	pELS	Proximal enhancer-like cCRE	NA:MEGF6	FALSE	chr1-3468201-3468701:MEGF6	Loss	6762	0.136139	Up in tumor	Up in tumor	Down in mets	Not tested
PDAC	MT2A	chr16-57000447-57000947	0.114352	11.1656	3.00478e-29	NLRC5	Intron	chr16-56997877-57001918	GH16J056997	Enhancer	chr16-57000640-57000862	Enhancer	chr16-57000582-57000919	EH38E1818445	dELS	Distal enhancer-like cCRE	GH16J056997:MT2A	FALSE	chr16-57000447-57000947:MT2A	Loss	5596	0.112664	Up in tumor	Up in tumor	Down in mets	Down in mets
PDAC	MXD1	chr2-69997212-69997712	0.0882306	8.35905	3.16127e-17	ASPRV1	Intron	chr2-69996900-69998346	GH02J069996	Enhancer	chr2-69997396-69997580	Enhancer	chr2-69997337-69997624	EH38E2007679	dELS,CTCF-bound	Distal enhancer-like cCRE, CTCF-bound	GH02J069996:MXD1	FALSE	chr2-69997212-69997712:MXD1	Gain	1486	0.0299175	Up in tumor	Up in tumor	Down in mets	Down in mets
PDAC	MXD1	chr2-69997212-69997712	0.0882306	8.35905	3.16127e-17	ASPRV1	Intron	chr2-69996900-69998346	GH02J069996	Enhancer	chr2-69997396-69997580	Enhancer	chr2-69997337-69997624	EH38E2007679	dELS,CTCF-bound	Distal enhancer-like cCRE, CTCF-bound	GH02J069996:MXD1	FALSE	chr2-69997212-69997712:MXD1	Loss	1796	0.0361586	Up in tumor	Up in tumor	Down in mets	Down in mets
PDAC	MXD1	chr2-70010176-70010676	0.113113	13.831	8.28276e-44	ASPRV1	Intron	chr2-70009477-70011995	GH02J070009	Enhancer	chr2-70010000-70010580	Enhancer	chr2-70010361-70010710	EH38E3350623	dELS,CTCF-bound	Distal enhancer-like cCRE, CTCF-bound	GH02J070009:MXD1	FALSE	chr2-70010176-70010676:MXD1	Gain	1486	0.0299175	Up in tumor	Up in tumor	Down in mets	Down in mets
PDAC	MXD1	chr2-70010176-70010676	0.113113	13.831	8.28276e-44	ASPRV1	Intron	chr2-70009477-70011995	GH02J070009	Enhancer	chr2-70010000-70010580	Enhancer	chr2-70010361-70010710	EH38E3350623	dELS,CTCF-bound	Distal enhancer-like cCRE, CTCF-bound	GH02J070009:MXD1	FALSE	chr2-70010176-70010676:MXD1	Loss	1796	0.0361586	Up in tumor	Up in tumor	Down in mets	Down in mets
PDAC	MXD1	chr2-70010176-70010676	0.113113	13.831	8.28276e-44	ASPRV1	Intron	chr2-70009477-70011995	GH02J070009	Enhancer	chr2-70010300-70010562	Enhancer	chr2-70010361-70010710	EH38E3350623	dELS,CTCF-bound	Distal enhancer-like cCRE, CTCF-bound	GH02J070009:MXD1	FALSE	chr2-70010176-70010676:MXD1	Gain	1486	0.0299175	Up in tumor	Up in tumor	Down in mets	Down in mets
PDAC	MXD1	chr2-70010176-70010676	0.113113	13.831	8.28276e-44	ASPRV1	Intron	chr2-70009477-70011995	GH02J070009	Enhancer	chr2-70010300-70010562	Enhancer	chr2-70010361-70010710	EH38E3350623	dELS,CTCF-bound	Distal enhancer-like cCRE, CTCF-bound	GH02J070009:MXD1	FALSE	chr2-70010176-70010676:MXD1	Loss	1796	0.0361586	Up in tumor	Up in tumor	Down in mets	Down in mets
PDAC	MXD1	chr2-70068989-70069489	0.0874419	11.2872	7.59007e-30	ASPRV1	Promoter	chr2-70067142-70071965	GH02J070067	Enhancer	chr2-70069118-70069379	Enhancer	chr2-70069001-70069349	EH38E3350659	dELS,CTCF-bound	Distal enhancer-like cCRE, CTCF-bound	GH02J070067:MXD1	TRUE	chr2-70068989-70069489:MXD1	Gain	1486	0.0299175	Up in tumor	Up in tumor	Down in mets	Down in mets
PDAC	MXD1	chr2-70068989-70069489	0.0874419	11.2872	7.59007e-30	ASPRV1	Promoter	chr2-70067142-70071965	GH02J070067	Enhancer	chr2-70069118-70069379	Enhancer	chr2-70069001-70069349	EH38E3350659	dELS,CTCF-bound	Distal enhancer-like cCRE, CTCF-bound	GH02J070067:MXD1	TRUE	chr2-70068989-70069489:MXD1	Loss	1796	0.0361586	Up in tumor	Up in tumor	Down in mets	Down in mets
PDAC	NET1	chr10-5551500-5552000	0.0850143	6.49106	4.26172e-11		Distal	chr10-5543862-5555596	GH10J005543	Enhancer	chr10-5551676-5551745	Enhancer	chr10-5551481-5551653	EH38E2883149	dELS,CTCF-bound	Distal enhancer-like cCRE, CTCF-bound	GH10J005543:NET1	FALSE	chr10-5551500-5552000:NET1	Gain	1546	0.0311254	Up in tumor	Up in tumor	Down in mets	Down in mets
PDAC	NET1	chr10-5551500-5552000	0.0850143	6.49106	4.26172e-11		Distal	chr10-5543862-5555596	GH10J005543	Enhancer	chr10-5551676-5551745	Enhancer	chr10-5551481-5551653	EH38E2883149	dELS,CTCF-bound	Distal enhancer-like cCRE, CTCF-bound	GH10J005543:NET1	FALSE	chr10-5551500-5552000:NET1	Loss	14940	0.300785	Up in tumor	Up in tumor	Down in mets	Down in mets
PDAC	NET1	chr10-5551500-5552000	0.0850143	6.49106	4.26172e-11		Distal	chr10-5543862-5555596	GH10J005543	Enhancer	chr10-5551676-5551745	Enhancer	chr10-5551670-5552018	EH38E2883150	dELS,CTCF-bound	Distal enhancer-like cCRE, CTCF-bound	GH10J005543:NET1	FALSE	chr10-5551500-5552000:NET1	Gain	1546	0.0311254	Up in tumor	Up in tumor	Down in mets	Down in mets
PDAC	NET1	chr10-5551500-5552000	0.0850143	6.49106	4.26172e-11		Distal	chr10-5543862-5555596	GH10J005543	Enhancer	chr10-5551676-5551745	Enhancer	chr10-5551670-5552018	EH38E2883150	dELS,CTCF-bound	Distal enhancer-like cCRE, CTCF-bound	GH10J005543:NET1	FALSE	chr10-5551500-5552000:NET1	Loss	14940	0.300785	Up in tumor	Up in tumor	Down in mets	Down in mets
PDAC	NET1	chr10-5551500-5552000	0.0850143	6.49106	4.26172e-11		Distal	chr10-5543862-5555596	GH10J005543	Enhancer	chr10-5551778-5552020	Enhancer	chr10-5551481-5551653	EH38E2883149	dELS,CTCF-bound	Distal enhancer-like cCRE, CTCF-bound	GH10J005543:NET1	FALSE	chr10-5551500-5552000:NET1	Gain	1546	0.0311254	Up in tumor	Up in tumor	Down in mets	Down in mets
PDAC	NET1	chr10-5551500-5552000	0.0850143	6.49106	4.26172e-11		Distal	chr10-5543862-5555596	GH10J005543	Enhancer	chr10-5551778-5552020	Enhancer	chr10-5551481-5551653	EH38E2883149	dELS,CTCF-bound	Distal enhancer-like cCRE, CTCF-bound	GH10J005543:NET1	FALSE	chr10-5551500-5552000:NET1	Loss	14940	0.300785	Up in tumor	Up in tumor	Down in mets	Down in mets
PDAC	NET1	chr10-5551500-5552000	0.0850143	6.49106	4.26172e-11		Distal	chr10-5543862-5555596	GH10J005543	Enhancer	chr10-5551778-5552020	Enhancer	chr10-5551670-5552018	EH38E2883150	dELS,CTCF-bound	Distal enhancer-like cCRE, CTCF-bound	GH10J005543:NET1	FALSE	chr10-5551500-5552000:NET1	Gain	1546	0.0311254	Up in tumor	Up in tumor	Down in mets	Down in mets
PDAC	NET1	chr10-5551500-5552000	0.0850143	6.49106	4.26172e-11		Distal	chr10-5543862-5555596	GH10J005543	Enhancer	chr10-5551778-5552020	Enhancer	chr10-5551670-5552018	EH38E2883150	dELS,CTCF-bound	Distal enhancer-like cCRE, CTCF-bound	GH10J005543:NET1	FALSE	chr10-5551500-5552000:NET1	Loss	14940	0.300785	Up in tumor	Up in tumor	Down in mets	Down in mets
PDAC	NET1	chr10-5584832-5585332	0.0820124	8.87486	3.50118e-19	LINC02677	Distal	chr10-5582155-5591991	GH10J005582	Enhancer	chr10-5584980-5585260	Enhancer	chr10-5585011-5585360	EH38E2883210	dELS,CTCF-bound	Distal enhancer-like cCRE, CTCF-bound	GH10J005582:NET1	FALSE	chr10-5584832-5585332:NET1	Gain	1546	0.0311254	Up in tumor	Up in tumor	Down in mets	Down in mets
PDAC	NET1	chr10-5584832-5585332	0.0820124	8.87486	3.50118e-19	LINC02677	Distal	chr10-5582155-5591991	GH10J005582	Enhancer	chr10-5584980-5585260	Enhancer	chr10-5585011-5585360	EH38E2883210	dELS,CTCF-bound	Distal enhancer-like cCRE, CTCF-bound	GH10J005582:NET1	FALSE	chr10-5584832-5585332:NET1	Loss	14940	0.300785	Up in tumor	Up in tumor	Down in mets	Down in mets
PDAC	NET1	chr10-5596800-5597300	0.0951942	7.18749	3.29961e-13	LINC02677	Promoter	chr10-5594120-5598048	GH10J005594	Enhancer	chr10-5597109-5597320	Enhancer	chr10-5596793-5597020	EH38E2883226	dELS,CTCF-bound	Distal enhancer-like cCRE, CTCF-bound	GH10J005594:NET1	FALSE	chr10-5596800-5597300:NET1	Gain	1546	0.0311254	Up in tumor	Up in tumor	Down in mets	Down in mets
PDAC	NET1	chr10-5596800-5597300	0.0951942	7.18749	3.29961e-13	LINC02677	Promoter	chr10-5594120-5598048	GH10J005594	Enhancer	chr10-5597109-5597320	Enhancer	chr10-5596793-5597020	EH38E2883226	dELS,CTCF-bound	Distal enhancer-like cCRE, CTCF-bound	GH10J005594:NET1	FALSE	chr10-5596800-5597300:NET1	Loss	14940	0.300785	Up in tumor	Up in tumor	Down in mets	Down in mets
PDAC	NET1	chr10-5596800-5597300	0.0951942	7.18749	3.29961e-13	LINC02677	Promoter	chr10-5594120-5598048	GH10J005594	Enhancer	chr10-5597109-5597320	Enhancer	chr10-5597022-5597355	EH38E2883227	dELS,CTCF-bound	Distal enhancer-like cCRE, CTCF-bound	GH10J005594:NET1	FALSE	chr10-5596800-5597300:NET1	Gain	1546	0.0311254	Up in tumor	Up in tumor	Down in mets	Down in mets
PDAC	NET1	chr10-5596800-5597300	0.0951942	7.18749	3.29961e-13	LINC02677	Promoter	chr10-5594120-5598048	GH10J005594	Enhancer	chr10-5597109-5597320	Enhancer	chr10-5597022-5597355	EH38E2883227	dELS,CTCF-bound	Distal enhancer-like cCRE, CTCF-bound	GH10J005594:NET1	FALSE	chr10-5596800-5597300:NET1	Loss	14940	0.300785	Up in tumor	Up in tumor	Down in mets	Down in mets
PDAC	NLRC5	chr16-57000447-57000947	0.095655	10.4221	9.83155e-26	NLRC5	Intron	chr16-56997877-57001918	GH16J056997	Enhancer	chr16-57000640-57000862	Enhancer	chr16-57000582-57000919	EH38E1818445	dELS	Distal enhancer-like cCRE	GH16J056997:NLRC5	TRUE	chr16-57000447-57000947:NLRC5	Gain	1739	0.0350111	Up in tumor	Up in tumor	Down in mets	Not tested
PDAC	NLRC5	chr16-57000447-57000947	0.095655	10.4221	9.83155e-26	NLRC5	Intron	chr16-56997877-57001918	GH16J056997	Enhancer	chr16-57000640-57000862	Enhancer	chr16-57000582-57000919	EH38E1818445	dELS	Distal enhancer-like cCRE	GH16J056997:NLRC5	TRUE	chr16-57000447-57000947:NLRC5	Loss	13352	0.268814	Up in tumor	Up in tumor	Down in mets	Not tested
PDAC	PADI1	chr1-17201528-17202028	0.107986	8.91972	2.3373e-19		Promoter	chr1-17200169-17202140	GH01J017200	Enhancer	chr1-17201740-17201980	Enhancer	chr1-17201718-17202042	EH38E2790132	PLS	Promoter-like cCRE	GH01J017200:PADI1	FALSE	chr1-17201528-17202028:PADI1	Loss	2657	0.0534931	Up in tumor	Up in tumor	Down in mets	Not tested
PDAC	PDLIM7	chr5-177491381-177491881	0.0770961	5.21258	9.31138e-08	PDLIM7	3'				chr5-177491520-177491720	Enhancer	chr5-177491468-177491816	EH38E3682006	dELS,CTCF-bound	Distal enhancer-like cCRE, CTCF-bound	NA:PDLIM7	FALSE	chr5-177491381-177491881:PDLIM7	Gain	4145	0.0834508	Up in tumor	Up in tumor	Not tested	Not tested
PDAC	PDLIM7	chr5-177491381-177491881	0.0770961	5.21258	9.31138e-08	PDLIM7	3'				chr5-177491520-177491720	Enhancer	chr5-177491468-177491816	EH38E3682006	dELS,CTCF-bound	Distal enhancer-like cCRE, CTCF-bound	NA:PDLIM7	FALSE	chr5-177491381-177491881:PDLIM7	Loss	8480	0.170727	Up in tumor	Up in tumor	Not tested	Not tested
PDAC	PDLIM7	chr5-177494175-177494675	0.099555	8.9643	1.56132e-19		Promoter	chr5-177492150-177498844	GH05J177492	Promoter/Enhancer	chr5-177494359-177494540	Enhancer	chr5-177494325-177494572	EH38E2435729	pELS,CTCF-bound	Proximal enhancer-like cCRE, CTCF-bound	GH05J177492:PDLIM7	TRUE	chr5-177494175-177494675:PDLIM7	Gain	4145	0.0834508	Up in tumor	Up in tumor	Down in mets	Not tested
PDAC	PDLIM7	chr5-177494175-177494675	0.099555	8.9643	1.56132e-19		Promoter	chr5-177492150-177498844	GH05J177492	Promoter/Enhancer	chr5-177494359-177494540	Enhancer	chr5-177494325-177494572	EH38E2435729	pELS,CTCF-bound	Proximal enhancer-like cCRE, CTCF-bound	GH05J177492:PDLIM7	TRUE	chr5-177494175-177494675:PDLIM7	Loss	8480	0.170727	Up in tumor	Up in tumor	Down in mets	Not tested
PDAC	PDLIM7	chr5-177494693-177495193	0.127813	11.3666	3.06764e-30		Promoter	chr5-177492150-177498844	GH05J177492	Promoter/Enhancer			chr5-177494716-177495064	EH38E3682013	PLS,CTCF-bound	Promoter-like cCRE, CTCF-bound	GH05J177492:PDLIM7	TRUE	chr5-177494693-177495193:PDLIM7	Gain	4145	0.0834508	Up in tumor	Up in tumor	Not tested	Not tested
PDAC	PDLIM7	chr5-177494693-177495193	0.127813	11.3666	3.06764e-30		Promoter	chr5-177492150-177498844	GH05J177492	Promoter/Enhancer			chr5-177494716-177495064	EH38E3682013	PLS,CTCF-bound	Promoter-like cCRE, CTCF-bound	GH05J177492:PDLIM7	TRUE	chr5-177494693-177495193:PDLIM7	Loss	8480	0.170727	Up in tumor	Up in tumor	Not tested	Not tested
PDAC	PLEK2	chr14-67414129-67414629	0.0763816	9.8282	4.25653e-23	PLEK2	Distal	chr14-67409536-67415184	GH14J067409	Promoter/Enhancer	chr14-67414275-67414462	Enhancer	chr14-67414181-67414529	EH38E3100807	dELS	Distal enhancer-like cCRE	GH14J067409:PLEK2	TRUE	chr14-67414129-67414629:PLEK2	Gain	955	0.0192269	Up in tumor	Up in tumor	Not tested	Not tested
PDAC	PLEK2	chr14-67414129-67414629	0.0763816	9.8282	4.25653e-23	PLEK2	Distal	chr14-67409536-67415184	GH14J067409	Promoter/Enhancer	chr14-67414275-67414462	Enhancer	chr14-67414181-67414529	EH38E3100807	dELS	Distal enhancer-like cCRE	GH14J067409:PLEK2	TRUE	chr14-67414129-67414629:PLEK2	Loss	2735	0.0550634	Up in tumor	Up in tumor	Not tested	Not tested
PDAC	PPARG	chr3-12229784-12230284	0.0721672	7.77259	3.84472e-15		Distal	chr3-12228700-12231674	GH03J012228	Enhancer	chr3-12229937-12230226	Enhancer	chr3-12229972-12230312	EH38E2178975	dELS	Distal enhancer-like cCRE	GH03J012228:PPARG	FALSE	chr3-12229784-12230284:PPARG	Gain	29	0.000583853	Up in tumor	Up in tumor	Down in mets	Down in mets
PDAC	PPARG	chr3-12229784-12230284	0.0721672	7.77259	3.84472e-15		Distal	chr3-12228700-12231674	GH03J012228	Enhancer	chr3-12229937-12230226	Enhancer	chr3-12229972-12230312	EH38E2178975	dELS	Distal enhancer-like cCRE	GH03J012228:PPARG	FALSE	chr3-12229784-12230284:PPARG	Loss	6501	0.130884	Up in tumor	Up in tumor	Down in mets	Down in mets
PDAC	PPARG	chr3-12445013-12445513	0.137231	12.6298	7.23145e-37	TSEN2	Distal	chr3-12439067-12447058	GH03J012439	Enhancer	chr3-12445100-12445386	Enhancer	chr3-12445139-12445485	EH38E3496117	dELS	Distal enhancer-like cCRE	GH03J012439:PPARG	TRUE	chr3-12445013-12445513:PPARG	Gain	29	0.000583853	Up in tumor	Up in tumor	Down in mets	Down in mets
PDAC	PPARG	chr3-12445013-12445513	0.137231	12.6298	7.23145e-37	TSEN2	Distal	chr3-12439067-12447058	GH03J012439	Enhancer	chr3-12445100-12445386	Enhancer	chr3-12445139-12445485	EH38E3496117	dELS	Distal enhancer-like cCRE	GH03J012439:PPARG	TRUE	chr3-12445013-12445513:PPARG	Loss	6501	0.130884	Up in tumor	Up in tumor	Down in mets	Down in mets
PDAC	PPARG	chr3-12445013-12445513	0.137231	12.6298	7.23145e-37	TSEN2	Distal	chr3-12439067-12447058	GH03J012439	Enhancer	chr3-12445300-12445540	Enhancer	chr3-12445139-12445485	EH38E3496117	dELS	Distal enhancer-like cCRE	GH03J012439:PPARG	TRUE	chr3-12445013-12445513:PPARG	Gain	29	0.000583853	Up in tumor	Up in tumor	Down in mets	Down in mets
PDAC	PPARG	chr3-12445013-12445513	0.137231	12.6298	7.23145e-37	TSEN2	Distal	chr3-12439067-12447058	GH03J012439	Enhancer	chr3-12445300-12445540	Enhancer	chr3-12445139-12445485	EH38E3496117	dELS	Distal enhancer-like cCRE	GH03J012439:PPARG	TRUE	chr3-12445013-12445513:PPARG	Loss	6501	0.130884	Up in tumor	Up in tumor	Down in mets	Down in mets
PDAC	PPP2R2C	chr4-6343762-6344262	0.0543744	8.19061	1.29951e-16	PPP2R2C	Intron				chr4-6343940-6344127	Enhancer	chr4-6343990-6344196	EH38E2278173	dELS,CTCF-bound	Distal enhancer-like cCRE, CTCF-bound	NA:PPP2R2C	FALSE	chr4-6343762-6344262:PPP2R2C	Gain	5309	0.106885	Up in tumor	Up in tumor	Down in mets	Not tested
PDAC	PPP2R2C	chr4-6343762-6344262	0.0543744	8.19061	1.29951e-16	PPP2R2C	Intron				chr4-6343940-6344127	Enhancer	chr4-6343990-6344196	EH38E2278173	dELS,CTCF-bound	Distal enhancer-like cCRE, CTCF-bound	NA:PPP2R2C	FALSE	chr4-6343762-6344262:PPP2R2C	Loss	3433	0.0691162	Up in tumor	Up in tumor	Down in mets	Not tested
PDAC	PPP2R2C	chr4-6391042-6391542	0.053831	7.41599	6.03583e-14	PPP2R2C	Intron				chr4-6391267-6391520	Enhancer	chr4-6391188-6391532	EH38E3570438	dELS	Distal enhancer-like cCRE	NA:PPP2R2C	FALSE	chr4-6391042-6391542:PPP2R2C	Gain	5309	0.106885	Up in tumor	Up in tumor	Not tested	Not tested
PDAC	PPP2R2C	chr4-6391042-6391542	0.053831	7.41599	6.03583e-14	PPP2R2C	Intron				chr4-6391267-6391520	Enhancer	chr4-6391188-6391532	EH38E3570438	dELS	Distal enhancer-like cCRE	NA:PPP2R2C	FALSE	chr4-6391042-6391542:PPP2R2C	Loss	3433	0.0691162	Up in tumor	Up in tumor	Not tested	Not tested
PDAC	PSD3	chr8-19134386-19134886	0.0778149	13.214	3.64001e-40	LOC105379301	Intron				chr8-19134559-19134741	Enhancer	chr8-19134474-19134809	EH38E2614265	dELS	Distal enhancer-like cCRE	NA:PSD3	FALSE	chr8-19134386-19134886:PSD3	Gain	5609	0.112925	Up in tumor	Up in tumor	Down in mets	Not a DEG
PDAC	PSD3	chr8-19134386-19134886	0.0778149	13.214	3.64001e-40	LOC105379301	Intron				chr8-19134559-19134741	Enhancer	chr8-19134474-19134809	EH38E2614265	dELS	Distal enhancer-like cCRE	NA:PSD3	FALSE	chr8-19134386-19134886:PSD3	Loss	13339	0.268552	Up in tumor	Up in tumor	Down in mets	Not a DEG
PDAC	PSD3	chr8-19141280-19141780	0.0838434	12.5917	1.17336e-36	LOC105379301	Intron				chr8-19141300-19141415	Enhancer	chr8-19141405-19141747	EH38E3820473	dELS	Distal enhancer-like cCRE	NA:PSD3	FALSE	chr8-19141280-19141780:PSD3	Gain	5609	0.112925	Up in tumor	Up in tumor	Down in mets	Not a DEG
PDAC	PSD3	chr8-19141280-19141780	0.0838434	12.5917	1.17336e-36	LOC105379301	Intron				chr8-19141300-19141415	Enhancer	chr8-19141405-19141747	EH38E3820473	dELS	Distal enhancer-like cCRE	NA:PSD3	FALSE	chr8-19141280-19141780:PSD3	Loss	13339	0.268552	Up in tumor	Up in tumor	Down in mets	Not a DEG
PDAC	PSD3	chr8-19141280-19141780	0.0838434	12.5917	1.17336e-36	LOC105379301	Intron				chr8-19141405-19141640	Enhancer	chr8-19141405-19141747	EH38E3820473	dELS	Distal enhancer-like cCRE	NA:PSD3	FALSE	chr8-19141280-19141780:PSD3	Gain	5609	0.112925	Up in tumor	Up in tumor	Down in mets	Not a DEG
PDAC	PSD3	chr8-19141280-19141780	0.0838434	12.5917	1.17336e-36	LOC105379301	Intron				chr8-19141405-19141640	Enhancer	chr8-19141405-19141747	EH38E3820473	dELS	Distal enhancer-like cCRE	NA:PSD3	FALSE	chr8-19141280-19141780:PSD3	Loss	13339	0.268552	Up in tumor	Up in tumor	Down in mets	Not a DEG
PDAC	RAB11FIP1	chr8-37420989-37421489	0.112833	18.2464	1.10433e-74		Exon				chr8-37421100-37421280	Enhancer	chr8-37421107-37421455	EH38E3828489	dELS	Distal enhancer-like cCRE	NA:RAB11FIP1	FALSE	chr8-37420989-37421489:RAB11FIP1	Gain	6026	0.121321	Up in tumor	Up in tumor	Not tested	Not a DEG
PDAC	RAB11FIP1	chr8-37420989-37421489	0.112833	18.2464	1.10433e-74		Exon				chr8-37421100-37421280	Enhancer	chr8-37421107-37421455	EH38E3828489	dELS	Distal enhancer-like cCRE	NA:RAB11FIP1	FALSE	chr8-37420989-37421489:RAB11FIP1	Loss	2045	0.0411717	Up in tumor	Up in tumor	Not tested	Not a DEG
PDAC	RCOR1	chr14-102527418-102527918	0.0744125	11.8549	1.01532e-32	MIR4309	Distal	chr14-102522987-102528999	GH14J102522	Enhancer	chr14-102527460-102528000	Enhancer	chr14-102527541-102527890	EH38E3118155	dELS	Distal enhancer-like cCRE	GH14J102522:RCOR1	TRUE	chr14-102527418-102527918:RCOR1	Gain	3206	0.064546	Up in tumor	Up in tumor	Not tested	Not tested
PDAC	RCOR1	chr14-102527418-102527918	0.0744125	11.8549	1.01532e-32	MIR4309	Distal	chr14-102522987-102528999	GH14J102522	Enhancer	chr14-102527460-102528000	Enhancer	chr14-102527541-102527890	EH38E3118155	dELS	Distal enhancer-like cCRE	GH14J102522:RCOR1	TRUE	chr14-102527418-102527918:RCOR1	Loss	9970	0.200725	Up in tumor	Up in tumor	Not tested	Not tested
PDAC	RCOR1	chr14-102527418-102527918	0.0744125	11.8549	1.01532e-32	MIR4309	Distal	chr14-102522987-102528999	GH14J102522	Enhancer	chr14-102527540-102527793	Enhancer	chr14-102527541-102527890	EH38E3118155	dELS	Distal enhancer-like cCRE	GH14J102522:RCOR1	TRUE	chr14-102527418-102527918:RCOR1	Gain	3206	0.064546	Up in tumor	Up in tumor	Not tested	Not tested
PDAC	RCOR1	chr14-102527418-102527918	0.0744125	11.8549	1.01532e-32	MIR4309	Distal	chr14-102522987-102528999	GH14J102522	Enhancer	chr14-102527540-102527793	Enhancer	chr14-102527541-102527890	EH38E3118155	dELS	Distal enhancer-like cCRE	GH14J102522:RCOR1	TRUE	chr14-102527418-102527918:RCOR1	Loss	9970	0.200725	Up in tumor	Up in tumor	Not tested	Not tested
PDAC	RIOK3	chr18-23231214-23231714	0.0554976	9.74956	9.26391e-23	TMEM241	Intron	chr18-23224198-23232776	GH18J023224	Enhancer	chr18-23231394-23231645	Enhancer	chr18-23231310-23231660	EH38E3259980	dELS	Distal enhancer-like cCRE	GH18J023224:RIOK3	FALSE	chr18-23231214-23231714:RIOK3	Gain	8227	0.165633	Up in tumor	Up in tumor	Not tested	Not tested
PDAC	RIOK3	chr18-23231214-23231714	0.0554976	9.74956	9.26391e-23	TMEM241	Intron	chr18-23224198-23232776	GH18J023224	Enhancer	chr18-23231394-23231645	Enhancer	chr18-23231310-23231660	EH38E3259980	dELS	Distal enhancer-like cCRE	GH18J023224:RIOK3	FALSE	chr18-23231214-23231714:RIOK3	Loss	8999	0.181176	Up in tumor	Up in tumor	Not tested	Not tested
PDAC	RPL17	chr18-48996913-48997413	0.319028	22.5209	1.29545e-112		Distal	chr18-48987957-48999554	GH18J048987	Enhancer	chr18-48996880-48997240	Enhancer	chr18-48997061-48997397	EH38E3268165	dELS,CTCF-bound	Distal enhancer-like cCRE, CTCF-bound	GH18J048987:RPL17	FALSE	chr18-48996913-48997413:RPL17	Gain	6225	0.125327	Up in tumor	Up in tumor	Down in mets	Down in mets
PDAC	RPL17	chr18-48996913-48997413	0.319028	22.5209	1.29545e-112		Distal	chr18-48987957-48999554	GH18J048987	Enhancer	chr18-48996880-48997240	Enhancer	chr18-48997061-48997397	EH38E3268165	dELS,CTCF-bound	Distal enhancer-like cCRE, CTCF-bound	GH18J048987:RPL17	FALSE	chr18-48996913-48997413:RPL17	Loss	13970	0.281256	Up in tumor	Up in tumor	Down in mets	Down in mets
PDAC	RPL17	chr18-48996913-48997413	0.319028	22.5209	1.29545e-112		Distal	chr18-48987957-48999554	GH18J048987	Enhancer	chr18-48997100-48997336	Enhancer	chr18-48997061-48997397	EH38E3268165	dELS,CTCF-bound	Distal enhancer-like cCRE, CTCF-bound	GH18J048987:RPL17	FALSE	chr18-48996913-48997413:RPL17	Gain	6225	0.125327	Up in tumor	Up in tumor	Down in mets	Down in mets
PDAC	RPL17	chr18-48996913-48997413	0.319028	22.5209	1.29545e-112		Distal	chr18-48987957-48999554	GH18J048987	Enhancer	chr18-48997100-48997336	Enhancer	chr18-48997061-48997397	EH38E3268165	dELS,CTCF-bound	Distal enhancer-like cCRE, CTCF-bound	GH18J048987:RPL17	FALSE	chr18-48996913-48997413:RPL17	Loss	13970	0.281256	Up in tumor	Up in tumor	Down in mets	Down in mets
PDAC	RPL17	chr18-48998046-48998546	0.414107	24.9076	3.0759e-137		Distal	chr18-48987957-48999554	GH18J048987	Enhancer	chr18-48998200-48998432	Enhancer	chr18-48998217-48998564	EH38E3268167	dELS,CTCF-bound	Distal enhancer-like cCRE, CTCF-bound	GH18J048987:RPL17	FALSE	chr18-48998046-48998546:RPL17	Gain	6225	0.125327	Up in tumor	Up in tumor	Down in mets	Down in mets
PDAC	RPL17	chr18-48998046-48998546	0.414107	24.9076	3.0759e-137		Distal	chr18-48987957-48999554	GH18J048987	Enhancer	chr18-48998200-48998432	Enhancer	chr18-48998217-48998564	EH38E3268167	dELS,CTCF-bound	Distal enhancer-like cCRE, CTCF-bound	GH18J048987:RPL17	FALSE	chr18-48998046-48998546:RPL17	Loss	13970	0.281256	Up in tumor	Up in tumor	Down in mets	Down in mets
PDAC	RPL17	chr18-49016869-49017369	0.414367	26.2932	1.14719e-152		Distal				chr18-49016900-49017160	Enhancer					NA:RPL17	FALSE	chr18-49016869-49017369:RPL17	Gain	6225	0.125327	Up in tumor	Up in tumor	Down in mets	Down in mets
PDAC	RPL17	chr18-49016869-49017369	0.414367	26.2932	1.14719e-152		Distal				chr18-49016900-49017160	Enhancer					NA:RPL17	FALSE	chr18-49016869-49017369:RPL17	Loss	13970	0.281256	Up in tumor	Up in tumor	Down in mets	Down in mets
PDAC	RPL17	chr18-49016869-49017369	0.414367	26.2932	1.14719e-152		Distal				chr18-49017200-49017402	Enhancer					NA:RPL17	FALSE	chr18-49016869-49017369:RPL17	Gain	6225	0.125327	Up in tumor	Up in tumor	Down in mets	Down in mets
PDAC	RPL17	chr18-49016869-49017369	0.414367	26.2932	1.14719e-152		Distal				chr18-49017200-49017402	Enhancer					NA:RPL17	FALSE	chr18-49016869-49017369:RPL17	Loss	13970	0.281256	Up in tumor	Up in tumor	Down in mets	Down in mets
PDAC	RPL17	chr18-49021332-49021832	0.478526	23.933	6.94056e-127	LOC100129878	Distal	chr18-49019662-49022734	GH18J049019	Enhancer			chr18-49021453-49021802	EH38E3268195	dELS,CTCF-bound	Distal enhancer-like cCRE, CTCF-bound	GH18J049019:RPL17	FALSE	chr18-49021332-49021832:RPL17	Gain	6225	0.125327	Up in tumor	Up in tumor	Down in mets	Down in mets
PDAC	RPL17	chr18-49021332-49021832	0.478526	23.933	6.94056e-127	LOC100129878	Distal	chr18-49019662-49022734	GH18J049019	Enhancer			chr18-49021453-49021802	EH38E3268195	dELS,CTCF-bound	Distal enhancer-like cCRE, CTCF-bound	GH18J049019:RPL17	FALSE	chr18-49021332-49021832:RPL17	Loss	13970	0.281256	Up in tumor	Up in tumor	Down in mets	Down in mets
PDAC	RPL17	chr18-49168846-49169346	0.301736	27.5611	1.63094e-167		Intron				chr18-49168907-49168965	Enhancer	chr18-49168959-49169307	EH38E3268271	dELS,CTCF-bound	Distal enhancer-like cCRE, CTCF-bound	NA:RPL17	FALSE	chr18-49168846-49169346:RPL17	Gain	6225	0.125327	Up in tumor	Up in tumor	Down in mets	Down in mets
PDAC	RPL17	chr18-49168846-49169346	0.301736	27.5611	1.63094e-167		Intron				chr18-49168907-49168965	Enhancer	chr18-49168959-49169307	EH38E3268271	dELS,CTCF-bound	Distal enhancer-like cCRE, CTCF-bound	NA:RPL17	FALSE	chr18-49168846-49169346:RPL17	Loss	13970	0.281256	Up in tumor	Up in tumor	Down in mets	Down in mets
PDAC	RPL17	chr18-49168846-49169346	0.301736	27.5611	1.63094e-167		Intron				chr18-49169040-49169222	Enhancer	chr18-49168959-49169307	EH38E3268271	dELS,CTCF-bound	Distal enhancer-like cCRE, CTCF-bound	NA:RPL17	FALSE	chr18-49168846-49169346:RPL17	Gain	6225	0.125327	Up in tumor	Up in tumor	Down in mets	Down in mets
PDAC	RPL17	chr18-49168846-49169346	0.301736	27.5611	1.63094e-167		Intron				chr18-49169040-49169222	Enhancer	chr18-49168959-49169307	EH38E3268271	dELS,CTCF-bound	Distal enhancer-like cCRE, CTCF-bound	NA:RPL17	FALSE	chr18-49168846-49169346:RPL17	Loss	13970	0.281256	Up in tumor	Up in tumor	Down in mets	Down in mets
PDAC	RPL17	chr18-49227361-49227861	0.295944	23.1576	6.10033e-119		Intron	chr18-49226432-49228118	GH18J049226	Enhancer	chr18-49227460-49227639	Enhancer	chr18-49227444-49227793	EH38E3268297	dELS	Distal enhancer-like cCRE	GH18J049226:RPL17	FALSE	chr18-49227361-49227861:RPL17	Gain	6225	0.125327	Up in tumor	Up in tumor	Down in mets	Down in mets
PDAC	RPL17	chr18-49227361-49227861	0.295944	23.1576	6.10033e-119		Intron	chr18-49226432-49228118	GH18J049226	Enhancer	chr18-49227460-49227639	Enhancer	chr18-49227444-49227793	EH38E3268297	dELS	Distal enhancer-like cCRE	GH18J049226:RPL17	FALSE	chr18-49227361-49227861:RPL17	Loss	13970	0.281256	Up in tumor	Up in tumor	Down in mets	Down in mets
PDAC	RPL17	chr18-49227361-49227861	0.295944	23.1576	6.10033e-119		Intron	chr18-49226432-49228118	GH18J049226	Enhancer	chr18-49227517-49227728	Enhancer	chr18-49227444-49227793	EH38E3268297	dELS	Distal enhancer-like cCRE	GH18J049226:RPL17	FALSE	chr18-49227361-49227861:RPL17	Gain	6225	0.125327	Up in tumor	Up in tumor	Down in mets	Down in mets
PDAC	RPL17	chr18-49227361-49227861	0.295944	23.1576	6.10033e-119		Intron	chr18-49226432-49228118	GH18J049226	Enhancer	chr18-49227517-49227728	Enhancer	chr18-49227444-49227793	EH38E3268297	dELS	Distal enhancer-like cCRE	GH18J049226:RPL17	FALSE	chr18-49227361-49227861:RPL17	Loss	13970	0.281256	Up in tumor	Up in tumor	Down in mets	Down in mets
PDAC	RPL17	chr18-49312804-49313304	0.339594	31.3928	1.26785e-216	DYM	Intron				chr18-49313000-49313183	Enhancer	chr18-49312957-49313307	EH38E3268318	dELS	Distal enhancer-like cCRE	NA:RPL17	FALSE	chr18-49312804-49313304:RPL17	Gain	6225	0.125327	Up in tumor	Up in tumor	Down in mets	Down in mets
PDAC	RPL17	chr18-49312804-49313304	0.339594	31.3928	1.26785e-216	DYM	Intron				chr18-49313000-49313183	Enhancer	chr18-49312957-49313307	EH38E3268318	dELS	Distal enhancer-like cCRE	NA:RPL17	FALSE	chr18-49312804-49313304:RPL17	Loss	13970	0.281256	Up in tumor	Up in tumor	Down in mets	Down in mets
PDAC	RUNX1	chr21-36429924-36430424	0.0808905	7.85878	1.93953e-15		Promoter	chr21-36428525-36432400	GH21J036428	Promoter/Enhancer			chr21-36429988-36430338	EH38E2140299	PLS,CTCF-bound	Promoter-like cCRE, CTCF-bound	GH21J036428:RUNX1	FALSE	chr21-36429924-36430424:RUNX1	Gain	3157	0.0635595	Up in tumor	Up in tumor	Down in mets	Down in mets
PDAC	RUNX1	chr21-36429924-36430424	0.0808905	7.85878	1.93953e-15		Promoter	chr21-36428525-36432400	GH21J036428	Promoter/Enhancer			chr21-36429988-36430338	EH38E2140299	PLS,CTCF-bound	Promoter-like cCRE, CTCF-bound	GH21J036428:RUNX1	FALSE	chr21-36429924-36430424:RUNX1	Loss	15818	0.318462	Up in tumor	Up in tumor	Down in mets	Down in mets
PDAC	S100P	chr4-6693473-6693973	0.0664149	7.21861	2.62611e-13	S100P	Promoter	chr4-6687778-6697646	GH04J006687	Promoter/Enhancer	chr4-6693400-6693960	Enhancer	chr4-6693583-6693931	EH38E3570671	PLS,CTCF-bound	Promoter-like cCRE, CTCF-bound	GH04J006687:S100P	TRUE	chr4-6693473-6693973:S100P	Gain	2883	0.0580431	Up in tumor	Up in tumor	Down in mets	Not tested
PDAC	S100P	chr4-6693473-6693973	0.0664149	7.21861	2.62611e-13	S100P	Promoter	chr4-6687778-6697646	GH04J006687	Promoter/Enhancer	chr4-6693400-6693960	Enhancer	chr4-6693583-6693931	EH38E3570671	PLS,CTCF-bound	Promoter-like cCRE, CTCF-bound	GH04J006687:S100P	TRUE	chr4-6693473-6693973:S100P	Loss	11191	0.225307	Up in tumor	Up in tumor	Down in mets	Not tested
PDAC	S100P	chr4-6693473-6693973	0.0664149	7.21861	2.62611e-13	S100P	Promoter	chr4-6687778-6697646	GH04J006687	Promoter/Enhancer	chr4-6693660-6693894	Enhancer	chr4-6693583-6693931	EH38E3570671	PLS,CTCF-bound	Promoter-like cCRE, CTCF-bound	GH04J006687:S100P	TRUE	chr4-6693473-6693973:S100P	Gain	2883	0.0580431	Up in tumor	Up in tumor	Down in mets	Not tested
PDAC	S100P	chr4-6693473-6693973	0.0664149	7.21861	2.62611e-13	S100P	Promoter	chr4-6687778-6697646	GH04J006687	Promoter/Enhancer	chr4-6693660-6693894	Enhancer	chr4-6693583-6693931	EH38E3570671	PLS,CTCF-bound	Promoter-like cCRE, CTCF-bound	GH04J006687:S100P	TRUE	chr4-6693473-6693973:S100P	Loss	11191	0.225307	Up in tumor	Up in tumor	Down in mets	Not tested
PDAC	SERPINB5	chr18-63427373-63427873	0.0686567	11.747	3.65851e-32	VPS4B	Distal	chr18-63425961-63428625	GH18J063425	Enhancer	chr18-63427560-63427820	Enhancer	chr18-63427544-63427889	EH38E1923367	dELS	Distal enhancer-like cCRE	GH18J063425:SERPINB5	TRUE	chr18-63427373-63427873:SERPINB5	Gain	3035	0.0611033	Up in tumor	Up in tumor	Down in mets	Not tested
PDAC	SERPINB5	chr18-63427373-63427873	0.0686567	11.747	3.65851e-32	VPS4B	Distal	chr18-63425961-63428625	GH18J063425	Enhancer	chr18-63427560-63427820	Enhancer	chr18-63427544-63427889	EH38E1923367	dELS	Distal enhancer-like cCRE	GH18J063425:SERPINB5	TRUE	chr18-63427373-63427873:SERPINB5	Loss	5314	0.106986	Up in tumor	Up in tumor	Down in mets	Not tested
PDAC	SH3PXD2B	chr5-172647972-172648472	0.0535717	9.41058	2.46708e-21	NEURL1B	Intron				chr5-172647958-172648240	Enhancer	chr5-172648108-172648457	EH38E3678820	dELS	Distal enhancer-like cCRE	NA:SH3PXD2B	FALSE	chr5-172647972-172648472:SH3PXD2B	Gain	5288	0.106463	Up in tumor	Up in tumor	Not tested	Not tested
PDAC	SH3PXD2B	chr5-172647972-172648472	0.0535717	9.41058	2.46708e-21	NEURL1B	Intron				chr5-172647958-172648240	Enhancer	chr5-172648108-172648457	EH38E3678820	dELS	Distal enhancer-like cCRE	NA:SH3PXD2B	FALSE	chr5-172647972-172648472:SH3PXD2B	Loss	8678	0.174713	Up in tumor	Up in tumor	Not tested	Not tested
PDAC	SH3PXD2B	chr5-172647972-172648472	0.0535717	9.41058	2.46708e-21	NEURL1B	Intron				chr5-172648116-172648320	Enhancer	chr5-172648108-172648457	EH38E3678820	dELS	Distal enhancer-like cCRE	NA:SH3PXD2B	FALSE	chr5-172647972-172648472:SH3PXD2B	Gain	5288	0.106463	Up in tumor	Up in tumor	Not tested	Not tested
PDAC	SH3PXD2B	chr5-172647972-172648472	0.0535717	9.41058	2.46708e-21	NEURL1B	Intron				chr5-172648116-172648320	Enhancer	chr5-172648108-172648457	EH38E3678820	dELS	Distal enhancer-like cCRE	NA:SH3PXD2B	FALSE	chr5-172647972-172648472:SH3PXD2B	Loss	8678	0.174713	Up in tumor	Up in tumor	Not tested	Not tested
PDAC	SLC44A2	chr19-10568834-10569334	0.126384	12.5087	3.34357e-36	CDKN2D	Promoter	chr19-10564497-10570287	GH19J010564	Promoter/Enhancer	chr19-10568973-10569240	Promoter	chr19-10568887-10569236	EH38E3289616	PLS,CTCF-bound	Promoter-like cCRE, CTCF-bound	GH19J010564:SLC44A2	FALSE	chr19-10568834-10569334:SLC44A2	Gain	9015	0.181498	Up in tumor	Up in tumor	Down in mets	Not tested
PDAC	SLC44A2	chr19-10568834-10569334	0.126384	12.5087	3.34357e-36	CDKN2D	Promoter	chr19-10564497-10570287	GH19J010564	Promoter/Enhancer	chr19-10568973-10569240	Promoter	chr19-10568887-10569236	EH38E3289616	PLS,CTCF-bound	Promoter-like cCRE, CTCF-bound	GH19J010564:SLC44A2	FALSE	chr19-10568834-10569334:SLC44A2	Loss	2483	0.0499899	Up in tumor	Up in tumor	Down in mets	Not tested
PDAC	SLC44A2	chr19-10625184-10625684	0.104559	10.7806	2.12503e-27	SLC44A2	Promoter	chr19-10624345-10626486	GH19J010624	Promoter/Enhancer	chr19-10625240-10625512	Promoter	chr19-10625284-10625625	EH38E3289665	PLS,CTCF-bound	Promoter-like cCRE, CTCF-bound	GH19J010624:SLC44A2	TRUE	chr19-10625184-10625684:SLC44A2	Gain	9015	0.181498	Up in tumor	Up in tumor	Down in mets	Not tested
PDAC	SLC44A2	chr19-10625184-10625684	0.104559	10.7806	2.12503e-27	SLC44A2	Promoter	chr19-10624345-10626486	GH19J010624	Promoter/Enhancer	chr19-10625240-10625512	Promoter	chr19-10625284-10625625	EH38E3289665	PLS,CTCF-bound	Promoter-like cCRE, CTCF-bound	GH19J010624:SLC44A2	TRUE	chr19-10625184-10625684:SLC44A2	Loss	2483	0.0499899	Up in tumor	Up in tumor	Down in mets	Not tested
PDAC	SLC44A2	chr19-10625184-10625684	0.104559	10.7806	2.12503e-27	SLC44A2	Promoter	chr19-10624345-10626486	GH19J010624	Promoter/Enhancer	chr19-10625373-10625561	Promoter	chr19-10625284-10625625	EH38E3289665	PLS,CTCF-bound	Promoter-like cCRE, CTCF-bound	GH19J010624:SLC44A2	TRUE	chr19-10625184-10625684:SLC44A2	Gain	9015	0.181498	Up in tumor	Up in tumor	Down in mets	Not tested
PDAC	SLC44A2	chr19-10625184-10625684	0.104559	10.7806	2.12503e-27	SLC44A2	Promoter	chr19-10624345-10626486	GH19J010624	Promoter/Enhancer	chr19-10625373-10625561	Promoter	chr19-10625284-10625625	EH38E3289665	PLS,CTCF-bound	Promoter-like cCRE, CTCF-bound	GH19J010624:SLC44A2	TRUE	chr19-10625184-10625684:SLC44A2	Loss	2483	0.0499899	Up in tumor	Up in tumor	Down in mets	Not tested
PDAC	SLC44A2	chr19-10717442-10717942	0.125212	19.9869	3.58178e-89	DNM2	Promoter	chr19-10717286-10721023	GH19J010717	Promoter/Enhancer	chr19-10717360-10718520	Promoter	chr19-10717416-10717584	EH38E3289772	pELS,CTCF-bound	Proximal enhancer-like cCRE, CTCF-bound	GH19J010717:SLC44A2	TRUE	chr19-10717442-10717942:SLC44A2	Gain	9015	0.181498	Up in tumor	Up in tumor	Down in mets	Not tested
PDAC	SLC44A2	chr19-10717442-10717942	0.125212	19.9869	3.58178e-89	DNM2	Promoter	chr19-10717286-10721023	GH19J010717	Promoter/Enhancer	chr19-10717360-10718520	Promoter	chr19-10717416-10717584	EH38E3289772	pELS,CTCF-bound	Proximal enhancer-like cCRE, CTCF-bound	GH19J010717:SLC44A2	TRUE	chr19-10717442-10717942:SLC44A2	Loss	2483	0.0499899	Up in tumor	Up in tumor	Down in mets	Not tested
PDAC	SLC44A2	chr19-10717442-10717942	0.125212	19.9869	3.58178e-89	DNM2	Promoter	chr19-10717286-10721023	GH19J010717	Promoter/Enhancer	chr19-10717360-10718520	Promoter	chr19-10717623-10717972	EH38E3289773	pELS,CTCF-bound	Proximal enhancer-like cCRE, CTCF-bound	GH19J010717:SLC44A2	TRUE	chr19-10717442-10717942:SLC44A2	Gain	9015	0.181498	Up in tumor	Up in tumor	Down in mets	Not tested
PDAC	SLC44A2	chr19-10717442-10717942	0.125212	19.9869	3.58178e-89	DNM2	Promoter	chr19-10717286-10721023	GH19J010717	Promoter/Enhancer	chr19-10717360-10718520	Promoter	chr19-10717623-10717972	EH38E3289773	pELS,CTCF-bound	Proximal enhancer-like cCRE, CTCF-bound	GH19J010717:SLC44A2	TRUE	chr19-10717442-10717942:SLC44A2	Loss	2483	0.0499899	Up in tumor	Up in tumor	Down in mets	Not tested
PDAC	SLMAP	chr3-57959716-57960216	0.113671	11.0012	1.8863e-28		Distal				chr3-57959960-57960180	Enhancer	chr3-57959701-57959868	EH38E3517355	dELS,CTCF-bound	Distal enhancer-like cCRE, CTCF-bound	NA:SLMAP	FALSE	chr3-57959716-57960216:SLMAP	Gain	5390	0.108516	Up in tumor	Up in tumor	Down in mets	Down in mets
PDAC	SLMAP	chr3-57959716-57960216	0.113671	11.0012	1.8863e-28		Distal				chr3-57959960-57960180	Enhancer	chr3-57959701-57959868	EH38E3517355	dELS,CTCF-bound	Distal enhancer-like cCRE, CTCF-bound	NA:SLMAP	FALSE	chr3-57959716-57960216:SLMAP	Loss	7217	0.145299	Up in tumor	Up in tumor	Down in mets	Down in mets
PDAC	SLMAP	chr3-57959716-57960216	0.113671	11.0012	1.8863e-28		Distal				chr3-57959960-57960180	Enhancer	chr3-57959954-57960231	EH38E2205820	dELS	Distal enhancer-like cCRE	NA:SLMAP	FALSE	chr3-57959716-57960216:SLMAP	Gain	5390	0.108516	Up in tumor	Up in tumor	Down in mets	Down in mets
PDAC	SLMAP	chr3-57959716-57960216	0.113671	11.0012	1.8863e-28		Distal				chr3-57959960-57960180	Enhancer	chr3-57959954-57960231	EH38E2205820	dELS	Distal enhancer-like cCRE	NA:SLMAP	FALSE	chr3-57959716-57960216:SLMAP	Loss	7217	0.145299	Up in tumor	Up in tumor	Down in mets	Down in mets
PDAC	SLMAP	chr3-57969689-57970189	0.124127	9.05616	6.75613e-20		Distal	chr3-57966734-57976100	GH03J057966	Enhancer	chr3-57969857-57970161	Enhancer	chr3-57969845-57970194	EH38E3517363	dELS	Distal enhancer-like cCRE	GH03J057966:SLMAP	FALSE	chr3-57969689-57970189:SLMAP	Gain	5390	0.108516	Up in tumor	Up in tumor	Down in mets	Down in mets
PDAC	SLMAP	chr3-57969689-57970189	0.124127	9.05616	6.75613e-20		Distal	chr3-57966734-57976100	GH03J057966	Enhancer	chr3-57969857-57970161	Enhancer	chr3-57969845-57970194	EH38E3517363	dELS	Distal enhancer-like cCRE	GH03J057966:SLMAP	FALSE	chr3-57969689-57970189:SLMAP	Loss	7217	0.145299	Up in tumor	Up in tumor	Down in mets	Down in mets
PDAC	SLMAP	chr3-57977642-57978142	0.108124	11.5917	2.27039e-31	FLNB	Distal				chr3-57977860-57978064	Enhancer	chr3-57977789-57978128	EH38E3517370	dELS,CTCF-bound	Distal enhancer-like cCRE, CTCF-bound	NA:SLMAP	FALSE	chr3-57977642-57978142:SLMAP	Gain	5390	0.108516	Up in tumor	Up in tumor	Down in mets	Down in mets
PDAC	SLMAP	chr3-57977642-57978142	0.108124	11.5917	2.27039e-31	FLNB	Distal				chr3-57977860-57978064	Enhancer	chr3-57977789-57978128	EH38E3517370	dELS,CTCF-bound	Distal enhancer-like cCRE, CTCF-bound	NA:SLMAP	FALSE	chr3-57977642-57978142:SLMAP	Loss	7217	0.145299	Up in tumor	Up in tumor	Down in mets	Down in mets
PDAC	SLMAP	chr3-58000442-58000942	0.104968	8.74084	1.15689e-18	FLNB	Distal	chr3-57997537-58001704	GH03J057997	Enhancer			chr3-58000476-58000631	EH38E3517392	dELS,CTCF-bound	Distal enhancer-like cCRE, CTCF-bound	GH03J057997:SLMAP	FALSE	chr3-58000442-58000942:SLMAP	Gain	5390	0.108516	Up in tumor	Up in tumor	Down in mets	Down in mets
PDAC	SLMAP	chr3-58000442-58000942	0.104968	8.74084	1.15689e-18	FLNB	Distal	chr3-57997537-58001704	GH03J057997	Enhancer			chr3-58000476-58000631	EH38E3517392	dELS,CTCF-bound	Distal enhancer-like cCRE, CTCF-bound	GH03J057997:SLMAP	FALSE	chr3-58000442-58000942:SLMAP	Loss	7217	0.145299	Up in tumor	Up in tumor	Down in mets	Down in mets
PDAC	SNX29	chr16-12026991-12027491	0.0763738	10.4648	6.26451e-26	SNX29	Exon				chr16-12027177-12027400	Enhancer	chr16-12027117-12027467	EH38E3168930	dELS,CTCF-bound	Distal enhancer-like cCRE, CTCF-bound	NA:SNX29	FALSE	chr16-12026991-12027491:SNX29	Gain	4147	0.083491	Up in tumor	Up in tumor	Not tested	Not a DEG
PDAC	SNX29	chr16-12026991-12027491	0.0763738	10.4648	6.26451e-26	SNX29	Exon				chr16-12027177-12027400	Enhancer	chr16-12027117-12027467	EH38E3168930	dELS,CTCF-bound	Distal enhancer-like cCRE, CTCF-bound	NA:SNX29	FALSE	chr16-12026991-12027491:SNX29	Loss	18448	0.371411	Up in tumor	Up in tumor	Not tested	Not a DEG
PDAC	SULF2	chr20-47927445-47927945	0.0553408	9.21287	1.58767e-20		Distal				chr20-47927480-47927800	Enhancer	chr20-47927483-47927823	EH38E3436864	dELS,CTCF-bound	Distal enhancer-like cCRE, CTCF-bound	NA:SULF2	FALSE	chr20-47927445-47927945:SULF2	Gain	9694	0.195168	Up in tumor	Up in tumor	Not tested	Not tested
PDAC	SULF2	chr20-47927445-47927945	0.0553408	9.21287	1.58767e-20		Distal				chr20-47927480-47927800	Enhancer	chr20-47927483-47927823	EH38E3436864	dELS,CTCF-bound	Distal enhancer-like cCRE, CTCF-bound	NA:SULF2	FALSE	chr20-47927445-47927945:SULF2	Loss	119	0.00239581	Up in tumor	Up in tumor	Not tested	Not tested
PDAC	TBC1D2	chr9-98248756-98249256	0.0721825	8.46409	1.29078e-17	TBC1D2	Intron	chr9-98246324-98257283	GH09J098246	Promoter/Enhancer	chr9-98248896-98249111	Enhancer	chr9-98248785-98249132	EH38E2711475	dELS,CTCF-bound	Distal enhancer-like cCRE, CTCF-bound	GH09J098246:TBC1D2	TRUE	chr9-98248756-98249256:TBC1D2	Gain	1061	0.021361	Up in tumor	Up in tumor	Not tested	Not tested
PDAC	TBC1D2	chr9-98248756-98249256	0.0721825	8.46409	1.29078e-17	TBC1D2	Intron	chr9-98246324-98257283	GH09J098246	Promoter/Enhancer	chr9-98248896-98249111	Enhancer	chr9-98248785-98249132	EH38E2711475	dELS,CTCF-bound	Distal enhancer-like cCRE, CTCF-bound	GH09J098246:TBC1D2	TRUE	chr9-98248756-98249256:TBC1D2	Loss	2790	0.0561707	Up in tumor	Up in tumor	Not tested	Not tested
PDAC	TGM2	chr20-38217603-38218103	0.113944	9.62041	3.27846e-22	KIAA1755	Promoter				chr20-38217681-38217900	Enhancer	chr20-38217784-38218132	EH38E3431532	dELS	Distal enhancer-like cCRE	NA:TGM2	FALSE	chr20-38217603-38218103:TGM2	Gain	7196	0.144876	Up in tumor	Up in tumor	Down in mets	Down in mets
PDAC	TGM2	chr20-38217603-38218103	0.113944	9.62041	3.27846e-22	KIAA1755	Promoter				chr20-38217798-38218000	Enhancer	chr20-38217784-38218132	EH38E3431532	dELS	Distal enhancer-like cCRE	NA:TGM2	FALSE	chr20-38217603-38218103:TGM2	Gain	7196	0.144876	Up in tumor	Up in tumor	Down in mets	Down in mets
PDAC	THOC1	chr18-712433-712933	0.0722178	6.46038	5.22194e-11	ENOSF1	Promoter	chr18-708676-713378	GH18J000708	Promoter/Enhancer	chr18-712557-712840	Promoter	chr18-712540-712882	EH38E3253274	PLS,CTCF-bound	Promoter-like cCRE, CTCF-bound	GH18J000708:THOC1	FALSE	chr18-712433-712933:THOC1	Gain	10480	0.210993	Up in tumor	Up in tumor	Not tested	Not tested
PDAC	THOC1	chr18-712433-712933	0.0722178	6.46038	5.22194e-11	ENOSF1	Promoter	chr18-708676-713378	GH18J000708	Promoter/Enhancer	chr18-712557-712840	Promoter	chr18-712540-712882	EH38E3253274	PLS,CTCF-bound	Promoter-like cCRE, CTCF-bound	GH18J000708:THOC1	FALSE	chr18-712433-712933:THOC1	Loss	7489	0.150775	Up in tumor	Up in tumor	Not tested	Not tested
PDAC	THOC1	chr18-712433-712933	0.0722178	6.46038	5.22194e-11	ENOSF1	Promoter	chr18-708676-713378	GH18J000708	Promoter/Enhancer	chr18-712740-712949	Promoter	chr18-712540-712882	EH38E3253274	PLS,CTCF-bound	Promoter-like cCRE, CTCF-bound	GH18J000708:THOC1	FALSE	chr18-712433-712933:THOC1	Gain	10480	0.210993	Up in tumor	Up in tumor	Not tested	Not tested
PDAC	THOC1	chr18-712433-712933	0.0722178	6.46038	5.22194e-11	ENOSF1	Promoter	chr18-708676-713378	GH18J000708	Promoter/Enhancer	chr18-712740-712949	Promoter	chr18-712540-712882	EH38E3253274	PLS,CTCF-bound	Promoter-like cCRE, CTCF-bound	GH18J000708:THOC1	FALSE	chr18-712433-712933:THOC1	Loss	7489	0.150775	Up in tumor	Up in tumor	Not tested	Not tested
PDAC	TMC7	chr16-19005638-19006138	0.177439	19.8653	4.06039e-88	RNU6-1340P	Intron	chr16-19005201-19006873	GH16J019005	Enhancer	chr16-19005800-19006020	Enhancer	chr16-19005725-19006072	EH38E3171523	dELS,CTCF-bound	Distal enhancer-like cCRE, CTCF-bound	GH16J019005:TMC7	TRUE	chr16-19005638-19006138:TMC7	Gain	3922	0.0789611	Up in tumor	Up in tumor	Not tested	Not tested
PDAC	TMC7	chr16-19005638-19006138	0.177439	19.8653	4.06039e-88	RNU6-1340P	Intron	chr16-19005201-19006873	GH16J019005	Enhancer	chr16-19005800-19006020	Enhancer	chr16-19005725-19006072	EH38E3171523	dELS,CTCF-bound	Distal enhancer-like cCRE, CTCF-bound	GH16J019005:TMC7	TRUE	chr16-19005638-19006138:TMC7	Loss	13457	0.270928	Up in tumor	Up in tumor	Not tested	Not tested
PDAC	TMC7	chr16-19005638-19006138	0.177439	19.8653	4.06039e-88	RNU6-1340P	Intron	chr16-19005201-19006873	GH16J019005	Enhancer	chr16-19005900-19006180	Enhancer	chr16-19005725-19006072	EH38E3171523	dELS,CTCF-bound	Distal enhancer-like cCRE, CTCF-bound	GH16J019005:TMC7	TRUE	chr16-19005638-19006138:TMC7	Gain	3922	0.0789611	Up in tumor	Up in tumor	Not tested	Not tested
PDAC	TMC7	chr16-19005638-19006138	0.177439	19.8653	4.06039e-88	RNU6-1340P	Intron	chr16-19005201-19006873	GH16J019005	Enhancer	chr16-19005900-19006180	Enhancer	chr16-19005725-19006072	EH38E3171523	dELS,CTCF-bound	Distal enhancer-like cCRE, CTCF-bound	GH16J019005:TMC7	TRUE	chr16-19005638-19006138:TMC7	Loss	13457	0.270928	Up in tumor	Up in tumor	Not tested	Not tested
PDAC	TMC7	chr16-19203514-19204014	0.0786791	8.265	6.98484e-17	SYT17	Intron				chr16-19203740-19203985	Enhancer	chr16-19203674-19204023	EH38E3171644	dELS,CTCF-bound	Distal enhancer-like cCRE, CTCF-bound	NA:TMC7	FALSE	chr16-19203514-19204014:TMC7	Gain	3922	0.0789611	Up in tumor	Up in tumor	Not tested	Not tested
PDAC	TMC7	chr16-19203514-19204014	0.0786791	8.265	6.98484e-17	SYT17	Intron				chr16-19203740-19203985	Enhancer	chr16-19203674-19204023	EH38E3171644	dELS,CTCF-bound	Distal enhancer-like cCRE, CTCF-bound	NA:TMC7	FALSE	chr16-19203514-19204014:TMC7	Loss	13457	0.270928	Up in tumor	Up in tumor	Not tested	Not tested
PDAC	TMEM165	chr4-55297271-55297771	0.0585673	8.64476	2.69585e-18	RNU6-746P	Distal				chr4-55297500-55297696	Enhancer	chr4-55297365-55297707	EH38E3585216	dELS,CTCF-bound	Distal enhancer-like cCRE, CTCF-bound	NA:TMEM165	FALSE	chr4-55297271-55297771:TMEM165	Gain	5048	0.101631	Up in tumor	Up in tumor	Not tested	Not tested
PDAC	TMEM165	chr4-55297271-55297771	0.0585673	8.64476	2.69585e-18	RNU6-746P	Distal				chr4-55297500-55297696	Enhancer	chr4-55297365-55297707	EH38E3585216	dELS,CTCF-bound	Distal enhancer-like cCRE, CTCF-bound	NA:TMEM165	FALSE	chr4-55297271-55297771:TMEM165	Loss	12792	0.25754	Up in tumor	Up in tumor	Not tested	Not tested
PDAC	ZEB1	chr10-31745508-31746008	0.105365	12.1455	3.03078e-34		Distal				chr10-31745660-31745880	Enhancer	chr10-31745607-31745952	EH38E1459980	dELS	Distal enhancer-like cCRE	NA:ZEB1	FALSE	chr10-31745508-31746008:ZEB1	Gain	1838	0.0370042	Up in tumor	Up in tumor	Down in mets	Down in mets
PDAC	ZEB1	chr10-31745508-31746008	0.105365	12.1455	3.03078e-34		Distal				chr10-31745660-31745880	Enhancer	chr10-31745607-31745952	EH38E1459980	dELS	Distal enhancer-like cCRE	NA:ZEB1	FALSE	chr10-31745508-31746008:ZEB1	Loss	13099	0.263721	Up in tumor	Up in tumor	Down in mets	Down in mets
PDAC	ZMYM2	chr13-20120436-20120936	0.0696728	10.3092	3.20024e-25	LINC01072	Distal	chr13-20118000-20121841	GH13J020118	Enhancer	chr13-20120620-20120824	Promoter	chr13-20120524-20120874	EH38E1658425	dELS,CTCF-bound	Distal enhancer-like cCRE, CTCF-bound	GH13J020118:ZMYM2	TRUE	chr13-20120436-20120936:ZMYM2	Gain	6522	0.131307	Up in tumor	Up in tumor	Not tested	Not tested
PDAC	ZMYM2	chr13-20120436-20120936	0.0696728	10.3092	3.20024e-25	LINC01072	Distal	chr13-20118000-20121841	GH13J020118	Enhancer	chr13-20120620-20120824	Promoter	chr13-20120524-20120874	EH38E1658425	dELS,CTCF-bound	Distal enhancer-like cCRE, CTCF-bound	GH13J020118:ZMYM2	TRUE	chr13-20120436-20120936:ZMYM2	Loss	10890	0.219247	Up in tumor	Up in tumor	Not tested	Not tested
PDAC	ZMYM2	chr13-20120436-20120936	0.0696728	10.3092	3.20024e-25	LINC01072	Distal	chr13-20118000-20121841	GH13J020118	Enhancer	chr13-20120882-20120920	Promoter	chr13-20120524-20120874	EH38E1658425	dELS,CTCF-bound	Distal enhancer-like cCRE, CTCF-bound	GH13J020118:ZMYM2	TRUE	chr13-20120436-20120936:ZMYM2	Gain	6522	0.131307	Up in tumor	Up in tumor	Not tested	Not tested
PDAC	ZMYM2	chr13-20120436-20120936	0.0696728	10.3092	3.20024e-25	LINC01072	Distal	chr13-20118000-20121841	GH13J020118	Enhancer	chr13-20120882-20120920	Promoter	chr13-20120524-20120874	EH38E1658425	dELS,CTCF-bound	Distal enhancer-like cCRE, CTCF-bound	GH13J020118:ZMYM2	TRUE	chr13-20120436-20120936:ZMYM2	Loss	10890	0.219247	Up in tumor	Up in tumor	Not tested	Not tested
PDAC	ZMYM2	chr13-20419680-20420180	0.0781871	11.7116	5.55783e-32	MIR4499	Intron	chr13-20418888-20420821	GH13J020418	Enhancer	chr13-20419640-20419940	Enhancer	chr13-20419698-20419864	EH38E1658624	dELS	Distal enhancer-like cCRE	GH13J020418:ZMYM2	FALSE	chr13-20419680-20420180:ZMYM2	Gain	6522	0.131307	Up in tumor	Up in tumor	Down in mets	Not tested
PDAC	ZMYM2	chr13-20419680-20420180	0.0781871	11.7116	5.55783e-32	MIR4499	Intron	chr13-20418888-20420821	GH13J020418	Enhancer	chr13-20419640-20419940	Enhancer	chr13-20419698-20419864	EH38E1658624	dELS	Distal enhancer-like cCRE	GH13J020418:ZMYM2	FALSE	chr13-20419680-20420180:ZMYM2	Loss	10890	0.219247	Up in tumor	Up in tumor	Down in mets	Not tested
PDAC	ZMYM2	chr13-20419680-20420180	0.0781871	11.7116	5.55783e-32	MIR4499	Intron	chr13-20418888-20420821	GH13J020418	Enhancer	chr13-20419820-20420100	Enhancer	chr13-20419698-20419864	EH38E1658624	dELS	Distal enhancer-like cCRE	GH13J020418:ZMYM2	FALSE	chr13-20419680-20420180:ZMYM2	Gain	6522	0.131307	Up in tumor	Up in tumor	Down in mets	Not tested
PDAC	ZMYM2	chr13-20419680-20420180	0.0781871	11.7116	5.55783e-32	MIR4499	Intron	chr13-20418888-20420821	GH13J020418	Enhancer	chr13-20419820-20420100	Enhancer	chr13-20419698-20419864	EH38E1658624	dELS	Distal enhancer-like cCRE	GH13J020418:ZMYM2	FALSE	chr13-20419680-20420180:ZMYM2	Loss	10890	0.219247	Up in tumor	Up in tumor	Down in mets	Not tested
PDAC	ZMYM2	chr13-20419680-20420180	0.0781871	11.7116	5.55783e-32	MIR4499	Intron	chr13-20418888-20420821	GH13J020418	Enhancer	chr13-20419960-20420222	Enhancer	chr13-20419698-20419864	EH38E1658624	dELS	Distal enhancer-like cCRE	GH13J020418:ZMYM2	FALSE	chr13-20419680-20420180:ZMYM2	Gain	6522	0.131307	Up in tumor	Up in tumor	Down in mets	Not tested
PDAC	ZMYM2	chr13-20419680-20420180	0.0781871	11.7116	5.55783e-32	MIR4499	Intron	chr13-20418888-20420821	GH13J020418	Enhancer	chr13-20419960-20420222	Enhancer	chr13-20419698-20419864	EH38E1658624	dELS	Distal enhancer-like cCRE	GH13J020418:ZMYM2	FALSE	chr13-20419680-20420180:ZMYM2	Loss	10890	0.219247	Up in tumor	Up in tumor	Down in mets	Not tested

## Sheet: s3c_BRCA_ExtData_5g
Cancer	gene	peak	score	zscore	pvalue	peak.nearest.gene	peak.position	GeneHancer.Location	GeneHancer.Accession	GeneHancer.Annotation	EpiMap.Location	EpiMap.Annotation	ENCODE.Location	ENCODE.Accession	ENCODE.Annotation	ENCODE.Annotation_explained	GeneHancer_gene_pair	GeneHancer_gene_pair.in.genehancerInter	Peak.to.gene	cnv	N.cells.with.cnv	cnv.pct	DAP.tumor	DEG.tumor	DAP.met	DEG.met
BRCA	ABHD2	chr15-89087977-89088477	0.141842	9.25274	1.09403e-20	ABHD2	Promoter	chr15-89086689-89095682	GH15J089086	Promoter/Enhancer	chr15-89088080-89088420	Promoter	chr15-89088088-89088438	EH38E1786354	PLS,CTCF-bound	Promoter-like cCRE, CTCF-bound	GH15J089086:ABHD2	TRUE	chr15-89087977-89088477:ABHD2	Gain	11996	0.240357	Up in tumor	Up in tumor	Not tested	Not tested
BRCA	ABHD2	chr15-89087977-89088477	0.141842	9.25274	1.09403e-20	ABHD2	Promoter	chr15-89086689-89095682	GH15J089086	Promoter/Enhancer	chr15-89088080-89088420	Promoter	chr15-89088088-89088438	EH38E1786354	PLS,CTCF-bound	Promoter-like cCRE, CTCF-bound	GH15J089086:ABHD2	TRUE	chr15-89087977-89088477:ABHD2	Loss	13059	0.261656	Up in tumor	Up in tumor	Not tested	Not tested
BRCA	ACTG1	chr17-81329414-81329914	0.0752913	5.22007	8.94279e-08	TMEM105	Promoter	chr17-81325760-81332309	GH17J081325	Enhancer	chr17-81329640-81329968	Enhancer	chr17-81329503-81329853	EH38E3250260	pELS,CTCF-bound	Proximal enhancer-like cCRE, CTCF-bound	GH17J081325:ACTG1	FALSE	chr17-81329414-81329914:ACTG1	Gain	11453	0.229478	Up in tumor	Up in tumor	Not tested	Not tested
BRCA	ACTG1	chr17-81329414-81329914	0.0752913	5.22007	8.94279e-08	TMEM105	Promoter	chr17-81325760-81332309	GH17J081325	Enhancer	chr17-81329640-81329968	Enhancer	chr17-81329503-81329853	EH38E3250260	pELS,CTCF-bound	Proximal enhancer-like cCRE, CTCF-bound	GH17J081325:ACTG1	FALSE	chr17-81329414-81329914:ACTG1	Loss	6038	0.12098	Up in tumor	Up in tumor	Not tested	Not tested
BRCA	ACTG1	chr17-81346014-81346514	0.0537552	3.82166	6.62772e-05		Promoter	chr17-81336562-81347323	GH17J081336	Promoter/Enhancer	chr17-81346040-81346260	Promoter	chr17-81346105-81346455	EH38E1892105	pELS,CTCF-bound	Proximal enhancer-like cCRE, CTCF-bound	GH17J081336:ACTG1	FALSE	chr17-81346014-81346514:ACTG1	Gain	11453	0.229478	Up in tumor	Up in tumor	Not tested	Not tested
BRCA	ACTG1	chr17-81346014-81346514	0.0537552	3.82166	6.62772e-05		Promoter	chr17-81336562-81347323	GH17J081336	Promoter/Enhancer	chr17-81346040-81346260	Promoter	chr17-81346105-81346455	EH38E1892105	pELS,CTCF-bound	Proximal enhancer-like cCRE, CTCF-bound	GH17J081336:ACTG1	FALSE	chr17-81346014-81346514:ACTG1	Loss	6038	0.12098	Up in tumor	Up in tumor	Not tested	Not tested
BRCA	ACTG1	chr17-81346014-81346514	0.0537552	3.82166	6.62772e-05		Promoter	chr17-81336562-81347323	GH17J081336	Promoter/Enhancer	chr17-81346180-81346420	Promoter	chr17-81346105-81346455	EH38E1892105	pELS,CTCF-bound	Proximal enhancer-like cCRE, CTCF-bound	GH17J081336:ACTG1	FALSE	chr17-81346014-81346514:ACTG1	Gain	11453	0.229478	Up in tumor	Up in tumor	Not tested	Not tested
BRCA	ACTG1	chr17-81346014-81346514	0.0537552	3.82166	6.62772e-05		Promoter	chr17-81336562-81347323	GH17J081336	Promoter/Enhancer	chr17-81346180-81346420	Promoter	chr17-81346105-81346455	EH38E1892105	pELS,CTCF-bound	Proximal enhancer-like cCRE, CTCF-bound	GH17J081336:ACTG1	FALSE	chr17-81346014-81346514:ACTG1	Loss	6038	0.12098	Up in tumor	Up in tumor	Not tested	Not tested
BRCA	ACTG1	chr17-81514538-81515038	0.0619517	4.20941	1.28018e-05	ACTG1	Promoter	chr17-81508596-81520285	GH17J081508	Promoter/Enhancer	chr17-81514660-81515000	Promoter	chr17-81514691-81515037	EH38E1892361	pELS,CTCF-bound	Proximal enhancer-like cCRE, CTCF-bound	GH17J081508:ACTG1	TRUE	chr17-81514538-81515038:ACTG1	Gain	11453	0.229478	Up in tumor	Up in tumor	Not tested	Not tested
BRCA	ACTG1	chr17-81514538-81515038	0.0619517	4.20941	1.28018e-05	ACTG1	Promoter	chr17-81508596-81520285	GH17J081508	Promoter/Enhancer	chr17-81514660-81515000	Promoter	chr17-81514691-81515037	EH38E1892361	pELS,CTCF-bound	Proximal enhancer-like cCRE, CTCF-bound	GH17J081508:ACTG1	TRUE	chr17-81514538-81515038:ACTG1	Loss	6038	0.12098	Up in tumor	Up in tumor	Not tested	Not tested
BRCA	ACTG1	chr17-81514538-81515038	0.0619517	4.20941	1.28018e-05	ACTG1	Promoter	chr17-81508596-81520285	GH17J081508	Promoter/Enhancer	chr17-81514820-81515022	Promoter	chr17-81514691-81515037	EH38E1892361	pELS,CTCF-bound	Proximal enhancer-like cCRE, CTCF-bound	GH17J081508:ACTG1	TRUE	chr17-81514538-81515038:ACTG1	Gain	11453	0.229478	Up in tumor	Up in tumor	Not tested	Not tested
BRCA	ACTG1	chr17-81514538-81515038	0.0619517	4.20941	1.28018e-05	ACTG1	Promoter	chr17-81508596-81520285	GH17J081508	Promoter/Enhancer	chr17-81514820-81515022	Promoter	chr17-81514691-81515037	EH38E1892361	pELS,CTCF-bound	Proximal enhancer-like cCRE, CTCF-bound	GH17J081508:ACTG1	TRUE	chr17-81514538-81515038:ACTG1	Loss	6038	0.12098	Up in tumor	Up in tumor	Not tested	Not tested
BRCA	ACTG1	chr17-81860457-81860957	0.0629133	4.41089	5.14744e-06	P4HB	Promoter	chr17-81857579-81863657	GH17J081857	Promoter/Enhancer	chr17-81860500-81860760	Promoter					GH17J081857:ACTG1	FALSE	chr17-81860457-81860957:ACTG1	Gain	11453	0.229478	Up in tumor	Up in tumor	Not tested	Not tested
BRCA	ACTG1	chr17-81860457-81860957	0.0629133	4.41089	5.14744e-06	P4HB	Promoter	chr17-81857579-81863657	GH17J081857	Promoter/Enhancer	chr17-81860500-81860760	Promoter					GH17J081857:ACTG1	FALSE	chr17-81860457-81860957:ACTG1	Loss	6038	0.12098	Up in tumor	Up in tumor	Not tested	Not tested
BRCA	ACTG1	chr17-81891409-81891909	0.0639436	4.08181	2.23432e-05	ALYREF	Promoter	chr17-81888844-81893147	GH17J081888	Promoter/Enhancer	chr17-81891578-81891820	Promoter	chr17-81891554-81891894	EH38E1892707	PLS,CTCF-bound	Promoter-like cCRE, CTCF-bound	GH17J081888:ACTG1	FALSE	chr17-81891409-81891909:ACTG1	Gain	11453	0.229478	Up in tumor	Up in tumor	Not tested	Not tested
BRCA	ACTG1	chr17-81891409-81891909	0.0639436	4.08181	2.23432e-05	ALYREF	Promoter	chr17-81888844-81893147	GH17J081888	Promoter/Enhancer	chr17-81891578-81891820	Promoter	chr17-81891554-81891894	EH38E1892707	PLS,CTCF-bound	Promoter-like cCRE, CTCF-bound	GH17J081888:ACTG1	FALSE	chr17-81891409-81891909:ACTG1	Loss	6038	0.12098	Up in tumor	Up in tumor	Not tested	Not tested
BRCA	ACTG1	chr17-81911391-81911891	0.0564033	3.40472	0.000331159	PCYT2	Promoter				chr17-81911383-81911440	Promoter	chr17-81911334-81911676	EH38E3251091	PLS,CTCF-bound	Promoter-like cCRE, CTCF-bound	NA:ACTG1	FALSE	chr17-81911391-81911891:ACTG1	Gain	11453	0.229478	Up in tumor	Up in tumor	Not tested	Not tested
BRCA	ACTG1	chr17-81911391-81911891	0.0564033	3.40472	0.000331159	PCYT2	Promoter				chr17-81911383-81911440	Promoter	chr17-81911334-81911676	EH38E3251091	PLS,CTCF-bound	Promoter-like cCRE, CTCF-bound	NA:ACTG1	FALSE	chr17-81911391-81911891:ACTG1	Loss	6038	0.12098	Up in tumor	Up in tumor	Not tested	Not tested
BRCA	ACTG1	chr17-81911391-81911891	0.0564033	3.40472	0.000331159	PCYT2	Promoter				chr17-81911383-81911440	Promoter	chr17-81911755-81911913	EH38E3251092	pELS,CTCF-bound	Proximal enhancer-like cCRE, CTCF-bound	NA:ACTG1	FALSE	chr17-81911391-81911891:ACTG1	Gain	11453	0.229478	Up in tumor	Up in tumor	Not tested	Not tested
BRCA	ACTG1	chr17-81911391-81911891	0.0564033	3.40472	0.000331159	PCYT2	Promoter				chr17-81911383-81911440	Promoter	chr17-81911755-81911913	EH38E3251092	pELS,CTCF-bound	Proximal enhancer-like cCRE, CTCF-bound	NA:ACTG1	FALSE	chr17-81911391-81911891:ACTG1	Loss	6038	0.12098	Up in tumor	Up in tumor	Not tested	Not tested
BRCA	ACTG1	chr17-81911391-81911891	0.0564033	3.40472	0.000331159	PCYT2	Promoter				chr17-81911479-81911689	Promoter	chr17-81911334-81911676	EH38E3251091	PLS,CTCF-bound	Promoter-like cCRE, CTCF-bound	NA:ACTG1	FALSE	chr17-81911391-81911891:ACTG1	Gain	11453	0.229478	Up in tumor	Up in tumor	Not tested	Not tested
BRCA	ACTG1	chr17-81911391-81911891	0.0564033	3.40472	0.000331159	PCYT2	Promoter				chr17-81911479-81911689	Promoter	chr17-81911334-81911676	EH38E3251091	PLS,CTCF-bound	Promoter-like cCRE, CTCF-bound	NA:ACTG1	FALSE	chr17-81911391-81911891:ACTG1	Loss	6038	0.12098	Up in tumor	Up in tumor	Not tested	Not tested
BRCA	ACTG1	chr17-81911391-81911891	0.0564033	3.40472	0.000331159	PCYT2	Promoter				chr17-81911479-81911689	Promoter	chr17-81911755-81911913	EH38E3251092	pELS,CTCF-bound	Proximal enhancer-like cCRE, CTCF-bound	NA:ACTG1	FALSE	chr17-81911391-81911891:ACTG1	Gain	11453	0.229478	Up in tumor	Up in tumor	Not tested	Not tested
BRCA	ACTG1	chr17-81911391-81911891	0.0564033	3.40472	0.000331159	PCYT2	Promoter				chr17-81911479-81911689	Promoter	chr17-81911755-81911913	EH38E3251092	pELS,CTCF-bound	Proximal enhancer-like cCRE, CTCF-bound	NA:ACTG1	FALSE	chr17-81911391-81911891:ACTG1	Loss	6038	0.12098	Up in tumor	Up in tumor	Not tested	Not tested
BRCA	ADARB1	chr21-45010087-45010587	0.114454	8.51692	8.19272e-18	PICSAR	Distal				chr21-45010255-45010424	Enhancer	chr21-45010090-45010440	EH38E2146615	dELS,CTCF-bound	Distal enhancer-like cCRE, CTCF-bound	NA:ADARB1	FALSE	chr21-45010087-45010587:ADARB1	Gain	1743	0.0349236	Up in tumor	Up in tumor	Not tested	Not tested
BRCA	ADARB1	chr21-45010087-45010587	0.114454	8.51692	8.19272e-18	PICSAR	Distal				chr21-45010255-45010424	Enhancer	chr21-45010090-45010440	EH38E2146615	dELS,CTCF-bound	Distal enhancer-like cCRE, CTCF-bound	NA:ADARB1	FALSE	chr21-45010087-45010587:ADARB1	Loss	4243	0.0850147	Up in tumor	Up in tumor	Not tested	Not tested
BRCA	AMD1	chr6-110532337-110532837	0.12403	7.75154	4.53915e-15	RPS19P5	Distal				chr6-110532500-110532720	Enhancer	chr6-110532441-110532766	EH38E2493530	dELS	Distal enhancer-like cCRE	NA:AMD1	FALSE	chr6-110532337-110532837:AMD1	Gain	6137	0.122964	Up in tumor	Up in tumor	Not tested	Not tested
BRCA	AMD1	chr6-110532337-110532837	0.12403	7.75154	4.53915e-15	RPS19P5	Distal				chr6-110532500-110532720	Enhancer	chr6-110532441-110532766	EH38E2493530	dELS	Distal enhancer-like cCRE	NA:AMD1	FALSE	chr6-110532337-110532837:AMD1	Loss	17967	0.359995	Up in tumor	Up in tumor	Not tested	Not tested
BRCA	AMD1	chr6-110532337-110532837	0.12403	7.75154	4.53915e-15	RPS19P5	Distal				chr6-110532500-110532920	Enhancer	chr6-110532441-110532766	EH38E2493530	dELS	Distal enhancer-like cCRE	NA:AMD1	FALSE	chr6-110532337-110532837:AMD1	Gain	6137	0.122964	Up in tumor	Up in tumor	Not tested	Not tested
BRCA	AMD1	chr6-110532337-110532837	0.12403	7.75154	4.53915e-15	RPS19P5	Distal				chr6-110532500-110532920	Enhancer	chr6-110532441-110532766	EH38E2493530	dELS	Distal enhancer-like cCRE	NA:AMD1	FALSE	chr6-110532337-110532837:AMD1	Loss	17967	0.359995	Up in tumor	Up in tumor	Not tested	Not tested
BRCA	AMD1	chr6-110693270-110693770	0.115433	7.91317	1.25461e-15		Intron				chr6-110693340-110693565	Enhancer	chr6-110693310-110693657	EH38E3726431	dELS,CTCF-bound	Distal enhancer-like cCRE, CTCF-bound	NA:AMD1	FALSE	chr6-110693270-110693770:AMD1	Gain	6137	0.122964	Up in tumor	Up in tumor	Not tested	Not tested
BRCA	AMD1	chr6-110693270-110693770	0.115433	7.91317	1.25461e-15		Intron				chr6-110693340-110693565	Enhancer	chr6-110693310-110693657	EH38E3726431	dELS,CTCF-bound	Distal enhancer-like cCRE, CTCF-bound	NA:AMD1	FALSE	chr6-110693270-110693770:AMD1	Loss	17967	0.359995	Up in tumor	Up in tumor	Not tested	Not tested
BRCA	AMD1	chr6-110693270-110693770	0.115433	7.91317	1.25461e-15		Intron				chr6-110693561-110693780	Enhancer	chr6-110693310-110693657	EH38E3726431	dELS,CTCF-bound	Distal enhancer-like cCRE, CTCF-bound	NA:AMD1	FALSE	chr6-110693270-110693770:AMD1	Gain	6137	0.122964	Up in tumor	Up in tumor	Not tested	Not tested
BRCA	AMD1	chr6-110693270-110693770	0.115433	7.91317	1.25461e-15		Intron				chr6-110693561-110693780	Enhancer	chr6-110693310-110693657	EH38E3726431	dELS,CTCF-bound	Distal enhancer-like cCRE, CTCF-bound	NA:AMD1	FALSE	chr6-110693270-110693770:AMD1	Loss	17967	0.359995	Up in tumor	Up in tumor	Not tested	Not tested
BRCA	ARHGAP21	chr10-24783962-24784462	0.124989	8.31587	4.55408e-17	ARHGAP21	Distal				chr10-24784140-24784360	Enhancer					NA:ARHGAP21	FALSE	chr10-24783962-24784462:ARHGAP21	Gain	5354	0.107275	Up in tumor	Up in tumor	Not tested	Not tested
BRCA	ARHGAP21	chr10-24783962-24784462	0.124989	8.31587	4.55408e-17	ARHGAP21	Distal				chr10-24784140-24784360	Enhancer					NA:ARHGAP21	FALSE	chr10-24783962-24784462:ARHGAP21	Loss	4390	0.0879601	Up in tumor	Up in tumor	Not tested	Not tested
BRCA	ARHGAP21	chr10-25113316-25113816	0.10713	8.74222	1.14287e-18	LINC01516	Exon				chr10-25113500-25113671	Enhancer	chr10-25113517-25113678	EH38E2891739	pELS,CTCF-bound	Proximal enhancer-like cCRE, CTCF-bound	NA:ARHGAP21	FALSE	chr10-25113316-25113816:ARHGAP21	Gain	5354	0.107275	Up in tumor	Up in tumor	Not tested	Not tested
BRCA	ARHGAP21	chr10-25113316-25113816	0.10713	8.74222	1.14287e-18	LINC01516	Exon				chr10-25113500-25113671	Enhancer	chr10-25113517-25113678	EH38E2891739	pELS,CTCF-bound	Proximal enhancer-like cCRE, CTCF-bound	NA:ARHGAP21	FALSE	chr10-25113316-25113816:ARHGAP21	Loss	4390	0.0879601	Up in tumor	Up in tumor	Not tested	Not tested
BRCA	ARHGEF9	chrX-63751364-63751864	0.103348	7.32455	1.19854e-13	ARHGEF9	Intron						chrX-63751530-63751879	EH38E3935675	dELS,CTCF-bound	Distal enhancer-like cCRE, CTCF-bound	NA:ARHGEF9	FALSE	chrX-63751364-63751864:ARHGEF9	Gain	6802	0.136288	Up in tumor	Up in tumor	Not tested	Not tested
BRCA	ASPM	chr1-197222165-197222665	0.061896	5.73113	4.98831e-09		Promoter				chr1-197222380-197222588	Enhancer	chr1-197222315-197222663	EH38E2855907	pELS	Proximal enhancer-like cCRE	NA:ASPM	FALSE	chr1-197222165-197222665:ASPM	Gain	7757	0.155423	Up in tumor	Up in tumor	Not tested	Not tested
BRCA	BCAS1	chr20-54148840-54149340	0.0666095	6.41472	7.05413e-11	CYP24A1	Distal	chr20-54148277-54153237	GH20J054148	Enhancer	chr20-54148940-54149140	Enhancer	chr20-54148816-54148971	EH38E3441739	dELS	Distal enhancer-like cCRE	GH20J054148:BCAS1	FALSE	chr20-54148840-54149340:BCAS1	Gain	5327	0.106734	Up in tumor	Up in tumor	Not tested	Not tested
BRCA	BCAS1	chr20-54148840-54149340	0.0666095	6.41472	7.05413e-11	CYP24A1	Distal	chr20-54148277-54153237	GH20J054148	Enhancer	chr20-54148940-54149140	Enhancer	chr20-54149003-54149350	EH38E2122764	dELS,CTCF-bound	Distal enhancer-like cCRE, CTCF-bound	GH20J054148:BCAS1	FALSE	chr20-54148840-54149340:BCAS1	Gain	5327	0.106734	Up in tumor	Up in tumor	Not tested	Not tested
BRCA	BCAS1	chr20-54148840-54149340	0.0666095	6.41472	7.05413e-11	CYP24A1	Distal	chr20-54148277-54153237	GH20J054148	Enhancer	chr20-54149100-54149332	Enhancer	chr20-54148816-54148971	EH38E3441739	dELS	Distal enhancer-like cCRE	GH20J054148:BCAS1	FALSE	chr20-54148840-54149340:BCAS1	Gain	5327	0.106734	Up in tumor	Up in tumor	Not tested	Not tested
BRCA	BCAS1	chr20-54148840-54149340	0.0666095	6.41472	7.05413e-11	CYP24A1	Distal	chr20-54148277-54153237	GH20J054148	Enhancer	chr20-54149100-54149332	Enhancer	chr20-54149003-54149350	EH38E2122764	dELS,CTCF-bound	Distal enhancer-like cCRE, CTCF-bound	GH20J054148:BCAS1	FALSE	chr20-54148840-54149340:BCAS1	Gain	5327	0.106734	Up in tumor	Up in tumor	Not tested	Not tested
BRCA	BCAS4	chr20-50670417-50670917	0.0673255	8.42658	1.77951e-17	RIPOR3-AS1	Intron				chr20-50670560-50670780	Enhancer	chr20-50670520-50670866	EH38E2120095	dELS,CTCF-bound	Distal enhancer-like cCRE, CTCF-bound	NA:BCAS4	FALSE	chr20-50670417-50670917:BCAS4	Gain	7054	0.141337	Up in tumor	Up in tumor	Not tested	Not tested
BRCA	BCAS4	chr20-50868506-50869006	0.0551088	7.15599	4.1536e-13		Intron				chr20-50868719-50868903	Enhancer	chr20-50868676-50869006	EH38E2120330	dELS	Distal enhancer-like cCRE	NA:BCAS4	FALSE	chr20-50868506-50869006:BCAS4	Gain	7054	0.141337	Up in tumor	Up in tumor	Not tested	Not tested
BRCA	BICD1	chr12-32501820-32502320	0.124657	9.54451	6.83747e-22	FGD4	Promoter						chr12-32501896-32502240	EH38E3010708	PLS	Promoter-like cCRE	NA:BICD1	FALSE	chr12-32501820-32502320:BICD1	Gain	11148	0.223367	Up in tumor	Up in tumor	Not tested	Not tested
BRCA	BICD1	chr12-32501820-32502320	0.124657	9.54451	6.83747e-22	FGD4	Promoter						chr12-32501896-32502240	EH38E3010708	PLS	Promoter-like cCRE	NA:BICD1	FALSE	chr12-32501820-32502320:BICD1	Loss	7478	0.149833	Up in tumor	Up in tumor	Not tested	Not tested
BRCA	BICDL1	chr12-119988604-119989104	0.113748	5.44336	2.61421e-08	BICDL1	Promoter	chr12-119988075-119990286	GH12J119988	Promoter/Enhancer	chr12-119988740-119989080	Promoter	chr12-119988816-119989163	EH38E3045416	pELS,CTCF-bound	Proximal enhancer-like cCRE, CTCF-bound	GH12J119988:BICDL1	TRUE	chr12-119988604-119989104:BICDL1	Gain	7186	0.143982	Up in tumor	Up in tumor	Not tested	Not tested
BRCA	BICDL1	chr12-119988604-119989104	0.113748	5.44336	2.61421e-08	BICDL1	Promoter	chr12-119988075-119990286	GH12J119988	Promoter/Enhancer	chr12-119988740-119989080	Promoter	chr12-119988816-119989163	EH38E3045416	pELS,CTCF-bound	Proximal enhancer-like cCRE, CTCF-bound	GH12J119988:BICDL1	TRUE	chr12-119988604-119989104:BICDL1	Loss	1203	0.0241039	Up in tumor	Up in tumor	Not tested	Not tested
BRCA	BICDL1	chr12-120086907-120087407	0.0999088	5.97318	1.16339e-09	BICDL1	Intron	chr12-120085667-120088000	GH12J120085	Enhancer	chr12-120087040-120087300	Promoter	chr12-120087024-120087374	EH38E3045483	dELS,CTCF-bound	Distal enhancer-like cCRE, CTCF-bound	GH12J120085:BICDL1	TRUE	chr12-120086907-120087407:BICDL1	Gain	7186	0.143982	Up in tumor	Up in tumor	Not tested	Not tested
BRCA	BICDL1	chr12-120086907-120087407	0.0999088	5.97318	1.16339e-09	BICDL1	Intron	chr12-120085667-120088000	GH12J120085	Enhancer	chr12-120087040-120087300	Promoter	chr12-120087024-120087374	EH38E3045483	dELS,CTCF-bound	Distal enhancer-like cCRE, CTCF-bound	GH12J120085:BICDL1	TRUE	chr12-120086907-120087407:BICDL1	Loss	1203	0.0241039	Up in tumor	Up in tumor	Not tested	Not tested
BRCA	BOC	chr3-113254136-113254636	0.178169	13.1302	1.10599e-39	BOC	Intron	chr3-113253637-113256756	GH03J113253	Enhancer	chr3-113254188-113254521	Enhancer	chr3-113254269-113254600	EH38E2227852	dELS,CTCF-bound	Distal enhancer-like cCRE, CTCF-bound	GH03J113253:BOC	TRUE	chr3-113254136-113254636:BOC	Gain	9112	0.182572	Up in tumor	Up in tumor	Not tested	Not tested
BRCA	CAMK1D	chr10-12333602-12334102	0.0981017	11.1256	4.70759e-29	RN7SL198P	Distal	chr10-12332649-12335077	GH10J012332	Enhancer	chr10-12333700-12334003	Enhancer	chr10-12333704-12334054	EH38E2886493	dELS,CTCF-bound	Distal enhancer-like cCRE, CTCF-bound	GH10J012332:CAMK1D	TRUE	chr10-12333602-12334102:CAMK1D	Gain	8425	0.168807	Up in tumor	Up in tumor	Not tested	Not tested
BRCA	CAMK1D	chr10-12333602-12334102	0.0981017	11.1256	4.70759e-29	RN7SL198P	Distal	chr10-12332649-12335077	GH10J012332	Enhancer	chr10-12333700-12334003	Enhancer	chr10-12333704-12334054	EH38E2886493	dELS,CTCF-bound	Distal enhancer-like cCRE, CTCF-bound	GH10J012332:CAMK1D	TRUE	chr10-12333602-12334102:CAMK1D	Loss	2362	0.0473261	Up in tumor	Up in tumor	Not tested	Not tested
BRCA	CAMK1D	chr10-12605608-12606108	0.0722517	7.13729	4.75956e-13	MIR4480	Intron						chr10-12605671-12606016	EH38E2886694	dELS,CTCF-bound	Distal enhancer-like cCRE, CTCF-bound	NA:CAMK1D	FALSE	chr10-12605608-12606108:CAMK1D	Gain	8425	0.168807	Up in tumor	Up in tumor	Not tested	Not tested
BRCA	CAMK1D	chr10-12605608-12606108	0.0722517	7.13729	4.75956e-13	MIR4480	Intron						chr10-12605671-12606016	EH38E2886694	dELS,CTCF-bound	Distal enhancer-like cCRE, CTCF-bound	NA:CAMK1D	FALSE	chr10-12605608-12606108:CAMK1D	Loss	2362	0.0473261	Up in tumor	Up in tumor	Not tested	Not tested
BRCA	CCNY	chr10-35126549-35127049	0.0545387	3.53416	0.000204534		Promoter	chr10-35125820-35130102	GH10J035125	Promoter/Enhancer	chr10-35126655-35126940	Promoter	chr10-35126677-35126976	EH38E2895866	PLS,CTCF-bound	Promoter-like cCRE, CTCF-bound	GH10J035125:CCNY	FALSE	chr10-35126549-35127049:CCNY	Gain	4903	0.0982388	Up in tumor	Up in tumor	Not tested	Not tested
BRCA	CCNY	chr10-35126549-35127049	0.0545387	3.53416	0.000204534		Promoter	chr10-35125820-35130102	GH10J035125	Promoter/Enhancer	chr10-35126655-35126940	Promoter	chr10-35126677-35126976	EH38E2895866	PLS,CTCF-bound	Promoter-like cCRE, CTCF-bound	GH10J035125:CCNY	FALSE	chr10-35126549-35127049:CCNY	Loss	5500	0.110201	Up in tumor	Up in tumor	Not tested	Not tested
BRCA	CD163L1	chr12-7439802-7440302	0.15261	11.6576	1.04956e-31	LOC100419928	Promoter	chr12-7439344-7440601	GH12J007439	Promoter/Enhancer	chr12-7439983-7440311	Promoter	chr12-7439992-7440336	EH38E1590778	PLS,CTCF-bound	Promoter-like cCRE, CTCF-bound	GH12J007439:CD163L1	TRUE	chr12-7439802-7440302:CD163L1	Gain	9850	0.197359	Up in tumor	Up in tumor	Not tested	Not tested
BRCA	CD163L1	chr12-7439802-7440302	0.15261	11.6576	1.04956e-31	LOC100419928	Promoter	chr12-7439344-7440601	GH12J007439	Promoter/Enhancer	chr12-7439983-7440311	Promoter	chr12-7439992-7440336	EH38E1590778	PLS,CTCF-bound	Promoter-like cCRE, CTCF-bound	GH12J007439:CD163L1	TRUE	chr12-7439802-7440302:CD163L1	Loss	39	0.000781422	Up in tumor	Up in tumor	Not tested	Not tested
BRCA	CDK19	chr6-110532337-110532837	0.129659	7.39743	6.94232e-14	RPS19P5	Distal				chr6-110532500-110532720	Enhancer	chr6-110532441-110532766	EH38E2493530	dELS	Distal enhancer-like cCRE	NA:CDK19	FALSE	chr6-110532337-110532837:CDK19	Gain	6137	0.122964	Up in tumor	Up in tumor	Not tested	Not tested
BRCA	CDK19	chr6-110532337-110532837	0.129659	7.39743	6.94232e-14	RPS19P5	Distal				chr6-110532500-110532720	Enhancer	chr6-110532441-110532766	EH38E2493530	dELS	Distal enhancer-like cCRE	NA:CDK19	FALSE	chr6-110532337-110532837:CDK19	Loss	24252	0.485924	Up in tumor	Up in tumor	Not tested	Not tested
BRCA	CDK19	chr6-110532337-110532837	0.129659	7.39743	6.94232e-14	RPS19P5	Distal				chr6-110532500-110532920	Enhancer	chr6-110532441-110532766	EH38E2493530	dELS	Distal enhancer-like cCRE	NA:CDK19	FALSE	chr6-110532337-110532837:CDK19	Gain	6137	0.122964	Up in tumor	Up in tumor	Not tested	Not tested
BRCA	CDK19	chr6-110532337-110532837	0.129659	7.39743	6.94232e-14	RPS19P5	Distal				chr6-110532500-110532920	Enhancer	chr6-110532441-110532766	EH38E2493530	dELS	Distal enhancer-like cCRE	NA:CDK19	FALSE	chr6-110532337-110532837:CDK19	Loss	24252	0.485924	Up in tumor	Up in tumor	Not tested	Not tested
BRCA	CDK19	chr6-110693270-110693770	0.0860777	5.7577	4.26345e-09		Intron				chr6-110693340-110693565	Enhancer	chr6-110693310-110693657	EH38E3726431	dELS,CTCF-bound	Distal enhancer-like cCRE, CTCF-bound	NA:CDK19	FALSE	chr6-110693270-110693770:CDK19	Gain	6137	0.122964	Up in tumor	Up in tumor	Not tested	Not tested
BRCA	CDK19	chr6-110693270-110693770	0.0860777	5.7577	4.26345e-09		Intron				chr6-110693340-110693565	Enhancer	chr6-110693310-110693657	EH38E3726431	dELS,CTCF-bound	Distal enhancer-like cCRE, CTCF-bound	NA:CDK19	FALSE	chr6-110693270-110693770:CDK19	Loss	24252	0.485924	Up in tumor	Up in tumor	Not tested	Not tested
BRCA	CDK19	chr6-110693270-110693770	0.0860777	5.7577	4.26345e-09		Intron				chr6-110693561-110693780	Enhancer	chr6-110693310-110693657	EH38E3726431	dELS,CTCF-bound	Distal enhancer-like cCRE, CTCF-bound	NA:CDK19	FALSE	chr6-110693270-110693770:CDK19	Gain	6137	0.122964	Up in tumor	Up in tumor	Not tested	Not tested
BRCA	CDK19	chr6-110693270-110693770	0.0860777	5.7577	4.26345e-09		Intron				chr6-110693561-110693780	Enhancer	chr6-110693310-110693657	EH38E3726431	dELS,CTCF-bound	Distal enhancer-like cCRE, CTCF-bound	NA:CDK19	FALSE	chr6-110693270-110693770:CDK19	Loss	24252	0.485924	Up in tumor	Up in tumor	Not tested	Not tested
BRCA	COBL	chr7-51350104-51350604	0.14266	10.6338	1.0369e-26		Distal				chr7-51350239-51350504	Enhancer	chr7-51350151-51350501	EH38E2557335	dELS	Distal enhancer-like cCRE	NA:COBL	FALSE	chr7-51350104-51350604:COBL	Gain	2999	0.0600894	Up in tumor	Up in tumor	Not tested	Not tested
BRCA	COBL	chr7-51350104-51350604	0.14266	10.6338	1.0369e-26		Distal				chr7-51350239-51350504	Enhancer	chr7-51350151-51350501	EH38E2557335	dELS	Distal enhancer-like cCRE	NA:COBL	FALSE	chr7-51350104-51350604:COBL	Loss	802	0.0160692	Up in tumor	Up in tumor	Not tested	Not tested
BRCA	COL8A1	chr3-99674080-99674580	0.128757	9.5375	7.31588e-22	COL8A1	Intron				chr3-99674212-99674420	Enhancer	chr3-99674056-99674401	EH38E3527620	dELS	Distal enhancer-like cCRE	NA:COL8A1	FALSE	chr3-99674080-99674580:COL8A1	Gain	4656	0.0932898	Up in tumor	Up in tumor	Not tested	Not tested
BRCA	COL8A1	chr3-99674080-99674580	0.128757	9.5375	7.31588e-22	COL8A1	Intron				chr3-99674212-99674420	Enhancer	chr3-99674056-99674401	EH38E3527620	dELS	Distal enhancer-like cCRE	NA:COL8A1	FALSE	chr3-99674080-99674580:COL8A1	Loss	4725	0.0946723	Up in tumor	Up in tumor	Not tested	Not tested
BRCA	CSAD	chr12-53052445-53052945	0.0773863	5.46494	2.31535e-08	TNS2	5'	chr12-53043599-53055625	GH12J053043	Promoter/Enhancer	chr12-53052640-53052800	Promoter	chr12-53052554-53052891	EH38E3018367	pELS,CTCF-bound	Proximal enhancer-like cCRE, CTCF-bound	GH12J053043:CSAD	FALSE	chr12-53052445-53052945:CSAD	Gain	7258	0.145425	Up in tumor	Up in tumor	Not tested	Not tested
BRCA	CSAD	chr12-53052445-53052945	0.0773863	5.46494	2.31535e-08	TNS2	5'	chr12-53043599-53055625	GH12J053043	Promoter/Enhancer	chr12-53052640-53052800	Promoter	chr12-53052554-53052891	EH38E3018367	pELS,CTCF-bound	Proximal enhancer-like cCRE, CTCF-bound	GH12J053043:CSAD	FALSE	chr12-53052445-53052945:CSAD	Loss	5317	0.106534	Up in tumor	Up in tumor	Not tested	Not tested
BRCA	CYTH1	chr17-78359944-78360444	0.0537604	3.55266	0.000190675	SOCS3	Promoter	chr17-78349919-78361809	GH17J078349	Promoter/Enhancer	chr17-78360083-78360331	Promoter	chr17-78360071-78360415	EH38E1889062	PLS,CTCF-bound	Promoter-like cCRE, CTCF-bound	GH17J078349:CYTH1	FALSE	chr17-78359944-78360444:CYTH1	Gain	11391	0.228235	Up in tumor	Up in tumor	Not tested	Not tested
BRCA	CYTH1	chr17-78359944-78360444	0.0537604	3.55266	0.000190675	SOCS3	Promoter	chr17-78349919-78361809	GH17J078349	Promoter/Enhancer	chr17-78360083-78360331	Promoter	chr17-78360071-78360415	EH38E1889062	PLS,CTCF-bound	Promoter-like cCRE, CTCF-bound	GH17J078349:CYTH1	FALSE	chr17-78359944-78360444:CYTH1	Loss	6038	0.12098	Up in tumor	Up in tumor	Not tested	Not tested
BRCA	CYTH1	chr17-78359944-78360444	0.0537604	3.55266	0.000190675	SOCS3	Promoter	chr17-78349919-78361809	GH17J078349	Promoter/Enhancer	chr17-78360322-78360448	Promoter	chr17-78360071-78360415	EH38E1889062	PLS,CTCF-bound	Promoter-like cCRE, CTCF-bound	GH17J078349:CYTH1	FALSE	chr17-78359944-78360444:CYTH1	Gain	11391	0.228235	Up in tumor	Up in tumor	Not tested	Not tested
BRCA	CYTH1	chr17-78359944-78360444	0.0537604	3.55266	0.000190675	SOCS3	Promoter	chr17-78349919-78361809	GH17J078349	Promoter/Enhancer	chr17-78360322-78360448	Promoter	chr17-78360071-78360415	EH38E1889062	PLS,CTCF-bound	Promoter-like cCRE, CTCF-bound	GH17J078349:CYTH1	FALSE	chr17-78359944-78360444:CYTH1	Loss	6038	0.12098	Up in tumor	Up in tumor	Not tested	Not tested
BRCA	CYTH1	chr17-78365571-78366071	0.0897395	8.99125	1.22214e-19	SOCS3-DT	Intron	chr17-78363754-78367700	GH17J078363	Enhancer	chr17-78365640-78365880	Enhancer	chr17-78365666-78365993	EH38E3246651	dELS,CTCF-bound	Distal enhancer-like cCRE, CTCF-bound	GH17J078363:CYTH1	FALSE	chr17-78365571-78366071:CYTH1	Gain	11391	0.228235	Up in tumor	Up in tumor	Not tested	Not tested
BRCA	CYTH1	chr17-78365571-78366071	0.0897395	8.99125	1.22214e-19	SOCS3-DT	Intron	chr17-78363754-78367700	GH17J078363	Enhancer	chr17-78365640-78365880	Enhancer	chr17-78365666-78365993	EH38E3246651	dELS,CTCF-bound	Distal enhancer-like cCRE, CTCF-bound	GH17J078363:CYTH1	FALSE	chr17-78365571-78366071:CYTH1	Loss	6038	0.12098	Up in tumor	Up in tumor	Not tested	Not tested
BRCA	CYTH1	chr17-78365571-78366071	0.0897395	8.99125	1.22214e-19	SOCS3-DT	Intron	chr17-78363754-78367700	GH17J078363	Enhancer	chr17-78365794-78366000	Enhancer	chr17-78365666-78365993	EH38E3246651	dELS,CTCF-bound	Distal enhancer-like cCRE, CTCF-bound	GH17J078363:CYTH1	FALSE	chr17-78365571-78366071:CYTH1	Gain	11391	0.228235	Up in tumor	Up in tumor	Not tested	Not tested
BRCA	CYTH1	chr17-78365571-78366071	0.0897395	8.99125	1.22214e-19	SOCS3-DT	Intron	chr17-78363754-78367700	GH17J078363	Enhancer	chr17-78365794-78366000	Enhancer	chr17-78365666-78365993	EH38E3246651	dELS,CTCF-bound	Distal enhancer-like cCRE, CTCF-bound	GH17J078363:CYTH1	FALSE	chr17-78365571-78366071:CYTH1	Loss	6038	0.12098	Up in tumor	Up in tumor	Not tested	Not tested
BRCA	CYTH1	chr17-78369015-78369515	0.0645305	7.99366	6.54957e-16	RN7SL236P	Intron	chr17-78368446-78387317	GH17J078368	Promoter/Enhancer	chr17-78369040-78369280	Enhancer	chr17-78369011-78369341	EH38E1889078	pELS	Proximal enhancer-like cCRE	GH17J078368:CYTH1	FALSE	chr17-78369015-78369515:CYTH1	Gain	11391	0.228235	Up in tumor	Up in tumor	Not tested	Not tested
BRCA	CYTH1	chr17-78369015-78369515	0.0645305	7.99366	6.54957e-16	RN7SL236P	Intron	chr17-78368446-78387317	GH17J078368	Promoter/Enhancer	chr17-78369040-78369280	Enhancer	chr17-78369011-78369341	EH38E1889078	pELS	Proximal enhancer-like cCRE	GH17J078368:CYTH1	FALSE	chr17-78369015-78369515:CYTH1	Loss	6038	0.12098	Up in tumor	Up in tumor	Not tested	Not tested
BRCA	CYTH1	chr17-78369015-78369515	0.0645305	7.99366	6.54957e-16	RN7SL236P	Intron	chr17-78368446-78387317	GH17J078368	Promoter/Enhancer	chr17-78369180-78369440	Enhancer	chr17-78369011-78369341	EH38E1889078	pELS	Proximal enhancer-like cCRE	GH17J078368:CYTH1	FALSE	chr17-78369015-78369515:CYTH1	Gain	11391	0.228235	Up in tumor	Up in tumor	Not tested	Not tested
BRCA	CYTH1	chr17-78369015-78369515	0.0645305	7.99366	6.54957e-16	RN7SL236P	Intron	chr17-78368446-78387317	GH17J078368	Promoter/Enhancer	chr17-78369180-78369440	Enhancer	chr17-78369011-78369341	EH38E1889078	pELS	Proximal enhancer-like cCRE	GH17J078368:CYTH1	FALSE	chr17-78369015-78369515:CYTH1	Loss	6038	0.12098	Up in tumor	Up in tumor	Not tested	Not tested
BRCA	CYTH1	chr17-78428798-78429298	0.0607788	8.40187	2.19706e-17	DNAH17	Promoter				chr17-78428900-78429060	Enhancer	chr17-78428928-78429168	EH38E3246727	dELS	Distal enhancer-like cCRE	NA:CYTH1	FALSE	chr17-78428798-78429298:CYTH1	Gain	11391	0.228235	Up in tumor	Up in tumor	Not tested	Not tested
BRCA	CYTH1	chr17-78428798-78429298	0.0607788	8.40187	2.19706e-17	DNAH17	Promoter				chr17-78428900-78429060	Enhancer	chr17-78428928-78429168	EH38E3246727	dELS	Distal enhancer-like cCRE	NA:CYTH1	FALSE	chr17-78428798-78429298:CYTH1	Loss	6038	0.12098	Up in tumor	Up in tumor	Not tested	Not tested
BRCA	CYTH1	chr17-78428798-78429298	0.0607788	8.40187	2.19706e-17	DNAH17	Promoter				chr17-78428939-78429109	Enhancer	chr17-78428928-78429168	EH38E3246727	dELS	Distal enhancer-like cCRE	NA:CYTH1	FALSE	chr17-78428798-78429298:CYTH1	Gain	11391	0.228235	Up in tumor	Up in tumor	Not tested	Not tested
BRCA	CYTH1	chr17-78428798-78429298	0.0607788	8.40187	2.19706e-17	DNAH17	Promoter				chr17-78428939-78429109	Enhancer	chr17-78428928-78429168	EH38E3246727	dELS	Distal enhancer-like cCRE	NA:CYTH1	FALSE	chr17-78428798-78429298:CYTH1	Loss	6038	0.12098	Up in tumor	Up in tumor	Not tested	Not tested
BRCA	CYTH1	chr17-78537913-78538413	0.0914147	12.0219	1.36316e-33	RN7SL454P	Intron				chr17-78538160-78538324	Enhancer	chr17-78538085-78538434	EH38E3246834	dELS	Distal enhancer-like cCRE	NA:CYTH1	FALSE	chr17-78537913-78538413:CYTH1	Gain	11391	0.228235	Up in tumor	Up in tumor	Not tested	Not tested
BRCA	CYTH1	chr17-78537913-78538413	0.0914147	12.0219	1.36316e-33	RN7SL454P	Intron				chr17-78538160-78538324	Enhancer	chr17-78538085-78538434	EH38E3246834	dELS	Distal enhancer-like cCRE	NA:CYTH1	FALSE	chr17-78537913-78538413:CYTH1	Loss	6038	0.12098	Up in tumor	Up in tumor	Not tested	Not tested
BRCA	CYTH1	chr17-78592306-78592806	0.0990487	11.7783	2.52435e-32	DNAH17	Distal				chr17-78592400-78592740	Enhancer	chr17-78592363-78592712	EH38E1889287	dELS,CTCF-bound	Distal enhancer-like cCRE, CTCF-bound	NA:CYTH1	FALSE	chr17-78592306-78592806:CYTH1	Gain	11391	0.228235	Up in tumor	Up in tumor	Not tested	Not tested
BRCA	CYTH1	chr17-78592306-78592806	0.0990487	11.7783	2.52435e-32	DNAH17	Distal				chr17-78592400-78592740	Enhancer	chr17-78592363-78592712	EH38E1889287	dELS,CTCF-bound	Distal enhancer-like cCRE, CTCF-bound	NA:CYTH1	FALSE	chr17-78592306-78592806:CYTH1	Loss	6038	0.12098	Up in tumor	Up in tumor	Not tested	Not tested
BRCA	CYTH1	chr17-78658239-78658739	0.0608412	7.10644	5.95358e-13	CYTH1	Distal				chr17-78658460-78658700	Enhancer	chr17-78658413-78658759	EH38E3246923	dELS	Distal enhancer-like cCRE	NA:CYTH1	FALSE	chr17-78658239-78658739:CYTH1	Gain	11391	0.228235	Up in tumor	Up in tumor	Not tested	Not tested
BRCA	CYTH1	chr17-78658239-78658739	0.0608412	7.10644	5.95358e-13	CYTH1	Distal				chr17-78658460-78658700	Enhancer	chr17-78658413-78658759	EH38E3246923	dELS	Distal enhancer-like cCRE	NA:CYTH1	FALSE	chr17-78658239-78658739:CYTH1	Loss	6038	0.12098	Up in tumor	Up in tumor	Not tested	Not tested
BRCA	CYTH1	chr17-78717359-78717859	0.056692	8.10213	2.70028e-16	CYTH1	Promoter	chr17-78714182-78720130	GH17J078714	Enhancer	chr17-78717460-78717666	Promoter	chr17-78717354-78717694	EH38E3246983	pELS,CTCF-bound	Proximal enhancer-like cCRE, CTCF-bound	GH17J078714:CYTH1	TRUE	chr17-78717359-78717859:CYTH1	Gain	11391	0.228235	Up in tumor	Up in tumor	Not tested	Not tested
BRCA	CYTH1	chr17-78717359-78717859	0.056692	8.10213	2.70028e-16	CYTH1	Promoter	chr17-78714182-78720130	GH17J078714	Enhancer	chr17-78717460-78717666	Promoter	chr17-78717354-78717694	EH38E3246983	pELS,CTCF-bound	Proximal enhancer-like cCRE, CTCF-bound	GH17J078714:CYTH1	TRUE	chr17-78717359-78717859:CYTH1	Loss	6038	0.12098	Up in tumor	Up in tumor	Not tested	Not tested
BRCA	CYTH1	chr17-78717359-78717859	0.056692	8.10213	2.70028e-16	CYTH1	Promoter	chr17-78714182-78720130	GH17J078714	Enhancer	chr17-78717500-78717900	Promoter	chr17-78717354-78717694	EH38E3246983	pELS,CTCF-bound	Proximal enhancer-like cCRE, CTCF-bound	GH17J078714:CYTH1	TRUE	chr17-78717359-78717859:CYTH1	Gain	11391	0.228235	Up in tumor	Up in tumor	Not tested	Not tested
BRCA	CYTH1	chr17-78717359-78717859	0.056692	8.10213	2.70028e-16	CYTH1	Promoter	chr17-78714182-78720130	GH17J078714	Enhancer	chr17-78717500-78717900	Promoter	chr17-78717354-78717694	EH38E3246983	pELS,CTCF-bound	Proximal enhancer-like cCRE, CTCF-bound	GH17J078714:CYTH1	TRUE	chr17-78717359-78717859:CYTH1	Loss	6038	0.12098	Up in tumor	Up in tumor	Not tested	Not tested
BRCA	CYTH1	chr17-78883046-78883546	0.0718692	7.25336	2.03283e-13	TIMP2	Intron	chr17-78878136-78887293	GH17J078878	Enhancer	chr17-78883013-78883277	Enhancer	chr17-78883011-78883353	EH38E3247189	dELS,CTCF-bound	Distal enhancer-like cCRE, CTCF-bound	GH17J078878:CYTH1	FALSE	chr17-78883046-78883546:CYTH1	Gain	11391	0.228235	Up in tumor	Up in tumor	Not tested	Not tested
BRCA	CYTH1	chr17-78883046-78883546	0.0718692	7.25336	2.03283e-13	TIMP2	Intron	chr17-78878136-78887293	GH17J078878	Enhancer	chr17-78883013-78883277	Enhancer	chr17-78883011-78883353	EH38E3247189	dELS,CTCF-bound	Distal enhancer-like cCRE, CTCF-bound	GH17J078878:CYTH1	FALSE	chr17-78883046-78883546:CYTH1	Loss	6038	0.12098	Up in tumor	Up in tumor	Not tested	Not tested
BRCA	CYTH1	chr17-78883600-78884100	0.116328	11.4287	1.50324e-30	TIMP2	Intron	chr17-78878136-78887293	GH17J078878	Enhancer			chr17-78883764-78884114	EH38E1889593	dELS,CTCF-bound	Distal enhancer-like cCRE, CTCF-bound	GH17J078878:CYTH1	FALSE	chr17-78883600-78884100:CYTH1	Gain	11391	0.228235	Up in tumor	Up in tumor	Not tested	Not tested
BRCA	CYTH1	chr17-78883600-78884100	0.116328	11.4287	1.50324e-30	TIMP2	Intron	chr17-78878136-78887293	GH17J078878	Enhancer			chr17-78883764-78884114	EH38E1889593	dELS,CTCF-bound	Distal enhancer-like cCRE, CTCF-bound	GH17J078878:CYTH1	FALSE	chr17-78883600-78884100:CYTH1	Loss	6038	0.12098	Up in tumor	Up in tumor	Not tested	Not tested
BRCA	CYTH1	chr17-78899190-78899690	0.0715216	7.24468	2.16731e-13		Exon	chr17-78894878-78901139	GH17J078894	Enhancer	chr17-78899373-78899640	Enhancer					GH17J078894:CYTH1	FALSE	chr17-78899190-78899690:CYTH1	Gain	11391	0.228235	Up in tumor	Up in tumor	Not tested	Not tested
BRCA	CYTH1	chr17-78899190-78899690	0.0715216	7.24468	2.16731e-13		Exon	chr17-78894878-78901139	GH17J078894	Enhancer	chr17-78899373-78899640	Enhancer					GH17J078894:CYTH1	FALSE	chr17-78899190-78899690:CYTH1	Loss	6038	0.12098	Up in tumor	Up in tumor	Not tested	Not tested
BRCA	CYTH1	chr17-78925170-78925670	0.0716416	4.59293	2.18537e-06	TIMP2	Promoter	chr17-78919845-78926564	GH17J078919	Promoter/Enhancer	chr17-78925350-78925523	Promoter	chr17-78925279-78925626	EH38E3247258	PLS,CTCF-bound	Promoter-like cCRE, CTCF-bound	GH17J078919:CYTH1	FALSE	chr17-78925170-78925670:CYTH1	Gain	11391	0.228235	Up in tumor	Up in tumor	Not tested	Not tested
BRCA	CYTH1	chr17-78925170-78925670	0.0716416	4.59293	2.18537e-06	TIMP2	Promoter	chr17-78919845-78926564	GH17J078919	Promoter/Enhancer	chr17-78925350-78925523	Promoter	chr17-78925279-78925626	EH38E3247258	PLS,CTCF-bound	Promoter-like cCRE, CTCF-bound	GH17J078919:CYTH1	FALSE	chr17-78925170-78925670:CYTH1	Loss	6038	0.12098	Up in tumor	Up in tumor	Not tested	Not tested
BRCA	CYTH1	chr17-78925782-78926282	0.0589364	6.63107	1.66631e-11	TIMP2	Promoter	chr17-78919845-78926564	GH17J078919	Promoter/Enhancer	chr17-78925890-78926120	Promoter	chr17-78925777-78926124	EH38E3247259	pELS,CTCF-bound	Proximal enhancer-like cCRE, CTCF-bound	GH17J078919:CYTH1	FALSE	chr17-78925782-78926282:CYTH1	Gain	11391	0.228235	Up in tumor	Up in tumor	Not tested	Not tested
BRCA	CYTH1	chr17-78925782-78926282	0.0589364	6.63107	1.66631e-11	TIMP2	Promoter	chr17-78919845-78926564	GH17J078919	Promoter/Enhancer	chr17-78925890-78926120	Promoter	chr17-78925777-78926124	EH38E3247259	pELS,CTCF-bound	Proximal enhancer-like cCRE, CTCF-bound	GH17J078919:CYTH1	FALSE	chr17-78925782-78926282:CYTH1	Loss	6038	0.12098	Up in tumor	Up in tumor	Not tested	Not tested
BRCA	DCLRE1C	chr10-15370888-15371388	0.0639805	7.5015	3.15468e-14	FAM171A1	Promoter	chr10-15369400-15371800	GH10J015369	Promoter/Enhancer	chr10-15370897-15371104	Promoter	chr10-15371062-15371412	EH38E2888121	PLS,CTCF-bound	Promoter-like cCRE, CTCF-bound	GH10J015369:DCLRE1C	FALSE	chr10-15370888-15371388:DCLRE1C	Gain	8425	0.168807	Up in tumor	Up in tumor	Not tested	Not tested
BRCA	DCLRE1C	chr10-15370888-15371388	0.0639805	7.5015	3.15468e-14	FAM171A1	Promoter	chr10-15369400-15371800	GH10J015369	Promoter/Enhancer	chr10-15370897-15371104	Promoter	chr10-15371062-15371412	EH38E2888121	PLS,CTCF-bound	Promoter-like cCRE, CTCF-bound	GH10J015369:DCLRE1C	FALSE	chr10-15370888-15371388:DCLRE1C	Loss	2362	0.0473261	Up in tumor	Up in tumor	Not tested	Not tested
BRCA	DCLRE1C	chr10-15370888-15371388	0.0639805	7.5015	3.15468e-14	FAM171A1	Promoter	chr10-15369400-15371800	GH10J015369	Promoter/Enhancer	chr10-15370999-15371280	Promoter	chr10-15371062-15371412	EH38E2888121	PLS,CTCF-bound	Promoter-like cCRE, CTCF-bound	GH10J015369:DCLRE1C	FALSE	chr10-15370888-15371388:DCLRE1C	Gain	8425	0.168807	Up in tumor	Up in tumor	Not tested	Not tested
BRCA	DCLRE1C	chr10-15370888-15371388	0.0639805	7.5015	3.15468e-14	FAM171A1	Promoter	chr10-15369400-15371800	GH10J015369	Promoter/Enhancer	chr10-15370999-15371280	Promoter	chr10-15371062-15371412	EH38E2888121	PLS,CTCF-bound	Promoter-like cCRE, CTCF-bound	GH10J015369:DCLRE1C	FALSE	chr10-15370888-15371388:DCLRE1C	Loss	2362	0.0473261	Up in tumor	Up in tumor	Not tested	Not tested
BRCA	DCLRE1C	chr10-15370888-15371388	0.0639805	7.5015	3.15468e-14	FAM171A1	Promoter	chr10-15369400-15371800	GH10J015369	Promoter/Enhancer	chr10-15371157-15371380	Promoter	chr10-15371062-15371412	EH38E2888121	PLS,CTCF-bound	Promoter-like cCRE, CTCF-bound	GH10J015369:DCLRE1C	FALSE	chr10-15370888-15371388:DCLRE1C	Gain	8425	0.168807	Up in tumor	Up in tumor	Not tested	Not tested
BRCA	DCLRE1C	chr10-15370888-15371388	0.0639805	7.5015	3.15468e-14	FAM171A1	Promoter	chr10-15369400-15371800	GH10J015369	Promoter/Enhancer	chr10-15371157-15371380	Promoter	chr10-15371062-15371412	EH38E2888121	PLS,CTCF-bound	Promoter-like cCRE, CTCF-bound	GH10J015369:DCLRE1C	FALSE	chr10-15370888-15371388:DCLRE1C	Loss	2362	0.0473261	Up in tumor	Up in tumor	Not tested	Not tested
BRCA	DHTKD1	chr10-12287696-12288196	0.0531243	9.16482	2.48141e-20		Distal										NA:DHTKD1	FALSE	chr10-12287696-12288196:DHTKD1	Gain	8425	0.168807	Up in tumor	Up in tumor	Not tested	Not tested
BRCA	DHTKD1	chr10-12287696-12288196	0.0531243	9.16482	2.48141e-20		Distal										NA:DHTKD1	FALSE	chr10-12287696-12288196:DHTKD1	Loss	1547	0.0309964	Up in tumor	Up in tumor	Not tested	Not tested
BRCA	DNM1L	chr12-32501820-32502320	0.0588801	9.41398	2.38858e-21	FGD4	Promoter						chr12-32501896-32502240	EH38E3010708	PLS	Promoter-like cCRE	NA:DNM1L	FALSE	chr12-32501820-32502320:DNM1L	Gain	10583	0.212046	Up in tumor	Up in tumor	Not tested	Not tested
BRCA	DNM1L	chr12-32501820-32502320	0.0588801	9.41398	2.38858e-21	FGD4	Promoter						chr12-32501896-32502240	EH38E3010708	PLS	Promoter-like cCRE	NA:DNM1L	FALSE	chr12-32501820-32502320:DNM1L	Loss	6836	0.136969	Up in tumor	Up in tumor	Not tested	Not tested
BRCA	DNM1L	chr12-32678969-32679469	0.0710068	8.2282	9.50205e-17	DNM1L	Promoter	chr12-32677800-32681470	GH12J032677	Promoter/Enhancer	chr12-32678980-32679480	Promoter	chr12-32679048-32679397	EH38E1604021	PLS,CTCF-bound	Promoter-like cCRE, CTCF-bound	GH12J032677:DNM1L	TRUE	chr12-32678969-32679469:DNM1L	Gain	10583	0.212046	Up in tumor	Up in tumor	Not tested	Not tested
BRCA	DNM1L	chr12-32678969-32679469	0.0710068	8.2282	9.50205e-17	DNM1L	Promoter	chr12-32677800-32681470	GH12J032677	Promoter/Enhancer	chr12-32678980-32679480	Promoter	chr12-32679048-32679397	EH38E1604021	PLS,CTCF-bound	Promoter-like cCRE, CTCF-bound	GH12J032677:DNM1L	TRUE	chr12-32678969-32679469:DNM1L	Loss	6836	0.136969	Up in tumor	Up in tumor	Not tested	Not tested
BRCA	DNM1L	chr12-32678969-32679469	0.0710068	8.2282	9.50205e-17	DNM1L	Promoter	chr12-32677800-32681470	GH12J032677	Promoter/Enhancer	chr12-32679080-32679320	Promoter	chr12-32679048-32679397	EH38E1604021	PLS,CTCF-bound	Promoter-like cCRE, CTCF-bound	GH12J032677:DNM1L	TRUE	chr12-32678969-32679469:DNM1L	Gain	10583	0.212046	Up in tumor	Up in tumor	Not tested	Not tested
BRCA	DNM1L	chr12-32678969-32679469	0.0710068	8.2282	9.50205e-17	DNM1L	Promoter	chr12-32677800-32681470	GH12J032677	Promoter/Enhancer	chr12-32679080-32679320	Promoter	chr12-32679048-32679397	EH38E1604021	PLS,CTCF-bound	Promoter-like cCRE, CTCF-bound	GH12J032677:DNM1L	TRUE	chr12-32678969-32679469:DNM1L	Loss	6836	0.136969	Up in tumor	Up in tumor	Not tested	Not tested
BRCA	EN1	chr2-118822952-118823452	0.116086	8.12325	2.26938e-16		Distal				chr2-118823213-118823401	Enhancer					NA:EN1	FALSE	chr2-118822952-118823452:EN1	Gain	2649	0.0530766	Up in tumor	Up in tumor	Not tested	Not tested
BRCA	EN1	chr2-118831990-118832490	0.109349	8.77051	8.89259e-19		Distal				chr2-118832120-118832300	Enhancer	chr2-118832118-118832333	EH38E3367096	dELS	Distal enhancer-like cCRE	NA:EN1	FALSE	chr2-118831990-118832490:EN1	Gain	2649	0.0530766	Up in tumor	Up in tumor	Not tested	Not tested
BRCA	EN1	chr2-118832659-118833159	0.116545	9.73562	1.0626e-22		Distal				chr2-118832820-118833020	Enhancer					NA:EN1	FALSE	chr2-118832659-118833159:EN1	Gain	2649	0.0530766	Up in tumor	Up in tumor	Not tested	Not tested
BRCA	EN1	chr2-118834388-118834888	0.104009	6.92397	2.19584e-12		Promoter				chr2-118834378-118834780	Promoter	chr2-118834515-118834865	EH38E3367102	PLS	Promoter-like cCRE	NA:EN1	FALSE	chr2-118834388-118834888:EN1	Gain	2649	0.0530766	Up in tumor	Up in tumor	Not tested	Not tested
BRCA	EN1	chr2-118847683-118848183	0.157129	11.5741	2.78843e-31	EN1	Promoter				chr2-118847760-118847960	Promoter	chr2-118847687-118848036	EH38E3367134	pELS,CTCF-bound	Proximal enhancer-like cCRE, CTCF-bound	NA:EN1	FALSE	chr2-118847683-118848183:EN1	Gain	2649	0.0530766	Up in tumor	Up in tumor	Not tested	Not tested
BRCA	EN1	chr2-118855577-118856077	0.0969914	5.65425	7.82658e-09	EN1	Distal				chr2-118855716-118855900	Promoter	chr2-118855675-118855992	EH38E3367155	dELS,CTCF-bound	Distal enhancer-like cCRE, CTCF-bound	NA:EN1	FALSE	chr2-118855577-118856077:EN1	Gain	2649	0.0530766	Up in tumor	Up in tumor	Not tested	Not tested
BRCA	EPB41L1	chr20-36070340-36070840	0.0523467	6.79403	5.4521e-12		Distal	chr20-36070363-36070708	GH20J036070	Enhancer	chr20-36070539-36070760	Enhancer	chr20-36070463-36070810	EH38E3429834	dELS	Distal enhancer-like cCRE	GH20J036070:EPB41L1	TRUE	chr20-36070340-36070840:EPB41L1	Gain	7553	0.151335	Up in tumor	Up in tumor	Not tested	Not tested
BRCA	EPB41L1	chr20-36070340-36070840	0.0523467	6.79403	5.4521e-12		Distal	chr20-36070363-36070708	GH20J036070	Enhancer	chr20-36070539-36070760	Enhancer	chr20-36070463-36070810	EH38E3429834	dELS	Distal enhancer-like cCRE	GH20J036070:EPB41L1	TRUE	chr20-36070340-36070840:EPB41L1	Loss	1454	0.029133	Up in tumor	Up in tumor	Not tested	Not tested
BRCA	ERGIC1	chr5-172782522-172783022	0.07661	7.04819	9.06271e-13		Distal	chr5-172781474-172783817	GH05J172781	Enhancer	chr5-172782660-172782900	Enhancer	chr5-172782678-172782991	EH38E2432338	dELS,CTCF-bound	Distal enhancer-like cCRE, CTCF-bound	GH05J172781:ERGIC1	FALSE	chr5-172782522-172783022:ERGIC1	Gain	1529	0.0306358	Up in tumor	Up in tumor	Not tested	Not tested
BRCA	ERGIC1	chr5-172782522-172783022	0.07661	7.04819	9.06271e-13		Distal	chr5-172781474-172783817	GH05J172781	Enhancer	chr5-172782660-172782900	Enhancer	chr5-172782678-172782991	EH38E2432338	dELS,CTCF-bound	Distal enhancer-like cCRE, CTCF-bound	GH05J172781:ERGIC1	FALSE	chr5-172782522-172783022:ERGIC1	Loss	3501	0.0701477	Up in tumor	Up in tumor	Not tested	Not tested
BRCA	FAM171A1	chr10-14959074-14959574	0.0741301	3.97072	3.58272e-05	MEIG1	Promoter	chr10-14958800-14961308	GH10J014958	Promoter/Enhancer	chr10-14959240-14959453	Promoter	chr10-14959162-14959495	EH38E1450598	PLS,CTCF-bound	Promoter-like cCRE, CTCF-bound	GH10J014958:FAM171A1	FALSE	chr10-14959074-14959574:FAM171A1	Gain	3249	0.0650985	Up in tumor	Up in tumor	Not tested	Not tested
BRCA	FAM171A1	chr10-14959074-14959574	0.0741301	3.97072	3.58272e-05	MEIG1	Promoter	chr10-14958800-14961308	GH10J014958	Promoter/Enhancer	chr10-14959240-14959453	Promoter	chr10-14959162-14959495	EH38E1450598	PLS,CTCF-bound	Promoter-like cCRE, CTCF-bound	GH10J014958:FAM171A1	FALSE	chr10-14959074-14959574:FAM171A1	Loss	1479	0.0296339	Up in tumor	Up in tumor	Not tested	Not tested
BRCA	FAM171A1	chr10-15088563-15089063	0.0776541	3.55653	0.000187896	ACBD7	Promoter	chr10-15088200-15089431	GH10J015088	Promoter/Enhancer	chr10-15088680-15088760	Promoter	chr10-15088668-15089002	EH38E2887958	PLS,CTCF-bound	Promoter-like cCRE, CTCF-bound	GH10J015088:FAM171A1	FALSE	chr10-15088563-15089063:FAM171A1	Gain	3249	0.0650985	Up in tumor	Up in tumor	Not tested	Not tested
BRCA	FAM171A1	chr10-15088563-15089063	0.0776541	3.55653	0.000187896	ACBD7	Promoter	chr10-15088200-15089431	GH10J015088	Promoter/Enhancer	chr10-15088680-15088760	Promoter	chr10-15088668-15089002	EH38E2887958	PLS,CTCF-bound	Promoter-like cCRE, CTCF-bound	GH10J015088:FAM171A1	FALSE	chr10-15088563-15089063:FAM171A1	Loss	1479	0.0296339	Up in tumor	Up in tumor	Not tested	Not tested
BRCA	FAM171A1	chr10-15088563-15089063	0.0776541	3.55653	0.000187896	ACBD7	Promoter	chr10-15088200-15089431	GH10J015088	Promoter/Enhancer	chr10-15088759-15088960	Promoter	chr10-15088668-15089002	EH38E2887958	PLS,CTCF-bound	Promoter-like cCRE, CTCF-bound	GH10J015088:FAM171A1	FALSE	chr10-15088563-15089063:FAM171A1	Gain	3249	0.0650985	Up in tumor	Up in tumor	Not tested	Not tested
BRCA	FAM171A1	chr10-15088563-15089063	0.0776541	3.55653	0.000187896	ACBD7	Promoter	chr10-15088200-15089431	GH10J015088	Promoter/Enhancer	chr10-15088759-15088960	Promoter	chr10-15088668-15089002	EH38E2887958	PLS,CTCF-bound	Promoter-like cCRE, CTCF-bound	GH10J015088:FAM171A1	FALSE	chr10-15088563-15089063:FAM171A1	Loss	1479	0.0296339	Up in tumor	Up in tumor	Not tested	Not tested
BRCA	FAM171A1	chr10-15167666-15168166	0.0734107	3.79409	7.40928e-05	NMT2	Intron	chr10-15166999-15171360	GH10J015167	Promoter/Enhancer	chr10-15167797-15168040	Promoter	chr10-15167775-15168096	EH38E2888000	pELS,CTCF-bound	Proximal enhancer-like cCRE, CTCF-bound	GH10J015167:FAM171A1	FALSE	chr10-15167666-15168166:FAM171A1	Gain	3249	0.0650985	Up in tumor	Up in tumor	Not tested	Not tested
BRCA	FAM171A1	chr10-15167666-15168166	0.0734107	3.79409	7.40928e-05	NMT2	Intron	chr10-15166999-15171360	GH10J015167	Promoter/Enhancer	chr10-15167797-15168040	Promoter	chr10-15167775-15168096	EH38E2888000	pELS,CTCF-bound	Proximal enhancer-like cCRE, CTCF-bound	GH10J015167:FAM171A1	FALSE	chr10-15167666-15168166:FAM171A1	Loss	1479	0.0296339	Up in tumor	Up in tumor	Not tested	Not tested
BRCA	FAM171A1	chr10-15190367-15190867	0.132307	8.80083	6.79056e-19		Distal				chr10-15190360-15190712	Enhancer					NA:FAM171A1	FALSE	chr10-15190367-15190867:FAM171A1	Gain	3249	0.0650985	Up in tumor	Up in tumor	Not tested	Not tested
BRCA	FAM171A1	chr10-15190367-15190867	0.132307	8.80083	6.79056e-19		Distal				chr10-15190360-15190712	Enhancer					NA:FAM171A1	FALSE	chr10-15190367-15190867:FAM171A1	Loss	1479	0.0296339	Up in tumor	Up in tumor	Not tested	Not tested
BRCA	FAM171A1	chr10-15370888-15371388	0.160817	7.69481	7.08536e-15	FAM171A1	Promoter	chr10-15369400-15371800	GH10J015369	Promoter/Enhancer	chr10-15370897-15371104	Promoter	chr10-15371062-15371412	EH38E2888121	PLS,CTCF-bound	Promoter-like cCRE, CTCF-bound	GH10J015369:FAM171A1	TRUE	chr10-15370888-15371388:FAM171A1	Gain	3249	0.0650985	Up in tumor	Up in tumor	Not tested	Not tested
BRCA	FAM171A1	chr10-15370888-15371388	0.160817	7.69481	7.08536e-15	FAM171A1	Promoter	chr10-15369400-15371800	GH10J015369	Promoter/Enhancer	chr10-15370897-15371104	Promoter	chr10-15371062-15371412	EH38E2888121	PLS,CTCF-bound	Promoter-like cCRE, CTCF-bound	GH10J015369:FAM171A1	TRUE	chr10-15370888-15371388:FAM171A1	Loss	1479	0.0296339	Up in tumor	Up in tumor	Not tested	Not tested
BRCA	FAM171A1	chr10-15370888-15371388	0.160817	7.69481	7.08536e-15	FAM171A1	Promoter	chr10-15369400-15371800	GH10J015369	Promoter/Enhancer	chr10-15370999-15371280	Promoter	chr10-15371062-15371412	EH38E2888121	PLS,CTCF-bound	Promoter-like cCRE, CTCF-bound	GH10J015369:FAM171A1	TRUE	chr10-15370888-15371388:FAM171A1	Gain	3249	0.0650985	Up in tumor	Up in tumor	Not tested	Not tested
BRCA	FAM171A1	chr10-15370888-15371388	0.160817	7.69481	7.08536e-15	FAM171A1	Promoter	chr10-15369400-15371800	GH10J015369	Promoter/Enhancer	chr10-15370999-15371280	Promoter	chr10-15371062-15371412	EH38E2888121	PLS,CTCF-bound	Promoter-like cCRE, CTCF-bound	GH10J015369:FAM171A1	TRUE	chr10-15370888-15371388:FAM171A1	Loss	1479	0.0296339	Up in tumor	Up in tumor	Not tested	Not tested
BRCA	FAM171A1	chr10-15370888-15371388	0.160817	7.69481	7.08536e-15	FAM171A1	Promoter	chr10-15369400-15371800	GH10J015369	Promoter/Enhancer	chr10-15371157-15371380	Promoter	chr10-15371062-15371412	EH38E2888121	PLS,CTCF-bound	Promoter-like cCRE, CTCF-bound	GH10J015369:FAM171A1	TRUE	chr10-15370888-15371388:FAM171A1	Gain	3249	0.0650985	Up in tumor	Up in tumor	Not tested	Not tested
BRCA	FAM171A1	chr10-15370888-15371388	0.160817	7.69481	7.08536e-15	FAM171A1	Promoter	chr10-15369400-15371800	GH10J015369	Promoter/Enhancer	chr10-15371157-15371380	Promoter	chr10-15371062-15371412	EH38E2888121	PLS,CTCF-bound	Promoter-like cCRE, CTCF-bound	GH10J015369:FAM171A1	TRUE	chr10-15370888-15371388:FAM171A1	Loss	1479	0.0296339	Up in tumor	Up in tumor	Not tested	Not tested
BRCA	FOXK2	chr17-82031819-82032319	0.0862658	5.81293	3.06935e-09	RAC3	Promoter	chr17-82030064-82032614	GH17J082030	Promoter/Enhancer	chr17-82031924-82032030	Promoter	chr17-82031902-82032210	EH38E1892923	pELS,CTCF-bound	Proximal enhancer-like cCRE, CTCF-bound	GH17J082030:FOXK2	FALSE	chr17-82031819-82032319:FOXK2	Gain	11453	0.229478	Up in tumor	Up in tumor	Not tested	Not tested
BRCA	FOXK2	chr17-82031819-82032319	0.0862658	5.81293	3.06935e-09	RAC3	Promoter	chr17-82030064-82032614	GH17J082030	Promoter/Enhancer	chr17-82031924-82032030	Promoter	chr17-82031902-82032210	EH38E1892923	pELS,CTCF-bound	Proximal enhancer-like cCRE, CTCF-bound	GH17J082030:FOXK2	FALSE	chr17-82031819-82032319:FOXK2	Loss	6038	0.12098	Up in tumor	Up in tumor	Not tested	Not tested
BRCA	FOXK2	chr17-82031819-82032319	0.0862658	5.81293	3.06935e-09	RAC3	Promoter	chr17-82030064-82032614	GH17J082030	Promoter/Enhancer	chr17-82031980-82032163	Promoter	chr17-82031902-82032210	EH38E1892923	pELS,CTCF-bound	Proximal enhancer-like cCRE, CTCF-bound	GH17J082030:FOXK2	FALSE	chr17-82031819-82032319:FOXK2	Gain	11453	0.229478	Up in tumor	Up in tumor	Not tested	Not tested
BRCA	FOXK2	chr17-82031819-82032319	0.0862658	5.81293	3.06935e-09	RAC3	Promoter	chr17-82030064-82032614	GH17J082030	Promoter/Enhancer	chr17-82031980-82032163	Promoter	chr17-82031902-82032210	EH38E1892923	pELS,CTCF-bound	Proximal enhancer-like cCRE, CTCF-bound	GH17J082030:FOXK2	FALSE	chr17-82031819-82032319:FOXK2	Loss	6038	0.12098	Up in tumor	Up in tumor	Not tested	Not tested
BRCA	FOXK2	chr17-82273463-82273963	0.0906423	6.42547	6.5733e-11	CSNK1D	Promoter	chr17-82271298-82274844	GH17J082271	Promoter/Enhancer	chr17-82273619-82273800	Promoter	chr17-82273578-82273867	EH38E3251699	PLS,CTCF-bound	Promoter-like cCRE, CTCF-bound	GH17J082271:FOXK2	FALSE	chr17-82273463-82273963:FOXK2	Gain	11453	0.229478	Up in tumor	Up in tumor	Not tested	Not tested
BRCA	FOXK2	chr17-82273463-82273963	0.0906423	6.42547	6.5733e-11	CSNK1D	Promoter	chr17-82271298-82274844	GH17J082271	Promoter/Enhancer	chr17-82273619-82273800	Promoter	chr17-82273578-82273867	EH38E3251699	PLS,CTCF-bound	Promoter-like cCRE, CTCF-bound	GH17J082271:FOXK2	FALSE	chr17-82273463-82273963:FOXK2	Loss	6038	0.12098	Up in tumor	Up in tumor	Not tested	Not tested
BRCA	FOXK2	chr17-82458337-82458837	0.105509	7.76357	4.12858e-15	NARF	Promoter	chr17-82456433-82459868	GH17J082456	Promoter/Enhancer	chr17-82458484-82458735	Promoter	chr17-82458419-82458769	EH38E1893481	PLS,CTCF-bound	Promoter-like cCRE, CTCF-bound	GH17J082456:FOXK2	FALSE	chr17-82458337-82458837:FOXK2	Gain	11453	0.229478	Up in tumor	Up in tumor	Not tested	Not tested
BRCA	FOXK2	chr17-82458337-82458837	0.105509	7.76357	4.12858e-15	NARF	Promoter	chr17-82456433-82459868	GH17J082456	Promoter/Enhancer	chr17-82458484-82458735	Promoter	chr17-82458419-82458769	EH38E1893481	PLS,CTCF-bound	Promoter-like cCRE, CTCF-bound	GH17J082456:FOXK2	FALSE	chr17-82458337-82458837:FOXK2	Loss	6038	0.12098	Up in tumor	Up in tumor	Not tested	Not tested
BRCA	FOXK2	chr17-82519363-82519863	0.102331	7.17962	3.49528e-13	FOXK2	Promoter	chr17-82518609-82523302	GH17J082518	Promoter/Enhancer	chr17-82519397-82519460	Promoter	chr17-82519456-82519806	EH38E1893540	PLS,CTCF-bound	Promoter-like cCRE, CTCF-bound	GH17J082518:FOXK2	TRUE	chr17-82519363-82519863:FOXK2	Gain	11453	0.229478	Up in tumor	Up in tumor	Not tested	Not tested
BRCA	FOXK2	chr17-82519363-82519863	0.102331	7.17962	3.49528e-13	FOXK2	Promoter	chr17-82518609-82523302	GH17J082518	Promoter/Enhancer	chr17-82519397-82519460	Promoter	chr17-82519456-82519806	EH38E1893540	PLS,CTCF-bound	Promoter-like cCRE, CTCF-bound	GH17J082518:FOXK2	TRUE	chr17-82519363-82519863:FOXK2	Loss	6038	0.12098	Up in tumor	Up in tumor	Not tested	Not tested
BRCA	FOXK2	chr17-82519363-82519863	0.102331	7.17962	3.49528e-13	FOXK2	Promoter	chr17-82518609-82523302	GH17J082518	Promoter/Enhancer	chr17-82519517-82519720	Promoter	chr17-82519456-82519806	EH38E1893540	PLS,CTCF-bound	Promoter-like cCRE, CTCF-bound	GH17J082518:FOXK2	TRUE	chr17-82519363-82519863:FOXK2	Gain	11453	0.229478	Up in tumor	Up in tumor	Not tested	Not tested
BRCA	FOXK2	chr17-82519363-82519863	0.102331	7.17962	3.49528e-13	FOXK2	Promoter	chr17-82518609-82523302	GH17J082518	Promoter/Enhancer	chr17-82519517-82519720	Promoter	chr17-82519456-82519806	EH38E1893540	PLS,CTCF-bound	Promoter-like cCRE, CTCF-bound	GH17J082518:FOXK2	TRUE	chr17-82519363-82519863:FOXK2	Loss	6038	0.12098	Up in tumor	Up in tumor	Not tested	Not tested
BRCA	FOXK2	chr17-82521998-82522498	0.0837016	12.6745	4.09298e-37	FOXK2	Intron	chr17-82518609-82523302	GH17J082518	Promoter/Enhancer			chr17-82522152-82522501	EH38E3252058	dELS	Distal enhancer-like cCRE	GH17J082518:FOXK2	TRUE	chr17-82521998-82522498:FOXK2	Gain	11453	0.229478	Up in tumor	Up in tumor	Not tested	Not tested
BRCA	FOXK2	chr17-82521998-82522498	0.0837016	12.6745	4.09298e-37	FOXK2	Intron	chr17-82518609-82523302	GH17J082518	Promoter/Enhancer			chr17-82522152-82522501	EH38E3252058	dELS	Distal enhancer-like cCRE	GH17J082518:FOXK2	TRUE	chr17-82521998-82522498:FOXK2	Loss	6038	0.12098	Up in tumor	Up in tumor	Not tested	Not tested
BRCA	FOXK2	chr17-82751438-82751938	0.136177	10.1052	2.61827e-24	TBCD	Promoter				chr17-82751460-82751880	Promoter	chr17-82751544-82751881	EH38E3252323	pELS,CTCF-bound	Proximal enhancer-like cCRE, CTCF-bound	NA:FOXK2	FALSE	chr17-82751438-82751938:FOXK2	Gain	11453	0.229478	Up in tumor	Up in tumor	Not tested	Not tested
BRCA	FOXK2	chr17-82751438-82751938	0.136177	10.1052	2.61827e-24	TBCD	Promoter				chr17-82751460-82751880	Promoter	chr17-82751544-82751881	EH38E3252323	pELS,CTCF-bound	Proximal enhancer-like cCRE, CTCF-bound	NA:FOXK2	FALSE	chr17-82751438-82751938:FOXK2	Loss	6038	0.12098	Up in tumor	Up in tumor	Not tested	Not tested
BRCA	FOXK2	chr17-82751438-82751938	0.136177	10.1052	2.61827e-24	TBCD	Promoter				chr17-82751598-82751666	Promoter	chr17-82751544-82751881	EH38E3252323	pELS,CTCF-bound	Proximal enhancer-like cCRE, CTCF-bound	NA:FOXK2	FALSE	chr17-82751438-82751938:FOXK2	Gain	11453	0.229478	Up in tumor	Up in tumor	Not tested	Not tested
BRCA	FOXK2	chr17-82751438-82751938	0.136177	10.1052	2.61827e-24	TBCD	Promoter				chr17-82751598-82751666	Promoter	chr17-82751544-82751881	EH38E3252323	pELS,CTCF-bound	Proximal enhancer-like cCRE, CTCF-bound	NA:FOXK2	FALSE	chr17-82751438-82751938:FOXK2	Loss	6038	0.12098	Up in tumor	Up in tumor	Not tested	Not tested
BRCA	FRMD4A	chr10-13993047-13993547	0.103201	6.33154	1.21361e-10		Intron	chr10-13993000-13994305	GH10J013993	Enhancer	chr10-13993115-13993354	Enhancer	chr10-13993155-13993504	EH38E1449925	pELS	Proximal enhancer-like cCRE	GH10J013993:FRMD4A	FALSE	chr10-13993047-13993547:FRMD4A	Gain	8425	0.168807	Up in tumor	Up in tumor	Not tested	Not tested
BRCA	FRMD4A	chr10-13993047-13993547	0.103201	6.33154	1.21361e-10		Intron	chr10-13993000-13994305	GH10J013993	Enhancer	chr10-13993115-13993354	Enhancer	chr10-13993155-13993504	EH38E1449925	pELS	Proximal enhancer-like cCRE	GH10J013993:FRMD4A	FALSE	chr10-13993047-13993547:FRMD4A	Loss	2362	0.0473261	Up in tumor	Up in tumor	Not tested	Not tested
BRCA	FRMD4A	chr10-13993047-13993547	0.103201	6.33154	1.21361e-10		Intron	chr10-13993000-13994305	GH10J013993	Enhancer	chr10-13993260-13993460	Enhancer	chr10-13993155-13993504	EH38E1449925	pELS	Proximal enhancer-like cCRE	GH10J013993:FRMD4A	FALSE	chr10-13993047-13993547:FRMD4A	Gain	8425	0.168807	Up in tumor	Up in tumor	Not tested	Not tested
BRCA	FRMD4A	chr10-13993047-13993547	0.103201	6.33154	1.21361e-10		Intron	chr10-13993000-13994305	GH10J013993	Enhancer	chr10-13993260-13993460	Enhancer	chr10-13993155-13993504	EH38E1449925	pELS	Proximal enhancer-like cCRE	GH10J013993:FRMD4A	FALSE	chr10-13993047-13993547:FRMD4A	Loss	2362	0.0473261	Up in tumor	Up in tumor	Not tested	Not tested
BRCA	FRMD4A	chr10-14959074-14959574	0.0863894	4.62396	1.8824e-06	MEIG1	Promoter	chr10-14958800-14961308	GH10J014958	Promoter/Enhancer	chr10-14959240-14959453	Promoter	chr10-14959162-14959495	EH38E1450598	PLS,CTCF-bound	Promoter-like cCRE, CTCF-bound	GH10J014958:FRMD4A	FALSE	chr10-14959074-14959574:FRMD4A	Gain	8425	0.168807	Up in tumor	Up in tumor	Not tested	Not tested
BRCA	FRMD4A	chr10-14959074-14959574	0.0863894	4.62396	1.8824e-06	MEIG1	Promoter	chr10-14958800-14961308	GH10J014958	Promoter/Enhancer	chr10-14959240-14959453	Promoter	chr10-14959162-14959495	EH38E1450598	PLS,CTCF-bound	Promoter-like cCRE, CTCF-bound	GH10J014958:FRMD4A	FALSE	chr10-14959074-14959574:FRMD4A	Loss	2362	0.0473261	Up in tumor	Up in tumor	Not tested	Not tested
BRCA	GALNT13	chr2-153871562-153872062	0.183026	7.2508	2.07154e-13	GALNT13	Promoter				chr2-153871658-153871886	Promoter	chr2-153871579-153871928	EH38E2042605	PLS,CTCF-bound	Promoter-like cCRE, CTCF-bound	NA:GALNT13	FALSE	chr2-153871562-153872062:GALNT13	Gain	4840	0.0969765	Up in tumor	Up in tumor	Not tested	Not tested
BRCA	GALNT13	chr2-153871562-153872062	0.183026	7.2508	2.07154e-13	GALNT13	Promoter				chr2-153871658-153871886	Promoter	chr2-153871579-153871928	EH38E2042605	PLS,CTCF-bound	Promoter-like cCRE, CTCF-bound	NA:GALNT13	FALSE	chr2-153871562-153872062:GALNT13	Loss	2590	0.0518944	Up in tumor	Up in tumor	Not tested	Not tested
BRCA	GALNT13	chr2-153871562-153872062	0.183026	7.2508	2.07154e-13	GALNT13	Promoter				chr2-153871900-153872024	Promoter	chr2-153871579-153871928	EH38E2042605	PLS,CTCF-bound	Promoter-like cCRE, CTCF-bound	NA:GALNT13	FALSE	chr2-153871562-153872062:GALNT13	Gain	4840	0.0969765	Up in tumor	Up in tumor	Not tested	Not tested
BRCA	GALNT13	chr2-153871562-153872062	0.183026	7.2508	2.07154e-13	GALNT13	Promoter				chr2-153871900-153872024	Promoter	chr2-153871579-153871928	EH38E2042605	PLS,CTCF-bound	Promoter-like cCRE, CTCF-bound	NA:GALNT13	FALSE	chr2-153871562-153872062:GALNT13	Loss	2590	0.0518944	Up in tumor	Up in tumor	Not tested	Not tested
BRCA	GDI2	chr10-5527776-5528276	0.0534666	7.70738	6.42113e-15		Distal				chr10-5527773-5527994	Enhancer	chr10-5527826-5528175	EH38E1444428	pELS,CTCF-bound	Proximal enhancer-like cCRE, CTCF-bound	NA:GDI2	FALSE	chr10-5527776-5528276:GDI2	Gain	8425	0.168807	Up in tumor	Up in tumor	Not tested	Not tested
BRCA	GDI2	chr10-5527776-5528276	0.0534666	7.70738	6.42113e-15		Distal				chr10-5527773-5527994	Enhancer	chr10-5527826-5528175	EH38E1444428	pELS,CTCF-bound	Proximal enhancer-like cCRE, CTCF-bound	NA:GDI2	FALSE	chr10-5527776-5528276:GDI2	Loss	1547	0.0309964	Up in tumor	Up in tumor	Not tested	Not tested
BRCA	GDI2	chr10-5527776-5528276	0.0534666	7.70738	6.42113e-15		Distal				chr10-5527920-5528147	Enhancer	chr10-5527826-5528175	EH38E1444428	pELS,CTCF-bound	Proximal enhancer-like cCRE, CTCF-bound	NA:GDI2	FALSE	chr10-5527776-5528276:GDI2	Gain	8425	0.168807	Up in tumor	Up in tumor	Not tested	Not tested
BRCA	GDI2	chr10-5527776-5528276	0.0534666	7.70738	6.42113e-15		Distal				chr10-5527920-5528147	Enhancer	chr10-5527826-5528175	EH38E1444428	pELS,CTCF-bound	Proximal enhancer-like cCRE, CTCF-bound	NA:GDI2	FALSE	chr10-5527776-5528276:GDI2	Loss	1547	0.0309964	Up in tumor	Up in tumor	Not tested	Not tested
BRCA	GDI2	chr10-5547863-5548363	0.0540171	8.52466	7.663e-18		Distal	chr10-5543862-5555596	GH10J005543	Enhancer			chr10-5548013-5548360	EH38E1444455	dELS	Distal enhancer-like cCRE	GH10J005543:GDI2	FALSE	chr10-5547863-5548363:GDI2	Gain	8425	0.168807	Up in tumor	Up in tumor	Not tested	Not tested
BRCA	GDI2	chr10-5547863-5548363	0.0540171	8.52466	7.663e-18		Distal	chr10-5543862-5555596	GH10J005543	Enhancer			chr10-5548013-5548360	EH38E1444455	dELS	Distal enhancer-like cCRE	GH10J005543:GDI2	FALSE	chr10-5547863-5548363:GDI2	Loss	1547	0.0309964	Up in tumor	Up in tumor	Not tested	Not tested
BRCA	GDI2	chr10-5684422-5684922	0.0604865	8.66993	2.16197e-18	TASOR2	Promoter				chr10-5684560-5684840	Promoter	chr10-5684494-5684841	EH38E1444635	PLS,CTCF-bound	Promoter-like cCRE, CTCF-bound	NA:GDI2	FALSE	chr10-5684422-5684922:GDI2	Gain	8425	0.168807	Up in tumor	Up in tumor	Not tested	Not tested
BRCA	GDI2	chr10-5684422-5684922	0.0604865	8.66993	2.16197e-18	TASOR2	Promoter				chr10-5684560-5684840	Promoter	chr10-5684494-5684841	EH38E1444635	PLS,CTCF-bound	Promoter-like cCRE, CTCF-bound	NA:GDI2	FALSE	chr10-5684422-5684922:GDI2	Loss	1547	0.0309964	Up in tumor	Up in tumor	Not tested	Not tested
BRCA	GDI2	chr10-5715371-5715871	0.0675058	10.1436	1.76838e-24		Promoter				chr10-5715540-5715740	Enhancer					NA:GDI2	FALSE	chr10-5715371-5715871:GDI2	Gain	8425	0.168807	Up in tumor	Up in tumor	Not tested	Not tested
BRCA	GDI2	chr10-5715371-5715871	0.0675058	10.1436	1.76838e-24		Promoter				chr10-5715540-5715740	Enhancer					NA:GDI2	FALSE	chr10-5715371-5715871:GDI2	Loss	1547	0.0309964	Up in tumor	Up in tumor	Not tested	Not tested
BRCA	GDI2	chr10-5722577-5723077	0.060253	9.77069	7.52095e-23	TASOR2	Intron										NA:GDI2	FALSE	chr10-5722577-5723077:GDI2	Gain	8425	0.168807	Up in tumor	Up in tumor	Not tested	Not tested
BRCA	GDI2	chr10-5722577-5723077	0.060253	9.77069	7.52095e-23	TASOR2	Intron										NA:GDI2	FALSE	chr10-5722577-5723077:GDI2	Loss	1547	0.0309964	Up in tumor	Up in tumor	Not tested	Not tested
BRCA	GDI2	chr10-5846096-5846596	0.0721476	10.8418	1.0906e-27	GDI2	Distal	chr10-5843141-5847358	GH10J005843	Enhancer	chr10-5846262-5846464	Enhancer	chr10-5846165-5846515	EH38E1444766	dELS	Distal enhancer-like cCRE	GH10J005843:GDI2	TRUE	chr10-5846096-5846596:GDI2	Gain	8425	0.168807	Up in tumor	Up in tumor	Not tested	Not tested
BRCA	GDI2	chr10-5846096-5846596	0.0721476	10.8418	1.0906e-27	GDI2	Distal	chr10-5843141-5847358	GH10J005843	Enhancer	chr10-5846262-5846464	Enhancer	chr10-5846165-5846515	EH38E1444766	dELS	Distal enhancer-like cCRE	GH10J005843:GDI2	TRUE	chr10-5846096-5846596:GDI2	Loss	1547	0.0309964	Up in tumor	Up in tumor	Not tested	Not tested
BRCA	GDI2	chr10-5846096-5846596	0.0721476	10.8418	1.0906e-27	GDI2	Distal	chr10-5843141-5847358	GH10J005843	Enhancer	chr10-5846445-5846513	Enhancer	chr10-5846165-5846515	EH38E1444766	dELS	Distal enhancer-like cCRE	GH10J005843:GDI2	TRUE	chr10-5846096-5846596:GDI2	Gain	8425	0.168807	Up in tumor	Up in tumor	Not tested	Not tested
BRCA	GDI2	chr10-5846096-5846596	0.0721476	10.8418	1.0906e-27	GDI2	Distal	chr10-5843141-5847358	GH10J005843	Enhancer	chr10-5846445-5846513	Enhancer	chr10-5846165-5846515	EH38E1444766	dELS	Distal enhancer-like cCRE	GH10J005843:GDI2	TRUE	chr10-5846096-5846596:GDI2	Loss	1547	0.0309964	Up in tumor	Up in tumor	Not tested	Not tested
BRCA	GMDS	chr6-1762109-1762609	0.0827966	7.0516	8.84375e-13	GMDS	Intron				chr6-1762308-1762500	Enhancer	chr6-1762236-1762586	EH38E3685778	dELS	Distal enhancer-like cCRE	NA:GMDS	FALSE	chr6-1762109-1762609:GMDS	Gain	4974	0.0996614	Up in tumor	Up in tumor	Not tested	Not tested
BRCA	GMDS	chr6-1762109-1762609	0.0827966	7.0516	8.84375e-13	GMDS	Intron				chr6-1762308-1762500	Enhancer	chr6-1762236-1762586	EH38E3685778	dELS	Distal enhancer-like cCRE	NA:GMDS	FALSE	chr6-1762109-1762609:GMDS	Loss	109	0.00218397	Up in tumor	Up in tumor	Not tested	Not tested
BRCA	GMDS	chr6-2141638-2142138	0.111266	9.42657	2.1185e-21	GMDS	Intron				chr6-2141701-2141920	Promoter	chr6-2141610-2141960	EH38E3685924	dELS	Distal enhancer-like cCRE	NA:GMDS	FALSE	chr6-2141638-2142138:GMDS	Gain	4974	0.0996614	Up in tumor	Up in tumor	Not tested	Not tested
BRCA	GMDS	chr6-2141638-2142138	0.111266	9.42657	2.1185e-21	GMDS	Intron				chr6-2141701-2141920	Promoter	chr6-2141610-2141960	EH38E3685924	dELS	Distal enhancer-like cCRE	NA:GMDS	FALSE	chr6-2141638-2142138:GMDS	Loss	109	0.00218397	Up in tumor	Up in tumor	Not tested	Not tested
BRCA	GMDS	chr6-2141638-2142138	0.111266	9.42657	2.1185e-21	GMDS	Intron				chr6-2141880-2142142	Promoter	chr6-2141610-2141960	EH38E3685924	dELS	Distal enhancer-like cCRE	NA:GMDS	FALSE	chr6-2141638-2142138:GMDS	Gain	4974	0.0996614	Up in tumor	Up in tumor	Not tested	Not tested
BRCA	GMDS	chr6-2141638-2142138	0.111266	9.42657	2.1185e-21	GMDS	Intron				chr6-2141880-2142142	Promoter	chr6-2141610-2141960	EH38E3685924	dELS	Distal enhancer-like cCRE	NA:GMDS	FALSE	chr6-2141638-2142138:GMDS	Loss	109	0.00218397	Up in tumor	Up in tumor	Not tested	Not tested
BRCA	GNAS	chr20-59222420-59222920	0.0502294	4.38191	5.88212e-06	ZNF831	Intron				chr20-59222577-59222749	Promoter	chr20-59222522-59222866	EH38E2126103	dELS,CTCF-bound	Distal enhancer-like cCRE, CTCF-bound	NA:GNAS	FALSE	chr20-59222420-59222920:GNAS	Gain	8876	0.177844	Up in tumor	Up in tumor	Not tested	Not tested
BRCA	GNAS	chr20-59222420-59222920	0.0502294	4.38191	5.88212e-06	ZNF831	Intron				chr20-59222577-59222749	Promoter	chr20-59222522-59222866	EH38E2126103	dELS,CTCF-bound	Distal enhancer-like cCRE, CTCF-bound	NA:GNAS	FALSE	chr20-59222420-59222920:GNAS	Loss	60	0.00120219	Up in tumor	Up in tumor	Not tested	Not tested
BRCA	GNAS	chr20-59229488-59229988	0.0685973	5.24592	7.77505e-08	ZNF831	Intron										NA:GNAS	FALSE	chr20-59229488-59229988:GNAS	Gain	8876	0.177844	Up in tumor	Up in tumor	Not tested	Not tested
BRCA	GNAS	chr20-59229488-59229988	0.0685973	5.24592	7.77505e-08	ZNF831	Intron										NA:GNAS	FALSE	chr20-59229488-59229988:GNAS	Loss	60	0.00120219	Up in tumor	Up in tumor	Not tested	Not tested
BRCA	GPR156	chr3-120274605-120275105	0.117171	6.41133	7.21281e-11	GPR156	Intron				chr3-120274680-120274857	Enhancer					NA:GPR156	FALSE	chr3-120274605-120275105:GPR156	Gain	5313	0.106454	Up in tumor	Up in tumor	Not tested	Not tested
BRCA	GPR156	chr3-120274605-120275105	0.117171	6.41133	7.21281e-11	GPR156	Intron				chr3-120274817-120275021	Enhancer					NA:GPR156	FALSE	chr3-120274605-120275105:GPR156	Gain	5313	0.106454	Up in tumor	Up in tumor	Not tested	Not tested
BRCA	GRB14	chr2-164514421-164514921	0.0511019	6.78052	5.9874e-12	GRB14	Intron				chr2-164514531-164514718	Enhancer	chr2-164514594-164514944	EH38E3381918	dELS,CTCF-bound	Distal enhancer-like cCRE, CTCF-bound	NA:GRB14	FALSE	chr2-164514421-164514921:GRB14	Gain	4887	0.0979182	Up in tumor	Up in tumor	Not tested	Not tested
BRCA	GRB14	chr2-164514421-164514921	0.0511019	6.78052	5.9874e-12	GRB14	Intron				chr2-164514531-164514718	Enhancer	chr2-164514594-164514944	EH38E3381918	dELS,CTCF-bound	Distal enhancer-like cCRE, CTCF-bound	NA:GRB14	FALSE	chr2-164514421-164514921:GRB14	Loss	2590	0.0518944	Up in tumor	Up in tumor	Not tested	Not tested
BRCA	GRB14	chr2-164514421-164514921	0.0511019	6.78052	5.9874e-12	GRB14	Intron				chr2-164514659-164514860	Enhancer	chr2-164514594-164514944	EH38E3381918	dELS,CTCF-bound	Distal enhancer-like cCRE, CTCF-bound	NA:GRB14	FALSE	chr2-164514421-164514921:GRB14	Gain	4887	0.0979182	Up in tumor	Up in tumor	Not tested	Not tested
BRCA	GRB14	chr2-164514421-164514921	0.0511019	6.78052	5.9874e-12	GRB14	Intron				chr2-164514659-164514860	Enhancer	chr2-164514594-164514944	EH38E3381918	dELS,CTCF-bound	Distal enhancer-like cCRE, CTCF-bound	NA:GRB14	FALSE	chr2-164514421-164514921:GRB14	Loss	2590	0.0518944	Up in tumor	Up in tumor	Not tested	Not tested
BRCA	HS2ST1	chr1-86914210-86914710	0.0821071	8.9336	2.06177e-19	SELENOF	Promoter	chr1-86912437-86916851	GH01J086912	Promoter/Enhancer	chr1-86914280-86914560	Promoter	chr1-86914280-86914630	EH38E2822705	PLS,CTCF-bound	Promoter-like cCRE, CTCF-bound	GH01J086912:HS2ST1	TRUE	chr1-86914210-86914710:HS2ST1	Gain	8662	0.173556	Up in tumor	Up in tumor	Not tested	Not tested
BRCA	HS2ST1	chr1-86914210-86914710	0.0821071	8.9336	2.06177e-19	SELENOF	Promoter	chr1-86912437-86916851	GH01J086912	Promoter/Enhancer	chr1-86914280-86914560	Promoter	chr1-86914280-86914630	EH38E2822705	PLS,CTCF-bound	Promoter-like cCRE, CTCF-bound	GH01J086912:HS2ST1	TRUE	chr1-86914210-86914710:HS2ST1	Loss	1545	0.0309563	Up in tumor	Up in tumor	Not tested	Not tested
BRCA	HSPA1A	chr6-31815215-31815715	0.0798293	6.50158	3.97395e-11	HSPA1A	Promoter	chr6-31813063-31838688	GH06J031813	Promoter/Enhancer	chr6-31815300-31815562	Promoter	chr6-31815279-31815628	EH38E3700963	PLS,CTCF-bound	Promoter-like cCRE, CTCF-bound	GH06J031813:HSPA1A	TRUE	chr6-31815215-31815715:HSPA1A	Gain	3552	0.0711695	Up in tumor	Up in tumor	Not tested	Not tested
BRCA	HSPA1A	chr6-31815215-31815715	0.0798293	6.50158	3.97395e-11	HSPA1A	Promoter	chr6-31813063-31838688	GH06J031813	Promoter/Enhancer	chr6-31815300-31815562	Promoter	chr6-31815279-31815628	EH38E3700963	PLS,CTCF-bound	Promoter-like cCRE, CTCF-bound	GH06J031813:HSPA1A	TRUE	chr6-31815215-31815715:HSPA1A	Loss	6293	0.126089	Up in tumor	Up in tumor	Not tested	Not tested
BRCA	HSPA1A	chr6-31815215-31815715	0.0798293	6.50158	3.97395e-11	HSPA1A	Promoter	chr6-31813063-31838688	GH06J031813	Promoter/Enhancer	chr6-31815420-31815780	Promoter	chr6-31815279-31815628	EH38E3700963	PLS,CTCF-bound	Promoter-like cCRE, CTCF-bound	GH06J031813:HSPA1A	TRUE	chr6-31815215-31815715:HSPA1A	Gain	3552	0.0711695	Up in tumor	Up in tumor	Not tested	Not tested
BRCA	HSPA1A	chr6-31815215-31815715	0.0798293	6.50158	3.97395e-11	HSPA1A	Promoter	chr6-31813063-31838688	GH06J031813	Promoter/Enhancer	chr6-31815420-31815780	Promoter	chr6-31815279-31815628	EH38E3700963	PLS,CTCF-bound	Promoter-like cCRE, CTCF-bound	GH06J031813:HSPA1A	TRUE	chr6-31815215-31815715:HSPA1A	Loss	6293	0.126089	Up in tumor	Up in tumor	Not tested	Not tested
BRCA	IGF1R	chr15-98745100-98745600	0.324267	14.3994	2.6103e-47	IGF1R	Intron	chr15-98742758-98747790	GH15J098742	Enhancer	chr15-98745298-98745460	Enhancer	chr15-98745214-98745546	EH38E3157903	dELS,CTCF-bound	Distal enhancer-like cCRE, CTCF-bound	GH15J098742:IGF1R	TRUE	chr15-98745100-98745600:IGF1R	Gain	11996	0.240357	Up in tumor	Up in tumor	Not tested	Not tested
BRCA	IGF1R	chr15-98745100-98745600	0.324267	14.3994	2.6103e-47	IGF1R	Intron	chr15-98742758-98747790	GH15J098742	Enhancer	chr15-98745298-98745460	Enhancer	chr15-98745214-98745546	EH38E3157903	dELS,CTCF-bound	Distal enhancer-like cCRE, CTCF-bound	GH15J098742:IGF1R	TRUE	chr15-98745100-98745600:IGF1R	Loss	13059	0.261656	Up in tumor	Up in tumor	Not tested	Not tested
BRCA	IGF1R	chr15-98745100-98745600	0.324267	14.3994	2.6103e-47	IGF1R	Intron	chr15-98742758-98747790	GH15J098742	Enhancer	chr15-98745300-98745620	Enhancer	chr15-98745214-98745546	EH38E3157903	dELS,CTCF-bound	Distal enhancer-like cCRE, CTCF-bound	GH15J098742:IGF1R	TRUE	chr15-98745100-98745600:IGF1R	Gain	11996	0.240357	Up in tumor	Up in tumor	Not tested	Not tested
BRCA	IGF1R	chr15-98745100-98745600	0.324267	14.3994	2.6103e-47	IGF1R	Intron	chr15-98742758-98747790	GH15J098742	Enhancer	chr15-98745300-98745620	Enhancer	chr15-98745214-98745546	EH38E3157903	dELS,CTCF-bound	Distal enhancer-like cCRE, CTCF-bound	GH15J098742:IGF1R	TRUE	chr15-98745100-98745600:IGF1R	Loss	13059	0.261656	Up in tumor	Up in tumor	Not tested	Not tested
BRCA	IGF1R	chr15-98751712-98752212	0.427182	18.9791	1.26972e-80	IGF1R	Intron				chr15-98751901-98752120	Enhancer					NA:IGF1R	FALSE	chr15-98751712-98752212:IGF1R	Gain	11996	0.240357	Up in tumor	Up in tumor	Not tested	Not tested
BRCA	IGF1R	chr15-98751712-98752212	0.427182	18.9791	1.26972e-80	IGF1R	Intron				chr15-98751901-98752120	Enhancer					NA:IGF1R	FALSE	chr15-98751712-98752212:IGF1R	Loss	13059	0.261656	Up in tumor	Up in tumor	Not tested	Not tested
BRCA	IGF1R	chr15-98760395-98760895	0.449806	21.5077	6.59266e-103	MIR4714	Intron				chr15-98760460-98760720	Enhancer	chr15-98760529-98760748	EH38E3157916	dELS,CTCF-bound	Distal enhancer-like cCRE, CTCF-bound	NA:IGF1R	FALSE	chr15-98760395-98760895:IGF1R	Gain	11996	0.240357	Up in tumor	Up in tumor	Not tested	Not tested
BRCA	IGF1R	chr15-98760395-98760895	0.449806	21.5077	6.59266e-103	MIR4714	Intron				chr15-98760460-98760720	Enhancer	chr15-98760529-98760748	EH38E3157916	dELS,CTCF-bound	Distal enhancer-like cCRE, CTCF-bound	NA:IGF1R	FALSE	chr15-98760395-98760895:IGF1R	Loss	13059	0.261656	Up in tumor	Up in tumor	Not tested	Not tested
BRCA	IGF1R	chr15-98779517-98780017	0.453646	20.8941	3.02708e-97	MIR4714	Intron	chr15-98776197-98781226	GH15J098776	Enhancer	chr15-98779700-98779900	Enhancer					GH15J098776:IGF1R	TRUE	chr15-98779517-98780017:IGF1R	Gain	11996	0.240357	Up in tumor	Up in tumor	Not tested	Not tested
BRCA	IGF1R	chr15-98779517-98780017	0.453646	20.8941	3.02708e-97	MIR4714	Intron	chr15-98776197-98781226	GH15J098776	Enhancer	chr15-98779700-98779900	Enhancer					GH15J098776:IGF1R	TRUE	chr15-98779517-98780017:IGF1R	Loss	13059	0.261656	Up in tumor	Up in tumor	Not tested	Not tested
BRCA	IGF1R	chr15-98845205-98845705	0.384082	14.6789	4.39742e-49	IGF1R	Intron	chr15-98845291-98845800	GH15J098845	Enhancer	chr15-98845334-98845523	Enhancer	chr15-98845347-98845592	EH38E1792086	dELS	Distal enhancer-like cCRE	GH15J098845:IGF1R	TRUE	chr15-98845205-98845705:IGF1R	Gain	11996	0.240357	Up in tumor	Up in tumor	Not tested	Not tested
BRCA	IGF1R	chr15-98845205-98845705	0.384082	14.6789	4.39742e-49	IGF1R	Intron	chr15-98845291-98845800	GH15J098845	Enhancer	chr15-98845334-98845523	Enhancer	chr15-98845347-98845592	EH38E1792086	dELS	Distal enhancer-like cCRE	GH15J098845:IGF1R	TRUE	chr15-98845205-98845705:IGF1R	Loss	13059	0.261656	Up in tumor	Up in tumor	Not tested	Not tested
BRCA	IGF1R	chr15-98845205-98845705	0.384082	14.6789	4.39742e-49	IGF1R	Intron	chr15-98845291-98845800	GH15J098845	Enhancer	chr15-98845367-98845660	Enhancer	chr15-98845347-98845592	EH38E1792086	dELS	Distal enhancer-like cCRE	GH15J098845:IGF1R	TRUE	chr15-98845205-98845705:IGF1R	Gain	11996	0.240357	Up in tumor	Up in tumor	Not tested	Not tested
BRCA	IGF1R	chr15-98845205-98845705	0.384082	14.6789	4.39742e-49	IGF1R	Intron	chr15-98845291-98845800	GH15J098845	Enhancer	chr15-98845367-98845660	Enhancer	chr15-98845347-98845592	EH38E1792086	dELS	Distal enhancer-like cCRE	GH15J098845:IGF1R	TRUE	chr15-98845205-98845705:IGF1R	Loss	13059	0.261656	Up in tumor	Up in tumor	Not tested	Not tested
BRCA	IGF1R	chr15-98852154-98852654	0.442836	12.8767	3.0438e-38	IGF1R	Intron	chr15-98850049-98859176	GH15J098850	Enhancer	chr15-98852261-98852333	Promoter	chr15-98852277-98852627	EH38E1792093	dELS,CTCF-bound	Distal enhancer-like cCRE, CTCF-bound	GH15J098850:IGF1R	TRUE	chr15-98852154-98852654:IGF1R	Gain	11996	0.240357	Up in tumor	Up in tumor	Not tested	Not tested
BRCA	IGF1R	chr15-98852154-98852654	0.442836	12.8767	3.0438e-38	IGF1R	Intron	chr15-98850049-98859176	GH15J098850	Enhancer	chr15-98852261-98852333	Promoter	chr15-98852277-98852627	EH38E1792093	dELS,CTCF-bound	Distal enhancer-like cCRE, CTCF-bound	GH15J098850:IGF1R	TRUE	chr15-98852154-98852654:IGF1R	Loss	13059	0.261656	Up in tumor	Up in tumor	Not tested	Not tested
BRCA	IGF1R	chr15-98852154-98852654	0.442836	12.8767	3.0438e-38	IGF1R	Intron	chr15-98850049-98859176	GH15J098850	Enhancer	chr15-98852360-98852580	Promoter	chr15-98852277-98852627	EH38E1792093	dELS,CTCF-bound	Distal enhancer-like cCRE, CTCF-bound	GH15J098850:IGF1R	TRUE	chr15-98852154-98852654:IGF1R	Gain	11996	0.240357	Up in tumor	Up in tumor	Not tested	Not tested
BRCA	IGF1R	chr15-98852154-98852654	0.442836	12.8767	3.0438e-38	IGF1R	Intron	chr15-98850049-98859176	GH15J098850	Enhancer	chr15-98852360-98852580	Promoter	chr15-98852277-98852627	EH38E1792093	dELS,CTCF-bound	Distal enhancer-like cCRE, CTCF-bound	GH15J098850:IGF1R	TRUE	chr15-98852154-98852654:IGF1R	Loss	13059	0.261656	Up in tumor	Up in tumor	Not tested	Not tested
BRCA	IGF1R	chr15-98860167-98860667	0.350745	14.5913	1.59483e-48	IGF1R	Intron	chr15-98859396-98862027	GH15J098860	Enhancer	chr15-98860359-98860545	Enhancer	chr15-98860307-98860655	EH38E3157987	dELS	Distal enhancer-like cCRE	GH15J098860:IGF1R	TRUE	chr15-98860167-98860667:IGF1R	Gain	11996	0.240357	Up in tumor	Up in tumor	Not tested	Not tested
BRCA	IGF1R	chr15-98860167-98860667	0.350745	14.5913	1.59483e-48	IGF1R	Intron	chr15-98859396-98862027	GH15J098860	Enhancer	chr15-98860359-98860545	Enhancer	chr15-98860307-98860655	EH38E3157987	dELS	Distal enhancer-like cCRE	GH15J098860:IGF1R	TRUE	chr15-98860167-98860667:IGF1R	Loss	13059	0.261656	Up in tumor	Up in tumor	Not tested	Not tested
BRCA	IGF1R	chr15-98860167-98860667	0.350745	14.5913	1.59483e-48	IGF1R	Intron	chr15-98859396-98862027	GH15J098860	Enhancer	chr15-98860478-98860696	Enhancer	chr15-98860307-98860655	EH38E3157987	dELS	Distal enhancer-like cCRE	GH15J098860:IGF1R	TRUE	chr15-98860167-98860667:IGF1R	Gain	11996	0.240357	Up in tumor	Up in tumor	Not tested	Not tested
BRCA	IGF1R	chr15-98860167-98860667	0.350745	14.5913	1.59483e-48	IGF1R	Intron	chr15-98859396-98862027	GH15J098860	Enhancer	chr15-98860478-98860696	Enhancer	chr15-98860307-98860655	EH38E3157987	dELS	Distal enhancer-like cCRE	GH15J098860:IGF1R	TRUE	chr15-98860167-98860667:IGF1R	Loss	13059	0.261656	Up in tumor	Up in tumor	Not tested	Not tested
BRCA	IGF1R	chr15-98865225-98865725	0.422873	22.8042	2.08288e-115	IGF1R	Intron	chr15-98864893-98869333	GH15J098864	Enhancer	chr15-98865400-98865581	Promoter	chr15-98865321-98865666	EH38E1792115	dELS,CTCF-bound	Distal enhancer-like cCRE, CTCF-bound	GH15J098864:IGF1R	TRUE	chr15-98865225-98865725:IGF1R	Gain	11996	0.240357	Up in tumor	Up in tumor	Not tested	Not tested
BRCA	IGF1R	chr15-98865225-98865725	0.422873	22.8042	2.08288e-115	IGF1R	Intron	chr15-98864893-98869333	GH15J098864	Enhancer	chr15-98865400-98865581	Promoter	chr15-98865321-98865666	EH38E1792115	dELS,CTCF-bound	Distal enhancer-like cCRE, CTCF-bound	GH15J098864:IGF1R	TRUE	chr15-98865225-98865725:IGF1R	Loss	13059	0.261656	Up in tumor	Up in tumor	Not tested	Not tested
BRCA	IGF1R	chr15-98884758-98885258	0.264408	11.3291	4.7077e-30	IGF1R	Intron				chr15-98884979-98885178	Enhancer					NA:IGF1R	FALSE	chr15-98884758-98885258:IGF1R	Gain	11996	0.240357	Up in tumor	Up in tumor	Not tested	Not tested
BRCA	IGF1R	chr15-98884758-98885258	0.264408	11.3291	4.7077e-30	IGF1R	Intron				chr15-98884979-98885178	Enhancer					NA:IGF1R	FALSE	chr15-98884758-98885258:IGF1R	Loss	13059	0.261656	Up in tumor	Up in tumor	Not tested	Not tested
BRCA	IGF1R	chr15-98899543-98900043	0.432952	19.2715	4.65627e-83	IGF1R	Promoter	chr15-98887578-98908115	GH15J098887	Enhancer	chr15-98899660-98899940	Enhancer	chr15-98899641-98899987	EH38E1792155	dELS,CTCF-bound	Distal enhancer-like cCRE, CTCF-bound	GH15J098887:IGF1R	TRUE	chr15-98899543-98900043:IGF1R	Gain	11996	0.240357	Up in tumor	Up in tumor	Not tested	Not tested
BRCA	IGF1R	chr15-98899543-98900043	0.432952	19.2715	4.65627e-83	IGF1R	Promoter	chr15-98887578-98908115	GH15J098887	Enhancer	chr15-98899660-98899940	Enhancer	chr15-98899641-98899987	EH38E1792155	dELS,CTCF-bound	Distal enhancer-like cCRE, CTCF-bound	GH15J098887:IGF1R	TRUE	chr15-98899543-98900043:IGF1R	Loss	13059	0.261656	Up in tumor	Up in tumor	Not tested	Not tested
BRCA	LARP1	chr5-154712454-154712954	0.0592192	5.76723	4.02931e-09	LARP1	Promoter	chr5-154711870-154715396	GH05J154711	Promoter/Enhancer	chr5-154712478-154712656	Enhancer	chr5-154712612-154712935	EH38E3672441	PLS	Promoter-like cCRE	GH05J154711:LARP1	TRUE	chr5-154712454-154712954:LARP1	Loss	11765	0.235729	Up in tumor	Up in tumor	Not tested	Not tested
BRCA	LARP4B	chr10-931537-932037	0.0558936	6.1957	2.9013e-10	LARP4B	Promoter	chr10-929007-932850	GH10J000929	Promoter/Enhancer	chr10-931680-931960	Promoter	chr10-931614-931964	EH38E1441560	PLS,CTCF-bound	Promoter-like cCRE, CTCF-bound	GH10J000929:LARP4B	TRUE	chr10-931537-932037:LARP4B	Gain	8425	0.168807	Up in tumor	Up in tumor	Not tested	Not tested
BRCA	LARP4B	chr10-931537-932037	0.0558936	6.1957	2.9013e-10	LARP4B	Promoter	chr10-929007-932850	GH10J000929	Promoter/Enhancer	chr10-931680-931960	Promoter	chr10-931614-931964	EH38E1441560	PLS,CTCF-bound	Promoter-like cCRE, CTCF-bound	GH10J000929:LARP4B	TRUE	chr10-931537-932037:LARP4B	Loss	189	0.00378689	Up in tumor	Up in tumor	Not tested	Not tested
BRCA	LMO4	chr1-86914210-86914710	0.0557353	3.85583	5.76691e-05	SELENOF	Promoter	chr1-86912437-86916851	GH01J086912	Promoter/Enhancer	chr1-86914280-86914560	Promoter	chr1-86914280-86914630	EH38E2822705	PLS,CTCF-bound	Promoter-like cCRE, CTCF-bound	GH01J086912:LMO4	FALSE	chr1-86914210-86914710:LMO4	Gain	8662	0.173556	Up in tumor	Up in tumor	Not tested	Not tested
BRCA	LMO4	chr1-86914210-86914710	0.0557353	3.85583	5.76691e-05	SELENOF	Promoter	chr1-86912437-86916851	GH01J086912	Promoter/Enhancer	chr1-86914280-86914560	Promoter	chr1-86914280-86914630	EH38E2822705	PLS,CTCF-bound	Promoter-like cCRE, CTCF-bound	GH01J086912:LMO4	FALSE	chr1-86914210-86914710:LMO4	Loss	1545	0.0309563	Up in tumor	Up in tumor	Not tested	Not tested
BRCA	LMO4	chr1-87684700-87685200	0.121587	7.57735	1.76342e-14		Distal				chr1-87684818-87685040	Promoter	chr1-87684871-87685219	EH38E2823057	dELS	Distal enhancer-like cCRE	NA:LMO4	FALSE	chr1-87684700-87685200:LMO4	Gain	8662	0.173556	Up in tumor	Up in tumor	Not tested	Not tested
BRCA	LMO4	chr1-87684700-87685200	0.121587	7.57735	1.76342e-14		Distal				chr1-87684818-87685040	Promoter	chr1-87684871-87685219	EH38E2823057	dELS	Distal enhancer-like cCRE	NA:LMO4	FALSE	chr1-87684700-87685200:LMO4	Loss	1545	0.0309563	Up in tumor	Up in tumor	Not tested	Not tested
BRCA	LRRC8C	chr1-89808323-89808823	0.10177	6.58528	2.2701e-11		Intron	chr1-89807673-89809110	GH01J089807	Enhancer	chr1-89808420-89808623	Enhancer	chr1-89808494-89808843	EH38E2823814	dELS	Distal enhancer-like cCRE	GH01J089807:LRRC8C	FALSE	chr1-89808323-89808823:LRRC8C	Gain	1661	0.0332806	Up in tumor	Up in tumor	Not tested	Not tested
BRCA	LRRC8C	chr1-89808323-89808823	0.10177	6.58528	2.2701e-11		Intron	chr1-89807673-89809110	GH01J089807	Enhancer	chr1-89808420-89808623	Enhancer	chr1-89808494-89808843	EH38E2823814	dELS	Distal enhancer-like cCRE	GH01J089807:LRRC8C	FALSE	chr1-89808323-89808823:LRRC8C	Loss	1545	0.0309563	Up in tumor	Up in tumor	Not tested	Not tested
BRCA	LRRC8C	chr1-89808323-89808823	0.10177	6.58528	2.2701e-11		Intron	chr1-89807673-89809110	GH01J089807	Enhancer	chr1-89808498-89808707	Enhancer	chr1-89808494-89808843	EH38E2823814	dELS	Distal enhancer-like cCRE	GH01J089807:LRRC8C	FALSE	chr1-89808323-89808823:LRRC8C	Gain	1661	0.0332806	Up in tumor	Up in tumor	Not tested	Not tested
BRCA	LRRC8C	chr1-89808323-89808823	0.10177	6.58528	2.2701e-11		Intron	chr1-89807673-89809110	GH01J089807	Enhancer	chr1-89808498-89808707	Enhancer	chr1-89808494-89808843	EH38E2823814	dELS	Distal enhancer-like cCRE	GH01J089807:LRRC8C	FALSE	chr1-89808323-89808823:LRRC8C	Loss	1545	0.0309563	Up in tumor	Up in tumor	Not tested	Not tested
BRCA	LRRC8C	chr1-89808323-89808823	0.10177	6.58528	2.2701e-11		Intron	chr1-89807673-89809110	GH01J089807	Enhancer	chr1-89808580-89808820	Enhancer	chr1-89808494-89808843	EH38E2823814	dELS	Distal enhancer-like cCRE	GH01J089807:LRRC8C	FALSE	chr1-89808323-89808823:LRRC8C	Gain	1661	0.0332806	Up in tumor	Up in tumor	Not tested	Not tested
BRCA	LRRC8C	chr1-89808323-89808823	0.10177	6.58528	2.2701e-11		Intron	chr1-89807673-89809110	GH01J089807	Enhancer	chr1-89808580-89808820	Enhancer	chr1-89808494-89808843	EH38E2823814	dELS	Distal enhancer-like cCRE	GH01J089807:LRRC8C	FALSE	chr1-89808323-89808823:LRRC8C	Loss	1545	0.0309563	Up in tumor	Up in tumor	Not tested	Not tested
BRCA	LRRC8D	chr1-89808323-89808823	0.0774096	5.51952	1.69961e-08		Intron	chr1-89807673-89809110	GH01J089807	Enhancer	chr1-89808420-89808623	Enhancer	chr1-89808494-89808843	EH38E2823814	dELS	Distal enhancer-like cCRE	GH01J089807:LRRC8D	FALSE	chr1-89808323-89808823:LRRC8D	Gain	8662	0.173556	Up in tumor	Up in tumor	Not tested	Not tested
BRCA	LRRC8D	chr1-89808323-89808823	0.0774096	5.51952	1.69961e-08		Intron	chr1-89807673-89809110	GH01J089807	Enhancer	chr1-89808420-89808623	Enhancer	chr1-89808494-89808843	EH38E2823814	dELS	Distal enhancer-like cCRE	GH01J089807:LRRC8D	FALSE	chr1-89808323-89808823:LRRC8D	Loss	1545	0.0309563	Up in tumor	Up in tumor	Not tested	Not tested
BRCA	LRRC8D	chr1-89808323-89808823	0.0774096	5.51952	1.69961e-08		Intron	chr1-89807673-89809110	GH01J089807	Enhancer	chr1-89808498-89808707	Enhancer	chr1-89808494-89808843	EH38E2823814	dELS	Distal enhancer-like cCRE	GH01J089807:LRRC8D	FALSE	chr1-89808323-89808823:LRRC8D	Gain	8662	0.173556	Up in tumor	Up in tumor	Not tested	Not tested
BRCA	LRRC8D	chr1-89808323-89808823	0.0774096	5.51952	1.69961e-08		Intron	chr1-89807673-89809110	GH01J089807	Enhancer	chr1-89808498-89808707	Enhancer	chr1-89808494-89808843	EH38E2823814	dELS	Distal enhancer-like cCRE	GH01J089807:LRRC8D	FALSE	chr1-89808323-89808823:LRRC8D	Loss	1545	0.0309563	Up in tumor	Up in tumor	Not tested	Not tested
BRCA	LRRC8D	chr1-89808323-89808823	0.0774096	5.51952	1.69961e-08		Intron	chr1-89807673-89809110	GH01J089807	Enhancer	chr1-89808580-89808820	Enhancer	chr1-89808494-89808843	EH38E2823814	dELS	Distal enhancer-like cCRE	GH01J089807:LRRC8D	FALSE	chr1-89808323-89808823:LRRC8D	Gain	8662	0.173556	Up in tumor	Up in tumor	Not tested	Not tested
BRCA	LRRC8D	chr1-89808323-89808823	0.0774096	5.51952	1.69961e-08		Intron	chr1-89807673-89809110	GH01J089807	Enhancer	chr1-89808580-89808820	Enhancer	chr1-89808494-89808843	EH38E2823814	dELS	Distal enhancer-like cCRE	GH01J089807:LRRC8D	FALSE	chr1-89808323-89808823:LRRC8D	Loss	1545	0.0309563	Up in tumor	Up in tumor	Not tested	Not tested
BRCA	LRRC8D	chr1-89939039-89939539	0.128524	9.78434	6.57245e-23		Promoter				chr1-89939133-89939440	Enhancer	chr1-89939072-89939418	EH38E1366311	pELS	Proximal enhancer-like cCRE	NA:LRRC8D	FALSE	chr1-89939039-89939539:LRRC8D	Gain	8662	0.173556	Up in tumor	Up in tumor	Not tested	Not tested
BRCA	LRRC8D	chr1-89939039-89939539	0.128524	9.78434	6.57245e-23		Promoter				chr1-89939133-89939440	Enhancer	chr1-89939072-89939418	EH38E1366311	pELS	Proximal enhancer-like cCRE	NA:LRRC8D	FALSE	chr1-89939039-89939539:LRRC8D	Loss	1545	0.0309563	Up in tumor	Up in tumor	Not tested	Not tested
BRCA	LRRC8D	chr1-89939039-89939539	0.128524	9.78434	6.57245e-23		Promoter				chr1-89939360-89939580	Enhancer	chr1-89939072-89939418	EH38E1366311	pELS	Proximal enhancer-like cCRE	NA:LRRC8D	FALSE	chr1-89939039-89939539:LRRC8D	Gain	8662	0.173556	Up in tumor	Up in tumor	Not tested	Not tested
BRCA	LRRC8D	chr1-89939039-89939539	0.128524	9.78434	6.57245e-23		Promoter				chr1-89939360-89939580	Enhancer	chr1-89939072-89939418	EH38E1366311	pELS	Proximal enhancer-like cCRE	NA:LRRC8D	FALSE	chr1-89939039-89939539:LRRC8D	Loss	1545	0.0309563	Up in tumor	Up in tumor	Not tested	Not tested
BRCA	MACF1	chr1-39173515-39174015	0.0798808	8.57082	5.13745e-18	RNA5SP44	Intron	chr1-39171987-39175796	GH01J039171	Enhancer	chr1-39173580-39173800	Enhancer	chr1-39173655-39174004	EH38E1339187	dELS,CTCF-bound	Distal enhancer-like cCRE, CTCF-bound	GH01J039171:MACF1	FALSE	chr1-39173515-39174015:MACF1	Gain	8881	0.177944	Up in tumor	Up in tumor	Not tested	Not tested
BRCA	MACF1	chr1-39173515-39174015	0.0798808	8.57082	5.13745e-18	RNA5SP44	Intron	chr1-39171987-39175796	GH01J039171	Enhancer	chr1-39173580-39173800	Enhancer	chr1-39173655-39174004	EH38E1339187	dELS,CTCF-bound	Distal enhancer-like cCRE, CTCF-bound	GH01J039171:MACF1	FALSE	chr1-39173515-39174015:MACF1	Loss	109	0.00218397	Up in tumor	Up in tumor	Not tested	Not tested
BRCA	MACF1	chr1-39173515-39174015	0.0798808	8.57082	5.13745e-18	RNA5SP44	Intron	chr1-39171987-39175796	GH01J039171	Enhancer	chr1-39173740-39173960	Enhancer	chr1-39173655-39174004	EH38E1339187	dELS,CTCF-bound	Distal enhancer-like cCRE, CTCF-bound	GH01J039171:MACF1	FALSE	chr1-39173515-39174015:MACF1	Gain	8881	0.177944	Up in tumor	Up in tumor	Not tested	Not tested
BRCA	MACF1	chr1-39173515-39174015	0.0798808	8.57082	5.13745e-18	RNA5SP44	Intron	chr1-39171987-39175796	GH01J039171	Enhancer	chr1-39173740-39173960	Enhancer	chr1-39173655-39174004	EH38E1339187	dELS,CTCF-bound	Distal enhancer-like cCRE, CTCF-bound	GH01J039171:MACF1	FALSE	chr1-39173515-39174015:MACF1	Loss	109	0.00218397	Up in tumor	Up in tumor	Not tested	Not tested
BRCA	MED13L	chr12-116358903-116359403	0.177404	11.2654	9.72289e-30		Distal										NA:MED13L	FALSE	chr12-116358903-116359403:MED13L	Gain	7186	0.143982	Up in tumor	Up in tumor	Not tested	Not tested
BRCA	MED13L	chr12-116358903-116359403	0.177404	11.2654	9.72289e-30		Distal										NA:MED13L	FALSE	chr12-116358903-116359403:MED13L	Loss	4247	0.0850949	Up in tumor	Up in tumor	Not tested	Not tested
BRCA	MEF2A	chr15-99435095-99435595	0.412047	15.377	1.16725e-53		Distal	chr15-99434743-99436255	GH15J099434	Enhancer			chr15-99435187-99435528	EH38E3158395	PLS,CTCF-bound	Promoter-like cCRE, CTCF-bound	GH15J099434:MEF2A	FALSE	chr15-99435095-99435595:MEF2A	Gain	11996	0.240357	Up in tumor	Up in tumor	Not tested	Not tested
BRCA	MEF2A	chr15-99435095-99435595	0.412047	15.377	1.16725e-53		Distal	chr15-99434743-99436255	GH15J099434	Enhancer			chr15-99435187-99435528	EH38E3158395	PLS,CTCF-bound	Promoter-like cCRE, CTCF-bound	GH15J099434:MEF2A	FALSE	chr15-99435095-99435595:MEF2A	Loss	13059	0.261656	Up in tumor	Up in tumor	Not tested	Not tested
BRCA	MEF2A	chr15-99635749-99636249	0.364721	25.4706	2.08584e-143		Intron						chr15-99635828-99636178	EH38E1792738	dELS	Distal enhancer-like cCRE	NA:MEF2A	FALSE	chr15-99635749-99636249:MEF2A	Gain	11996	0.240357	Up in tumor	Up in tumor	Not tested	Not tested
BRCA	MEF2A	chr15-99635749-99636249	0.364721	25.4706	2.08584e-143		Intron						chr15-99635828-99636178	EH38E1792738	dELS	Distal enhancer-like cCRE	NA:MEF2A	FALSE	chr15-99635749-99636249:MEF2A	Loss	13059	0.261656	Up in tumor	Up in tumor	Not tested	Not tested
BRCA	MIR100HG	chr11-122101593-122102093	0.271773	16.0667	2.18484e-58	MIR100HG	Promoter	chr11-122090478-122106852	GH11J122090	Promoter/Enhancer	chr11-122101739-122101940	Promoter	chr11-122101739-122101994	EH38E1577040	PLS,CTCF-bound	Promoter-like cCRE, CTCF-bound	GH11J122090:MIR100HG	TRUE	chr11-122101593-122102093:MIR100HG	Gain	6677	0.133783	Up in tumor	Up in tumor	Not tested	Not tested
BRCA	MIR100HG	chr11-122101593-122102093	0.271773	16.0667	2.18484e-58	MIR100HG	Promoter	chr11-122090478-122106852	GH11J122090	Promoter/Enhancer	chr11-122101739-122101940	Promoter	chr11-122101739-122101994	EH38E1577040	PLS,CTCF-bound	Promoter-like cCRE, CTCF-bound	GH11J122090:MIR100HG	TRUE	chr11-122101593-122102093:MIR100HG	Loss	14377	0.288064	Up in tumor	Up in tumor	Not tested	Not tested
BRCA	MIR100HG	chr11-122177128-122177628	0.290099	15.6005	3.61301e-55	MIR100HG	Intron	chr11-122174576-122183010	GH11J122174	Promoter/Enhancer			chr11-122177300-122177610	EH38E1577128	dELS	Distal enhancer-like cCRE	GH11J122174:MIR100HG	TRUE	chr11-122177128-122177628:MIR100HG	Gain	6677	0.133783	Up in tumor	Up in tumor	Not tested	Not tested
BRCA	MIR100HG	chr11-122177128-122177628	0.290099	15.6005	3.61301e-55	MIR100HG	Intron	chr11-122174576-122183010	GH11J122174	Promoter/Enhancer			chr11-122177300-122177610	EH38E1577128	dELS	Distal enhancer-like cCRE	GH11J122174:MIR100HG	TRUE	chr11-122177128-122177628:MIR100HG	Loss	14377	0.288064	Up in tumor	Up in tumor	Not tested	Not tested
BRCA	MLLT10	chr10-21402499-21402999	0.0861086	9.37668	3.40418e-21	MRM3P1	Distal				chr10-21402533-21402640	Enhancer	chr10-21402719-21403046	EH38E1453813	dELS,CTCF-bound	Distal enhancer-like cCRE, CTCF-bound	NA:MLLT10	FALSE	chr10-21402499-21402999:MLLT10	Gain	6709	0.134425	Up in tumor	Up in tumor	Not tested	Not tested
BRCA	MLLT10	chr10-21402499-21402999	0.0861086	9.37668	3.40418e-21	MRM3P1	Distal				chr10-21402533-21402640	Enhancer	chr10-21402719-21403046	EH38E1453813	dELS,CTCF-bound	Distal enhancer-like cCRE, CTCF-bound	NA:MLLT10	FALSE	chr10-21402499-21402999:MLLT10	Loss	3468	0.0694865	Up in tumor	Up in tumor	Not tested	Not tested
BRCA	MLLT10	chr10-21402499-21402999	0.0861086	9.37668	3.40418e-21	MRM3P1	Distal				chr10-21402623-21402730	Enhancer	chr10-21402719-21403046	EH38E1453813	dELS,CTCF-bound	Distal enhancer-like cCRE, CTCF-bound	NA:MLLT10	FALSE	chr10-21402499-21402999:MLLT10	Gain	6709	0.134425	Up in tumor	Up in tumor	Not tested	Not tested
BRCA	MLLT10	chr10-21402499-21402999	0.0861086	9.37668	3.40418e-21	MRM3P1	Distal				chr10-21402623-21402730	Enhancer	chr10-21402719-21403046	EH38E1453813	dELS,CTCF-bound	Distal enhancer-like cCRE, CTCF-bound	NA:MLLT10	FALSE	chr10-21402499-21402999:MLLT10	Loss	3468	0.0694865	Up in tumor	Up in tumor	Not tested	Not tested
BRCA	MLLT10	chr10-21402499-21402999	0.0861086	9.37668	3.40418e-21	MRM3P1	Distal				chr10-21402726-21402942	Enhancer	chr10-21402719-21403046	EH38E1453813	dELS,CTCF-bound	Distal enhancer-like cCRE, CTCF-bound	NA:MLLT10	FALSE	chr10-21402499-21402999:MLLT10	Gain	6709	0.134425	Up in tumor	Up in tumor	Not tested	Not tested
BRCA	MLLT10	chr10-21402499-21402999	0.0861086	9.37668	3.40418e-21	MRM3P1	Distal				chr10-21402726-21402942	Enhancer	chr10-21402719-21403046	EH38E1453813	dELS,CTCF-bound	Distal enhancer-like cCRE, CTCF-bound	NA:MLLT10	FALSE	chr10-21402499-21402999:MLLT10	Loss	3468	0.0694865	Up in tumor	Up in tumor	Not tested	Not tested
BRCA	MLLT10	chr10-21724589-21725089	0.0681688	8.81075	6.21568e-19	MLLT10	Intron	chr10-21723429-21725772	GH10J021723	Enhancer	chr10-21724760-21724985	Enhancer	chr10-21724711-21725039	EH38E1454103	dELS,CTCF-bound	Distal enhancer-like cCRE, CTCF-bound	GH10J021723:MLLT10	TRUE	chr10-21724589-21725089:MLLT10	Gain	6709	0.134425	Up in tumor	Up in tumor	Not tested	Not tested
BRCA	MLLT10	chr10-21724589-21725089	0.0681688	8.81075	6.21568e-19	MLLT10	Intron	chr10-21723429-21725772	GH10J021723	Enhancer	chr10-21724760-21724985	Enhancer	chr10-21724711-21725039	EH38E1454103	dELS,CTCF-bound	Distal enhancer-like cCRE, CTCF-bound	GH10J021723:MLLT10	TRUE	chr10-21724589-21725089:MLLT10	Loss	3468	0.0694865	Up in tumor	Up in tumor	Not tested	Not tested
BRCA	MTHFD1L	chr6-150492430-150492930	0.143523	7.72678	5.51522e-15		Distal				chr6-150492600-150492880	Enhancer	chr6-150492582-150492928	EH38E3740673	dELS	Distal enhancer-like cCRE	NA:MTHFD1L	FALSE	chr6-150492430-150492930:MTHFD1L	Gain	7559	0.151456	Up in tumor	Up in tumor	Not tested	Not tested
BRCA	MTHFD1L	chr6-150492430-150492930	0.143523	7.72678	5.51522e-15		Distal				chr6-150492600-150492880	Enhancer	chr6-150492582-150492928	EH38E3740673	dELS	Distal enhancer-like cCRE	NA:MTHFD1L	FALSE	chr6-150492430-150492930:MTHFD1L	Loss	17362	0.347873	Up in tumor	Up in tumor	Not tested	Not tested
BRCA	NCKAP5	chr2-133406985-133407485	0.0863738	7.83211	2.39867e-15	RN7SKP154	Intron				chr2-133407000-133407246	Enhancer	chr2-133406991-133407192	EH38E3372772	dELS,CTCF-bound	Distal enhancer-like cCRE, CTCF-bound	NA:NCKAP5	FALSE	chr2-133406985-133407485:NCKAP5	Gain	9090	0.182131	Up in tumor	Up in tumor	Not tested	Not tested
BRCA	NCKAP5	chr2-133406985-133407485	0.0863738	7.83211	2.39867e-15	RN7SKP154	Intron				chr2-133407000-133407246	Enhancer	chr2-133406991-133407192	EH38E3372772	dELS,CTCF-bound	Distal enhancer-like cCRE, CTCF-bound	NA:NCKAP5	FALSE	chr2-133406985-133407485:NCKAP5	Loss	3562	0.0713699	Up in tumor	Up in tumor	Not tested	Not tested
BRCA	NCKAP5	chr2-133406985-133407485	0.0863738	7.83211	2.39867e-15	RN7SKP154	Intron				chr2-133407000-133407246	Enhancer	chr2-133407196-133407532	EH38E3372773	dELS,CTCF-bound	Distal enhancer-like cCRE, CTCF-bound	NA:NCKAP5	FALSE	chr2-133406985-133407485:NCKAP5	Gain	9090	0.182131	Up in tumor	Up in tumor	Not tested	Not tested
BRCA	NCKAP5	chr2-133406985-133407485	0.0863738	7.83211	2.39867e-15	RN7SKP154	Intron				chr2-133407000-133407246	Enhancer	chr2-133407196-133407532	EH38E3372773	dELS,CTCF-bound	Distal enhancer-like cCRE, CTCF-bound	NA:NCKAP5	FALSE	chr2-133406985-133407485:NCKAP5	Loss	3562	0.0713699	Up in tumor	Up in tumor	Not tested	Not tested
BRCA	NCKAP5	chr2-133406985-133407485	0.0863738	7.83211	2.39867e-15	RN7SKP154	Intron				chr2-133407103-133407346	Enhancer	chr2-133406991-133407192	EH38E3372772	dELS,CTCF-bound	Distal enhancer-like cCRE, CTCF-bound	NA:NCKAP5	FALSE	chr2-133406985-133407485:NCKAP5	Gain	9090	0.182131	Up in tumor	Up in tumor	Not tested	Not tested
BRCA	NCKAP5	chr2-133406985-133407485	0.0863738	7.83211	2.39867e-15	RN7SKP154	Intron				chr2-133407103-133407346	Enhancer	chr2-133406991-133407192	EH38E3372772	dELS,CTCF-bound	Distal enhancer-like cCRE, CTCF-bound	NA:NCKAP5	FALSE	chr2-133406985-133407485:NCKAP5	Loss	3562	0.0713699	Up in tumor	Up in tumor	Not tested	Not tested
BRCA	NCKAP5	chr2-133406985-133407485	0.0863738	7.83211	2.39867e-15	RN7SKP154	Intron				chr2-133407103-133407346	Enhancer	chr2-133407196-133407532	EH38E3372773	dELS,CTCF-bound	Distal enhancer-like cCRE, CTCF-bound	NA:NCKAP5	FALSE	chr2-133406985-133407485:NCKAP5	Gain	9090	0.182131	Up in tumor	Up in tumor	Not tested	Not tested
BRCA	NCKAP5	chr2-133406985-133407485	0.0863738	7.83211	2.39867e-15	RN7SKP154	Intron				chr2-133407103-133407346	Enhancer	chr2-133407196-133407532	EH38E3372773	dELS,CTCF-bound	Distal enhancer-like cCRE, CTCF-bound	NA:NCKAP5	FALSE	chr2-133406985-133407485:NCKAP5	Loss	3562	0.0713699	Up in tumor	Up in tumor	Not tested	Not tested
BRCA	NCOR2	chr12-124586639-124587139	0.0599012	8.28504	5.90333e-17		Distal				chr12-124586780-124587040	Enhancer	chr12-124586717-124587053	EH38E3049141	dELS	Distal enhancer-like cCRE	NA:NCOR2	FALSE	chr12-124586639-124587139:NCOR2	Gain	6051	0.121241	Up in tumor	Up in tumor	Not tested	Not tested
BRCA	NCOR2	chr12-124586639-124587139	0.0599012	8.28504	5.90333e-17		Distal				chr12-124586780-124587040	Enhancer	chr12-124586717-124587053	EH38E3049141	dELS	Distal enhancer-like cCRE	NA:NCOR2	FALSE	chr12-124586639-124587139:NCOR2	Loss	1632	0.0326995	Up in tumor	Up in tumor	Not tested	Not tested
BRCA	NCOR2	chr12-124694797-124695297	0.0720284	10.0564	4.30467e-24		Distal	chr12-124694232-124696257	GH12J124694	Enhancer	chr12-124694923-124695200	Enhancer	chr12-124694892-124695221	EH38E3049257	dELS,CTCF-bound	Distal enhancer-like cCRE, CTCF-bound	GH12J124694:NCOR2	TRUE	chr12-124694797-124695297:NCOR2	Gain	6051	0.121241	Up in tumor	Up in tumor	Not tested	Not tested
BRCA	NCOR2	chr12-124694797-124695297	0.0720284	10.0564	4.30467e-24		Distal	chr12-124694232-124696257	GH12J124694	Enhancer	chr12-124694923-124695200	Enhancer	chr12-124694892-124695221	EH38E3049257	dELS,CTCF-bound	Distal enhancer-like cCRE, CTCF-bound	GH12J124694:NCOR2	TRUE	chr12-124694797-124695297:NCOR2	Loss	1632	0.0326995	Up in tumor	Up in tumor	Not tested	Not tested
BRCA	NCOR2	chr12-124694797-124695297	0.0720284	10.0564	4.30467e-24		Distal	chr12-124694232-124696257	GH12J124694	Enhancer	chr12-124695090-124695301	Enhancer	chr12-124694892-124695221	EH38E3049257	dELS,CTCF-bound	Distal enhancer-like cCRE, CTCF-bound	GH12J124694:NCOR2	TRUE	chr12-124694797-124695297:NCOR2	Gain	6051	0.121241	Up in tumor	Up in tumor	Not tested	Not tested
BRCA	NCOR2	chr12-124694797-124695297	0.0720284	10.0564	4.30467e-24		Distal	chr12-124694232-124696257	GH12J124694	Enhancer	chr12-124695090-124695301	Enhancer	chr12-124694892-124695221	EH38E3049257	dELS,CTCF-bound	Distal enhancer-like cCRE, CTCF-bound	GH12J124694:NCOR2	TRUE	chr12-124694797-124695297:NCOR2	Loss	1632	0.0326995	Up in tumor	Up in tumor	Not tested	Not tested
BRCA	NCOR2	chr12-124838107-124838607	0.060668	5.87765	2.0807e-09	SCARB1	Intron	chr12-124832881-124839598	GH12J124832	Enhancer	chr12-124838380-124838620	Enhancer	chr12-124838241-124838590	EH38E3049446	dELS,CTCF-bound	Distal enhancer-like cCRE, CTCF-bound	GH12J124832:NCOR2	FALSE	chr12-124838107-124838607:NCOR2	Gain	6051	0.121241	Up in tumor	Up in tumor	Not tested	Not tested
BRCA	NCOR2	chr12-124838107-124838607	0.060668	5.87765	2.0807e-09	SCARB1	Intron	chr12-124832881-124839598	GH12J124832	Enhancer	chr12-124838380-124838620	Enhancer	chr12-124838241-124838590	EH38E3049446	dELS,CTCF-bound	Distal enhancer-like cCRE, CTCF-bound	GH12J124832:NCOR2	FALSE	chr12-124838107-124838607:NCOR2	Loss	1632	0.0326995	Up in tumor	Up in tumor	Not tested	Not tested
BRCA	NELL2	chr12-44876143-44876643	0.0878028	8.83797	4.87377e-19	NELL2	Promoter	chr12-44874807-44877187	GH12J044874	Promoter/Enhancer	chr12-44876279-44876520	Promoter	chr12-44876151-44876501	EH38E3012991	PLS	Promoter-like cCRE	GH12J044874:NELL2	TRUE	chr12-44876143-44876643:NELL2	Gain	171	0.00342624	Up in tumor	Up in tumor	Not tested	Not tested
BRCA	NELL2	chr12-44876143-44876643	0.0878028	8.83797	4.87377e-19	NELL2	Promoter	chr12-44874807-44877187	GH12J044874	Promoter/Enhancer	chr12-44876279-44876520	Promoter	chr12-44876151-44876501	EH38E3012991	PLS	Promoter-like cCRE	GH12J044874:NELL2	TRUE	chr12-44876143-44876643:NELL2	Loss	5015	0.100483	Up in tumor	Up in tumor	Not tested	Not tested
BRCA	NPLOC4	chr17-81329414-81329914	0.104265	9.6993	1.51782e-22	TMEM105	Promoter	chr17-81325760-81332309	GH17J081325	Enhancer	chr17-81329640-81329968	Enhancer	chr17-81329503-81329853	EH38E3250260	pELS,CTCF-bound	Proximal enhancer-like cCRE, CTCF-bound	GH17J081325:NPLOC4	FALSE	chr17-81329414-81329914:NPLOC4	Gain	11453	0.229478	Up in tumor	Up in tumor	Not tested	Not tested
BRCA	NPLOC4	chr17-81329414-81329914	0.104265	9.6993	1.51782e-22	TMEM105	Promoter	chr17-81325760-81332309	GH17J081325	Enhancer	chr17-81329640-81329968	Enhancer	chr17-81329503-81329853	EH38E3250260	pELS,CTCF-bound	Proximal enhancer-like cCRE, CTCF-bound	GH17J081325:NPLOC4	FALSE	chr17-81329414-81329914:NPLOC4	Loss	6038	0.12098	Up in tumor	Up in tumor	Not tested	Not tested
BRCA	NPLOC4	chr17-81330154-81330654	0.0694038	7.58978	1.6023e-14	TMEM105	Promoter	chr17-81325760-81332309	GH17J081325	Enhancer	chr17-81330102-81330780	Enhancer	chr17-81330300-81330525	EH38E3250262	pELS,CTCF-bound	Proximal enhancer-like cCRE, CTCF-bound	GH17J081325:NPLOC4	FALSE	chr17-81330154-81330654:NPLOC4	Gain	11453	0.229478	Up in tumor	Up in tumor	Not tested	Not tested
BRCA	NPLOC4	chr17-81330154-81330654	0.0694038	7.58978	1.6023e-14	TMEM105	Promoter	chr17-81325760-81332309	GH17J081325	Enhancer	chr17-81330102-81330780	Enhancer	chr17-81330300-81330525	EH38E3250262	pELS,CTCF-bound	Proximal enhancer-like cCRE, CTCF-bound	GH17J081325:NPLOC4	FALSE	chr17-81330154-81330654:NPLOC4	Loss	6038	0.12098	Up in tumor	Up in tumor	Not tested	Not tested
BRCA	NPLOC4	chr17-81330154-81330654	0.0694038	7.58978	1.6023e-14	TMEM105	Promoter	chr17-81325760-81332309	GH17J081325	Enhancer	chr17-81330332-81330521	Enhancer	chr17-81330300-81330525	EH38E3250262	pELS,CTCF-bound	Proximal enhancer-like cCRE, CTCF-bound	GH17J081325:NPLOC4	FALSE	chr17-81330154-81330654:NPLOC4	Gain	11453	0.229478	Up in tumor	Up in tumor	Not tested	Not tested
BRCA	NPLOC4	chr17-81330154-81330654	0.0694038	7.58978	1.6023e-14	TMEM105	Promoter	chr17-81325760-81332309	GH17J081325	Enhancer	chr17-81330332-81330521	Enhancer	chr17-81330300-81330525	EH38E3250262	pELS,CTCF-bound	Proximal enhancer-like cCRE, CTCF-bound	GH17J081325:NPLOC4	FALSE	chr17-81330154-81330654:NPLOC4	Loss	6038	0.12098	Up in tumor	Up in tumor	Not tested	Not tested
BRCA	NPLOC4	chr17-81346014-81346514	0.0976024	8.11956	2.33939e-16		Promoter	chr17-81336562-81347323	GH17J081336	Promoter/Enhancer	chr17-81346040-81346260	Promoter	chr17-81346105-81346455	EH38E1892105	pELS,CTCF-bound	Proximal enhancer-like cCRE, CTCF-bound	GH17J081336:NPLOC4	FALSE	chr17-81346014-81346514:NPLOC4	Gain	11453	0.229478	Up in tumor	Up in tumor	Not tested	Not tested
BRCA	NPLOC4	chr17-81346014-81346514	0.0976024	8.11956	2.33939e-16		Promoter	chr17-81336562-81347323	GH17J081336	Promoter/Enhancer	chr17-81346040-81346260	Promoter	chr17-81346105-81346455	EH38E1892105	pELS,CTCF-bound	Proximal enhancer-like cCRE, CTCF-bound	GH17J081336:NPLOC4	FALSE	chr17-81346014-81346514:NPLOC4	Loss	6038	0.12098	Up in tumor	Up in tumor	Not tested	Not tested
BRCA	NPLOC4	chr17-81346014-81346514	0.0976024	8.11956	2.33939e-16		Promoter	chr17-81336562-81347323	GH17J081336	Promoter/Enhancer	chr17-81346180-81346420	Promoter	chr17-81346105-81346455	EH38E1892105	pELS,CTCF-bound	Proximal enhancer-like cCRE, CTCF-bound	GH17J081336:NPLOC4	FALSE	chr17-81346014-81346514:NPLOC4	Gain	11453	0.229478	Up in tumor	Up in tumor	Not tested	Not tested
BRCA	NPLOC4	chr17-81346014-81346514	0.0976024	8.11956	2.33939e-16		Promoter	chr17-81336562-81347323	GH17J081336	Promoter/Enhancer	chr17-81346180-81346420	Promoter	chr17-81346105-81346455	EH38E1892105	pELS,CTCF-bound	Proximal enhancer-like cCRE, CTCF-bound	GH17J081336:NPLOC4	FALSE	chr17-81346014-81346514:NPLOC4	Loss	6038	0.12098	Up in tumor	Up in tumor	Not tested	Not tested
BRCA	NPLOC4	chr17-81393787-81394287	0.0725107	7.40885	6.36995e-14	BAHCC1	Distal	chr17-81384888-81407318	GH17J081384	Promoter/Enhancer	chr17-81394019-81394221	Promoter	chr17-81393960-81394310	EH38E3250375	pELS,CTCF-bound	Proximal enhancer-like cCRE, CTCF-bound	GH17J081384:NPLOC4	FALSE	chr17-81393787-81394287:NPLOC4	Gain	11453	0.229478	Up in tumor	Up in tumor	Not tested	Not tested
BRCA	NPLOC4	chr17-81393787-81394287	0.0725107	7.40885	6.36995e-14	BAHCC1	Distal	chr17-81384888-81407318	GH17J081384	Promoter/Enhancer	chr17-81394019-81394221	Promoter	chr17-81393960-81394310	EH38E3250375	pELS,CTCF-bound	Proximal enhancer-like cCRE, CTCF-bound	GH17J081384:NPLOC4	FALSE	chr17-81393787-81394287:NPLOC4	Loss	6038	0.12098	Up in tumor	Up in tumor	Not tested	Not tested
BRCA	NPLOC4	chr17-81484170-81484670	0.0660059	5.64167	8.42028e-09		Distal				chr17-81484320-81484520	Promoter	chr17-81484277-81484627	EH38E3250548	dELS,CTCF-bound	Distal enhancer-like cCRE, CTCF-bound	NA:NPLOC4	FALSE	chr17-81484170-81484670:NPLOC4	Gain	11453	0.229478	Up in tumor	Up in tumor	Not tested	Not tested
BRCA	NPLOC4	chr17-81484170-81484670	0.0660059	5.64167	8.42028e-09		Distal				chr17-81484320-81484520	Promoter	chr17-81484277-81484627	EH38E3250548	dELS,CTCF-bound	Distal enhancer-like cCRE, CTCF-bound	NA:NPLOC4	FALSE	chr17-81484170-81484670:NPLOC4	Loss	6038	0.12098	Up in tumor	Up in tumor	Not tested	Not tested
BRCA	NPLOC4	chr17-81512617-81513117	0.0633759	4.82867	6.8724e-07	ACTG1	Promoter	chr17-81508596-81520285	GH17J081508	Promoter/Enhancer	chr17-81512744-81512961	Promoter	chr17-81512740-81513089	EH38E3250587	PLS,CTCF-bound	Promoter-like cCRE, CTCF-bound	GH17J081508:NPLOC4	FALSE	chr17-81512617-81513117:NPLOC4	Gain	11453	0.229478	Up in tumor	Up in tumor	Not tested	Not tested
BRCA	NPLOC4	chr17-81512617-81513117	0.0633759	4.82867	6.8724e-07	ACTG1	Promoter	chr17-81508596-81520285	GH17J081508	Promoter/Enhancer	chr17-81512744-81512961	Promoter	chr17-81512740-81513089	EH38E3250587	PLS,CTCF-bound	Promoter-like cCRE, CTCF-bound	GH17J081508:NPLOC4	FALSE	chr17-81512617-81513117:NPLOC4	Loss	6038	0.12098	Up in tumor	Up in tumor	Not tested	Not tested
BRCA	NPLOC4	chr17-81514538-81515038	0.056998	4.69718	1.31888e-06	ACTG1	Promoter	chr17-81508596-81520285	GH17J081508	Promoter/Enhancer	chr17-81514660-81515000	Promoter	chr17-81514691-81515037	EH38E1892361	pELS,CTCF-bound	Proximal enhancer-like cCRE, CTCF-bound	GH17J081508:NPLOC4	FALSE	chr17-81514538-81515038:NPLOC4	Gain	11453	0.229478	Up in tumor	Up in tumor	Not tested	Not tested
BRCA	NPLOC4	chr17-81514538-81515038	0.056998	4.69718	1.31888e-06	ACTG1	Promoter	chr17-81508596-81520285	GH17J081508	Promoter/Enhancer	chr17-81514660-81515000	Promoter	chr17-81514691-81515037	EH38E1892361	pELS,CTCF-bound	Proximal enhancer-like cCRE, CTCF-bound	GH17J081508:NPLOC4	FALSE	chr17-81514538-81515038:NPLOC4	Loss	6038	0.12098	Up in tumor	Up in tumor	Not tested	Not tested
BRCA	NPLOC4	chr17-81514538-81515038	0.056998	4.69718	1.31888e-06	ACTG1	Promoter	chr17-81508596-81520285	GH17J081508	Promoter/Enhancer	chr17-81514820-81515022	Promoter	chr17-81514691-81515037	EH38E1892361	pELS,CTCF-bound	Proximal enhancer-like cCRE, CTCF-bound	GH17J081508:NPLOC4	FALSE	chr17-81514538-81515038:NPLOC4	Gain	11453	0.229478	Up in tumor	Up in tumor	Not tested	Not tested
BRCA	NPLOC4	chr17-81514538-81515038	0.056998	4.69718	1.31888e-06	ACTG1	Promoter	chr17-81508596-81520285	GH17J081508	Promoter/Enhancer	chr17-81514820-81515022	Promoter	chr17-81514691-81515037	EH38E1892361	pELS,CTCF-bound	Proximal enhancer-like cCRE, CTCF-bound	GH17J081508:NPLOC4	FALSE	chr17-81514538-81515038:NPLOC4	Loss	6038	0.12098	Up in tumor	Up in tumor	Not tested	Not tested
BRCA	NPLOC4	chr17-81636649-81637149	0.0656577	5.00911	2.73409e-07	NPLOC4	Promoter	chr17-81635157-81637744	GH17J081635	Promoter/Enhancer	chr17-81636741-81636940	Promoter	chr17-81636800-81636962	EH38E3250750	PLS,CTCF-bound	Promoter-like cCRE, CTCF-bound	GH17J081635:NPLOC4	TRUE	chr17-81636649-81637149:NPLOC4	Gain	11453	0.229478	Up in tumor	Up in tumor	Not tested	Not tested
BRCA	NPLOC4	chr17-81636649-81637149	0.0656577	5.00911	2.73409e-07	NPLOC4	Promoter	chr17-81635157-81637744	GH17J081635	Promoter/Enhancer	chr17-81636741-81636940	Promoter	chr17-81636800-81636962	EH38E3250750	PLS,CTCF-bound	Promoter-like cCRE, CTCF-bound	GH17J081635:NPLOC4	TRUE	chr17-81636649-81637149:NPLOC4	Loss	6038	0.12098	Up in tumor	Up in tumor	Not tested	Not tested
BRCA	NPLOC4	chr17-81860457-81860957	0.0939091	9.14771	2.90765e-20	P4HB	Promoter	chr17-81857579-81863657	GH17J081857	Promoter/Enhancer	chr17-81860500-81860760	Promoter					GH17J081857:NPLOC4	FALSE	chr17-81860457-81860957:NPLOC4	Gain	11453	0.229478	Up in tumor	Up in tumor	Not tested	Not tested
BRCA	NPLOC4	chr17-81860457-81860957	0.0939091	9.14771	2.90765e-20	P4HB	Promoter	chr17-81857579-81863657	GH17J081857	Promoter/Enhancer	chr17-81860500-81860760	Promoter					GH17J081857:NPLOC4	FALSE	chr17-81860457-81860957:NPLOC4	Loss	6038	0.12098	Up in tumor	Up in tumor	Not tested	Not tested
BRCA	NPLOC4	chr17-81891409-81891909	0.0934655	7.46837	4.05959e-14	ALYREF	Promoter	chr17-81888844-81893147	GH17J081888	Promoter/Enhancer	chr17-81891578-81891820	Promoter	chr17-81891554-81891894	EH38E1892707	PLS,CTCF-bound	Promoter-like cCRE, CTCF-bound	GH17J081888:NPLOC4	FALSE	chr17-81891409-81891909:NPLOC4	Gain	11453	0.229478	Up in tumor	Up in tumor	Not tested	Not tested
BRCA	NPLOC4	chr17-81891409-81891909	0.0934655	7.46837	4.05959e-14	ALYREF	Promoter	chr17-81888844-81893147	GH17J081888	Promoter/Enhancer	chr17-81891578-81891820	Promoter	chr17-81891554-81891894	EH38E1892707	PLS,CTCF-bound	Promoter-like cCRE, CTCF-bound	GH17J081888:NPLOC4	FALSE	chr17-81891409-81891909:NPLOC4	Loss	6038	0.12098	Up in tumor	Up in tumor	Not tested	Not tested
BRCA	NPLOC4	chr17-81911391-81911891	0.0759908	6.10806	5.04258e-10	PCYT2	Promoter				chr17-81911383-81911440	Promoter	chr17-81911334-81911676	EH38E3251091	PLS,CTCF-bound	Promoter-like cCRE, CTCF-bound	NA:NPLOC4	FALSE	chr17-81911391-81911891:NPLOC4	Gain	11453	0.229478	Up in tumor	Up in tumor	Not tested	Not tested
BRCA	NPLOC4	chr17-81911391-81911891	0.0759908	6.10806	5.04258e-10	PCYT2	Promoter				chr17-81911383-81911440	Promoter	chr17-81911334-81911676	EH38E3251091	PLS,CTCF-bound	Promoter-like cCRE, CTCF-bound	NA:NPLOC4	FALSE	chr17-81911391-81911891:NPLOC4	Loss	6038	0.12098	Up in tumor	Up in tumor	Not tested	Not tested
BRCA	NPLOC4	chr17-81911391-81911891	0.0759908	6.10806	5.04258e-10	PCYT2	Promoter				chr17-81911383-81911440	Promoter	chr17-81911755-81911913	EH38E3251092	pELS,CTCF-bound	Proximal enhancer-like cCRE, CTCF-bound	NA:NPLOC4	FALSE	chr17-81911391-81911891:NPLOC4	Gain	11453	0.229478	Up in tumor	Up in tumor	Not tested	Not tested
BRCA	NPLOC4	chr17-81911391-81911891	0.0759908	6.10806	5.04258e-10	PCYT2	Promoter				chr17-81911383-81911440	Promoter	chr17-81911755-81911913	EH38E3251092	pELS,CTCF-bound	Proximal enhancer-like cCRE, CTCF-bound	NA:NPLOC4	FALSE	chr17-81911391-81911891:NPLOC4	Loss	6038	0.12098	Up in tumor	Up in tumor	Not tested	Not tested
BRCA	NPLOC4	chr17-81911391-81911891	0.0759908	6.10806	5.04258e-10	PCYT2	Promoter				chr17-81911479-81911689	Promoter	chr17-81911334-81911676	EH38E3251091	PLS,CTCF-bound	Promoter-like cCRE, CTCF-bound	NA:NPLOC4	FALSE	chr17-81911391-81911891:NPLOC4	Gain	11453	0.229478	Up in tumor	Up in tumor	Not tested	Not tested
BRCA	NPLOC4	chr17-81911391-81911891	0.0759908	6.10806	5.04258e-10	PCYT2	Promoter				chr17-81911479-81911689	Promoter	chr17-81911334-81911676	EH38E3251091	PLS,CTCF-bound	Promoter-like cCRE, CTCF-bound	NA:NPLOC4	FALSE	chr17-81911391-81911891:NPLOC4	Loss	6038	0.12098	Up in tumor	Up in tumor	Not tested	Not tested
BRCA	NPLOC4	chr17-81911391-81911891	0.0759908	6.10806	5.04258e-10	PCYT2	Promoter				chr17-81911479-81911689	Promoter	chr17-81911755-81911913	EH38E3251092	pELS,CTCF-bound	Proximal enhancer-like cCRE, CTCF-bound	NA:NPLOC4	FALSE	chr17-81911391-81911891:NPLOC4	Gain	11453	0.229478	Up in tumor	Up in tumor	Not tested	Not tested
BRCA	NPLOC4	chr17-81911391-81911891	0.0759908	6.10806	5.04258e-10	PCYT2	Promoter				chr17-81911479-81911689	Promoter	chr17-81911755-81911913	EH38E3251092	pELS,CTCF-bound	Proximal enhancer-like cCRE, CTCF-bound	NA:NPLOC4	FALSE	chr17-81911391-81911891:NPLOC4	Loss	6038	0.12098	Up in tumor	Up in tumor	Not tested	Not tested
BRCA	NPLOC4	chr17-81927543-81928043	0.0708449	5.49657	1.93628e-08	MAFG	Promoter				chr17-81927700-81927940	Promoter	chr17-81927690-81928040	EH38E1892760	PLS,CTCF-bound	Promoter-like cCRE, CTCF-bound	NA:NPLOC4	FALSE	chr17-81927543-81928043:NPLOC4	Gain	11453	0.229478	Up in tumor	Up in tumor	Not tested	Not tested
BRCA	NPLOC4	chr17-81927543-81928043	0.0708449	5.49657	1.93628e-08	MAFG	Promoter				chr17-81927700-81927940	Promoter	chr17-81927690-81928040	EH38E1892760	PLS,CTCF-bound	Promoter-like cCRE, CTCF-bound	NA:NPLOC4	FALSE	chr17-81927543-81928043:NPLOC4	Loss	6038	0.12098	Up in tumor	Up in tumor	Not tested	Not tested
BRCA	NPLOC4	chr17-81927543-81928043	0.0708449	5.49657	1.93628e-08	MAFG	Promoter				chr17-81927720-81927980	Promoter	chr17-81927690-81928040	EH38E1892760	PLS,CTCF-bound	Promoter-like cCRE, CTCF-bound	NA:NPLOC4	FALSE	chr17-81927543-81928043:NPLOC4	Gain	11453	0.229478	Up in tumor	Up in tumor	Not tested	Not tested
BRCA	NPLOC4	chr17-81927543-81928043	0.0708449	5.49657	1.93628e-08	MAFG	Promoter				chr17-81927720-81927980	Promoter	chr17-81927690-81928040	EH38E1892760	PLS,CTCF-bound	Promoter-like cCRE, CTCF-bound	NA:NPLOC4	FALSE	chr17-81927543-81928043:NPLOC4	Loss	6038	0.12098	Up in tumor	Up in tumor	Not tested	Not tested
BRCA	NPLOC4	chr17-82031819-82032319	0.0606275	5.11886	1.53693e-07	RAC3	Promoter	chr17-82030064-82032614	GH17J082030	Promoter/Enhancer	chr17-82031924-82032030	Promoter	chr17-82031902-82032210	EH38E1892923	pELS,CTCF-bound	Proximal enhancer-like cCRE, CTCF-bound	GH17J082030:NPLOC4	FALSE	chr17-82031819-82032319:NPLOC4	Gain	11453	0.229478	Up in tumor	Up in tumor	Not tested	Not tested
BRCA	NPLOC4	chr17-82031819-82032319	0.0606275	5.11886	1.53693e-07	RAC3	Promoter	chr17-82030064-82032614	GH17J082030	Promoter/Enhancer	chr17-82031924-82032030	Promoter	chr17-82031902-82032210	EH38E1892923	pELS,CTCF-bound	Proximal enhancer-like cCRE, CTCF-bound	GH17J082030:NPLOC4	FALSE	chr17-82031819-82032319:NPLOC4	Loss	6038	0.12098	Up in tumor	Up in tumor	Not tested	Not tested
BRCA	NPLOC4	chr17-82031819-82032319	0.0606275	5.11886	1.53693e-07	RAC3	Promoter	chr17-82030064-82032614	GH17J082030	Promoter/Enhancer	chr17-82031980-82032163	Promoter	chr17-82031902-82032210	EH38E1892923	pELS,CTCF-bound	Proximal enhancer-like cCRE, CTCF-bound	GH17J082030:NPLOC4	FALSE	chr17-82031819-82032319:NPLOC4	Gain	11453	0.229478	Up in tumor	Up in tumor	Not tested	Not tested
BRCA	NPLOC4	chr17-82031819-82032319	0.0606275	5.11886	1.53693e-07	RAC3	Promoter	chr17-82030064-82032614	GH17J082030	Promoter/Enhancer	chr17-82031980-82032163	Promoter	chr17-82031902-82032210	EH38E1892923	pELS,CTCF-bound	Proximal enhancer-like cCRE, CTCF-bound	GH17J082030:NPLOC4	FALSE	chr17-82031819-82032319:NPLOC4	Loss	6038	0.12098	Up in tumor	Up in tumor	Not tested	Not tested
BRCA	NSD1	chr5-176647036-176647536	0.0695018	5.59037	1.13296e-08	TSPAN17	Promoter	chr5-176646439-176649414	GH05J176646	Promoter/Enhancer	chr5-176647087-176647153	Promoter	chr5-176647128-176647478	EH38E3681227	PLS,CTCF-bound	Promoter-like cCRE, CTCF-bound	GH05J176646:NSD1	FALSE	chr5-176647036-176647536:NSD1	Gain	1529	0.0306358	Up in tumor	Up in tumor	Not tested	Not tested
BRCA	NSD1	chr5-176647036-176647536	0.0695018	5.59037	1.13296e-08	TSPAN17	Promoter	chr5-176646439-176649414	GH05J176646	Promoter/Enhancer	chr5-176647087-176647153	Promoter	chr5-176647128-176647478	EH38E3681227	PLS,CTCF-bound	Promoter-like cCRE, CTCF-bound	GH05J176646:NSD1	FALSE	chr5-176647036-176647536:NSD1	Loss	2936	0.0588271	Up in tumor	Up in tumor	Not tested	Not tested
BRCA	NSD1	chr5-176647036-176647536	0.0695018	5.59037	1.13296e-08	TSPAN17	Promoter	chr5-176646439-176649414	GH05J176646	Promoter/Enhancer	chr5-176647180-176647460	Promoter	chr5-176647128-176647478	EH38E3681227	PLS,CTCF-bound	Promoter-like cCRE, CTCF-bound	GH05J176646:NSD1	FALSE	chr5-176647036-176647536:NSD1	Gain	1529	0.0306358	Up in tumor	Up in tumor	Not tested	Not tested
BRCA	NSD1	chr5-176647036-176647536	0.0695018	5.59037	1.13296e-08	TSPAN17	Promoter	chr5-176646439-176649414	GH05J176646	Promoter/Enhancer	chr5-176647180-176647460	Promoter	chr5-176647128-176647478	EH38E3681227	PLS,CTCF-bound	Promoter-like cCRE, CTCF-bound	GH05J176646:NSD1	FALSE	chr5-176647036-176647536:NSD1	Loss	2936	0.0588271	Up in tumor	Up in tumor	Not tested	Not tested
BRCA	P4HB	chr17-81393787-81394287	0.0600335	5.56008	1.34823e-08	BAHCC1	Distal	chr17-81384888-81407318	GH17J081384	Promoter/Enhancer	chr17-81394019-81394221	Promoter	chr17-81393960-81394310	EH38E3250375	pELS,CTCF-bound	Proximal enhancer-like cCRE, CTCF-bound	GH17J081384:P4HB	FALSE	chr17-81393787-81394287:P4HB	Gain	11453	0.229478	Up in tumor	Up in tumor	Not tested	Not tested
BRCA	P4HB	chr17-81393787-81394287	0.0600335	5.56008	1.34823e-08	BAHCC1	Distal	chr17-81384888-81407318	GH17J081384	Promoter/Enhancer	chr17-81394019-81394221	Promoter	chr17-81393960-81394310	EH38E3250375	pELS,CTCF-bound	Proximal enhancer-like cCRE, CTCF-bound	GH17J081384:P4HB	FALSE	chr17-81393787-81394287:P4HB	Loss	6038	0.12098	Up in tumor	Up in tumor	Not tested	Not tested
BRCA	P4HB	chr17-81512617-81513117	0.0764106	5.84999	2.45796e-09	ACTG1	Promoter	chr17-81508596-81520285	GH17J081508	Promoter/Enhancer	chr17-81512744-81512961	Promoter	chr17-81512740-81513089	EH38E3250587	PLS,CTCF-bound	Promoter-like cCRE, CTCF-bound	GH17J081508:P4HB	FALSE	chr17-81512617-81513117:P4HB	Gain	11453	0.229478	Up in tumor	Up in tumor	Not tested	Not tested
BRCA	P4HB	chr17-81512617-81513117	0.0764106	5.84999	2.45796e-09	ACTG1	Promoter	chr17-81508596-81520285	GH17J081508	Promoter/Enhancer	chr17-81512744-81512961	Promoter	chr17-81512740-81513089	EH38E3250587	PLS,CTCF-bound	Promoter-like cCRE, CTCF-bound	GH17J081508:P4HB	FALSE	chr17-81512617-81513117:P4HB	Loss	6038	0.12098	Up in tumor	Up in tumor	Not tested	Not tested
BRCA	P4HB	chr17-81636649-81637149	0.0682528	4.75756	9.79736e-07	NPLOC4	Promoter	chr17-81635157-81637744	GH17J081635	Promoter/Enhancer	chr17-81636741-81636940	Promoter	chr17-81636800-81636962	EH38E3250750	PLS,CTCF-bound	Promoter-like cCRE, CTCF-bound	GH17J081635:P4HB	FALSE	chr17-81636649-81637149:P4HB	Gain	11453	0.229478	Up in tumor	Up in tumor	Not tested	Not tested
BRCA	P4HB	chr17-81636649-81637149	0.0682528	4.75756	9.79736e-07	NPLOC4	Promoter	chr17-81635157-81637744	GH17J081635	Promoter/Enhancer	chr17-81636741-81636940	Promoter	chr17-81636800-81636962	EH38E3250750	PLS,CTCF-bound	Promoter-like cCRE, CTCF-bound	GH17J081635:P4HB	FALSE	chr17-81636649-81637149:P4HB	Loss	6038	0.12098	Up in tumor	Up in tumor	Not tested	Not tested
BRCA	P4HB	chr17-81860457-81860957	0.0914809	8.5208	7.92282e-18	P4HB	Promoter	chr17-81857579-81863657	GH17J081857	Promoter/Enhancer	chr17-81860500-81860760	Promoter					GH17J081857:P4HB	TRUE	chr17-81860457-81860957:P4HB	Gain	11453	0.229478	Up in tumor	Up in tumor	Not tested	Not tested
BRCA	P4HB	chr17-81860457-81860957	0.0914809	8.5208	7.92282e-18	P4HB	Promoter	chr17-81857579-81863657	GH17J081857	Promoter/Enhancer	chr17-81860500-81860760	Promoter					GH17J081857:P4HB	TRUE	chr17-81860457-81860957:P4HB	Loss	6038	0.12098	Up in tumor	Up in tumor	Not tested	Not tested
BRCA	P4HB	chr17-81891409-81891909	0.0810101	6.01206	9.15918e-10	ALYREF	Promoter	chr17-81888844-81893147	GH17J081888	Promoter/Enhancer	chr17-81891578-81891820	Promoter	chr17-81891554-81891894	EH38E1892707	PLS,CTCF-bound	Promoter-like cCRE, CTCF-bound	GH17J081888:P4HB	FALSE	chr17-81891409-81891909:P4HB	Gain	11453	0.229478	Up in tumor	Up in tumor	Not tested	Not tested
BRCA	P4HB	chr17-81891409-81891909	0.0810101	6.01206	9.15918e-10	ALYREF	Promoter	chr17-81888844-81893147	GH17J081888	Promoter/Enhancer	chr17-81891578-81891820	Promoter	chr17-81891554-81891894	EH38E1892707	PLS,CTCF-bound	Promoter-like cCRE, CTCF-bound	GH17J081888:P4HB	FALSE	chr17-81891409-81891909:P4HB	Loss	6038	0.12098	Up in tumor	Up in tumor	Not tested	Not tested
BRCA	P4HB	chr17-81911391-81911891	0.078994	5.877	2.08878e-09	PCYT2	Promoter				chr17-81911383-81911440	Promoter	chr17-81911334-81911676	EH38E3251091	PLS,CTCF-bound	Promoter-like cCRE, CTCF-bound	NA:P4HB	FALSE	chr17-81911391-81911891:P4HB	Gain	11453	0.229478	Up in tumor	Up in tumor	Not tested	Not tested
BRCA	P4HB	chr17-81911391-81911891	0.078994	5.877	2.08878e-09	PCYT2	Promoter				chr17-81911383-81911440	Promoter	chr17-81911334-81911676	EH38E3251091	PLS,CTCF-bound	Promoter-like cCRE, CTCF-bound	NA:P4HB	FALSE	chr17-81911391-81911891:P4HB	Loss	6038	0.12098	Up in tumor	Up in tumor	Not tested	Not tested
BRCA	P4HB	chr17-81911391-81911891	0.078994	5.877	2.08878e-09	PCYT2	Promoter				chr17-81911383-81911440	Promoter	chr17-81911755-81911913	EH38E3251092	pELS,CTCF-bound	Proximal enhancer-like cCRE, CTCF-bound	NA:P4HB	FALSE	chr17-81911391-81911891:P4HB	Gain	11453	0.229478	Up in tumor	Up in tumor	Not tested	Not tested
BRCA	P4HB	chr17-81911391-81911891	0.078994	5.877	2.08878e-09	PCYT2	Promoter				chr17-81911383-81911440	Promoter	chr17-81911755-81911913	EH38E3251092	pELS,CTCF-bound	Proximal enhancer-like cCRE, CTCF-bound	NA:P4HB	FALSE	chr17-81911391-81911891:P4HB	Loss	6038	0.12098	Up in tumor	Up in tumor	Not tested	Not tested
BRCA	P4HB	chr17-81911391-81911891	0.078994	5.877	2.08878e-09	PCYT2	Promoter				chr17-81911479-81911689	Promoter	chr17-81911334-81911676	EH38E3251091	PLS,CTCF-bound	Promoter-like cCRE, CTCF-bound	NA:P4HB	FALSE	chr17-81911391-81911891:P4HB	Gain	11453	0.229478	Up in tumor	Up in tumor	Not tested	Not tested
BRCA	P4HB	chr17-81911391-81911891	0.078994	5.877	2.08878e-09	PCYT2	Promoter				chr17-81911479-81911689	Promoter	chr17-81911334-81911676	EH38E3251091	PLS,CTCF-bound	Promoter-like cCRE, CTCF-bound	NA:P4HB	FALSE	chr17-81911391-81911891:P4HB	Loss	6038	0.12098	Up in tumor	Up in tumor	Not tested	Not tested
BRCA	P4HB	chr17-81911391-81911891	0.078994	5.877	2.08878e-09	PCYT2	Promoter				chr17-81911479-81911689	Promoter	chr17-81911755-81911913	EH38E3251092	pELS,CTCF-bound	Proximal enhancer-like cCRE, CTCF-bound	NA:P4HB	FALSE	chr17-81911391-81911891:P4HB	Gain	11453	0.229478	Up in tumor	Up in tumor	Not tested	Not tested
BRCA	P4HB	chr17-81911391-81911891	0.078994	5.877	2.08878e-09	PCYT2	Promoter				chr17-81911479-81911689	Promoter	chr17-81911755-81911913	EH38E3251092	pELS,CTCF-bound	Proximal enhancer-like cCRE, CTCF-bound	NA:P4HB	FALSE	chr17-81911391-81911891:P4HB	Loss	6038	0.12098	Up in tumor	Up in tumor	Not tested	Not tested
BRCA	P4HB	chr17-81927543-81928043	0.0676826	5.24622	7.76252e-08	MAFG	Promoter				chr17-81927700-81927940	Promoter	chr17-81927690-81928040	EH38E1892760	PLS,CTCF-bound	Promoter-like cCRE, CTCF-bound	NA:P4HB	FALSE	chr17-81927543-81928043:P4HB	Gain	11453	0.229478	Up in tumor	Up in tumor	Not tested	Not tested
BRCA	P4HB	chr17-81927543-81928043	0.0676826	5.24622	7.76252e-08	MAFG	Promoter				chr17-81927700-81927940	Promoter	chr17-81927690-81928040	EH38E1892760	PLS,CTCF-bound	Promoter-like cCRE, CTCF-bound	NA:P4HB	FALSE	chr17-81927543-81928043:P4HB	Loss	6038	0.12098	Up in tumor	Up in tumor	Not tested	Not tested
BRCA	P4HB	chr17-81927543-81928043	0.0676826	5.24622	7.76252e-08	MAFG	Promoter				chr17-81927720-81927980	Promoter	chr17-81927690-81928040	EH38E1892760	PLS,CTCF-bound	Promoter-like cCRE, CTCF-bound	NA:P4HB	FALSE	chr17-81927543-81928043:P4HB	Gain	11453	0.229478	Up in tumor	Up in tumor	Not tested	Not tested
BRCA	P4HB	chr17-81927543-81928043	0.0676826	5.24622	7.76252e-08	MAFG	Promoter				chr17-81927720-81927980	Promoter	chr17-81927690-81928040	EH38E1892760	PLS,CTCF-bound	Promoter-like cCRE, CTCF-bound	NA:P4HB	FALSE	chr17-81927543-81928043:P4HB	Loss	6038	0.12098	Up in tumor	Up in tumor	Not tested	Not tested
BRCA	P4HB	chr17-82031819-82032319	0.0625521	4.68082	1.42864e-06	RAC3	Promoter	chr17-82030064-82032614	GH17J082030	Promoter/Enhancer	chr17-82031924-82032030	Promoter	chr17-82031902-82032210	EH38E1892923	pELS,CTCF-bound	Proximal enhancer-like cCRE, CTCF-bound	GH17J082030:P4HB	FALSE	chr17-82031819-82032319:P4HB	Gain	11453	0.229478	Up in tumor	Up in tumor	Not tested	Not tested
BRCA	P4HB	chr17-82031819-82032319	0.0625521	4.68082	1.42864e-06	RAC3	Promoter	chr17-82030064-82032614	GH17J082030	Promoter/Enhancer	chr17-82031924-82032030	Promoter	chr17-82031902-82032210	EH38E1892923	pELS,CTCF-bound	Proximal enhancer-like cCRE, CTCF-bound	GH17J082030:P4HB	FALSE	chr17-82031819-82032319:P4HB	Loss	6038	0.12098	Up in tumor	Up in tumor	Not tested	Not tested
BRCA	P4HB	chr17-82031819-82032319	0.0625521	4.68082	1.42864e-06	RAC3	Promoter	chr17-82030064-82032614	GH17J082030	Promoter/Enhancer	chr17-82031980-82032163	Promoter	chr17-82031902-82032210	EH38E1892923	pELS,CTCF-bound	Proximal enhancer-like cCRE, CTCF-bound	GH17J082030:P4HB	FALSE	chr17-82031819-82032319:P4HB	Gain	11453	0.229478	Up in tumor	Up in tumor	Not tested	Not tested
BRCA	P4HB	chr17-82031819-82032319	0.0625521	4.68082	1.42864e-06	RAC3	Promoter	chr17-82030064-82032614	GH17J082030	Promoter/Enhancer	chr17-82031980-82032163	Promoter	chr17-82031902-82032210	EH38E1892923	pELS,CTCF-bound	Proximal enhancer-like cCRE, CTCF-bound	GH17J082030:P4HB	FALSE	chr17-82031819-82032319:P4HB	Loss	6038	0.12098	Up in tumor	Up in tumor	Not tested	Not tested
BRCA	P4HB	chr17-82273463-82273963	0.0645266	4.74749	1.02977e-06	CSNK1D	Promoter	chr17-82271298-82274844	GH17J082271	Promoter/Enhancer	chr17-82273619-82273800	Promoter	chr17-82273578-82273867	EH38E3251699	PLS,CTCF-bound	Promoter-like cCRE, CTCF-bound	GH17J082271:P4HB	FALSE	chr17-82273463-82273963:P4HB	Gain	11453	0.229478	Up in tumor	Up in tumor	Not tested	Not tested
BRCA	P4HB	chr17-82273463-82273963	0.0645266	4.74749	1.02977e-06	CSNK1D	Promoter	chr17-82271298-82274844	GH17J082271	Promoter/Enhancer	chr17-82273619-82273800	Promoter	chr17-82273578-82273867	EH38E3251699	PLS,CTCF-bound	Promoter-like cCRE, CTCF-bound	GH17J082271:P4HB	FALSE	chr17-82273463-82273963:P4HB	Loss	6038	0.12098	Up in tumor	Up in tumor	Not tested	Not tested
BRCA	PARD6B	chr20-50670417-50670917	0.0839107	8.64857	2.60742e-18	RIPOR3-AS1	Intron				chr20-50670560-50670780	Enhancer	chr20-50670520-50670866	EH38E2120095	dELS,CTCF-bound	Distal enhancer-like cCRE, CTCF-bound	NA:PARD6B	FALSE	chr20-50670417-50670917:PARD6B	Gain	8516	0.170631	Up in tumor	Up in tumor	Not tested	Not tested
BRCA	PARD6B	chr20-50670417-50670917	0.0839107	8.64857	2.60742e-18	RIPOR3-AS1	Intron				chr20-50670560-50670780	Enhancer	chr20-50670520-50670866	EH38E2120095	dELS,CTCF-bound	Distal enhancer-like cCRE, CTCF-bound	NA:PARD6B	FALSE	chr20-50670417-50670917:PARD6B	Loss	60	0.00120219	Up in tumor	Up in tumor	Not tested	Not tested
BRCA	PDZRN3	chr3-73207867-73208367	0.0850132	5.03979	2.33023e-07		Distal				chr3-73208000-73208290	Enhancer	chr3-73207963-73208313	EH38E3523421	dELS	Distal enhancer-like cCRE	NA:PDZRN3	FALSE	chr3-73207867-73208367:PDZRN3	Gain	8810	0.176521	Up in tumor	Up in tumor	Not tested	Not tested
BRCA	PDZRN3	chr3-73207867-73208367	0.0850132	5.03979	2.33023e-07		Distal				chr3-73208000-73208290	Enhancer	chr3-73207963-73208313	EH38E3523421	dELS	Distal enhancer-like cCRE	NA:PDZRN3	FALSE	chr3-73207867-73208367:PDZRN3	Loss	11758	0.235589	Up in tumor	Up in tumor	Not tested	Not tested
BRCA	PDZRN3	chr3-73225489-73225989	0.0553825	3.14754	0.000823246	RNU6-1270P	Distal				chr3-73225540-73225747	Enhancer					NA:PDZRN3	FALSE	chr3-73225489-73225989:PDZRN3	Gain	8810	0.176521	Up in tumor	Up in tumor	Not tested	Not tested
BRCA	PDZRN3	chr3-73225489-73225989	0.0553825	3.14754	0.000823246	RNU6-1270P	Distal				chr3-73225540-73225747	Enhancer					NA:PDZRN3	FALSE	chr3-73225489-73225989:PDZRN3	Loss	11758	0.235589	Up in tumor	Up in tumor	Not tested	Not tested
BRCA	PDZRN3	chr3-73225489-73225989	0.0553825	3.14754	0.000823246	RNU6-1270P	Distal				chr3-73225640-73225900	Enhancer					NA:PDZRN3	FALSE	chr3-73225489-73225989:PDZRN3	Gain	8810	0.176521	Up in tumor	Up in tumor	Not tested	Not tested
BRCA	PDZRN3	chr3-73225489-73225989	0.0553825	3.14754	0.000823246	RNU6-1270P	Distal				chr3-73225640-73225900	Enhancer					NA:PDZRN3	FALSE	chr3-73225489-73225989:PDZRN3	Loss	11758	0.235589	Up in tumor	Up in tumor	Not tested	Not tested
BRCA	PHGDH	chr1-119712527-119713027	0.062791	5.79971	3.3215e-09	PHGDH	Intron	chr1-119711297-119714920	GH01J119711	Promoter/Enhancer	chr1-119712700-119712900	Promoter	chr1-119712606-119712953	EH38E2834813	pELS,CTCF-bound	Proximal enhancer-like cCRE, CTCF-bound	GH01J119711:PHGDH	TRUE	chr1-119712527-119713027:PHGDH	Gain	561	0.0112405	Up in tumor	Up in tumor	Not tested	Not tested
BRCA	PHGDH	chr1-119732643-119733143	0.0958348	9.84135	3.7351e-23	PHGDH	Intron				chr1-119732638-119732848	Enhancer	chr1-119732767-119733112	EH38E1381598	dELS	Distal enhancer-like cCRE	NA:PHGDH	FALSE	chr1-119732643-119733143:PHGDH	Gain	561	0.0112405	Up in tumor	Up in tumor	Not tested	Not tested
BRCA	PHGDH	chr1-119732643-119733143	0.0958348	9.84135	3.7351e-23	PHGDH	Intron				chr1-119732855-119733060	Enhancer	chr1-119732767-119733112	EH38E1381598	dELS	Distal enhancer-like cCRE	NA:PHGDH	FALSE	chr1-119732643-119733143:PHGDH	Gain	561	0.0112405	Up in tumor	Up in tumor	Not tested	Not tested
BRCA	PLCE1	chr10-93991578-93992078	0.0859649	8.31995	4.40009e-17	PIPSL	Distal	chr10-93990647-93995400	GH10J093990	Promoter/Enhancer	chr10-93991740-93992080	Enhancer	chr10-93991726-93992073	EH38E2917242	dELS,CTCF-bound	Distal enhancer-like cCRE, CTCF-bound	GH10J093990:PLCE1	TRUE	chr10-93991578-93992078:PLCE1	Gain	610	0.0122222	Up in tumor	Up in tumor	Not tested	Not tested
BRCA	PLCE1	chr10-93991578-93992078	0.0859649	8.31995	4.40009e-17	PIPSL	Distal	chr10-93990647-93995400	GH10J093990	Promoter/Enhancer	chr10-93991740-93992080	Enhancer	chr10-93991726-93992073	EH38E2917242	dELS,CTCF-bound	Distal enhancer-like cCRE, CTCF-bound	GH10J093990:PLCE1	TRUE	chr10-93991578-93992078:PLCE1	Loss	6107	0.122363	Up in tumor	Up in tumor	Not tested	Not tested
BRCA	PLEKHG1	chr6-150492430-150492930	0.185058	13.1167	1.32082e-39		Distal				chr6-150492600-150492880	Enhancer	chr6-150492582-150492928	EH38E3740673	dELS	Distal enhancer-like cCRE	NA:PLEKHG1	FALSE	chr6-150492430-150492930:PLEKHG1	Gain	7559	0.151456	Up in tumor	Up in tumor	Not tested	Not tested
BRCA	PLEKHG1	chr6-150492430-150492930	0.185058	13.1167	1.32082e-39		Distal				chr6-150492600-150492880	Enhancer	chr6-150492582-150492928	EH38E3740673	dELS	Distal enhancer-like cCRE	NA:PLEKHG1	FALSE	chr6-150492430-150492930:PLEKHG1	Loss	17362	0.347873	Up in tumor	Up in tumor	Not tested	Not tested
BRCA	PLXDC2	chr10-19815963-19816463	0.148403	7.92211	1.16753e-15	PLXDC2	Promoter				chr10-19815989-19816380	Promoter	chr10-19815979-19816321	EH38E1452959	PLS,CTCF-bound	Promoter-like cCRE, CTCF-bound	NA:PLXDC2	FALSE	chr10-19815963-19816463:PLXDC2	Gain	6709	0.134425	Up in tumor	Up in tumor	Not tested	Not tested
BRCA	PLXDC2	chr10-19815963-19816463	0.148403	7.92211	1.16753e-15	PLXDC2	Promoter				chr10-19815989-19816380	Promoter	chr10-19815979-19816321	EH38E1452959	PLS,CTCF-bound	Promoter-like cCRE, CTCF-bound	NA:PLXDC2	FALSE	chr10-19815963-19816463:PLXDC2	Loss	3468	0.0694865	Up in tumor	Up in tumor	Not tested	Not tested
BRCA	PLXDC2	chr10-19815963-19816463	0.148403	7.92211	1.16753e-15	PLXDC2	Promoter				chr10-19815989-19816380	Promoter	chr10-19816322-19816481	EH38E2889527	PLS,CTCF-bound	Promoter-like cCRE, CTCF-bound	NA:PLXDC2	FALSE	chr10-19815963-19816463:PLXDC2	Gain	6709	0.134425	Up in tumor	Up in tumor	Not tested	Not tested
BRCA	PLXDC2	chr10-19815963-19816463	0.148403	7.92211	1.16753e-15	PLXDC2	Promoter				chr10-19815989-19816380	Promoter	chr10-19816322-19816481	EH38E2889527	PLS,CTCF-bound	Promoter-like cCRE, CTCF-bound	NA:PLXDC2	FALSE	chr10-19815963-19816463:PLXDC2	Loss	3468	0.0694865	Up in tumor	Up in tumor	Not tested	Not tested
BRCA	PPARGC1A	chr4-23889850-23890350	0.0712497	7.64597	1.03688e-14	PPARGC1A	Promoter	chr4-23887875-23891230	GH04J023887	Promoter/Enhancer	chr4-23889829-23890080	Promoter	chr4-23889832-23890161	EH38E3577120	PLS,CTCF-bound	Promoter-like cCRE, CTCF-bound	GH04J023887:PPARGC1A	TRUE	chr4-23889850-23890350:PPARGC1A	Gain	60	0.00120219	Up in tumor	Up in tumor	Not tested	Not tested
BRCA	PPARGC1A	chr4-23889850-23890350	0.0712497	7.64597	1.03688e-14	PPARGC1A	Promoter	chr4-23887875-23891230	GH04J023887	Promoter/Enhancer	chr4-23890000-23890238	Promoter	chr4-23889832-23890161	EH38E3577120	PLS,CTCF-bound	Promoter-like cCRE, CTCF-bound	GH04J023887:PPARGC1A	TRUE	chr4-23889850-23890350:PPARGC1A	Gain	60	0.00120219	Up in tumor	Up in tumor	Not tested	Not tested
BRCA	PPM1E	chr17-58577621-58578121	0.101532	9.63039	2.97504e-22	TEX14	Intron				chr17-58577720-58577900	Enhancer	chr17-58577662-58578010	EH38E3233618	dELS,CTCF-bound	Distal enhancer-like cCRE, CTCF-bound	NA:PPM1E	FALSE	chr17-58577621-58578121:PPM1E	Gain	8469	0.169689	Up in tumor	Up in tumor	Not tested	Not tested
BRCA	PPM1E	chr17-58577621-58578121	0.101532	9.63039	2.97504e-22	TEX14	Intron				chr17-58577720-58577900	Enhancer	chr17-58577662-58578010	EH38E3233618	dELS,CTCF-bound	Distal enhancer-like cCRE, CTCF-bound	NA:PPM1E	FALSE	chr17-58577621-58578121:PPM1E	Loss	7061	0.141477	Up in tumor	Up in tumor	Not tested	Not tested
BRCA	PPM1E	chr17-58577621-58578121	0.101532	9.63039	2.97504e-22	TEX14	Intron				chr17-58577900-58578080	Enhancer	chr17-58577662-58578010	EH38E3233618	dELS,CTCF-bound	Distal enhancer-like cCRE, CTCF-bound	NA:PPM1E	FALSE	chr17-58577621-58578121:PPM1E	Gain	8469	0.169689	Up in tumor	Up in tumor	Not tested	Not tested
BRCA	PPM1E	chr17-58577621-58578121	0.101532	9.63039	2.97504e-22	TEX14	Intron				chr17-58577900-58578080	Enhancer	chr17-58577662-58578010	EH38E3233618	dELS,CTCF-bound	Distal enhancer-like cCRE, CTCF-bound	NA:PPM1E	FALSE	chr17-58577621-58578121:PPM1E	Loss	7061	0.141477	Up in tumor	Up in tumor	Not tested	Not tested
BRCA	PPM1E	chr17-58585503-58586003	0.0718708	6.64869	1.47852e-11	TEX14	3'				chr17-58585673-58585860	Enhancer					NA:PPM1E	FALSE	chr17-58585503-58586003:PPM1E	Gain	8469	0.169689	Up in tumor	Up in tumor	Not tested	Not tested
BRCA	PPM1E	chr17-58585503-58586003	0.0718708	6.64869	1.47852e-11	TEX14	3'				chr17-58585673-58585860	Enhancer					NA:PPM1E	FALSE	chr17-58585503-58586003:PPM1E	Loss	7061	0.141477	Up in tumor	Up in tumor	Not tested	Not tested
BRCA	PREP	chr6-105370211-105370711	0.0807969	5.44366	2.60988e-08	PREP	Intron				chr6-105370400-105370720	Enhancer	chr6-105370376-105370726	EH38E3723781	dELS,CTCF-bound	Distal enhancer-like cCRE, CTCF-bound	NA:PREP	FALSE	chr6-105370211-105370711:PREP	Gain	8118	0.162656	Up in tumor	Up in tumor	Not tested	Not tested
BRCA	PREP	chr6-105370211-105370711	0.0807969	5.44366	2.60988e-08	PREP	Intron				chr6-105370400-105370720	Enhancer	chr6-105370376-105370726	EH38E3723781	dELS,CTCF-bound	Distal enhancer-like cCRE, CTCF-bound	NA:PREP	FALSE	chr6-105370211-105370711:PREP	Loss	22533	0.451482	Up in tumor	Up in tumor	Not tested	Not tested
BRCA	PRKCA	chr17-66540061-66540561	0.155282	10.376	1.59448e-25	RNU6-928P	Intron				chr17-66540093-66540179	Enhancer	chr17-66540074-66540423	EH38E3238402	dELS,CTCF-bound	Distal enhancer-like cCRE, CTCF-bound	NA:PRKCA	FALSE	chr17-66540061-66540561:PRKCA	Gain	5223	0.10465	Up in tumor	Up in tumor	Not tested	Not tested
BRCA	PRKCA	chr17-66540061-66540561	0.155282	10.376	1.59448e-25	RNU6-928P	Intron				chr17-66540093-66540179	Enhancer	chr17-66540074-66540423	EH38E3238402	dELS,CTCF-bound	Distal enhancer-like cCRE, CTCF-bound	NA:PRKCA	FALSE	chr17-66540061-66540561:PRKCA	Loss	7061	0.141477	Up in tumor	Up in tumor	Not tested	Not tested
BRCA	PRKCA	chr17-66540061-66540561	0.155282	10.376	1.59448e-25	RNU6-928P	Intron				chr17-66540160-66540416	Enhancer	chr17-66540074-66540423	EH38E3238402	dELS,CTCF-bound	Distal enhancer-like cCRE, CTCF-bound	NA:PRKCA	FALSE	chr17-66540061-66540561:PRKCA	Gain	5223	0.10465	Up in tumor	Up in tumor	Not tested	Not tested
BRCA	PRKCA	chr17-66540061-66540561	0.155282	10.376	1.59448e-25	RNU6-928P	Intron				chr17-66540160-66540416	Enhancer	chr17-66540074-66540423	EH38E3238402	dELS,CTCF-bound	Distal enhancer-like cCRE, CTCF-bound	NA:PRKCA	FALSE	chr17-66540061-66540561:PRKCA	Loss	7061	0.141477	Up in tumor	Up in tumor	Not tested	Not tested
BRCA	PTH2R	chr2-208359534-208360034	0.159597	10.1875	1.12757e-24	PTH2R	Promoter				chr2-208359770-208360000	Promoter	chr2-208359531-208359881	EH38E2070451	PLS,CTCF-bound	Promoter-like cCRE, CTCF-bound	NA:PTH2R	FALSE	chr2-208359534-208360034:PTH2R	Loss	11126	0.222926	Up in tumor	Up in tumor	Not tested	Not tested
BRCA	PTMA	chr2-231673327-231673827	0.0546328	3.75979	8.50277e-05	RN7SL499P	Distal	chr2-231669765-231676698	GH02J231669	Enhancer			chr2-231673454-231673667	EH38E2083004	dELS,CTCF-bound	Distal enhancer-like cCRE, CTCF-bound	GH02J231669:PTMA	FALSE	chr2-231673327-231673827:PTMA	Gain	952	0.0190747	Up in tumor	Up in tumor	Not tested	Not tested
BRCA	PTMA	chr2-231673327-231673827	0.0546328	3.75979	8.50277e-05	RN7SL499P	Distal	chr2-231669765-231676698	GH02J231669	Enhancer			chr2-231673454-231673667	EH38E2083004	dELS,CTCF-bound	Distal enhancer-like cCRE, CTCF-bound	GH02J231669:PTMA	FALSE	chr2-231673327-231673827:PTMA	Loss	11845	0.237332	Up in tumor	Up in tumor	Not tested	Not tested
BRCA	RANBP17	chr5-171308799-171309299	0.14861	9.8962	2.16187e-23	TLX3	Promoter				chr5-171308801-171309134	Promoter	chr5-171308942-171309288	EH38E3677965	PLS,CTCF-bound	Promoter-like cCRE, CTCF-bound	NA:RANBP17	FALSE	chr5-171308799-171309299:RANBP17	Gain	473	0.00947725	Up in tumor	Up in tumor	Not tested	Not tested
BRCA	RANBP17	chr5-171308799-171309299	0.14861	9.8962	2.16187e-23	TLX3	Promoter				chr5-171308801-171309134	Promoter	chr5-171308942-171309288	EH38E3677965	PLS,CTCF-bound	Promoter-like cCRE, CTCF-bound	NA:RANBP17	FALSE	chr5-171308799-171309299:RANBP17	Loss	4268	0.0855156	Up in tumor	Up in tumor	Not tested	Not tested
BRCA	RANBP17	chr5-171308799-171309299	0.14861	9.8962	2.16187e-23	TLX3	Promoter				chr5-171308820-171309439	Promoter	chr5-171308942-171309288	EH38E3677965	PLS,CTCF-bound	Promoter-like cCRE, CTCF-bound	NA:RANBP17	FALSE	chr5-171308799-171309299:RANBP17	Gain	473	0.00947725	Up in tumor	Up in tumor	Not tested	Not tested
BRCA	RANBP17	chr5-171308799-171309299	0.14861	9.8962	2.16187e-23	TLX3	Promoter				chr5-171308820-171309439	Promoter	chr5-171308942-171309288	EH38E3677965	PLS,CTCF-bound	Promoter-like cCRE, CTCF-bound	NA:RANBP17	FALSE	chr5-171308799-171309299:RANBP17	Loss	4268	0.0855156	Up in tumor	Up in tumor	Not tested	Not tested
BRCA	RANBP17	chr5-171308799-171309299	0.14861	9.8962	2.16187e-23	TLX3	Promoter				chr5-171308996-171309242	Promoter	chr5-171308942-171309288	EH38E3677965	PLS,CTCF-bound	Promoter-like cCRE, CTCF-bound	NA:RANBP17	FALSE	chr5-171308799-171309299:RANBP17	Gain	473	0.00947725	Up in tumor	Up in tumor	Not tested	Not tested
BRCA	RANBP17	chr5-171308799-171309299	0.14861	9.8962	2.16187e-23	TLX3	Promoter				chr5-171308996-171309242	Promoter	chr5-171308942-171309288	EH38E3677965	PLS,CTCF-bound	Promoter-like cCRE, CTCF-bound	NA:RANBP17	FALSE	chr5-171308799-171309299:RANBP17	Loss	4268	0.0855156	Up in tumor	Up in tumor	Not tested	Not tested
BRCA	RBFOX2	chr22-36387896-36388396	0.105684	7.04153	9.50731e-13	MYH9	Promoter	chr22-36348373-36389266	GH22J036348	Promoter/Enhancer	chr22-36387720-36388440	Promoter	chr22-36388038-36388388	EH38E2161807	pELS,CTCF-bound	Proximal enhancer-like cCRE, CTCF-bound	GH22J036348:RBFOX2	FALSE	chr22-36387896-36388396:RBFOX2	Gain	9885	0.19806	Up in tumor	Up in tumor	Not tested	Not tested
BRCA	RBFOX2	chr22-36387896-36388396	0.105684	7.04153	9.50731e-13	MYH9	Promoter	chr22-36348373-36389266	GH22J036348	Promoter/Enhancer	chr22-36387720-36388440	Promoter	chr22-36388038-36388388	EH38E2161807	pELS,CTCF-bound	Proximal enhancer-like cCRE, CTCF-bound	GH22J036348:RBFOX2	FALSE	chr22-36387896-36388396:RBFOX2	Loss	4712	0.0944118	Up in tumor	Up in tumor	Not tested	Not tested
BRCA	RBFOX2	chr22-36387896-36388396	0.105684	7.04153	9.50731e-13	MYH9	Promoter	chr22-36348373-36389266	GH22J036348	Promoter/Enhancer	chr22-36388040-36388380	Promoter	chr22-36388038-36388388	EH38E2161807	pELS,CTCF-bound	Proximal enhancer-like cCRE, CTCF-bound	GH22J036348:RBFOX2	FALSE	chr22-36387896-36388396:RBFOX2	Gain	9885	0.19806	Up in tumor	Up in tumor	Not tested	Not tested
BRCA	RBFOX2	chr22-36387896-36388396	0.105684	7.04153	9.50731e-13	MYH9	Promoter	chr22-36348373-36389266	GH22J036348	Promoter/Enhancer	chr22-36388040-36388380	Promoter	chr22-36388038-36388388	EH38E2161807	pELS,CTCF-bound	Proximal enhancer-like cCRE, CTCF-bound	GH22J036348:RBFOX2	FALSE	chr22-36387896-36388396:RBFOX2	Loss	4712	0.0944118	Up in tumor	Up in tumor	Not tested	Not tested
BRCA	RBFOX2	chr22-36409953-36410453	0.0891412	7.75762	4.3269e-15		Distal				chr22-36410117-36410341	Promoter	chr22-36410050-36410398	EH38E2161828	dELS,CTCF-bound	Distal enhancer-like cCRE, CTCF-bound	NA:RBFOX2	FALSE	chr22-36409953-36410453:RBFOX2	Gain	9885	0.19806	Up in tumor	Up in tumor	Not tested	Not tested
BRCA	RBFOX2	chr22-36409953-36410453	0.0891412	7.75762	4.3269e-15		Distal				chr22-36410117-36410341	Promoter	chr22-36410050-36410398	EH38E2161828	dELS,CTCF-bound	Distal enhancer-like cCRE, CTCF-bound	NA:RBFOX2	FALSE	chr22-36409953-36410453:RBFOX2	Loss	4712	0.0944118	Up in tumor	Up in tumor	Not tested	Not tested
BRCA	RBM17	chr10-5715371-5715871	0.0545813	8.76809	9.08581e-19		Promoter				chr10-5715540-5715740	Enhancer					NA:RBM17	FALSE	chr10-5715371-5715871:RBM17	Gain	8425	0.168807	Up in tumor	Up in tumor	Not tested	Not tested
BRCA	RBM17	chr10-5715371-5715871	0.0545813	8.76809	9.08581e-19		Promoter				chr10-5715540-5715740	Enhancer					NA:RBM17	FALSE	chr10-5715371-5715871:RBM17	Loss	1547	0.0309964	Up in tumor	Up in tumor	Not tested	Not tested
BRCA	RBM17	chr10-5722577-5723077	0.0542842	7.82683	2.50153e-15	TASOR2	Intron										NA:RBM17	FALSE	chr10-5722577-5723077:RBM17	Gain	8425	0.168807	Up in tumor	Up in tumor	Not tested	Not tested
BRCA	RBM17	chr10-5722577-5723077	0.0542842	7.82683	2.50153e-15	TASOR2	Intron										NA:RBM17	FALSE	chr10-5722577-5723077:RBM17	Loss	1547	0.0309964	Up in tumor	Up in tumor	Not tested	Not tested
BRCA	RBM17	chr10-5813269-5813769	0.0522269	6.09372	5.51592e-10	GDI2	Promoter	chr10-5808881-5815735	GH10J005808	Promoter/Enhancer	chr10-5813420-5813680	Promoter	chr10-5813379-5813729	EH38E2883374	PLS,CTCF-bound	Promoter-like cCRE, CTCF-bound	GH10J005808:RBM17	FALSE	chr10-5813269-5813769:RBM17	Gain	8425	0.168807	Up in tumor	Up in tumor	Not tested	Not tested
BRCA	RBM17	chr10-5813269-5813769	0.0522269	6.09372	5.51592e-10	GDI2	Promoter	chr10-5808881-5815735	GH10J005808	Promoter/Enhancer	chr10-5813420-5813680	Promoter	chr10-5813379-5813729	EH38E2883374	PLS,CTCF-bound	Promoter-like cCRE, CTCF-bound	GH10J005808:RBM17	FALSE	chr10-5813269-5813769:RBM17	Loss	1547	0.0309964	Up in tumor	Up in tumor	Not tested	Not tested
BRCA	RBM17	chr10-5846096-5846596	0.0671839	10.1336	1.95963e-24	GDI2	Distal	chr10-5843141-5847358	GH10J005843	Enhancer	chr10-5846262-5846464	Enhancer	chr10-5846165-5846515	EH38E1444766	dELS	Distal enhancer-like cCRE	GH10J005843:RBM17	FALSE	chr10-5846096-5846596:RBM17	Gain	8425	0.168807	Up in tumor	Up in tumor	Not tested	Not tested
BRCA	RBM17	chr10-5846096-5846596	0.0671839	10.1336	1.95963e-24	GDI2	Distal	chr10-5843141-5847358	GH10J005843	Enhancer	chr10-5846262-5846464	Enhancer	chr10-5846165-5846515	EH38E1444766	dELS	Distal enhancer-like cCRE	GH10J005843:RBM17	FALSE	chr10-5846096-5846596:RBM17	Loss	1547	0.0309964	Up in tumor	Up in tumor	Not tested	Not tested
BRCA	RBM17	chr10-5846096-5846596	0.0671839	10.1336	1.95963e-24	GDI2	Distal	chr10-5843141-5847358	GH10J005843	Enhancer	chr10-5846445-5846513	Enhancer	chr10-5846165-5846515	EH38E1444766	dELS	Distal enhancer-like cCRE	GH10J005843:RBM17	FALSE	chr10-5846096-5846596:RBM17	Gain	8425	0.168807	Up in tumor	Up in tumor	Not tested	Not tested
BRCA	RBM17	chr10-5846096-5846596	0.0671839	10.1336	1.95963e-24	GDI2	Distal	chr10-5843141-5847358	GH10J005843	Enhancer	chr10-5846445-5846513	Enhancer	chr10-5846165-5846515	EH38E1444766	dELS	Distal enhancer-like cCRE	GH10J005843:RBM17	FALSE	chr10-5846096-5846596:RBM17	Loss	1547	0.0309964	Up in tumor	Up in tumor	Not tested	Not tested
BRCA	RGS6	chr14-71737153-71737653	0.0900569	5.87727	2.08542e-09	SIPA1L1	Intron										NA:RGS6	FALSE	chr14-71737153-71737653:RGS6	Loss	3815	0.0764391	Up in tumor	Up in tumor	Not tested	Not tested
BRCA	RNF152	chr18-61952198-61952698	0.0881113	7.05692	8.51158e-13		Distal	chr18-61947909-61953986	GH18J061947	Enhancer	chr18-61952360-61952594	Enhancer	chr18-61952301-61952641	EH38E3272746	dELS	Distal enhancer-like cCRE	GH18J061947:RNF152	FALSE	chr18-61952198-61952698:RNF152	Gain	7561	0.151496	Up in tumor	Up in tumor	Not tested	Not tested
BRCA	RNF152	chr18-61952198-61952698	0.0881113	7.05692	8.51158e-13		Distal	chr18-61947909-61953986	GH18J061947	Enhancer	chr18-61952360-61952594	Enhancer	chr18-61952301-61952641	EH38E3272746	dELS	Distal enhancer-like cCRE	GH18J061947:RNF152	FALSE	chr18-61952198-61952698:RNF152	Loss	1529	0.0306358	Up in tumor	Up in tumor	Not tested	Not tested
BRCA	RNF213	chr17-79993430-79993930	0.0510586	5.68654	6.48201e-09	TBC1D16	Promoter	chr17-79984527-79995585	GH17J079984	Promoter/Enhancer	chr17-79993425-79993608	Enhancer	chr17-79993652-79993972	EH38E1890659	pELS,CTCF-bound	Proximal enhancer-like cCRE, CTCF-bound	GH17J079984:RNF213	FALSE	chr17-79993430-79993930:RNF213	Gain	11391	0.228235	Up in tumor	Up in tumor	Not tested	Not tested
BRCA	RNF213	chr17-79993430-79993930	0.0510586	5.68654	6.48201e-09	TBC1D16	Promoter	chr17-79984527-79995585	GH17J079984	Promoter/Enhancer	chr17-79993425-79993608	Enhancer	chr17-79993652-79993972	EH38E1890659	pELS,CTCF-bound	Proximal enhancer-like cCRE, CTCF-bound	GH17J079984:RNF213	FALSE	chr17-79993430-79993930:RNF213	Loss	6038	0.12098	Up in tumor	Up in tumor	Not tested	Not tested
BRCA	RNF213	chr17-79993430-79993930	0.0510586	5.68654	6.48201e-09	TBC1D16	Promoter	chr17-79984527-79995585	GH17J079984	Promoter/Enhancer	chr17-79993676-79993880	Enhancer	chr17-79993652-79993972	EH38E1890659	pELS,CTCF-bound	Proximal enhancer-like cCRE, CTCF-bound	GH17J079984:RNF213	FALSE	chr17-79993430-79993930:RNF213	Gain	11391	0.228235	Up in tumor	Up in tumor	Not tested	Not tested
BRCA	RNF213	chr17-79993430-79993930	0.0510586	5.68654	6.48201e-09	TBC1D16	Promoter	chr17-79984527-79995585	GH17J079984	Promoter/Enhancer	chr17-79993676-79993880	Enhancer	chr17-79993652-79993972	EH38E1890659	pELS,CTCF-bound	Proximal enhancer-like cCRE, CTCF-bound	GH17J079984:RNF213	FALSE	chr17-79993430-79993930:RNF213	Loss	6038	0.12098	Up in tumor	Up in tumor	Not tested	Not tested
BRCA	RPL18A	chr19-17511304-17511804	0.180767	9.34344	4.66263e-21	PGLS-DT	Promoter	chr19-17507201-17513085	GH19J017507	Promoter/Enhancer	chr19-17511440-17511660	Promoter	chr19-17511398-17511744	EH38E3295156	PLS,CTCF-bound	Promoter-like cCRE, CTCF-bound	GH19J017507:RPL18A	FALSE	chr19-17511304-17511804:RPL18A	Gain	7665	0.15358	Up in tumor	Up in tumor	Not tested	Not tested
BRCA	RPL18A	chr19-17539560-17540060	0.144459	6.42523	6.58353e-11	NIBAN3	Promoter				chr19-17539668-17539768	Promoter	chr19-17539714-17540064	EH38E3295179	dELS,CTCF-bound	Distal enhancer-like cCRE, CTCF-bound	NA:RPL18A	FALSE	chr19-17539560-17540060:RPL18A	Gain	7665	0.15358	Up in tumor	Up in tumor	Not tested	Not tested
BRCA	RPL18A	chr19-17539560-17540060	0.144459	6.42523	6.58353e-11	NIBAN3	Promoter				chr19-17539740-17539980	Promoter	chr19-17539714-17540064	EH38E3295179	dELS,CTCF-bound	Distal enhancer-like cCRE, CTCF-bound	NA:RPL18A	FALSE	chr19-17539560-17540060:RPL18A	Gain	7665	0.15358	Up in tumor	Up in tumor	Not tested	Not tested
BRCA	RPL18A	chr19-17555308-17555808	0.171452	8.02731	4.9816e-16	COLGALT1	Promoter	chr19-17552633-17557081	GH19J017552	Promoter/Enhancer	chr19-17555460-17555651	Promoter	chr19-17555385-17555734	EH38E3295192	PLS,CTCF-bound	Promoter-like cCRE, CTCF-bound	GH19J017552:RPL18A	FALSE	chr19-17555308-17555808:RPL18A	Gain	7665	0.15358	Up in tumor	Up in tumor	Not tested	Not tested
BRCA	RPL18A	chr19-17579616-17580116	0.112569	5.92936	1.52057e-09	COLGALT1	Promoter	chr19-17579291-17580701	GH19J017579	Enhancer	chr19-17579720-17579860	Enhancer	chr19-17579770-17580116	EH38E1943539	dELS	Distal enhancer-like cCRE	GH19J017579:RPL18A	FALSE	chr19-17579616-17580116:RPL18A	Gain	7665	0.15358	Up in tumor	Up in tumor	Not tested	Not tested
BRCA	RPL18A	chr19-17579616-17580116	0.112569	5.92936	1.52057e-09	COLGALT1	Promoter	chr19-17579291-17580701	GH19J017579	Enhancer	chr19-17579780-17579998	Enhancer	chr19-17579770-17580116	EH38E1943539	dELS	Distal enhancer-like cCRE	GH19J017579:RPL18A	FALSE	chr19-17579616-17580116:RPL18A	Gain	7665	0.15358	Up in tumor	Up in tumor	Not tested	Not tested
BRCA	RPL18A	chr19-17606060-17606560	0.219084	9.01065	1.02419e-19	UNC13A	Exon				chr19-17606161-17606500	Promoter	chr19-17606009-17606357	EH38E1943551	dELS,CTCF-bound	Distal enhancer-like cCRE, CTCF-bound	NA:RPL18A	FALSE	chr19-17606060-17606560:RPL18A	Gain	7665	0.15358	Up in tumor	Up in tumor	Not tested	Not tested
BRCA	RPL18A	chr19-17747333-17747833	0.140924	7.43719	5.14241e-14	FCHO1	Promoter	chr19-17747189-17748547	GH19J017747	Promoter/Enhancer	chr19-17747500-17747693	Promoter	chr19-17747476-17747826	EH38E3295318	PLS,CTCF-bound	Promoter-like cCRE, CTCF-bound	GH19J017747:RPL18A	FALSE	chr19-17747333-17747833:RPL18A	Gain	7665	0.15358	Up in tumor	Up in tumor	Not tested	Not tested
BRCA	RPL18A	chr19-17778103-17778603	0.131122	6.55455	2.79059e-11	FCHO1	Promoter				chr19-17778260-17778480	Enhancer	chr19-17778363-17778569	EH38E3295353	dELS,CTCF-bound	Distal enhancer-like cCRE, CTCF-bound	NA:RPL18A	FALSE	chr19-17778103-17778603:RPL18A	Gain	7665	0.15358	Up in tumor	Up in tumor	Not tested	Not tested
BRCA	RPL18A	chr19-17778659-17779159	0.11937	5.36754	3.99098e-08	FCHO1	Exon	chr19-17778211-17779816	GH19J017778	Promoter/Enhancer	chr19-17778845-17779080	Promoter	chr19-17778858-17779083	EH38E3295355	dELS,CTCF-bound	Distal enhancer-like cCRE, CTCF-bound	GH19J017778:RPL18A	FALSE	chr19-17778659-17779159:RPL18A	Gain	7665	0.15358	Up in tumor	Up in tumor	Not tested	Not tested
BRCA	RPL18A	chr19-17779359-17779859	0.109718	5.91972	1.61245e-09	FCHO1	Intron	chr19-17778211-17779816	GH19J017778	Promoter/Enhancer	chr19-17779427-17779500	Promoter	chr19-17779466-17779784	EH38E3295357	dELS,CTCF-bound	Distal enhancer-like cCRE, CTCF-bound	GH19J017778:RPL18A	FALSE	chr19-17779359-17779859:RPL18A	Gain	7665	0.15358	Up in tumor	Up in tumor	Not tested	Not tested
BRCA	RPL18A	chr19-17779359-17779859	0.109718	5.91972	1.61245e-09	FCHO1	Intron	chr19-17778211-17779816	GH19J017778	Promoter/Enhancer	chr19-17779540-17779740	Promoter	chr19-17779466-17779784	EH38E3295357	dELS,CTCF-bound	Distal enhancer-like cCRE, CTCF-bound	GH19J017778:RPL18A	FALSE	chr19-17779359-17779859:RPL18A	Gain	7665	0.15358	Up in tumor	Up in tumor	Not tested	Not tested
BRCA	RPL18A	chr19-17859484-17859984	0.157492	8.35138	3.37336e-17	RPL18A	Promoter	chr19-17859151-17866492	GH19J017859	Promoter/Enhancer	chr19-17859627-17859900	Promoter	chr19-17859575-17859923	EH38E3295433	PLS,CTCF-bound	Promoter-like cCRE, CTCF-bound	GH19J017859:RPL18A	TRUE	chr19-17859484-17859984:RPL18A	Gain	7665	0.15358	Up in tumor	Up in tumor	Not tested	Not tested
BRCA	RPL18A	chr19-17859484-17859984	0.157492	8.35138	3.37336e-17	RPL18A	Promoter	chr19-17859151-17866492	GH19J017859	Promoter/Enhancer	chr19-17859820-17860000	Promoter	chr19-17859575-17859923	EH38E3295433	PLS,CTCF-bound	Promoter-like cCRE, CTCF-bound	GH19J017859:RPL18A	TRUE	chr19-17859484-17859984:RPL18A	Gain	7665	0.15358	Up in tumor	Up in tumor	Not tested	Not tested
BRCA	RPL18A	chr19-18064689-18065189	0.113573	7.69185	7.25127e-15	RPS18P13	Intron				chr19-18064840-18065040	Enhancer	chr19-18064815-18065164	EH38E1943919	dELS	Distal enhancer-like cCRE	NA:RPL18A	FALSE	chr19-18064689-18065189:RPL18A	Gain	7665	0.15358	Up in tumor	Up in tumor	Not tested	Not tested
BRCA	RPL18A	chr19-18192629-18193129	0.138568	9.75148	9.09009e-23	MPV17L2	Promoter	chr19-18191325-18195425	GH19J018191	Promoter/Enhancer	chr19-18192800-18193200	Promoter					GH19J018191:RPL18A	FALSE	chr19-18192629-18193129:RPL18A	Gain	7665	0.15358	Up in tumor	Up in tumor	Not tested	Not tested
BRCA	RPL18A	chr19-18203939-18204439	0.177715	8.9784	1.37363e-19	RAB3A	Promoter	chr19-18202777-18209116	GH19J018203	Promoter/Enhancer	chr19-18204054-18204420	Promoter	chr19-18204033-18204383	EH38E3295816	PLS,CTCF-bound	Promoter-like cCRE, CTCF-bound	GH19J018203:RPL18A	FALSE	chr19-18203939-18204439:RPL18A	Gain	7665	0.15358	Up in tumor	Up in tumor	Not tested	Not tested
BRCA	RPL18A	chr19-18224355-18224855	0.0974924	4.99961	2.87235e-07	PDE4C	Promoter	chr19-18223490-18226242	GH19J018223	Promoter/Enhancer	chr19-18224520-18224760	Promoter	chr19-18224330-18224483	EH38E3295839	PLS,CTCF-bound	Promoter-like cCRE, CTCF-bound	GH19J018223:RPL18A	FALSE	chr19-18224355-18224855:RPL18A	Gain	7665	0.15358	Up in tumor	Up in tumor	Not tested	Not tested
BRCA	RPL18A	chr19-18224355-18224855	0.0974924	4.99961	2.87235e-07	PDE4C	Promoter	chr19-18223490-18226242	GH19J018223	Promoter/Enhancer	chr19-18224520-18224760	Promoter	chr19-18224513-18224861	EH38E1944073	PLS,CTCF-bound	Promoter-like cCRE, CTCF-bound	GH19J018223:RPL18A	FALSE	chr19-18224355-18224855:RPL18A	Gain	7665	0.15358	Up in tumor	Up in tumor	Not tested	Not tested
BRCA	RPL23A	chr17-28952238-28952738	0.0897527	8.26582	6.9368e-17	PIPOX	Promoter	chr17-28944904-28953772	GH17J028944	Promoter/Enhancer	chr17-28952300-28952618	Promoter	chr17-28952296-28952646	EH38E3216057	pELS,CTCF-bound	Proximal enhancer-like cCRE, CTCF-bound	GH17J028944:RPL23A	FALSE	chr17-28952238-28952738:RPL23A	Gain	7020	0.140656	Up in tumor	Up in tumor	Not tested	Not tested
BRCA	RPL23A	chr17-28952238-28952738	0.0897527	8.26582	6.9368e-17	PIPOX	Promoter	chr17-28944904-28953772	GH17J028944	Promoter/Enhancer	chr17-28952300-28952618	Promoter	chr17-28952296-28952646	EH38E3216057	pELS,CTCF-bound	Proximal enhancer-like cCRE, CTCF-bound	GH17J028944:RPL23A	FALSE	chr17-28952238-28952738:RPL23A	Loss	3631	0.0727524	Up in tumor	Up in tumor	Not tested	Not tested
BRCA	RPL36	chr19-5308261-5308761	0.0692318	4.87809	5.35588e-07		Intron	chr19-5308353-5309999	GH19J005308	Enhancer	chr19-5308476-5308660	Enhancer	chr19-5308427-5308648	EH38E3285809	dELS,CTCF-bound	Distal enhancer-like cCRE, CTCF-bound	GH19J005308:RPL36	FALSE	chr19-5308261-5308761:RPL36	Gain	3875	0.0776413	Up in tumor	Up in tumor	Not tested	Not tested
BRCA	RPL36	chr19-5308831-5309331	0.0915872	6.71908	9.14379e-12		Intron	chr19-5308353-5309999	GH19J005308	Enhancer			chr19-5309018-5309352	EH38E1934947	dELS,CTCF-bound	Distal enhancer-like cCRE, CTCF-bound	GH19J005308:RPL36	FALSE	chr19-5308831-5309331:RPL36	Gain	3875	0.0776413	Up in tumor	Up in tumor	Not tested	Not tested
BRCA	RPL36	chr19-5340624-5341124	0.0572205	2.47928	0.00658243	PTPRS	Promoter	chr19-5339505-5341359	GH19J005339	Promoter/Enhancer	chr19-5340620-5340684	Promoter	chr19-5340699-5341049	EH38E3285843	dELS,CTCF-bound	Distal enhancer-like cCRE, CTCF-bound	GH19J005339:RPL36	FALSE	chr19-5340624-5341124:RPL36	Gain	3875	0.0776413	Up in tumor	Up in tumor	Not tested	Not tested
BRCA	RPL36	chr19-5340624-5341124	0.0572205	2.47928	0.00658243	PTPRS	Promoter	chr19-5339505-5341359	GH19J005339	Promoter/Enhancer	chr19-5340700-5340980	Promoter	chr19-5340699-5341049	EH38E3285843	dELS,CTCF-bound	Distal enhancer-like cCRE, CTCF-bound	GH19J005339:RPL36	FALSE	chr19-5340624-5341124:RPL36	Gain	3875	0.0776413	Up in tumor	Up in tumor	Not tested	Not tested
BRCA	RPL36	chr19-5340624-5341124	0.0572205	2.47928	0.00658243	PTPRS	Promoter	chr19-5339505-5341359	GH19J005339	Promoter/Enhancer	chr19-5340799-5341004	Promoter	chr19-5340699-5341049	EH38E3285843	dELS,CTCF-bound	Distal enhancer-like cCRE, CTCF-bound	GH19J005339:RPL36	FALSE	chr19-5340624-5341124:RPL36	Gain	3875	0.0776413	Up in tumor	Up in tumor	Not tested	Not tested
BRCA	RPLP0	chr12-120228815-120229315	0.105806	7.44311	4.91712e-14	PXN	Intron	chr12-120223569-120239599	GH12J120223	Enhancer			chr12-120228853-120229202	EH38E3045635	dELS,CTCF-bound	Distal enhancer-like cCRE, CTCF-bound	GH12J120223:RPLP0	TRUE	chr12-120228815-120229315:RPLP0	Gain	7186	0.143982	Up in tumor	Up in tumor	Not tested	Not tested
BRCA	RPLP0	chr12-120228815-120229315	0.105806	7.44311	4.91712e-14	PXN	Intron	chr12-120223569-120239599	GH12J120223	Enhancer			chr12-120228853-120229202	EH38E3045635	dELS,CTCF-bound	Distal enhancer-like cCRE, CTCF-bound	GH12J120223:RPLP0	TRUE	chr12-120228815-120229315:RPLP0	Loss	1632	0.0326995	Up in tumor	Up in tumor	Not tested	Not tested
BRCA	RPS21	chr20-62815300-62815800	0.0805242	4.69851	1.31034e-06	COL9A3	Promoter	chr20-62814696-62820636	GH20J062814	Promoter/Enhancer	chr20-62815489-62815662	Enhancer	chr20-62815396-62815735	EH38E3447817	pELS,CTCF-bound	Proximal enhancer-like cCRE, CTCF-bound	GH20J062814:RPS21	FALSE	chr20-62815300-62815800:RPS21	Gain	8450	0.169308	Up in tumor	Up in tumor	Not tested	Not tested
BRCA	RPS21	chr20-62815300-62815800	0.0805242	4.69851	1.31034e-06	COL9A3	Promoter	chr20-62814696-62820636	GH20J062814	Promoter/Enhancer	chr20-62815489-62815662	Enhancer	chr20-62815396-62815735	EH38E3447817	pELS,CTCF-bound	Proximal enhancer-like cCRE, CTCF-bound	GH20J062814:RPS21	FALSE	chr20-62815300-62815800:RPS21	Loss	60	0.00120219	Up in tumor	Up in tumor	Not tested	Not tested
BRCA	RPS21	chr20-62817130-62817630	0.14991	5.62757	9.13805e-09	COL9A3	Promoter	chr20-62814696-62820636	GH20J062814	Promoter/Enhancer	chr20-62817268-62817475	Promoter	chr20-62817205-62817546	EH38E3447822	pELS,CTCF-bound	Proximal enhancer-like cCRE, CTCF-bound	GH20J062814:RPS21	FALSE	chr20-62817130-62817630:RPS21	Gain	8450	0.169308	Up in tumor	Up in tumor	Not tested	Not tested
BRCA	RPS21	chr20-62817130-62817630	0.14991	5.62757	9.13805e-09	COL9A3	Promoter	chr20-62814696-62820636	GH20J062814	Promoter/Enhancer	chr20-62817268-62817475	Promoter	chr20-62817205-62817546	EH38E3447822	pELS,CTCF-bound	Proximal enhancer-like cCRE, CTCF-bound	GH20J062814:RPS21	FALSE	chr20-62817130-62817630:RPS21	Loss	60	0.00120219	Up in tumor	Up in tumor	Not tested	Not tested
BRCA	RPS3	chr11-75800643-75801143	0.110578	6.96065	1.69358e-12		3'				chr11-75800760-75801034	Enhancer	chr11-75800718-75801067	EH38E2973315	dELS,CTCF-bound	Distal enhancer-like cCRE, CTCF-bound	NA:RPS3	FALSE	chr11-75800643-75801143:RPS3	Gain	12276	0.245968	Up in tumor	Up in tumor	Not tested	Not tested
BRCA	RPS3	chr11-75800643-75801143	0.110578	6.96065	1.69358e-12		3'				chr11-75800760-75801034	Enhancer	chr11-75800718-75801067	EH38E2973315	dELS,CTCF-bound	Distal enhancer-like cCRE, CTCF-bound	NA:RPS3	FALSE	chr11-75800643-75801143:RPS3	Loss	5922	0.118656	Up in tumor	Up in tumor	Not tested	Not tested
BRCA	RPTOR	chr17-81034747-81035247	0.0787873	6.44434	5.80507e-11	BAIAP2-DT	Promoter	chr17-81033012-81046524	GH17J081033	Promoter/Enhancer	chr17-81034840-81035060	Promoter	chr17-81034779-81035129	EH38E3249755	PLS,CTCF-bound	Promoter-like cCRE, CTCF-bound	GH17J081033:RPTOR	FALSE	chr17-81034747-81035247:RPTOR	Gain	11453	0.229478	Up in tumor	Up in tumor	Not tested	Not tested
BRCA	RPTOR	chr17-81034747-81035247	0.0787873	6.44434	5.80507e-11	BAIAP2-DT	Promoter	chr17-81033012-81046524	GH17J081033	Promoter/Enhancer	chr17-81034840-81035060	Promoter	chr17-81034779-81035129	EH38E3249755	PLS,CTCF-bound	Promoter-like cCRE, CTCF-bound	GH17J081033:RPTOR	FALSE	chr17-81034747-81035247:RPTOR	Loss	6038	0.12098	Up in tumor	Up in tumor	Not tested	Not tested
BRCA	RPTOR	chr17-81034747-81035247	0.0787873	6.44434	5.80507e-11	BAIAP2-DT	Promoter	chr17-81033012-81046524	GH17J081033	Promoter/Enhancer	chr17-81034980-81035220	Promoter	chr17-81034779-81035129	EH38E3249755	PLS,CTCF-bound	Promoter-like cCRE, CTCF-bound	GH17J081033:RPTOR	FALSE	chr17-81034747-81035247:RPTOR	Gain	11453	0.229478	Up in tumor	Up in tumor	Not tested	Not tested
BRCA	RPTOR	chr17-81034747-81035247	0.0787873	6.44434	5.80507e-11	BAIAP2-DT	Promoter	chr17-81033012-81046524	GH17J081033	Promoter/Enhancer	chr17-81034980-81035220	Promoter	chr17-81034779-81035129	EH38E3249755	PLS,CTCF-bound	Promoter-like cCRE, CTCF-bound	GH17J081033:RPTOR	FALSE	chr17-81034747-81035247:RPTOR	Loss	6038	0.12098	Up in tumor	Up in tumor	Not tested	Not tested
BRCA	RSU1	chr10-16965961-16966461	0.1179	10.2997	3.5337e-25	CUBN	3'	chr10-16964455-16970231	GH10J016964	Enhancer	chr10-16966140-16966340	Enhancer	chr10-16966049-16966397	EH38E2888560	dELS,CTCF-bound	Distal enhancer-like cCRE, CTCF-bound	GH10J016964:RSU1	FALSE	chr10-16965961-16966461:RSU1	Gain	7315	0.146567	Up in tumor	Up in tumor	Not tested	Not tested
BRCA	RSU1	chr10-16965961-16966461	0.1179	10.2997	3.5337e-25	CUBN	3'	chr10-16964455-16970231	GH10J016964	Enhancer	chr10-16966140-16966340	Enhancer	chr10-16966049-16966397	EH38E2888560	dELS,CTCF-bound	Distal enhancer-like cCRE, CTCF-bound	GH10J016964:RSU1	FALSE	chr10-16965961-16966461:RSU1	Loss	3026	0.0606303	Up in tumor	Up in tumor	Not tested	Not tested
BRCA	RSU1	chr10-16986041-16986541	0.0813191	6.21771	2.52234e-10	CUBN	Intron	chr10-16984832-16989243	GH10J016984	Enhancer	chr10-16986108-16986400	Enhancer	chr10-16986133-16986397	EH38E2888566	dELS	Distal enhancer-like cCRE	GH10J016984:RSU1	FALSE	chr10-16986041-16986541:RSU1	Gain	7315	0.146567	Up in tumor	Up in tumor	Not tested	Not tested
BRCA	RSU1	chr10-16986041-16986541	0.0813191	6.21771	2.52234e-10	CUBN	Intron	chr10-16984832-16989243	GH10J016984	Enhancer	chr10-16986108-16986400	Enhancer	chr10-16986133-16986397	EH38E2888566	dELS	Distal enhancer-like cCRE	GH10J016984:RSU1	FALSE	chr10-16986041-16986541:RSU1	Loss	3026	0.0606303	Up in tumor	Up in tumor	Not tested	Not tested
BRCA	RSU1	chr10-17228247-17228747	0.0854543	6.27637	1.73284e-10	VIM	Promoter	chr10-17226228-17236845	GH10J017226	Promoter/Enhancer	chr10-17228300-17228550	Promoter	chr10-17228392-17228742	EH38E1451812	pELS,CTCF-bound	Proximal enhancer-like cCRE, CTCF-bound	GH10J017226:RSU1	FALSE	chr10-17228247-17228747:RSU1	Gain	7315	0.146567	Up in tumor	Up in tumor	Not tested	Not tested
BRCA	RSU1	chr10-17228247-17228747	0.0854543	6.27637	1.73284e-10	VIM	Promoter	chr10-17226228-17236845	GH10J017226	Promoter/Enhancer	chr10-17228300-17228550	Promoter	chr10-17228392-17228742	EH38E1451812	pELS,CTCF-bound	Proximal enhancer-like cCRE, CTCF-bound	GH10J017226:RSU1	FALSE	chr10-17228247-17228747:RSU1	Loss	3026	0.0606303	Up in tumor	Up in tumor	Not tested	Not tested
BRCA	RSU1	chr10-17228247-17228747	0.0854543	6.27637	1.73284e-10	VIM	Promoter	chr10-17226228-17236845	GH10J017226	Promoter/Enhancer	chr10-17228417-17228759	Promoter	chr10-17228392-17228742	EH38E1451812	pELS,CTCF-bound	Proximal enhancer-like cCRE, CTCF-bound	GH10J017226:RSU1	FALSE	chr10-17228247-17228747:RSU1	Gain	7315	0.146567	Up in tumor	Up in tumor	Not tested	Not tested
BRCA	RSU1	chr10-17228247-17228747	0.0854543	6.27637	1.73284e-10	VIM	Promoter	chr10-17226228-17236845	GH10J017226	Promoter/Enhancer	chr10-17228417-17228759	Promoter	chr10-17228392-17228742	EH38E1451812	pELS,CTCF-bound	Proximal enhancer-like cCRE, CTCF-bound	GH10J017226:RSU1	FALSE	chr10-17228247-17228747:RSU1	Loss	3026	0.0606303	Up in tumor	Up in tumor	Not tested	Not tested
BRCA	RSU1	chr10-17229002-17229502	0.0756835	3.92321	4.36884e-05	VIM	Promoter	chr10-17226228-17236845	GH10J017226	Promoter/Enhancer	chr10-17229118-17229337	Promoter	chr10-17229025-17229374	EH38E2888709	PLS,CTCF-bound	Promoter-like cCRE, CTCF-bound	GH10J017226:RSU1	FALSE	chr10-17229002-17229502:RSU1	Gain	7315	0.146567	Up in tumor	Up in tumor	Not tested	Not tested
BRCA	RSU1	chr10-17229002-17229502	0.0756835	3.92321	4.36884e-05	VIM	Promoter	chr10-17226228-17236845	GH10J017226	Promoter/Enhancer	chr10-17229118-17229337	Promoter	chr10-17229025-17229374	EH38E2888709	PLS,CTCF-bound	Promoter-like cCRE, CTCF-bound	GH10J017226:RSU1	FALSE	chr10-17229002-17229502:RSU1	Loss	3026	0.0606303	Up in tumor	Up in tumor	Not tested	Not tested
BRCA	RSU1	chr10-17229002-17229502	0.0756835	3.92321	4.36884e-05	VIM	Promoter	chr10-17226228-17236845	GH10J017226	Promoter/Enhancer	chr10-17229200-17229500	Promoter	chr10-17229025-17229374	EH38E2888709	PLS,CTCF-bound	Promoter-like cCRE, CTCF-bound	GH10J017226:RSU1	FALSE	chr10-17229002-17229502:RSU1	Gain	7315	0.146567	Up in tumor	Up in tumor	Not tested	Not tested
BRCA	RSU1	chr10-17229002-17229502	0.0756835	3.92321	4.36884e-05	VIM	Promoter	chr10-17226228-17236845	GH10J017226	Promoter/Enhancer	chr10-17229200-17229500	Promoter	chr10-17229025-17229374	EH38E2888709	PLS,CTCF-bound	Promoter-like cCRE, CTCF-bound	GH10J017226:RSU1	FALSE	chr10-17229002-17229502:RSU1	Loss	3026	0.0606303	Up in tumor	Up in tumor	Not tested	Not tested
BRCA	RSU1	chr10-17278658-17279158	0.076648	5.61312	9.9358e-09		Distal				chr10-17278700-17278900	Enhancer	chr10-17278858-17279201	EH38E1451860	dELS	Distal enhancer-like cCRE	NA:RSU1	FALSE	chr10-17278658-17279158:RSU1	Gain	7315	0.146567	Up in tumor	Up in tumor	Not tested	Not tested
BRCA	RSU1	chr10-17278658-17279158	0.076648	5.61312	9.9358e-09		Distal				chr10-17278700-17278900	Enhancer	chr10-17278858-17279201	EH38E1451860	dELS	Distal enhancer-like cCRE	NA:RSU1	FALSE	chr10-17278658-17279158:RSU1	Loss	3026	0.0606303	Up in tumor	Up in tumor	Not tested	Not tested
BRCA	SFMBT2	chr10-7410703-7411203	0.0898025	8.10045	2.73783e-16	SFMBT2	Intron	chr10-7406728-7411687	GH10J007406	Promoter/Enhancer	chr10-7410700-7410758	Promoter	chr10-7410923-7411269	EH38E2884482	PLS,CTCF-bound	Promoter-like cCRE, CTCF-bound	GH10J007406:SFMBT2	TRUE	chr10-7410703-7411203:SFMBT2	Gain	8425	0.168807	Up in tumor	Up in tumor	Not tested	Not tested
BRCA	SFMBT2	chr10-7410703-7411203	0.0898025	8.10045	2.73783e-16	SFMBT2	Intron	chr10-7406728-7411687	GH10J007406	Promoter/Enhancer	chr10-7410700-7410758	Promoter	chr10-7410923-7411269	EH38E2884482	PLS,CTCF-bound	Promoter-like cCRE, CTCF-bound	GH10J007406:SFMBT2	TRUE	chr10-7410703-7411203:SFMBT2	Loss	1547	0.0309964	Up in tumor	Up in tumor	Not tested	Not tested
BRCA	SFMBT2	chr10-7410703-7411203	0.0898025	8.10045	2.73783e-16	SFMBT2	Intron	chr10-7406728-7411687	GH10J007406	Promoter/Enhancer	chr10-7410760-7410819	Promoter	chr10-7410923-7411269	EH38E2884482	PLS,CTCF-bound	Promoter-like cCRE, CTCF-bound	GH10J007406:SFMBT2	TRUE	chr10-7410703-7411203:SFMBT2	Gain	8425	0.168807	Up in tumor	Up in tumor	Not tested	Not tested
BRCA	SFMBT2	chr10-7410703-7411203	0.0898025	8.10045	2.73783e-16	SFMBT2	Intron	chr10-7406728-7411687	GH10J007406	Promoter/Enhancer	chr10-7410760-7410819	Promoter	chr10-7410923-7411269	EH38E2884482	PLS,CTCF-bound	Promoter-like cCRE, CTCF-bound	GH10J007406:SFMBT2	TRUE	chr10-7410703-7411203:SFMBT2	Loss	1547	0.0309964	Up in tumor	Up in tumor	Not tested	Not tested
BRCA	SFMBT2	chr10-7410703-7411203	0.0898025	8.10045	2.73783e-16	SFMBT2	Intron	chr10-7406728-7411687	GH10J007406	Promoter/Enhancer	chr10-7410940-7411180	Promoter	chr10-7410923-7411269	EH38E2884482	PLS,CTCF-bound	Promoter-like cCRE, CTCF-bound	GH10J007406:SFMBT2	TRUE	chr10-7410703-7411203:SFMBT2	Gain	8425	0.168807	Up in tumor	Up in tumor	Not tested	Not tested
BRCA	SFMBT2	chr10-7410703-7411203	0.0898025	8.10045	2.73783e-16	SFMBT2	Intron	chr10-7406728-7411687	GH10J007406	Promoter/Enhancer	chr10-7410940-7411180	Promoter	chr10-7410923-7411269	EH38E2884482	PLS,CTCF-bound	Promoter-like cCRE, CTCF-bound	GH10J007406:SFMBT2	TRUE	chr10-7410703-7411203:SFMBT2	Loss	1547	0.0309964	Up in tumor	Up in tumor	Not tested	Not tested
BRCA	SFMBT2	chr10-7412299-7412799	0.0740996	5.60557	1.03788e-08		Exon				chr10-7412180-7412742	Promoter	chr10-7412476-7412752	EH38E2884487	pELS,CTCF-bound	Proximal enhancer-like cCRE, CTCF-bound	NA:SFMBT2	FALSE	chr10-7412299-7412799:SFMBT2	Gain	8425	0.168807	Up in tumor	Up in tumor	Not tested	Not tested
BRCA	SFMBT2	chr10-7412299-7412799	0.0740996	5.60557	1.03788e-08		Exon				chr10-7412180-7412742	Promoter	chr10-7412476-7412752	EH38E2884487	pELS,CTCF-bound	Proximal enhancer-like cCRE, CTCF-bound	NA:SFMBT2	FALSE	chr10-7412299-7412799:SFMBT2	Loss	1547	0.0309964	Up in tumor	Up in tumor	Not tested	Not tested
BRCA	SFMBT2	chr10-7412299-7412799	0.0740996	5.60557	1.03788e-08		Exon				chr10-7412320-7412600	Promoter	chr10-7412476-7412752	EH38E2884487	pELS,CTCF-bound	Proximal enhancer-like cCRE, CTCF-bound	NA:SFMBT2	FALSE	chr10-7412299-7412799:SFMBT2	Gain	8425	0.168807	Up in tumor	Up in tumor	Not tested	Not tested
BRCA	SFMBT2	chr10-7412299-7412799	0.0740996	5.60557	1.03788e-08		Exon				chr10-7412320-7412600	Promoter	chr10-7412476-7412752	EH38E2884487	pELS,CTCF-bound	Proximal enhancer-like cCRE, CTCF-bound	NA:SFMBT2	FALSE	chr10-7412299-7412799:SFMBT2	Loss	1547	0.0309964	Up in tumor	Up in tumor	Not tested	Not tested
BRCA	SFMBT2	chr10-7412299-7412799	0.0740996	5.60557	1.03788e-08		Exon				chr10-7412505-7412732	Promoter	chr10-7412476-7412752	EH38E2884487	pELS,CTCF-bound	Proximal enhancer-like cCRE, CTCF-bound	NA:SFMBT2	FALSE	chr10-7412299-7412799:SFMBT2	Gain	8425	0.168807	Up in tumor	Up in tumor	Not tested	Not tested
BRCA	SFMBT2	chr10-7412299-7412799	0.0740996	5.60557	1.03788e-08		Exon				chr10-7412505-7412732	Promoter	chr10-7412476-7412752	EH38E2884487	pELS,CTCF-bound	Proximal enhancer-like cCRE, CTCF-bound	NA:SFMBT2	FALSE	chr10-7412299-7412799:SFMBT2	Loss	1547	0.0309964	Up in tumor	Up in tumor	Not tested	Not tested
BRCA	SIM2	chr21-36698900-36699400	0.054025	3.92498	4.33677e-05	SIM2	Promoter	chr21-36697660-36704584	GH21J036697	Promoter/Enhancer	chr21-36699053-36699251	Promoter	chr21-36698901-36699239	EH38E3457579	PLS,CTCF-bound	Promoter-like cCRE, CTCF-bound	GH21J036697:SIM2	TRUE	chr21-36698900-36699400:SIM2	Gain	1023	0.0204973	Up in tumor	Up in tumor	Not tested	Not tested
BRCA	SIM2	chr21-36698900-36699400	0.054025	3.92498	4.33677e-05	SIM2	Promoter	chr21-36697660-36704584	GH21J036697	Promoter/Enhancer	chr21-36699053-36699251	Promoter	chr21-36698901-36699239	EH38E3457579	PLS,CTCF-bound	Promoter-like cCRE, CTCF-bound	GH21J036697:SIM2	TRUE	chr21-36698900-36699400:SIM2	Loss	545	0.0109199	Up in tumor	Up in tumor	Not tested	Not tested
BRCA	SLC39A11	chr17-72592543-72593043	0.120604	7.08294	7.05658e-13	LINC00511	Promoter				chr17-72592540-72592742	Promoter	chr17-72592665-72592981	EH38E3241022	PLS,CTCF-bound	Promoter-like cCRE, CTCF-bound	NA:SLC39A11	FALSE	chr17-72592543-72593043:SLC39A11	Gain	10295	0.206275	Up in tumor	Up in tumor	Not tested	Not tested
BRCA	SLC39A11	chr17-72592543-72593043	0.120604	7.08294	7.05658e-13	LINC00511	Promoter				chr17-72592540-72592742	Promoter	chr17-72592665-72592981	EH38E3241022	PLS,CTCF-bound	Promoter-like cCRE, CTCF-bound	NA:SLC39A11	FALSE	chr17-72592543-72593043:SLC39A11	Loss	6038	0.12098	Up in tumor	Up in tumor	Not tested	Not tested
BRCA	SLC39A11	chr17-72592543-72593043	0.120604	7.08294	7.05658e-13	LINC00511	Promoter				chr17-72592720-72592940	Promoter	chr17-72592665-72592981	EH38E3241022	PLS,CTCF-bound	Promoter-like cCRE, CTCF-bound	NA:SLC39A11	FALSE	chr17-72592543-72593043:SLC39A11	Gain	10295	0.206275	Up in tumor	Up in tumor	Not tested	Not tested
BRCA	SLC39A11	chr17-72592543-72593043	0.120604	7.08294	7.05658e-13	LINC00511	Promoter				chr17-72592720-72592940	Promoter	chr17-72592665-72592981	EH38E3241022	PLS,CTCF-bound	Promoter-like cCRE, CTCF-bound	NA:SLC39A11	FALSE	chr17-72592543-72593043:SLC39A11	Loss	6038	0.12098	Up in tumor	Up in tumor	Not tested	Not tested
BRCA	SMURF1	chr7-99143161-99143661	0.112251	6.73887	7.98118e-12	SMURF1	Intron	chr7-99140530-99145194	GH07J099140	Promoter/Enhancer	chr7-99143320-99143540	Promoter	chr7-99143100-99143441	EH38E3788078	pELS,CTCF-bound	Proximal enhancer-like cCRE, CTCF-bound	GH07J099140:SMURF1	TRUE	chr7-99143161-99143661:SMURF1	Gain	9626	0.192871	Up in tumor	Up in tumor	Not tested	Not tested
BRCA	SMURF1	chr7-99143161-99143661	0.112251	6.73887	7.98118e-12	SMURF1	Intron	chr7-99140530-99145194	GH07J099140	Promoter/Enhancer	chr7-99143320-99143540	Promoter	chr7-99143100-99143441	EH38E3788078	pELS,CTCF-bound	Proximal enhancer-like cCRE, CTCF-bound	GH07J099140:SMURF1	TRUE	chr7-99143161-99143661:SMURF1	Loss	2486	0.0498107	Up in tumor	Up in tumor	Not tested	Not tested
BRCA	SMURF1	chr7-99143161-99143661	0.112251	6.73887	7.98118e-12	SMURF1	Intron	chr7-99140530-99145194	GH07J099140	Promoter/Enhancer	chr7-99143400-99143686	Promoter	chr7-99143100-99143441	EH38E3788078	pELS,CTCF-bound	Proximal enhancer-like cCRE, CTCF-bound	GH07J099140:SMURF1	TRUE	chr7-99143161-99143661:SMURF1	Gain	9626	0.192871	Up in tumor	Up in tumor	Not tested	Not tested
BRCA	SMURF1	chr7-99143161-99143661	0.112251	6.73887	7.98118e-12	SMURF1	Intron	chr7-99140530-99145194	GH07J099140	Promoter/Enhancer	chr7-99143400-99143686	Promoter	chr7-99143100-99143441	EH38E3788078	pELS,CTCF-bound	Proximal enhancer-like cCRE, CTCF-bound	GH07J099140:SMURF1	TRUE	chr7-99143161-99143661:SMURF1	Loss	2486	0.0498107	Up in tumor	Up in tumor	Not tested	Not tested
BRCA	SNAP25	chr20-10186043-10186543	0.0794787	7.18955	3.25026e-13		Intron				chr20-10186039-10186174	Enhancer	chr20-10186183-10186524	EH38E3419643	dELS,CTCF-bound	Distal enhancer-like cCRE, CTCF-bound	NA:SNAP25	FALSE	chr20-10186043-10186543:SNAP25	Gain	1940	0.0388707	Up in tumor	Up in tumor	Not tested	Not tested
BRCA	SNAP25	chr20-10186043-10186543	0.0794787	7.18955	3.25026e-13		Intron				chr20-10186164-10186244	Enhancer	chr20-10186183-10186524	EH38E3419643	dELS,CTCF-bound	Distal enhancer-like cCRE, CTCF-bound	NA:SNAP25	FALSE	chr20-10186043-10186543:SNAP25	Gain	1940	0.0388707	Up in tumor	Up in tumor	Not tested	Not tested
BRCA	SNAP25	chr20-10186043-10186543	0.0794787	7.18955	3.25026e-13		Intron				chr20-10186240-10186460	Enhancer	chr20-10186183-10186524	EH38E3419643	dELS,CTCF-bound	Distal enhancer-like cCRE, CTCF-bound	NA:SNAP25	FALSE	chr20-10186043-10186543:SNAP25	Gain	1940	0.0388707	Up in tumor	Up in tumor	Not tested	Not tested
BRCA	SNAP25	chr20-10186043-10186543	0.0794787	7.18955	3.25026e-13		Intron				chr20-10186482-10186541	Enhancer	chr20-10186183-10186524	EH38E3419643	dELS,CTCF-bound	Distal enhancer-like cCRE, CTCF-bound	NA:SNAP25	FALSE	chr20-10186043-10186543:SNAP25	Gain	1940	0.0388707	Up in tumor	Up in tumor	Not tested	Not tested
BRCA	SNAP25	chr20-10218539-10219039	0.193527	11.4251	1.5671e-30	SNAP25	Promoter	chr20-10215925-10219899	GH20J010215	Promoter/Enhancer	chr20-10218528-10218660	Promoter	chr20-10218644-10218979	EH38E3419653	PLS,CTCF-bound	Promoter-like cCRE, CTCF-bound	GH20J010215:SNAP25	TRUE	chr20-10218539-10219039:SNAP25	Gain	1940	0.0388707	Up in tumor	Up in tumor	Not tested	Not tested
BRCA	SNAP25	chr20-10218539-10219039	0.193527	11.4251	1.5671e-30	SNAP25	Promoter	chr20-10215925-10219899	GH20J010215	Promoter/Enhancer	chr20-10218739-10218920	Promoter	chr20-10218644-10218979	EH38E3419653	PLS,CTCF-bound	Promoter-like cCRE, CTCF-bound	GH20J010215:SNAP25	TRUE	chr20-10218539-10219039:SNAP25	Gain	1940	0.0388707	Up in tumor	Up in tumor	Not tested	Not tested
BRCA	SRPK2	chr7-105610359-105610859	0.0725465	7.70648	6.46664e-15	EFCAB10	Exon				chr7-105610460-105610660	Enhancer					NA:SRPK2	FALSE	chr7-105610359-105610859:SRPK2	Gain	9303	0.186399	Up in tumor	Up in tumor	Not tested	Not tested
BRCA	SRPK2	chr7-105610359-105610859	0.0725465	7.70648	6.46664e-15	EFCAB10	Exon				chr7-105610460-105610660	Enhancer					NA:SRPK2	FALSE	chr7-105610359-105610859:SRPK2	Loss	2551	0.051113	Up in tumor	Up in tumor	Not tested	Not tested
BRCA	SRPK2	chr7-105610359-105610859	0.0725465	7.70648	6.46664e-15	EFCAB10	Exon				chr7-105610560-105610800	Enhancer					NA:SRPK2	FALSE	chr7-105610359-105610859:SRPK2	Gain	9303	0.186399	Up in tumor	Up in tumor	Not tested	Not tested
BRCA	SRPK2	chr7-105610359-105610859	0.0725465	7.70648	6.46664e-15	EFCAB10	Exon				chr7-105610560-105610800	Enhancer					NA:SRPK2	FALSE	chr7-105610359-105610859:SRPK2	Loss	2551	0.051113	Up in tumor	Up in tumor	Not tested	Not tested
BRCA	ST3GAL6	chr3-98770253-98770753	0.170542	11.4302	1.47737e-30	ST3GAL6	Promoter	chr3-98769165-98771421	GH03J098769	Enhancer	chr3-98770220-98770440	Enhancer	chr3-98770248-98770598	EH38E2220772	dELS	Distal enhancer-like cCRE	GH03J098769:ST3GAL6	TRUE	chr3-98770253-98770753:ST3GAL6	Gain	9491	0.190166	Up in tumor	Up in tumor	Not tested	Not tested
BRCA	ST3GAL6	chr3-98770253-98770753	0.170542	11.4302	1.47737e-30	ST3GAL6	Promoter	chr3-98769165-98771421	GH03J098769	Enhancer	chr3-98770220-98770440	Enhancer	chr3-98770248-98770598	EH38E2220772	dELS	Distal enhancer-like cCRE	GH03J098769:ST3GAL6	TRUE	chr3-98770253-98770753:ST3GAL6	Loss	630	0.012623	Up in tumor	Up in tumor	Not tested	Not tested
BRCA	ST3GAL6	chr3-98770253-98770753	0.170542	11.4302	1.47737e-30	ST3GAL6	Promoter	chr3-98769165-98771421	GH03J098769	Enhancer	chr3-98770414-98770602	Enhancer	chr3-98770248-98770598	EH38E2220772	dELS	Distal enhancer-like cCRE	GH03J098769:ST3GAL6	TRUE	chr3-98770253-98770753:ST3GAL6	Gain	9491	0.190166	Up in tumor	Up in tumor	Not tested	Not tested
BRCA	ST3GAL6	chr3-98770253-98770753	0.170542	11.4302	1.47737e-30	ST3GAL6	Promoter	chr3-98769165-98771421	GH03J098769	Enhancer	chr3-98770414-98770602	Enhancer	chr3-98770248-98770598	EH38E2220772	dELS	Distal enhancer-like cCRE	GH03J098769:ST3GAL6	TRUE	chr3-98770253-98770753:ST3GAL6	Loss	630	0.012623	Up in tumor	Up in tumor	Not tested	Not tested
BRCA	ST3GAL6	chr3-98770253-98770753	0.170542	11.4302	1.47737e-30	ST3GAL6	Promoter	chr3-98769165-98771421	GH03J098769	Enhancer	chr3-98770619-98770640	Enhancer	chr3-98770248-98770598	EH38E2220772	dELS	Distal enhancer-like cCRE	GH03J098769:ST3GAL6	TRUE	chr3-98770253-98770753:ST3GAL6	Gain	9491	0.190166	Up in tumor	Up in tumor	Not tested	Not tested
BRCA	ST3GAL6	chr3-98770253-98770753	0.170542	11.4302	1.47737e-30	ST3GAL6	Promoter	chr3-98769165-98771421	GH03J098769	Enhancer	chr3-98770619-98770640	Enhancer	chr3-98770248-98770598	EH38E2220772	dELS	Distal enhancer-like cCRE	GH03J098769:ST3GAL6	TRUE	chr3-98770253-98770753:ST3GAL6	Loss	630	0.012623	Up in tumor	Up in tumor	Not tested	Not tested
BRCA	TBCD	chr17-82273463-82273963	0.078199	7.45725	4.41732e-14	CSNK1D	Promoter	chr17-82271298-82274844	GH17J082271	Promoter/Enhancer	chr17-82273619-82273800	Promoter	chr17-82273578-82273867	EH38E3251699	PLS,CTCF-bound	Promoter-like cCRE, CTCF-bound	GH17J082271:TBCD	FALSE	chr17-82273463-82273963:TBCD	Gain	11453	0.229478	Up in tumor	Up in tumor	Not tested	Not tested
BRCA	TBCD	chr17-82273463-82273963	0.078199	7.45725	4.41732e-14	CSNK1D	Promoter	chr17-82271298-82274844	GH17J082271	Promoter/Enhancer	chr17-82273619-82273800	Promoter	chr17-82273578-82273867	EH38E3251699	PLS,CTCF-bound	Promoter-like cCRE, CTCF-bound	GH17J082271:TBCD	FALSE	chr17-82273463-82273963:TBCD	Loss	6038	0.12098	Up in tumor	Up in tumor	Not tested	Not tested
BRCA	TBCD	chr17-82458337-82458837	0.0905446	9.09057	4.92591e-20	NARF	Promoter	chr17-82456433-82459868	GH17J082456	Promoter/Enhancer	chr17-82458484-82458735	Promoter	chr17-82458419-82458769	EH38E1893481	PLS,CTCF-bound	Promoter-like cCRE, CTCF-bound	GH17J082456:TBCD	FALSE	chr17-82458337-82458837:TBCD	Gain	11453	0.229478	Up in tumor	Up in tumor	Not tested	Not tested
BRCA	TBCD	chr17-82458337-82458837	0.0905446	9.09057	4.92591e-20	NARF	Promoter	chr17-82456433-82459868	GH17J082456	Promoter/Enhancer	chr17-82458484-82458735	Promoter	chr17-82458419-82458769	EH38E1893481	PLS,CTCF-bound	Promoter-like cCRE, CTCF-bound	GH17J082456:TBCD	FALSE	chr17-82458337-82458837:TBCD	Loss	6038	0.12098	Up in tumor	Up in tumor	Not tested	Not tested
BRCA	TBCD	chr17-82519363-82519863	0.0869671	7.8602	1.91764e-15	FOXK2	Promoter	chr17-82518609-82523302	GH17J082518	Promoter/Enhancer	chr17-82519397-82519460	Promoter	chr17-82519456-82519806	EH38E1893540	PLS,CTCF-bound	Promoter-like cCRE, CTCF-bound	GH17J082518:TBCD	FALSE	chr17-82519363-82519863:TBCD	Gain	11453	0.229478	Up in tumor	Up in tumor	Not tested	Not tested
BRCA	TBCD	chr17-82519363-82519863	0.0869671	7.8602	1.91764e-15	FOXK2	Promoter	chr17-82518609-82523302	GH17J082518	Promoter/Enhancer	chr17-82519397-82519460	Promoter	chr17-82519456-82519806	EH38E1893540	PLS,CTCF-bound	Promoter-like cCRE, CTCF-bound	GH17J082518:TBCD	FALSE	chr17-82519363-82519863:TBCD	Loss	6038	0.12098	Up in tumor	Up in tumor	Not tested	Not tested
BRCA	TBCD	chr17-82519363-82519863	0.0869671	7.8602	1.91764e-15	FOXK2	Promoter	chr17-82518609-82523302	GH17J082518	Promoter/Enhancer	chr17-82519517-82519720	Promoter	chr17-82519456-82519806	EH38E1893540	PLS,CTCF-bound	Promoter-like cCRE, CTCF-bound	GH17J082518:TBCD	FALSE	chr17-82519363-82519863:TBCD	Gain	11453	0.229478	Up in tumor	Up in tumor	Not tested	Not tested
BRCA	TBCD	chr17-82519363-82519863	0.0869671	7.8602	1.91764e-15	FOXK2	Promoter	chr17-82518609-82523302	GH17J082518	Promoter/Enhancer	chr17-82519517-82519720	Promoter	chr17-82519456-82519806	EH38E1893540	PLS,CTCF-bound	Promoter-like cCRE, CTCF-bound	GH17J082518:TBCD	FALSE	chr17-82519363-82519863:TBCD	Loss	6038	0.12098	Up in tumor	Up in tumor	Not tested	Not tested
BRCA	TBCD	chr17-82751438-82751938	0.14513	14.462	1.05242e-47	TBCD	Promoter				chr17-82751460-82751880	Promoter	chr17-82751544-82751881	EH38E3252323	pELS,CTCF-bound	Proximal enhancer-like cCRE, CTCF-bound	NA:TBCD	FALSE	chr17-82751438-82751938:TBCD	Gain	11453	0.229478	Up in tumor	Up in tumor	Not tested	Not tested
BRCA	TBCD	chr17-82751438-82751938	0.14513	14.462	1.05242e-47	TBCD	Promoter				chr17-82751460-82751880	Promoter	chr17-82751544-82751881	EH38E3252323	pELS,CTCF-bound	Proximal enhancer-like cCRE, CTCF-bound	NA:TBCD	FALSE	chr17-82751438-82751938:TBCD	Loss	6038	0.12098	Up in tumor	Up in tumor	Not tested	Not tested
BRCA	TBCD	chr17-82751438-82751938	0.14513	14.462	1.05242e-47	TBCD	Promoter				chr17-82751598-82751666	Promoter	chr17-82751544-82751881	EH38E3252323	pELS,CTCF-bound	Proximal enhancer-like cCRE, CTCF-bound	NA:TBCD	FALSE	chr17-82751438-82751938:TBCD	Gain	11453	0.229478	Up in tumor	Up in tumor	Not tested	Not tested
BRCA	TBCD	chr17-82751438-82751938	0.14513	14.462	1.05242e-47	TBCD	Promoter				chr17-82751598-82751666	Promoter	chr17-82751544-82751881	EH38E3252323	pELS,CTCF-bound	Proximal enhancer-like cCRE, CTCF-bound	NA:TBCD	FALSE	chr17-82751438-82751938:TBCD	Loss	6038	0.12098	Up in tumor	Up in tumor	Not tested	Not tested
BRCA	TBCD	chr17-83051564-83052064	0.055826	4.77982	8.77275e-07	B3GNTL1	Promoter	chr17-83050609-83054999	GH17J083050	Promoter/Enhancer	chr17-83051700-83052040	Promoter	chr17-83051729-83052072	EH38E3252703	PLS,CTCF-bound	Promoter-like cCRE, CTCF-bound	GH17J083050:TBCD	FALSE	chr17-83051564-83052064:TBCD	Gain	11453	0.229478	Up in tumor	Up in tumor	Not tested	Not tested
BRCA	TBCD	chr17-83051564-83052064	0.055826	4.77982	8.77275e-07	B3GNTL1	Promoter	chr17-83050609-83054999	GH17J083050	Promoter/Enhancer	chr17-83051700-83052040	Promoter	chr17-83051729-83052072	EH38E3252703	PLS,CTCF-bound	Promoter-like cCRE, CTCF-bound	GH17J083050:TBCD	FALSE	chr17-83051564-83052064:TBCD	Loss	6038	0.12098	Up in tumor	Up in tumor	Not tested	Not tested
BRCA	THSD4	chr15-71129570-71130070	0.2496	9.98659	8.72416e-24	THSD4	Intron				chr15-71129740-71130018	Enhancer	chr15-71129682-71130029	EH38E1775394	dELS	Distal enhancer-like cCRE	NA:THSD4	FALSE	chr15-71129570-71130070:THSD4	Gain	6653	0.133303	Up in tumor	Up in tumor	Not tested	Not tested
BRCA	THSD4	chr15-71129570-71130070	0.2496	9.98659	8.72416e-24	THSD4	Intron				chr15-71129740-71130018	Enhancer	chr15-71129682-71130029	EH38E1775394	dELS	Distal enhancer-like cCRE	NA:THSD4	FALSE	chr15-71129570-71130070:THSD4	Loss	10892	0.218237	Up in tumor	Up in tumor	Not tested	Not tested
BRCA	TIMP2	chr17-78428007-78428507	0.095179	8.3536	3.31059e-17	DNAH17	Promoter				chr17-78428075-78428269	Enhancer					NA:TIMP2	FALSE	chr17-78428007-78428507:TIMP2	Gain	10281	0.205995	Up in tumor	Up in tumor	Not tested	Not tested
BRCA	TIMP2	chr17-78428007-78428507	0.095179	8.3536	3.31059e-17	DNAH17	Promoter				chr17-78428075-78428269	Enhancer					NA:TIMP2	FALSE	chr17-78428007-78428507:TIMP2	Loss	1203	0.0241039	Up in tumor	Up in tumor	Not tested	Not tested
BRCA	TIMP2	chr17-78428798-78429298	0.0972161	11.238	1.32598e-29	DNAH17	Promoter				chr17-78428900-78429060	Enhancer	chr17-78428928-78429168	EH38E3246727	dELS	Distal enhancer-like cCRE	NA:TIMP2	FALSE	chr17-78428798-78429298:TIMP2	Gain	10281	0.205995	Up in tumor	Up in tumor	Not tested	Not tested
BRCA	TIMP2	chr17-78428798-78429298	0.0972161	11.238	1.32598e-29	DNAH17	Promoter				chr17-78428900-78429060	Enhancer	chr17-78428928-78429168	EH38E3246727	dELS	Distal enhancer-like cCRE	NA:TIMP2	FALSE	chr17-78428798-78429298:TIMP2	Loss	1203	0.0241039	Up in tumor	Up in tumor	Not tested	Not tested
BRCA	TIMP2	chr17-78428798-78429298	0.0972161	11.238	1.32598e-29	DNAH17	Promoter				chr17-78428939-78429109	Enhancer	chr17-78428928-78429168	EH38E3246727	dELS	Distal enhancer-like cCRE	NA:TIMP2	FALSE	chr17-78428798-78429298:TIMP2	Gain	10281	0.205995	Up in tumor	Up in tumor	Not tested	Not tested
BRCA	TIMP2	chr17-78428798-78429298	0.0972161	11.238	1.32598e-29	DNAH17	Promoter				chr17-78428939-78429109	Enhancer	chr17-78428928-78429168	EH38E3246727	dELS	Distal enhancer-like cCRE	NA:TIMP2	FALSE	chr17-78428798-78429298:TIMP2	Loss	1203	0.0241039	Up in tumor	Up in tumor	Not tested	Not tested
BRCA	TIMP2	chr17-78537913-78538413	0.0914138	9.42345	2.18262e-21	RN7SL454P	Intron				chr17-78538160-78538324	Enhancer	chr17-78538085-78538434	EH38E3246834	dELS	Distal enhancer-like cCRE	NA:TIMP2	FALSE	chr17-78537913-78538413:TIMP2	Gain	10281	0.205995	Up in tumor	Up in tumor	Not tested	Not tested
BRCA	TIMP2	chr17-78537913-78538413	0.0914138	9.42345	2.18262e-21	RN7SL454P	Intron				chr17-78538160-78538324	Enhancer	chr17-78538085-78538434	EH38E3246834	dELS	Distal enhancer-like cCRE	NA:TIMP2	FALSE	chr17-78537913-78538413:TIMP2	Loss	1203	0.0241039	Up in tumor	Up in tumor	Not tested	Not tested
BRCA	TIMP2	chr17-78592306-78592806	0.109422	12.1018	5.165e-34	DNAH17	Distal				chr17-78592400-78592740	Enhancer	chr17-78592363-78592712	EH38E1889287	dELS,CTCF-bound	Distal enhancer-like cCRE, CTCF-bound	NA:TIMP2	FALSE	chr17-78592306-78592806:TIMP2	Gain	10281	0.205995	Up in tumor	Up in tumor	Not tested	Not tested
BRCA	TIMP2	chr17-78592306-78592806	0.109422	12.1018	5.165e-34	DNAH17	Distal				chr17-78592400-78592740	Enhancer	chr17-78592363-78592712	EH38E1889287	dELS,CTCF-bound	Distal enhancer-like cCRE, CTCF-bound	NA:TIMP2	FALSE	chr17-78592306-78592806:TIMP2	Loss	1203	0.0241039	Up in tumor	Up in tumor	Not tested	Not tested
BRCA	TIMP2	chr17-78658239-78658739	0.088814	8.23019	9.34562e-17	CYTH1	Distal				chr17-78658460-78658700	Enhancer	chr17-78658413-78658759	EH38E3246923	dELS	Distal enhancer-like cCRE	NA:TIMP2	FALSE	chr17-78658239-78658739:TIMP2	Gain	10281	0.205995	Up in tumor	Up in tumor	Not tested	Not tested
BRCA	TIMP2	chr17-78658239-78658739	0.088814	8.23019	9.34562e-17	CYTH1	Distal				chr17-78658460-78658700	Enhancer	chr17-78658413-78658759	EH38E3246923	dELS	Distal enhancer-like cCRE	NA:TIMP2	FALSE	chr17-78658239-78658739:TIMP2	Loss	1203	0.0241039	Up in tumor	Up in tumor	Not tested	Not tested
BRCA	TIMP2	chr17-78717359-78717859	0.0559972	7.02341	1.08255e-12	CYTH1	Promoter	chr17-78714182-78720130	GH17J078714	Enhancer	chr17-78717460-78717666	Promoter	chr17-78717354-78717694	EH38E3246983	pELS,CTCF-bound	Proximal enhancer-like cCRE, CTCF-bound	GH17J078714:TIMP2	FALSE	chr17-78717359-78717859:TIMP2	Gain	10281	0.205995	Up in tumor	Up in tumor	Not tested	Not tested
BRCA	TIMP2	chr17-78717359-78717859	0.0559972	7.02341	1.08255e-12	CYTH1	Promoter	chr17-78714182-78720130	GH17J078714	Enhancer	chr17-78717460-78717666	Promoter	chr17-78717354-78717694	EH38E3246983	pELS,CTCF-bound	Proximal enhancer-like cCRE, CTCF-bound	GH17J078714:TIMP2	FALSE	chr17-78717359-78717859:TIMP2	Loss	1203	0.0241039	Up in tumor	Up in tumor	Not tested	Not tested
BRCA	TIMP2	chr17-78717359-78717859	0.0559972	7.02341	1.08255e-12	CYTH1	Promoter	chr17-78714182-78720130	GH17J078714	Enhancer	chr17-78717500-78717900	Promoter	chr17-78717354-78717694	EH38E3246983	pELS,CTCF-bound	Proximal enhancer-like cCRE, CTCF-bound	GH17J078714:TIMP2	FALSE	chr17-78717359-78717859:TIMP2	Gain	10281	0.205995	Up in tumor	Up in tumor	Not tested	Not tested
BRCA	TIMP2	chr17-78717359-78717859	0.0559972	7.02341	1.08255e-12	CYTH1	Promoter	chr17-78714182-78720130	GH17J078714	Enhancer	chr17-78717500-78717900	Promoter	chr17-78717354-78717694	EH38E3246983	pELS,CTCF-bound	Proximal enhancer-like cCRE, CTCF-bound	GH17J078714:TIMP2	FALSE	chr17-78717359-78717859:TIMP2	Loss	1203	0.0241039	Up in tumor	Up in tumor	Not tested	Not tested
BRCA	TIMP2	chr17-78883046-78883546	0.101706	9.65665	2.30341e-22	TIMP2	Intron	chr17-78878136-78887293	GH17J078878	Enhancer	chr17-78883013-78883277	Enhancer	chr17-78883011-78883353	EH38E3247189	dELS,CTCF-bound	Distal enhancer-like cCRE, CTCF-bound	GH17J078878:TIMP2	TRUE	chr17-78883046-78883546:TIMP2	Gain	10281	0.205995	Up in tumor	Up in tumor	Not tested	Not tested
BRCA	TIMP2	chr17-78883046-78883546	0.101706	9.65665	2.30341e-22	TIMP2	Intron	chr17-78878136-78887293	GH17J078878	Enhancer	chr17-78883013-78883277	Enhancer	chr17-78883011-78883353	EH38E3247189	dELS,CTCF-bound	Distal enhancer-like cCRE, CTCF-bound	GH17J078878:TIMP2	TRUE	chr17-78883046-78883546:TIMP2	Loss	1203	0.0241039	Up in tumor	Up in tumor	Not tested	Not tested
BRCA	TIMP2	chr17-78883600-78884100	0.176084	14.8899	1.91735e-50	TIMP2	Intron	chr17-78878136-78887293	GH17J078878	Enhancer			chr17-78883764-78884114	EH38E1889593	dELS,CTCF-bound	Distal enhancer-like cCRE, CTCF-bound	GH17J078878:TIMP2	TRUE	chr17-78883600-78884100:TIMP2	Gain	10281	0.205995	Up in tumor	Up in tumor	Not tested	Not tested
BRCA	TIMP2	chr17-78883600-78884100	0.176084	14.8899	1.91735e-50	TIMP2	Intron	chr17-78878136-78887293	GH17J078878	Enhancer			chr17-78883764-78884114	EH38E1889593	dELS,CTCF-bound	Distal enhancer-like cCRE, CTCF-bound	GH17J078878:TIMP2	TRUE	chr17-78883600-78884100:TIMP2	Loss	1203	0.0241039	Up in tumor	Up in tumor	Not tested	Not tested
BRCA	TIMP2	chr17-78899190-78899690	0.0912404	7.61401	1.32862e-14		Exon	chr17-78894878-78901139	GH17J078894	Enhancer	chr17-78899373-78899640	Enhancer					GH17J078894:TIMP2	FALSE	chr17-78899190-78899690:TIMP2	Gain	10281	0.205995	Up in tumor	Up in tumor	Not tested	Not tested
BRCA	TIMP2	chr17-78899190-78899690	0.0912404	7.61401	1.32862e-14		Exon	chr17-78894878-78901139	GH17J078894	Enhancer	chr17-78899373-78899640	Enhancer					GH17J078894:TIMP2	FALSE	chr17-78899190-78899690:TIMP2	Loss	1203	0.0241039	Up in tumor	Up in tumor	Not tested	Not tested
BRCA	TIMP2	chr17-78924578-78925078	0.0648138	4.00568	3.09194e-05	TIMP2	Exon	chr17-78919845-78926564	GH17J078919	Promoter/Enhancer	chr17-78924580-78924625	Promoter					GH17J078919:TIMP2	FALSE	chr17-78924578-78925078:TIMP2	Gain	10281	0.205995	Up in tumor	Up in tumor	Not tested	Not tested
BRCA	TIMP2	chr17-78924578-78925078	0.0648138	4.00568	3.09194e-05	TIMP2	Exon	chr17-78919845-78926564	GH17J078919	Promoter/Enhancer	chr17-78924580-78924625	Promoter					GH17J078919:TIMP2	FALSE	chr17-78924578-78925078:TIMP2	Loss	1203	0.0241039	Up in tumor	Up in tumor	Not tested	Not tested
BRCA	TIMP2	chr17-78924578-78925078	0.0648138	4.00568	3.09194e-05	TIMP2	Exon	chr17-78919845-78926564	GH17J078919	Promoter/Enhancer	chr17-78924660-78924864	Promoter					GH17J078919:TIMP2	FALSE	chr17-78924578-78925078:TIMP2	Gain	10281	0.205995	Up in tumor	Up in tumor	Not tested	Not tested
BRCA	TIMP2	chr17-78924578-78925078	0.0648138	4.00568	3.09194e-05	TIMP2	Exon	chr17-78919845-78926564	GH17J078919	Promoter/Enhancer	chr17-78924660-78924864	Promoter					GH17J078919:TIMP2	FALSE	chr17-78924578-78925078:TIMP2	Loss	1203	0.0241039	Up in tumor	Up in tumor	Not tested	Not tested
BRCA	TIMP2	chr17-78924578-78925078	0.0648138	4.00568	3.09194e-05	TIMP2	Exon	chr17-78919845-78926564	GH17J078919	Promoter/Enhancer	chr17-78924909-78925064	Promoter					GH17J078919:TIMP2	FALSE	chr17-78924578-78925078:TIMP2	Gain	10281	0.205995	Up in tumor	Up in tumor	Not tested	Not tested
BRCA	TIMP2	chr17-78924578-78925078	0.0648138	4.00568	3.09194e-05	TIMP2	Exon	chr17-78919845-78926564	GH17J078919	Promoter/Enhancer	chr17-78924909-78925064	Promoter					GH17J078919:TIMP2	FALSE	chr17-78924578-78925078:TIMP2	Loss	1203	0.0241039	Up in tumor	Up in tumor	Not tested	Not tested
BRCA	TIMP2	chr17-78925170-78925670	0.0856175	4.18962	1.39708e-05	TIMP2	Promoter	chr17-78919845-78926564	GH17J078919	Promoter/Enhancer	chr17-78925350-78925523	Promoter	chr17-78925279-78925626	EH38E3247258	PLS,CTCF-bound	Promoter-like cCRE, CTCF-bound	GH17J078919:TIMP2	FALSE	chr17-78925170-78925670:TIMP2	Gain	10281	0.205995	Up in tumor	Up in tumor	Not tested	Not tested
BRCA	TIMP2	chr17-78925170-78925670	0.0856175	4.18962	1.39708e-05	TIMP2	Promoter	chr17-78919845-78926564	GH17J078919	Promoter/Enhancer	chr17-78925350-78925523	Promoter	chr17-78925279-78925626	EH38E3247258	PLS,CTCF-bound	Promoter-like cCRE, CTCF-bound	GH17J078919:TIMP2	FALSE	chr17-78925170-78925670:TIMP2	Loss	1203	0.0241039	Up in tumor	Up in tumor	Not tested	Not tested
BRCA	TIMP2	chr17-78925782-78926282	0.0773979	7.99509	6.47381e-16	TIMP2	Promoter	chr17-78919845-78926564	GH17J078919	Promoter/Enhancer	chr17-78925890-78926120	Promoter	chr17-78925777-78926124	EH38E3247259	pELS,CTCF-bound	Proximal enhancer-like cCRE, CTCF-bound	GH17J078919:TIMP2	FALSE	chr17-78925782-78926282:TIMP2	Gain	10281	0.205995	Up in tumor	Up in tumor	Not tested	Not tested
BRCA	TIMP2	chr17-78925782-78926282	0.0773979	7.99509	6.47381e-16	TIMP2	Promoter	chr17-78919845-78926564	GH17J078919	Promoter/Enhancer	chr17-78925890-78926120	Promoter	chr17-78925777-78926124	EH38E3247259	pELS,CTCF-bound	Proximal enhancer-like cCRE, CTCF-bound	GH17J078919:TIMP2	FALSE	chr17-78925782-78926282:TIMP2	Loss	1203	0.0241039	Up in tumor	Up in tumor	Not tested	Not tested
BRCA	UBA52	chr19-18192629-18193129	0.226345	15.8832	4.13909e-57	MPV17L2	Promoter	chr19-18191325-18195425	GH19J018191	Promoter/Enhancer	chr19-18192800-18193200	Promoter					GH19J018191:UBA52	FALSE	chr19-18192629-18193129:UBA52	Gain	8688	0.174077	Up in tumor	Up in tumor	Not tested	Not tested
BRCA	UBA52	chr19-18203939-18204439	0.267385	11.3301	4.6571e-30	RAB3A	Promoter	chr19-18202777-18209116	GH19J018203	Promoter/Enhancer	chr19-18204054-18204420	Promoter	chr19-18204033-18204383	EH38E3295816	PLS,CTCF-bound	Promoter-like cCRE, CTCF-bound	GH19J018203:UBA52	FALSE	chr19-18203939-18204439:UBA52	Gain	8688	0.174077	Up in tumor	Up in tumor	Not tested	Not tested
BRCA	UBA52	chr19-18224355-18224855	0.179724	8.57529	4.94172e-18	PDE4C	Promoter	chr19-18223490-18226242	GH19J018223	Promoter/Enhancer	chr19-18224520-18224760	Promoter	chr19-18224330-18224483	EH38E3295839	PLS,CTCF-bound	Promoter-like cCRE, CTCF-bound	GH19J018223:UBA52	FALSE	chr19-18224355-18224855:UBA52	Gain	8688	0.174077	Up in tumor	Up in tumor	Not tested	Not tested
BRCA	UBA52	chr19-18224355-18224855	0.179724	8.57529	4.94172e-18	PDE4C	Promoter	chr19-18223490-18226242	GH19J018223	Promoter/Enhancer	chr19-18224520-18224760	Promoter	chr19-18224513-18224861	EH38E1944073	PLS,CTCF-bound	Promoter-like cCRE, CTCF-bound	GH19J018223:UBA52	FALSE	chr19-18224355-18224855:UBA52	Gain	8688	0.174077	Up in tumor	Up in tumor	Not tested	Not tested
BRCA	UBAP2	chr9-33795616-33796116	0.0921094	9.09574	4.69731e-20	PRSS3	Promoter						chr9-33795822-33796166	EH38E3880424	pELS	Proximal enhancer-like cCRE	NA:UBAP2	FALSE	chr9-33795616-33796116:UBAP2	Gain	9210	0.184536	Up in tumor	Up in tumor	Not tested	Not tested
BRCA	UBAP2	chr9-33795616-33796116	0.0921094	9.09574	4.69731e-20	PRSS3	Promoter						chr9-33795822-33796166	EH38E3880424	pELS	Proximal enhancer-like cCRE	NA:UBAP2	FALSE	chr9-33795616-33796116:UBAP2	Loss	14832	0.297181	Up in tumor	Up in tumor	Not tested	Not tested
BRCA	UPF2	chr10-11552040-11552540	0.0558922	9.77434	7.25518e-23	USP6NL	Intron	chr10-11551162-11555334	GH10J011551	Enhancer	chr10-11552140-11552280	Enhancer	chr10-11552200-11552542	EH38E2886036	dELS,CTCF-bound	Distal enhancer-like cCRE, CTCF-bound	GH10J011551:UPF2	FALSE	chr10-11552040-11552540:UPF2	Gain	8425	0.168807	Up in tumor	Up in tumor	Not tested	Not tested
BRCA	UPF2	chr10-11552040-11552540	0.0558922	9.77434	7.25518e-23	USP6NL	Intron	chr10-11551162-11555334	GH10J011551	Enhancer	chr10-11552140-11552280	Enhancer	chr10-11552200-11552542	EH38E2886036	dELS,CTCF-bound	Distal enhancer-like cCRE, CTCF-bound	GH10J011551:UPF2	FALSE	chr10-11552040-11552540:UPF2	Loss	1998	0.0400329	Up in tumor	Up in tumor	Not tested	Not tested
BRCA	UPF2	chr10-11552040-11552540	0.0558922	9.77434	7.25518e-23	USP6NL	Intron	chr10-11551162-11555334	GH10J011551	Enhancer	chr10-11552254-11552480	Enhancer	chr10-11552200-11552542	EH38E2886036	dELS,CTCF-bound	Distal enhancer-like cCRE, CTCF-bound	GH10J011551:UPF2	FALSE	chr10-11552040-11552540:UPF2	Gain	8425	0.168807	Up in tumor	Up in tumor	Not tested	Not tested
BRCA	UPF2	chr10-11552040-11552540	0.0558922	9.77434	7.25518e-23	USP6NL	Intron	chr10-11551162-11555334	GH10J011551	Enhancer	chr10-11552254-11552480	Enhancer	chr10-11552200-11552542	EH38E2886036	dELS,CTCF-bound	Distal enhancer-like cCRE, CTCF-bound	GH10J011551:UPF2	FALSE	chr10-11552040-11552540:UPF2	Loss	1998	0.0400329	Up in tumor	Up in tumor	Not tested	Not tested
BRCA	UPF2	chr10-12068567-12069067	0.0529962	7.73516	5.16355e-15	DHTKD1	Promoter				chr10-12068560-12068680	Enhancer	chr10-12068670-12069020	EH38E1448551	PLS,CTCF-bound	Promoter-like cCRE, CTCF-bound	NA:UPF2	FALSE	chr10-12068567-12069067:UPF2	Gain	8425	0.168807	Up in tumor	Up in tumor	Not tested	Not tested
BRCA	UPF2	chr10-12068567-12069067	0.0529962	7.73516	5.16355e-15	DHTKD1	Promoter				chr10-12068560-12068680	Enhancer	chr10-12068670-12069020	EH38E1448551	PLS,CTCF-bound	Promoter-like cCRE, CTCF-bound	NA:UPF2	FALSE	chr10-12068567-12069067:UPF2	Loss	1998	0.0400329	Up in tumor	Up in tumor	Not tested	Not tested
BRCA	UPF2	chr10-12068567-12069067	0.0529962	7.73516	5.16355e-15	DHTKD1	Promoter				chr10-12068696-12068980	Promoter	chr10-12068670-12069020	EH38E1448551	PLS,CTCF-bound	Promoter-like cCRE, CTCF-bound	NA:UPF2	FALSE	chr10-12068567-12069067:UPF2	Gain	8425	0.168807	Up in tumor	Up in tumor	Not tested	Not tested
BRCA	UPF2	chr10-12068567-12069067	0.0529962	7.73516	5.16355e-15	DHTKD1	Promoter				chr10-12068696-12068980	Promoter	chr10-12068670-12069020	EH38E1448551	PLS,CTCF-bound	Promoter-like cCRE, CTCF-bound	NA:UPF2	FALSE	chr10-12068567-12069067:UPF2	Loss	1998	0.0400329	Up in tumor	Up in tumor	Not tested	Not tested
BRCA	UPF2	chr10-12287696-12288196	0.0619827	11.5103	5.85238e-31		Distal										NA:UPF2	FALSE	chr10-12287696-12288196:UPF2	Gain	8425	0.168807	Up in tumor	Up in tumor	Not tested	Not tested
BRCA	UPF2	chr10-12287696-12288196	0.0619827	11.5103	5.85238e-31		Distal										NA:UPF2	FALSE	chr10-12287696-12288196:UPF2	Loss	1998	0.0400329	Up in tumor	Up in tumor	Not tested	Not tested
BRCA	USP6NL	chr10-11159417-11159917	0.0685541	7.47703	3.80092e-14	CELF2	Intron				chr10-11159658-11159840	Enhancer					NA:USP6NL	FALSE	chr10-11159417-11159917:USP6NL	Gain	8425	0.168807	Up in tumor	Up in tumor	Not tested	Not tested
BRCA	USP6NL	chr10-11159417-11159917	0.0685541	7.47703	3.80092e-14	CELF2	Intron				chr10-11159658-11159840	Enhancer					NA:USP6NL	FALSE	chr10-11159417-11159917:USP6NL	Loss	1998	0.0400329	Up in tumor	Up in tumor	Not tested	Not tested
BRCA	USP6NL	chr10-11552040-11552540	0.0880687	9.99453	8.05285e-24	USP6NL	Intron	chr10-11551162-11555334	GH10J011551	Enhancer	chr10-11552140-11552280	Enhancer	chr10-11552200-11552542	EH38E2886036	dELS,CTCF-bound	Distal enhancer-like cCRE, CTCF-bound	GH10J011551:USP6NL	TRUE	chr10-11552040-11552540:USP6NL	Gain	8425	0.168807	Up in tumor	Up in tumor	Not tested	Not tested
BRCA	USP6NL	chr10-11552040-11552540	0.0880687	9.99453	8.05285e-24	USP6NL	Intron	chr10-11551162-11555334	GH10J011551	Enhancer	chr10-11552140-11552280	Enhancer	chr10-11552200-11552542	EH38E2886036	dELS,CTCF-bound	Distal enhancer-like cCRE, CTCF-bound	GH10J011551:USP6NL	TRUE	chr10-11552040-11552540:USP6NL	Loss	1998	0.0400329	Up in tumor	Up in tumor	Not tested	Not tested
BRCA	USP6NL	chr10-11552040-11552540	0.0880687	9.99453	8.05285e-24	USP6NL	Intron	chr10-11551162-11555334	GH10J011551	Enhancer	chr10-11552254-11552480	Enhancer	chr10-11552200-11552542	EH38E2886036	dELS,CTCF-bound	Distal enhancer-like cCRE, CTCF-bound	GH10J011551:USP6NL	TRUE	chr10-11552040-11552540:USP6NL	Gain	8425	0.168807	Up in tumor	Up in tumor	Not tested	Not tested
BRCA	USP6NL	chr10-11552040-11552540	0.0880687	9.99453	8.05285e-24	USP6NL	Intron	chr10-11551162-11555334	GH10J011551	Enhancer	chr10-11552254-11552480	Enhancer	chr10-11552200-11552542	EH38E2886036	dELS,CTCF-bound	Distal enhancer-like cCRE, CTCF-bound	GH10J011551:USP6NL	TRUE	chr10-11552040-11552540:USP6NL	Loss	1998	0.0400329	Up in tumor	Up in tumor	Not tested	Not tested
BRCA	USP6NL	chr10-11874660-11875160	0.0552228	6.96813	1.60586e-12	PROSER2-AS1	Promoter	chr10-11873740-11878042	GH10J011873	Enhancer	chr10-11874814-11875117	Enhancer	chr10-11874836-11875186	EH38E2886262	dELS,CTCF-bound	Distal enhancer-like cCRE, CTCF-bound	GH10J011873:USP6NL	FALSE	chr10-11874660-11875160:USP6NL	Gain	8425	0.168807	Up in tumor	Up in tumor	Not tested	Not tested
BRCA	USP6NL	chr10-11874660-11875160	0.0552228	6.96813	1.60586e-12	PROSER2-AS1	Promoter	chr10-11873740-11878042	GH10J011873	Enhancer	chr10-11874814-11875117	Enhancer	chr10-11874836-11875186	EH38E2886262	dELS,CTCF-bound	Distal enhancer-like cCRE, CTCF-bound	GH10J011873:USP6NL	FALSE	chr10-11874660-11875160:USP6NL	Loss	1998	0.0400329	Up in tumor	Up in tumor	Not tested	Not tested
BRCA	USP6NL	chr10-12043024-12043524	0.050333	5.68801	6.42625e-09	UPF2	Promoter	chr10-12040705-12044760	GH10J012040	Promoter/Enhancer	chr10-12042880-12043440	Promoter	chr10-12043129-12043479	EH38E1448535	PLS,CTCF-bound	Promoter-like cCRE, CTCF-bound	GH10J012040:USP6NL	FALSE	chr10-12043024-12043524:USP6NL	Gain	8425	0.168807	Up in tumor	Up in tumor	Not tested	Not tested
BRCA	USP6NL	chr10-12043024-12043524	0.050333	5.68801	6.42625e-09	UPF2	Promoter	chr10-12040705-12044760	GH10J012040	Promoter/Enhancer	chr10-12042880-12043440	Promoter	chr10-12043129-12043479	EH38E1448535	PLS,CTCF-bound	Promoter-like cCRE, CTCF-bound	GH10J012040:USP6NL	FALSE	chr10-12043024-12043524:USP6NL	Loss	1998	0.0400329	Up in tumor	Up in tumor	Not tested	Not tested
BRCA	USP6NL	chr10-12043024-12043524	0.050333	5.68801	6.42625e-09	UPF2	Promoter	chr10-12040705-12044760	GH10J012040	Promoter/Enhancer	chr10-12043141-12043440	Promoter	chr10-12043129-12043479	EH38E1448535	PLS,CTCF-bound	Promoter-like cCRE, CTCF-bound	GH10J012040:USP6NL	FALSE	chr10-12043024-12043524:USP6NL	Gain	8425	0.168807	Up in tumor	Up in tumor	Not tested	Not tested
BRCA	USP6NL	chr10-12043024-12043524	0.050333	5.68801	6.42625e-09	UPF2	Promoter	chr10-12040705-12044760	GH10J012040	Promoter/Enhancer	chr10-12043141-12043440	Promoter	chr10-12043129-12043479	EH38E1448535	PLS,CTCF-bound	Promoter-like cCRE, CTCF-bound	GH10J012040:USP6NL	FALSE	chr10-12043024-12043524:USP6NL	Loss	1998	0.0400329	Up in tumor	Up in tumor	Not tested	Not tested
BRCA	USP6NL	chr10-12068567-12069067	0.0539193	4.45665	4.16252e-06	DHTKD1	Promoter				chr10-12068560-12068680	Enhancer	chr10-12068670-12069020	EH38E1448551	PLS,CTCF-bound	Promoter-like cCRE, CTCF-bound	NA:USP6NL	FALSE	chr10-12068567-12069067:USP6NL	Gain	8425	0.168807	Up in tumor	Up in tumor	Not tested	Not tested
BRCA	USP6NL	chr10-12068567-12069067	0.0539193	4.45665	4.16252e-06	DHTKD1	Promoter				chr10-12068560-12068680	Enhancer	chr10-12068670-12069020	EH38E1448551	PLS,CTCF-bound	Promoter-like cCRE, CTCF-bound	NA:USP6NL	FALSE	chr10-12068567-12069067:USP6NL	Loss	1998	0.0400329	Up in tumor	Up in tumor	Not tested	Not tested
BRCA	USP6NL	chr10-12068567-12069067	0.0539193	4.45665	4.16252e-06	DHTKD1	Promoter				chr10-12068696-12068980	Promoter	chr10-12068670-12069020	EH38E1448551	PLS,CTCF-bound	Promoter-like cCRE, CTCF-bound	NA:USP6NL	FALSE	chr10-12068567-12069067:USP6NL	Gain	8425	0.168807	Up in tumor	Up in tumor	Not tested	Not tested
BRCA	USP6NL	chr10-12068567-12069067	0.0539193	4.45665	4.16252e-06	DHTKD1	Promoter				chr10-12068696-12068980	Promoter	chr10-12068670-12069020	EH38E1448551	PLS,CTCF-bound	Promoter-like cCRE, CTCF-bound	NA:USP6NL	FALSE	chr10-12068567-12069067:USP6NL	Loss	1998	0.0400329	Up in tumor	Up in tumor	Not tested	Not tested
BRCA	VEGFA	chr6-43695599-43696099	0.0596369	8.21047	1.10159e-16	MRPS18A	Distal				chr6-43695756-43695960	Enhancer	chr6-43695657-43695994	EH38E3709233	dELS	Distal enhancer-like cCRE	NA:VEGFA	FALSE	chr6-43695599-43696099:VEGFA	Gain	5006	0.100303	Up in tumor	Up in tumor	Not tested	Not tested
BRCA	VEGFA	chr6-43695599-43696099	0.0596369	8.21047	1.10159e-16	MRPS18A	Distal				chr6-43695756-43695960	Enhancer	chr6-43695657-43695994	EH38E3709233	dELS	Distal enhancer-like cCRE	NA:VEGFA	FALSE	chr6-43695599-43696099:VEGFA	Loss	8072	0.161734	Up in tumor	Up in tumor	Not tested	Not tested
BRCA	VEGFA	chr6-43695599-43696099	0.0596369	8.21047	1.10159e-16	MRPS18A	Distal				chr6-43695840-43696127	Enhancer	chr6-43695657-43695994	EH38E3709233	dELS	Distal enhancer-like cCRE	NA:VEGFA	FALSE	chr6-43695599-43696099:VEGFA	Gain	5006	0.100303	Up in tumor	Up in tumor	Not tested	Not tested
BRCA	VEGFA	chr6-43695599-43696099	0.0596369	8.21047	1.10159e-16	MRPS18A	Distal				chr6-43695840-43696127	Enhancer	chr6-43695657-43695994	EH38E3709233	dELS	Distal enhancer-like cCRE	NA:VEGFA	FALSE	chr6-43695599-43696099:VEGFA	Loss	8072	0.161734	Up in tumor	Up in tumor	Not tested	Not tested
BRCA	VEGFA	chr6-43878944-43879444	0.0628339	7.97346	7.7145e-16		Distal				chr6-43878900-43879382	Enhancer	chr6-43878880-43879198	EH38E3709452	dELS,CTCF-bound	Distal enhancer-like cCRE, CTCF-bound	NA:VEGFA	FALSE	chr6-43878944-43879444:VEGFA	Gain	5006	0.100303	Up in tumor	Up in tumor	Not tested	Not tested
BRCA	VEGFA	chr6-43878944-43879444	0.0628339	7.97346	7.7145e-16		Distal				chr6-43878900-43879382	Enhancer	chr6-43878880-43879198	EH38E3709452	dELS,CTCF-bound	Distal enhancer-like cCRE, CTCF-bound	NA:VEGFA	FALSE	chr6-43878944-43879444:VEGFA	Loss	8072	0.161734	Up in tumor	Up in tumor	Not tested	Not tested
BRCA	VEGFA	chr6-43878944-43879444	0.0628339	7.97346	7.7145e-16		Distal				chr6-43878940-43879120	Enhancer	chr6-43878880-43879198	EH38E3709452	dELS,CTCF-bound	Distal enhancer-like cCRE, CTCF-bound	NA:VEGFA	FALSE	chr6-43878944-43879444:VEGFA	Gain	5006	0.100303	Up in tumor	Up in tumor	Not tested	Not tested
BRCA	VEGFA	chr6-43878944-43879444	0.0628339	7.97346	7.7145e-16		Distal				chr6-43878940-43879120	Enhancer	chr6-43878880-43879198	EH38E3709452	dELS,CTCF-bound	Distal enhancer-like cCRE, CTCF-bound	NA:VEGFA	FALSE	chr6-43878944-43879444:VEGFA	Loss	8072	0.161734	Up in tumor	Up in tumor	Not tested	Not tested
BRCA	VEGFA	chr6-43878944-43879444	0.0628339	7.97346	7.7145e-16		Distal				chr6-43879180-43879480	Enhancer	chr6-43878880-43879198	EH38E3709452	dELS,CTCF-bound	Distal enhancer-like cCRE, CTCF-bound	NA:VEGFA	FALSE	chr6-43878944-43879444:VEGFA	Gain	5006	0.100303	Up in tumor	Up in tumor	Not tested	Not tested
BRCA	VEGFA	chr6-43878944-43879444	0.0628339	7.97346	7.7145e-16		Distal				chr6-43879180-43879480	Enhancer	chr6-43878880-43879198	EH38E3709452	dELS,CTCF-bound	Distal enhancer-like cCRE, CTCF-bound	NA:VEGFA	FALSE	chr6-43878944-43879444:VEGFA	Loss	8072	0.161734	Up in tumor	Up in tumor	Not tested	Not tested
BRCA	VIM	chr10-16965961-16966461	0.138347	9.63794	2.76433e-22	CUBN	3'	chr10-16964455-16970231	GH10J016964	Enhancer	chr10-16966140-16966340	Enhancer	chr10-16966049-16966397	EH38E2888560	dELS,CTCF-bound	Distal enhancer-like cCRE, CTCF-bound	GH10J016964:VIM	TRUE	chr10-16965961-16966461:VIM	Gain	3249	0.0650985	Up in tumor	Up in tumor	Not tested	Not tested
BRCA	VIM	chr10-16965961-16966461	0.138347	9.63794	2.76433e-22	CUBN	3'	chr10-16964455-16970231	GH10J016964	Enhancer	chr10-16966140-16966340	Enhancer	chr10-16966049-16966397	EH38E2888560	dELS,CTCF-bound	Distal enhancer-like cCRE, CTCF-bound	GH10J016964:VIM	TRUE	chr10-16965961-16966461:VIM	Loss	3026	0.0606303	Up in tumor	Up in tumor	Not tested	Not tested
BRCA	VIM	chr10-16986041-16986541	0.154241	10.6708	6.97267e-27	CUBN	Intron	chr10-16984832-16989243	GH10J016984	Enhancer	chr10-16986108-16986400	Enhancer	chr10-16986133-16986397	EH38E2888566	dELS	Distal enhancer-like cCRE	GH10J016984:VIM	FALSE	chr10-16986041-16986541:VIM	Gain	3249	0.0650985	Up in tumor	Up in tumor	Not tested	Not tested
BRCA	VIM	chr10-16986041-16986541	0.154241	10.6708	6.97267e-27	CUBN	Intron	chr10-16984832-16989243	GH10J016984	Enhancer	chr10-16986108-16986400	Enhancer	chr10-16986133-16986397	EH38E2888566	dELS	Distal enhancer-like cCRE	GH10J016984:VIM	FALSE	chr10-16986041-16986541:VIM	Loss	3026	0.0606303	Up in tumor	Up in tumor	Not tested	Not tested
BRCA	VIM	chr10-16987893-16988393	0.100419	7.49537	3.30557e-14	CUBN	Intron	chr10-16984832-16989243	GH10J016984	Enhancer	chr10-16987860-16988220	Enhancer	chr10-16988020-16988343	EH38E1451559	dELS	Distal enhancer-like cCRE	GH10J016984:VIM	FALSE	chr10-16987893-16988393:VIM	Gain	3249	0.0650985	Up in tumor	Up in tumor	Not tested	Not tested
BRCA	VIM	chr10-16987893-16988393	0.100419	7.49537	3.30557e-14	CUBN	Intron	chr10-16984832-16989243	GH10J016984	Enhancer	chr10-16987860-16988220	Enhancer	chr10-16988020-16988343	EH38E1451559	dELS	Distal enhancer-like cCRE	GH10J016984:VIM	FALSE	chr10-16987893-16988393:VIM	Loss	3026	0.0606303	Up in tumor	Up in tumor	Not tested	Not tested
BRCA	VIM	chr10-16987893-16988393	0.100419	7.49537	3.30557e-14	CUBN	Intron	chr10-16984832-16989243	GH10J016984	Enhancer	chr10-16988060-16988300	Enhancer	chr10-16988020-16988343	EH38E1451559	dELS	Distal enhancer-like cCRE	GH10J016984:VIM	FALSE	chr10-16987893-16988393:VIM	Gain	3249	0.0650985	Up in tumor	Up in tumor	Not tested	Not tested
BRCA	VIM	chr10-16987893-16988393	0.100419	7.49537	3.30557e-14	CUBN	Intron	chr10-16984832-16989243	GH10J016984	Enhancer	chr10-16988060-16988300	Enhancer	chr10-16988020-16988343	EH38E1451559	dELS	Distal enhancer-like cCRE	GH10J016984:VIM	FALSE	chr10-16987893-16988393:VIM	Loss	3026	0.0606303	Up in tumor	Up in tumor	Not tested	Not tested
BRCA	VIM	chr10-17228247-17228747	0.122858	6.10983	4.98688e-10	VIM	Promoter	chr10-17226228-17236845	GH10J017226	Promoter/Enhancer	chr10-17228300-17228550	Promoter	chr10-17228392-17228742	EH38E1451812	pELS,CTCF-bound	Proximal enhancer-like cCRE, CTCF-bound	GH10J017226:VIM	FALSE	chr10-17228247-17228747:VIM	Gain	3249	0.0650985	Up in tumor	Up in tumor	Not tested	Not tested
BRCA	VIM	chr10-17228247-17228747	0.122858	6.10983	4.98688e-10	VIM	Promoter	chr10-17226228-17236845	GH10J017226	Promoter/Enhancer	chr10-17228300-17228550	Promoter	chr10-17228392-17228742	EH38E1451812	pELS,CTCF-bound	Proximal enhancer-like cCRE, CTCF-bound	GH10J017226:VIM	FALSE	chr10-17228247-17228747:VIM	Loss	3026	0.0606303	Up in tumor	Up in tumor	Not tested	Not tested
BRCA	VIM	chr10-17228247-17228747	0.122858	6.10983	4.98688e-10	VIM	Promoter	chr10-17226228-17236845	GH10J017226	Promoter/Enhancer	chr10-17228417-17228759	Promoter	chr10-17228392-17228742	EH38E1451812	pELS,CTCF-bound	Proximal enhancer-like cCRE, CTCF-bound	GH10J017226:VIM	FALSE	chr10-17228247-17228747:VIM	Gain	3249	0.0650985	Up in tumor	Up in tumor	Not tested	Not tested
BRCA	VIM	chr10-17228247-17228747	0.122858	6.10983	4.98688e-10	VIM	Promoter	chr10-17226228-17236845	GH10J017226	Promoter/Enhancer	chr10-17228417-17228759	Promoter	chr10-17228392-17228742	EH38E1451812	pELS,CTCF-bound	Proximal enhancer-like cCRE, CTCF-bound	GH10J017226:VIM	FALSE	chr10-17228247-17228747:VIM	Loss	3026	0.0606303	Up in tumor	Up in tumor	Not tested	Not tested
BRCA	VIM	chr10-17229002-17229502	0.171902	6.62412	1.74661e-11	VIM	Promoter	chr10-17226228-17236845	GH10J017226	Promoter/Enhancer	chr10-17229118-17229337	Promoter	chr10-17229025-17229374	EH38E2888709	PLS,CTCF-bound	Promoter-like cCRE, CTCF-bound	GH10J017226:VIM	FALSE	chr10-17229002-17229502:VIM	Gain	3249	0.0650985	Up in tumor	Up in tumor	Not tested	Not tested
BRCA	VIM	chr10-17229002-17229502	0.171902	6.62412	1.74661e-11	VIM	Promoter	chr10-17226228-17236845	GH10J017226	Promoter/Enhancer	chr10-17229118-17229337	Promoter	chr10-17229025-17229374	EH38E2888709	PLS,CTCF-bound	Promoter-like cCRE, CTCF-bound	GH10J017226:VIM	FALSE	chr10-17229002-17229502:VIM	Loss	3026	0.0606303	Up in tumor	Up in tumor	Not tested	Not tested
BRCA	VIM	chr10-17229002-17229502	0.171902	6.62412	1.74661e-11	VIM	Promoter	chr10-17226228-17236845	GH10J017226	Promoter/Enhancer	chr10-17229200-17229500	Promoter	chr10-17229025-17229374	EH38E2888709	PLS,CTCF-bound	Promoter-like cCRE, CTCF-bound	GH10J017226:VIM	FALSE	chr10-17229002-17229502:VIM	Gain	3249	0.0650985	Up in tumor	Up in tumor	Not tested	Not tested
BRCA	VIM	chr10-17229002-17229502	0.171902	6.62412	1.74661e-11	VIM	Promoter	chr10-17226228-17236845	GH10J017226	Promoter/Enhancer	chr10-17229200-17229500	Promoter	chr10-17229025-17229374	EH38E2888709	PLS,CTCF-bound	Promoter-like cCRE, CTCF-bound	GH10J017226:VIM	FALSE	chr10-17229002-17229502:VIM	Loss	3026	0.0606303	Up in tumor	Up in tumor	Not tested	Not tested
