# Supplementary material for: Epigenetic regulation during cancer transitions across 11 tumour types
Source: Nature. 2023 Nov 1;623(7986):432–41. doi: 10.1038/s41586-023-06682-5 (PMC10632147; doi:10.1038/s41586-023-06682-5)
Supplement: Supplementary file 6 — Tissue- and cancer-cell-specific regulons and TFs identified in this study. [file 41586_2023_6682_MOESM6_ESM.xlsx]

## Sheet: S4a_258_regulons
Gene_target	TF
ABHD6	ARNT(+)
ACAP2	ARNT(+)
ACO2	ARNT(+)
ACVR1	ARNT(+)
ACYP2	ARNT(+)
ADAR	ARNT(+)
ADNP2	ARNT(+)
ADPGK	ARNT(+)
AFF4	ARNT(+)
AFTPH	ARNT(+)
AGO3	ARNT(+)
AHCTF1	ARNT(+)
AHCYL1	ARNT(+)
AKAP10	ARNT(+)
AKAP11	ARNT(+)
AKAP12	ARNT(+)
AKT2	ARNT(+)
ALS2	ARNT(+)
AMD1	ARNT(+)
AMN1	ARNT(+)
ANKRD13A	ARNT(+)
ANKRD6	ARNT(+)
AP1AR	ARNT(+)
AP1G1	ARNT(+)
AP2B1	ARNT(+)
APBB2	ARNT(+)
APPBP2	ARNT(+)
AQP5	ARNT(+)
ARHGAP4	ARNT(+)
ARL8B	ARNT(+)
ARMC2	ARNT(+)
ARMC9	ARNT(+)
ARNT	ARNT(+)
ASB9	ARNT(+)
ASH1L	ARNT(+)
ASXL2	ARNT(+)
ATF2	ARNT(+)
ATG14	ARNT(+)
ATG2B	ARNT(+)
ATL3	ARNT(+)
ATOH1	ARNT(+)
ATP6V0A1	ARNT(+)
ATP6V1A	ARNT(+)
ATP6V1C1	ARNT(+)
ATP9B	ARNT(+)
ATXN3	ARNT(+)
AZI2	ARNT(+)
BANP	ARNT(+)
BCAS3	ARNT(+)
BCL9	ARNT(+)
BDNF	ARNT(+)
BET1	ARNT(+)
BLOC1S3	ARNT(+)
BRI3	ARNT(+)
BSDC1	ARNT(+)
BTBD10	ARNT(+)
BTBD7	ARNT(+)
BTF3L4	ARNT(+)
BTRC	ARNT(+)
C12orf60	ARNT(+)
C1GALT1	ARNT(+)
C1orf43	ARNT(+)
C2CD4A	ARNT(+)
C5orf15	ARNT(+)
C9orf92	ARNT(+)
CA5B	ARNT(+)
CACUL1	ARNT(+)
CAND1	ARNT(+)
CAPRIN1	ARNT(+)
CAPZA2	ARNT(+)
CARNMT1	ARNT(+)
CASC3	ARNT(+)
CASP9	ARNT(+)
CBFA2T2	ARNT(+)
CBL	ARNT(+)
CBWD5	ARNT(+)
CCT4	ARNT(+)
CD164	ARNT(+)
CDC42	ARNT(+)
CDH12	ARNT(+)
CDK7	ARNT(+)
CDKL3	ARNT(+)
CDKL5	ARNT(+)
CEP162	ARNT(+)
CEP44	ARNT(+)
CEP63	ARNT(+)
CEPT1	ARNT(+)
CHM	ARNT(+)
CHST6	ARNT(+)
CLCN3	ARNT(+)
CLCN6	ARNT(+)
CLDN11	ARNT(+)
CLPX	ARNT(+)
CLTA	ARNT(+)
CLTC	ARNT(+)
CNIH3	ARNT(+)
CNNM2	ARNT(+)
CNOT2	ARNT(+)
CNST	ARNT(+)
COMMD1	ARNT(+)
COMMD3	ARNT(+)
COPB1	ARNT(+)
COPS3	ARNT(+)
COPZ1	ARNT(+)
CPEB1	ARNT(+)
CPEB3	ARNT(+)
CREBRF	ARNT(+)
CREM	ARNT(+)
CRHBP	ARNT(+)
CRX	ARNT(+)
CRYZL1	ARNT(+)
CSDE1	ARNT(+)
CTNNA1	ARNT(+)
CTSA	ARNT(+)
CTTNBP2NL	ARNT(+)
CUL5	ARNT(+)
CWC25	ARNT(+)
CYLD	ARNT(+)
CYP17A1	ARNT(+)
CYP20A1	ARNT(+)
CYSTM1	ARNT(+)
DACT3	ARNT(+)
DCAF10	ARNT(+)
DCAF5	ARNT(+)
DCAF6	ARNT(+)
DCAF8	ARNT(+)
DCTN4	ARNT(+)
DCUN1D1	ARNT(+)
DDX19B	ARNT(+)
DDX42	ARNT(+)
DDX50	ARNT(+)
DDX59	ARNT(+)
DEAF1	ARNT(+)
DENND5A	ARNT(+)
DENND6A	ARNT(+)
DEPDC5	ARNT(+)
DESI2	ARNT(+)
DHDDS	ARNT(+)
DHRS1	ARNT(+)
DHX32	ARNT(+)
DHX35	ARNT(+)
DHX40	ARNT(+)
DICER1	ARNT(+)
DIMT1	ARNT(+)
DLD	ARNT(+)
DMTF1	ARNT(+)
DNAJB5	ARNT(+)
DNAJC1	ARNT(+)
DNAJC13	ARNT(+)
DNAJC16	ARNT(+)
DNAJC6	ARNT(+)
DPM1	ARNT(+)
DPY19L1	ARNT(+)
DSE	ARNT(+)
DUSP16	ARNT(+)
EFCAB14	ARNT(+)
EFCAB2	ARNT(+)
EGFL7	ARNT(+)
EIF4G3	ARNT(+)
ELK4	ARNT(+)
ENSA	ARNT(+)
ENTHD1	ARNT(+)
EPG5	ARNT(+)
ERC1	ARNT(+)
ERCC6	ARNT(+)
EXOC5	ARNT(+)
EZH1	ARNT(+)
FAF1	ARNT(+)
FAM13B	ARNT(+)
FAM168B	ARNT(+)
FAM172A	ARNT(+)
FAM234A	ARNT(+)
FAM50A	ARNT(+)
FAM76A	ARNT(+)
FAM91A1	ARNT(+)
FAXDC2	ARNT(+)
FBLN2	ARNT(+)
FBXL16	ARNT(+)
FBXL2	ARNT(+)
FBXL3	ARNT(+)
FBXO30	ARNT(+)
FBXO38	ARNT(+)
FBXO42	ARNT(+)
FBXW2	ARNT(+)
FBXW4	ARNT(+)
FKBP15	ARNT(+)
FKBP3	ARNT(+)
FLCN	ARNT(+)
FNIP1	ARNT(+)
FOXO6	ARNT(+)
FRA10AC1	ARNT(+)
FRAT1	ARNT(+)
FSTL5	ARNT(+)
FXR1	ARNT(+)
G3BP2	ARNT(+)
GALNT11	ARNT(+)
GAPDHS	ARNT(+)
GART	ARNT(+)
GFRA1	ARNT(+)
GIGYF2	ARNT(+)
GIPC1	ARNT(+)
GIT2	ARNT(+)
GKAP1	ARNT(+)
GLB1	ARNT(+)
GLMP	ARNT(+)
GLOD4	ARNT(+)
GLRX3	ARNT(+)
GNA13	ARNT(+)
GOLPH3	ARNT(+)
GON4L	ARNT(+)
GPALPP1	ARNT(+)
GPR137B	ARNT(+)
GTF2H1	ARNT(+)
GTF2H2	ARNT(+)
GTF3C1	ARNT(+)
GTPBP10	ARNT(+)
HABP2	ARNT(+)
HABP4	ARNT(+)
HBP1	ARNT(+)
HCFC2	ARNT(+)
HELZ	ARNT(+)
HEXA	ARNT(+)
HIPK3	ARNT(+)
HMBOX1	ARNT(+)
HMGXB3	ARNT(+)
HNRNPF	ARNT(+)
HNRNPH3	ARNT(+)
HNRNPU	ARNT(+)
HOXC11	ARNT(+)
HOXD1	ARNT(+)
HPS3	ARNT(+)
HPS4	ARNT(+)
HPSE	ARNT(+)
HS1BP3	ARNT(+)
HSPA12A	ARNT(+)
HSPBAP1	ARNT(+)
ICE2	ARNT(+)
IFRD1	ARNT(+)
IFT20	ARNT(+)
IFT57	ARNT(+)
INSIG2	ARNT(+)
INTU	ARNT(+)
IP6K1	ARNT(+)
IPO11	ARNT(+)
IPO4	ARNT(+)
IQCG	ARNT(+)
IRF2BP2	ARNT(+)
IRX6	ARNT(+)
ISL1	ARNT(+)
JAK1	ARNT(+)
KAT5	ARNT(+)
KAT7	ARNT(+)
KATNA1	ARNT(+)
KATNAL1	ARNT(+)
KBTBD2	ARNT(+)
KCNU1	ARNT(+)
KCTD20	ARNT(+)
KIAA1143	ARNT(+)
KIDINS220	ARNT(+)
KIF1B	ARNT(+)
KLC1	ARNT(+)
KLHL12	ARNT(+)
KLHL20	ARNT(+)
KLHL22	ARNT(+)
KLHL42	ARNT(+)
KLK11	ARNT(+)
KPNA3	ARNT(+)
LANCL2	ARNT(+)
LHX2	ARNT(+)
LIMS2	ARNT(+)
LIN52	ARNT(+)
LIN7C	ARNT(+)
LMLN	ARNT(+)
LRIG2	ARNT(+)
LRRC37A3	ARNT(+)
LRRC37B	ARNT(+)
LTA4H	ARNT(+)
LTN1	ARNT(+)
LYPLAL1	ARNT(+)
LYST	ARNT(+)
MAP2K1	ARNT(+)
MAPK1	ARNT(+)
MAPK8	ARNT(+)
MAPRE2	ARNT(+)
MAST3	ARNT(+)
MAX	ARNT(+)
MBIP	ARNT(+)
MED28	ARNT(+)
MEF2D	ARNT(+)
METAP1D	ARNT(+)
METTL15	ARNT(+)
METTL25	ARNT(+)
MFSD11	ARNT(+)
MFSD14A	ARNT(+)
MFSD4B	ARNT(+)
MGAT5B	ARNT(+)
MGRN1	ARNT(+)
MIA3	ARNT(+)
MICU1	ARNT(+)
MLLT10	ARNT(+)
MMS19	ARNT(+)
MORC2	ARNT(+)
MORF4L2	ARNT(+)
MOSPD2	ARNT(+)
MPPED1	ARNT(+)
MRRF	ARNT(+)
MSL1	ARNT(+)
MTCH2	ARNT(+)
MTF1	ARNT(+)
MTHFSD	ARNT(+)
MXI1	ARNT(+)
MYH10	ARNT(+)
NAT14	ARNT(+)
NBPF11	ARNT(+)
NBPF12	ARNT(+)
NBR1	ARNT(+)
NCAPH2	ARNT(+)
NCBP1	ARNT(+)
NCKAP1	ARNT(+)
NDFIP1	ARNT(+)
NDRG4	ARNT(+)
NDUFA10	ARNT(+)
NEK1	ARNT(+)
NELFA	ARNT(+)
NEUROD2	ARNT(+)
NFX1	ARNT(+)
NFYC	ARNT(+)
NINJ2	ARNT(+)
NIT1	ARNT(+)
NNT	ARNT(+)
NPTN	ARNT(+)
NSRP1	ARNT(+)
NUBPL	ARNT(+)
NUCKS1	ARNT(+)
NUDT10	ARNT(+)
NUP133	ARNT(+)
NUP188	ARNT(+)
NUP210L	ARNT(+)
NUP35	ARNT(+)
OCIAD1	ARNT(+)
ODC1	ARNT(+)
OGDH	ARNT(+)
OLFM4	ARNT(+)
OLIG2	ARNT(+)
ORC4	ARNT(+)
ORC5	ARNT(+)
OSBP	ARNT(+)
OSBPL9	ARNT(+)
OSGEP	ARNT(+)
OTUD4	ARNT(+)
OTUD6B	ARNT(+)
OTUD7B	ARNT(+)
PACRGL	ARNT(+)
PAFAH1B1	ARNT(+)
PAIP2	ARNT(+)
PANK3	ARNT(+)
PCNP	ARNT(+)
PDE4DIP	ARNT(+)
PDLIM3	ARNT(+)
PHC3	ARNT(+)
PHF20	ARNT(+)
PI4KB	ARNT(+)
PICALM	ARNT(+)
PIK3C2A	ARNT(+)
PIP5K1A	ARNT(+)
PITHD1	ARNT(+)
PLD3	ARNT(+)
PLEKHH2	ARNT(+)
PMEL	ARNT(+)
POGK	ARNT(+)
POGZ	ARNT(+)
POLR3C	ARNT(+)
POT1	ARNT(+)
PPM1A	ARNT(+)
PPM1D	ARNT(+)
PPP1R10	ARNT(+)
PPP1R12B	ARNT(+)
PPP1R1B	ARNT(+)
PPP2CA	ARNT(+)
PPP2R2D	ARNT(+)
PPP2R5A	ARNT(+)
PPP2R5C	ARNT(+)
PPP6R3	ARNT(+)
PRAF2	ARNT(+)
PREPL	ARNT(+)
PRKAB2	ARNT(+)
PRKAR1A	ARNT(+)
PRPF3	ARNT(+)
PRPF39	ARNT(+)
PRPF40B	ARNT(+)
PRRC2C	ARNT(+)
PRSS35	ARNT(+)
PRSS38	ARNT(+)
PSMD12	ARNT(+)
PTPDC1	ARNT(+)
PURA	ARNT(+)
PXT1	ARNT(+)
RAB1A	ARNT(+)
RAB21	ARNT(+)
RAB32	ARNT(+)
RAB3GAP2	ARNT(+)
RAB5A	ARNT(+)
RAB6A	ARNT(+)
RABEP1	ARNT(+)
RABGAP1	ARNT(+)
RAD17	ARNT(+)
RALGAPA1	ARNT(+)
RAPGEF6	ARNT(+)
RASAL2	ARNT(+)
RASSF8	ARNT(+)
RBBP4	ARNT(+)
RBM23	ARNT(+)
RCOR3	ARNT(+)
RGS17	ARNT(+)
RIC8B	ARNT(+)
RIT1	ARNT(+)
RLF	ARNT(+)
RNF11	ARNT(+)
RNF115	ARNT(+)
RNF138	ARNT(+)
RNF146	ARNT(+)
RNF185	ARNT(+)
RNF2	ARNT(+)
RNF24	ARNT(+)
RNF38	ARNT(+)
RNF40	ARNT(+)
RNLS	ARNT(+)
ROR1	ARNT(+)
RPA1	ARNT(+)
RPRD2	ARNT(+)
RRAGB	ARNT(+)
RSPRY1	ARNT(+)
RUFY1	ARNT(+)
RUFY3	ARNT(+)
RXRA	ARNT(+)
S100PBP	ARNT(+)
SCAF4	ARNT(+)
SCAMP3	ARNT(+)
SCFD1	ARNT(+)
SCYL3	ARNT(+)
SDHB	ARNT(+)
SDHC	ARNT(+)
SEC23B	ARNT(+)
SEC23IP	ARNT(+)
SEC24A	ARNT(+)
SEC61A2	ARNT(+)
SENP2	ARNT(+)
SERAC1	ARNT(+)
SERINC1	ARNT(+)
SERINC3	ARNT(+)
SGMS1	ARNT(+)
SIK3	ARNT(+)
SIRT1	ARNT(+)
SKIL	ARNT(+)
SLAIN2	ARNT(+)
SLC19A2	ARNT(+)
SLC23A2	ARNT(+)
SLC24A4	ARNT(+)
SLC25A26	ARNT(+)
SLC30A5	ARNT(+)
SLC30A9	ARNT(+)
SLC33A1	ARNT(+)
SLC35F5	ARNT(+)
SLC37A3	ARNT(+)
SLC38A9	ARNT(+)
SLF2	ARNT(+)
SLITRK3	ARNT(+)
SMAD5	ARNT(+)
SMARCA1	ARNT(+)
SMARCA5	ARNT(+)
SMG5	ARNT(+)
SMIM14	ARNT(+)
SMU1	ARNT(+)
SNRNP40	ARNT(+)
SNX13	ARNT(+)
SNX30	ARNT(+)
SOCS7	ARNT(+)
SPAG9	ARNT(+)
SPAST	ARNT(+)
SPATA6	ARNT(+)
SPATA7	ARNT(+)
SPG21	ARNT(+)
SPOP	ARNT(+)
SPPL3	ARNT(+)
SRP54	ARNT(+)
SRPK2	ARNT(+)
ST7	ARNT(+)
STAG2	ARNT(+)
STAM	ARNT(+)
STARD3NL	ARNT(+)
STAT2	ARNT(+)
STRIP1	ARNT(+)
STX12	ARNT(+)
STX6	ARNT(+)
STX7	ARNT(+)
STXBP1	ARNT(+)
STXBP3	ARNT(+)
SUCO	ARNT(+)
SUPT6H	ARNT(+)
SUZ12	ARNT(+)
SWAP70	ARNT(+)
SYAP1	ARNT(+)
SYNRG	ARNT(+)
TAB2	ARNT(+)
TAF11	ARNT(+)
TBC1D13	ARNT(+)
TBC1D23	ARNT(+)
TERF1	ARNT(+)
TESK2	ARNT(+)
TH	ARNT(+)
THOC1	ARNT(+)
THRAP3	ARNT(+)
TIMM9	ARNT(+)
TIPRL	ARNT(+)
TLK2	ARNT(+)
TMCC1	ARNT(+)
TMEM131	ARNT(+)
TMEM135	ARNT(+)
TMEM165	ARNT(+)
TMEM192	ARNT(+)
TMEM200C	ARNT(+)
TMEM39A	ARNT(+)
TMEM9B	ARNT(+)
TMF1	ARNT(+)
TNKS2	ARNT(+)
TP53BP1	ARNT(+)
TPM3	ARNT(+)
TPP2	ARNT(+)
TRAPPC8	ARNT(+)
TRIB3	ARNT(+)
TRIM37	ARNT(+)
TRIM66	ARNT(+)
TRMT61A	ARNT(+)
TRPC1	ARNT(+)
TSC1	ARNT(+)
TSG101	ARNT(+)
TSPAN10	ARNT(+)
TTC37	ARNT(+)
TTLL7	ARNT(+)
TTR	ARNT(+)
TUBA4B	ARNT(+)
TWF1	ARNT(+)
TXNL1	ARNT(+)
UBAP1	ARNT(+)
UBAP2	ARNT(+)
UBAP2L	ARNT(+)
UBE2B	ARNT(+)
UBE2Q1	ARNT(+)
UBE4B	ARNT(+)
UBQLN1	ARNT(+)
UBR4	ARNT(+)
UFSP2	ARNT(+)
UNC50	ARNT(+)
UNK	ARNT(+)
UPF2	ARNT(+)
URGCP	ARNT(+)
USP12	ARNT(+)
USP22	ARNT(+)
USP32	ARNT(+)
USP34	ARNT(+)
USP42	ARNT(+)
USP48	ARNT(+)
USP8	ARNT(+)
VAPA	ARNT(+)
VAPB	ARNT(+)
VCPIP1	ARNT(+)
VEPH1	ARNT(+)
VEZF1	ARNT(+)
VGF	ARNT(+)
VLDLR	ARNT(+)
VPS26A	ARNT(+)
VPS37A	ARNT(+)
VPS41	ARNT(+)
VPS4B	ARNT(+)
VPS72	ARNT(+)
WARS2	ARNT(+)
WBP11	ARNT(+)
WBP1L	ARNT(+)
WDFY1	ARNT(+)
WDR19	ARNT(+)
WDR26	ARNT(+)
WDR33	ARNT(+)
WDSUB1	ARNT(+)
WHRN	ARNT(+)
XPNPEP1	ARNT(+)
XPNPEP3	ARNT(+)
XPR1	ARNT(+)
XRN2	ARNT(+)
YAF2	ARNT(+)
YTHDC1	ARNT(+)
YTHDC2	ARNT(+)
YY1	ARNT(+)
YY1AP1	ARNT(+)
ZBTB25	ARNT(+)
ZBTB37	ARNT(+)
ZBTB4	ARNT(+)
ZBTB8OS	ARNT(+)
ZC2HC1C	ARNT(+)
ZC3H11A	ARNT(+)
ZC3H6	ARNT(+)
ZCCHC17	ARNT(+)
ZCCHC2	ARNT(+)
ZFR	ARNT(+)
ZFYVE26	ARNT(+)
ZFYVE28	ARNT(+)
ZIC4	ARNT(+)
ZMIZ1	ARNT(+)
ZMYM6	ARNT(+)
ZMYND12	ARNT(+)
ZNF141	ARNT(+)
ZNF207	ARNT(+)
ZNF257	ARNT(+)
ZNF335	ARNT(+)
ZNF410	ARNT(+)
ZNF438	ARNT(+)
ZNF496	ARNT(+)
ZNF512	ARNT(+)
ZNF644	ARNT(+)
ZNF652	ARNT(+)
ZNF839	ARNT(+)
ZNF84	ARNT(+)
ACSL6	ASCL1(+)
ADRB1	ASCL1(+)
ALK	ASCL1(+)
APOD	ASCL1(+)
ASCL1	ASCL1(+)
ATP1A3	ASCL1(+)
B3GALT2	ASCL1(+)
B3GAT2	ASCL1(+)
BCL6	ASCL1(+)
BEST3	ASCL1(+)
CABP1	ASCL1(+)
CALCRL	ASCL1(+)
CAV3	ASCL1(+)
CCDC50	ASCL1(+)
CCDC85A	ASCL1(+)
CDH18	ASCL1(+)
CELF3	ASCL1(+)
CELF5	ASCL1(+)
CENPV	ASCL1(+)
CHD7	ASCL1(+)
CYP27B1	ASCL1(+)
DACT3	ASCL1(+)
DNER	ASCL1(+)
ELAVL4	ASCL1(+)
FAM13A	ASCL1(+)
FGF1	ASCL1(+)
FOXN2	ASCL1(+)
FOXP1	ASCL1(+)
FRMPD1	ASCL1(+)
FXYD6	ASCL1(+)
GABRA2	ASCL1(+)
GALNT15	ASCL1(+)
GALR1	ASCL1(+)
GLIS3	ASCL1(+)
GPR137C	ASCL1(+)
GPR162	ASCL1(+)
GPR173	ASCL1(+)
GRAMD1B	ASCL1(+)
GRIN2B	ASCL1(+)
GRM5	ASCL1(+)
HIF3A	ASCL1(+)
HIVEP3	ASCL1(+)
IGF1	ASCL1(+)
IKZF2	ASCL1(+)
KCNF1	ASCL1(+)
KCNH5	ASCL1(+)
KIAA0408	ASCL1(+)
LIMD1	ASCL1(+)
LMO3	ASCL1(+)
LRRN1	ASCL1(+)
LRRN3	ASCL1(+)
MAST1	ASCL1(+)
MEGF11	ASCL1(+)
MPP2	ASCL1(+)
MT3	ASCL1(+)
MTSS1	ASCL1(+)
NKAIN4	ASCL1(+)
NOVA2	ASCL1(+)
NPM2	ASCL1(+)
NRSN1	ASCL1(+)
NTNG2	ASCL1(+)
P2RX6	ASCL1(+)
PCDH19	ASCL1(+)
PDZRN4	ASCL1(+)
PHACTR3	ASCL1(+)
PPCDC	ASCL1(+)
PRADC1	ASCL1(+)
PRTG	ASCL1(+)
RAB3C	ASCL1(+)
RAPGEF4	ASCL1(+)
RGS12	ASCL1(+)
RUFY4	ASCL1(+)
RUNX1T1	ASCL1(+)
SATB1	ASCL1(+)
SCG2	ASCL1(+)
SCG3	ASCL1(+)
SGIP1	ASCL1(+)
SHD	ASCL1(+)
SHF	ASCL1(+)
SLAIN1	ASCL1(+)
SLITRK3	ASCL1(+)
SNAP25	ASCL1(+)
SNPH	ASCL1(+)
SOX13	ASCL1(+)
SOX21	ASCL1(+)
SPSB4	ASCL1(+)
STARD13	ASCL1(+)
SULF2	ASCL1(+)
SYNJ2	ASCL1(+)
TAGLN3	ASCL1(+)
TEK	ASCL1(+)
TMEM200C	ASCL1(+)
TMEM255A	ASCL1(+)
TRIL	ASCL1(+)
WDR49	ASCL1(+)
XKR4	ASCL1(+)
YAF2	ASCL1(+)
ZBTB18	ASCL1(+)
ZBTB8B	ASCL1(+)
ZMAT3	ASCL1(+)
ZNF462	ASCL1(+)
AASDHPPT	ATF2(+)
AASS	ATF2(+)
AATF	ATF2(+)
ACAP2	ATF2(+)
ACBD3	ATF2(+)
ADAMTS5	ATF2(+)
AFTPH	ATF2(+)
AGTPBP1	ATF2(+)
AHCTF1	ATF2(+)
AHCYL1	ATF2(+)
AHR	ATF2(+)
AIG1	ATF2(+)
AKAP10	ATF2(+)
AKAP11	ATF2(+)
ALG13	ATF2(+)
ALS2	ATF2(+)
AMD1	ATF2(+)
AMMECR1	ATF2(+)
ANAPC1	ATF2(+)
ANAPC10	ATF2(+)
ANKRD17	ATF2(+)
AP1AR	ATF2(+)
AP1G1	ATF2(+)
AP2B1	ATF2(+)
AP3S2	ATF2(+)
APC	ATF2(+)
APPBP2	ATF2(+)
ARHGAP12	ATF2(+)
ARID4A	ATF2(+)
ARID4B	ATF2(+)
ARIH1	ATF2(+)
ARL13B	ATF2(+)
ARL6IP6	ATF2(+)
ARL8B	ATF2(+)
ARMC8	ATF2(+)
ARMC9	ATF2(+)
ARNT	ATF2(+)
ASB3	ATF2(+)
ASXL2	ATF2(+)
ATF6	ATF2(+)
ATG10	ATF2(+)
ATG16L1	ATF2(+)
ATG2B	ATF2(+)
ATG3	ATF2(+)
ATG5	ATF2(+)
ATL3	ATF2(+)
ATP11B	ATF2(+)
ATP2C1	ATF2(+)
ATP6V1A	ATF2(+)
ATP6V1C1	ATF2(+)
ATP6V1H	ATF2(+)
ATXN1	ATF2(+)
ATXN3	ATF2(+)
AVL9	ATF2(+)
AZIN1	ATF2(+)
BAZ2B	ATF2(+)
BCAP29	ATF2(+)
BET1	ATF2(+)
BIRC2	ATF2(+)
BLZF1	ATF2(+)
BMT2	ATF2(+)
BRAF	ATF2(+)
BTAF1	ATF2(+)
C1D	ATF2(+)
C1GALT1	ATF2(+)
C2orf69	ATF2(+)
C5orf15	ATF2(+)
CAB39	ATF2(+)
CACUL1	ATF2(+)
CALM2	ATF2(+)
CALU	ATF2(+)
CAND1	ATF2(+)
CAPN7	ATF2(+)
CARF	ATF2(+)
CBR4	ATF2(+)
CBWD2	ATF2(+)
CBWD5	ATF2(+)
CC2D2A	ATF2(+)
CCDC149	ATF2(+)
CCNG2	ATF2(+)
CCNH	ATF2(+)
CCNYL1	ATF2(+)
CCT4	ATF2(+)
CDADC1	ATF2(+)
CDC23	ATF2(+)
CDC27	ATF2(+)
CDK6	ATF2(+)
CDK8	ATF2(+)
CDKAL1	ATF2(+)
CEBPZ	ATF2(+)
CEP120	ATF2(+)
CEP44	ATF2(+)
CEP57	ATF2(+)
CEP63	ATF2(+)
CGRRF1	ATF2(+)
CHCHD3	ATF2(+)
CHD1	ATF2(+)
CHIC1	ATF2(+)
CHM	ATF2(+)
CHSY1	ATF2(+)
CIR1	ATF2(+)
CLCN3	ATF2(+)
CLK1	ATF2(+)
CLOCK	ATF2(+)
CLPX	ATF2(+)
CLTC	ATF2(+)
CMSS1	ATF2(+)
CNOT1	ATF2(+)
CNOT2	ATF2(+)
CNOT4	ATF2(+)
CNOT6L	ATF2(+)
COMMD1	ATF2(+)
COPB1	ATF2(+)
COPB2	ATF2(+)
COPS5	ATF2(+)
CPSF6	ATF2(+)
CREB3L2	ATF2(+)
CREBRF	ATF2(+)
CREBZF	ATF2(+)
CRLS1	ATF2(+)
CSDE1	ATF2(+)
CSTF3	ATF2(+)
CTDSP2	ATF2(+)
CTNNA1	ATF2(+)
CUL4B	ATF2(+)
CWC22	ATF2(+)
CXCL17	ATF2(+)
CYB5R4	ATF2(+)
CYLD	ATF2(+)
DCAF8	ATF2(+)
DCTN4	ATF2(+)
DCUN1D5	ATF2(+)
DDX10	ATF2(+)
DDX18	ATF2(+)
DERA	ATF2(+)
DHX35	ATF2(+)
DHX40	ATF2(+)
DHX9	ATF2(+)
DIS3L2	ATF2(+)
DLD	ATF2(+)
DMTF1	ATF2(+)
DMXL1	ATF2(+)
DNAJC10	ATF2(+)
DNAJC27	ATF2(+)
DNAJC3	ATF2(+)
DPM1	ATF2(+)
DSTN	ATF2(+)
DTWD2	ATF2(+)
DUSP11	ATF2(+)
DYM	ATF2(+)
EDA	ATF2(+)
EDEM3	ATF2(+)
EFCAB14	ATF2(+)
EFHC1	ATF2(+)
EFR3A	ATF2(+)
EIF1AX	ATF2(+)
EIF2B1	ATF2(+)
EIF3H	ATF2(+)
ELL2	ATF2(+)
ELP3	ATF2(+)
EMC2	ATF2(+)
ENO1	ATF2(+)
EPC1	ATF2(+)
EPG5	ATF2(+)
EPS15	ATF2(+)
ERGIC2	ATF2(+)
ESCO1	ATF2(+)
ESYT2	ATF2(+)
EVI5	ATF2(+)
EXOC1	ATF2(+)
EXOC6	ATF2(+)
FAM13B	ATF2(+)
FAM172A	ATF2(+)
FAM210A	ATF2(+)
FAM91A1	ATF2(+)
FAM98B	ATF2(+)
FAR1	ATF2(+)
FASTKD2	ATF2(+)
FBXL2	ATF2(+)
FBXL5	ATF2(+)
FBXO3	ATF2(+)
FBXO38	ATF2(+)
FEM1C	ATF2(+)
FIGN	ATF2(+)
FILIP1L	ATF2(+)
FKBP15	ATF2(+)
FMR1	ATF2(+)
FNDC3A	ATF2(+)
FNIP1	ATF2(+)
FOXJ3	ATF2(+)
FUBP1	ATF2(+)
FUBP3	ATF2(+)
G3BP2	ATF2(+)
GALNT11	ATF2(+)
GDAP2	ATF2(+)
GFM2	ATF2(+)
GIGYF2	ATF2(+)
GLS	ATF2(+)
GMCL1	ATF2(+)
GMFB	ATF2(+)
GNA13	ATF2(+)
GNS	ATF2(+)
GOLPH3	ATF2(+)
GOLT1B	ATF2(+)
GOPC	ATF2(+)
GOSR1	ATF2(+)
GOSR2	ATF2(+)
GPALPP1	ATF2(+)
GPATCH2L	ATF2(+)
GPBP1	ATF2(+)
GPD2	ATF2(+)
GPR180	ATF2(+)
GPR89B	ATF2(+)
GSK3B	ATF2(+)
GTDC1	ATF2(+)
GTF2F2	ATF2(+)
GTF2H1	ATF2(+)
GTF2H5	ATF2(+)
GTPBP10	ATF2(+)
GUF1	ATF2(+)
HAT1	ATF2(+)
HAUS6	ATF2(+)
HBS1L	ATF2(+)
HCFC2	ATF2(+)
HDAC4	ATF2(+)
HDLBP	ATF2(+)
HIPK1	ATF2(+)
HIPK3	ATF2(+)
HMG20A	ATF2(+)
HMGXB3	ATF2(+)
HNRNPA3	ATF2(+)
HNRNPH3	ATF2(+)
HNRNPK	ATF2(+)
HNRNPU	ATF2(+)
HPS3	ATF2(+)
HSPA9	ATF2(+)
HSPD1	ATF2(+)
HSPH1	ATF2(+)
IBTK	ATF2(+)
ICE1	ATF2(+)
ICE2	ATF2(+)
IFRD1	ATF2(+)
IFT80	ATF2(+)
IMMP1L	ATF2(+)
INTS6	ATF2(+)
IPO11	ATF2(+)
IPO8	ATF2(+)
ITGB1	ATF2(+)
IVNS1ABP	ATF2(+)
IWS1	ATF2(+)
JAK1	ATF2(+)
KAT7	ATF2(+)
KDM1A	ATF2(+)
KDM6A	ATF2(+)
KIDINS220	ATF2(+)
KIZ	ATF2(+)
KLF7	ATF2(+)
KLHL12	ATF2(+)
KLHL24	ATF2(+)
KLHL28	ATF2(+)
KLHL7	ATF2(+)
KPNA1	ATF2(+)
LCLAT1	ATF2(+)
LDAH	ATF2(+)
LEMD3	ATF2(+)
LIMS1	ATF2(+)
LMBR1	ATF2(+)
LMBRD1	ATF2(+)
LRPPRC	ATF2(+)
LRRC37B	ATF2(+)
LRRC58	ATF2(+)
LRRC8B	ATF2(+)
LTN1	ATF2(+)
LYSMD3	ATF2(+)
MAGED1	ATF2(+)
MAP3K7	ATF2(+)
MAP4K5	ATF2(+)
MAPK8	ATF2(+)
MAT2A	ATF2(+)
MAX	ATF2(+)
MBIP	ATF2(+)
MBTD1	ATF2(+)
MDH1	ATF2(+)
MED27	ATF2(+)
MED6	ATF2(+)
METAP1D	ATF2(+)
METTL14	ATF2(+)
METTL15	ATF2(+)
METTL25	ATF2(+)
MFF	ATF2(+)
MFSD14A	ATF2(+)
MICU1	ATF2(+)
MIER1	ATF2(+)
MITD1	ATF2(+)
MKLN1	ATF2(+)
MLLT10	ATF2(+)
MOB4	ATF2(+)
MOGS	ATF2(+)
MON2	ATF2(+)
MORF4L1	ATF2(+)
MORF4L2	ATF2(+)
MSANTD2	ATF2(+)
MTF2	ATF2(+)
MTIF3	ATF2(+)
MXI1	ATF2(+)
N4BP2L2	ATF2(+)
NAA15	ATF2(+)
NAA30	ATF2(+)
NAA50	ATF2(+)
NAF1	ATF2(+)
NAP1L4	ATF2(+)
NARS2	ATF2(+)
NBEAL1	ATF2(+)
NBR1	ATF2(+)
NCKAP1	ATF2(+)
NDUFA10	ATF2(+)
NEK1	ATF2(+)
NF1	ATF2(+)
NME7	ATF2(+)
NNT	ATF2(+)
NOL10	ATF2(+)
NPTN	ATF2(+)
NPTX1	ATF2(+)
NRDC	ATF2(+)
NRP2	ATF2(+)
NUBPL	ATF2(+)
NUDCD3	ATF2(+)
NUDT9	ATF2(+)
NUFIP2	ATF2(+)
NUP133	ATF2(+)
NUP153	ATF2(+)
NUP160	ATF2(+)
NUP35	ATF2(+)
OCIAD1	ATF2(+)
OGT	ATF2(+)
ORC4	ATF2(+)
ORC5	ATF2(+)
OSBPL8	ATF2(+)
P4HA1	ATF2(+)
PAK1	ATF2(+)
PANK3	ATF2(+)
PAPOLA	ATF2(+)
PCGF5	ATF2(+)
PCM1	ATF2(+)
PCNP	ATF2(+)
PCNX4	ATF2(+)
PDCD6IP	ATF2(+)
PDE12	ATF2(+)
PDE7A	ATF2(+)
PDK1	ATF2(+)
PDS5B	ATF2(+)
PDZD8	ATF2(+)
PGK1	ATF2(+)
PHC3	ATF2(+)
PHF20L1	ATF2(+)
PHF3	ATF2(+)
PIAS1	ATF2(+)
PIAS2	ATF2(+)
PICALM	ATF2(+)
PIGK	ATF2(+)
PIK3C2A	ATF2(+)
PIKFYVE	ATF2(+)
PJA2	ATF2(+)
PKN2	ATF2(+)
PKP4	ATF2(+)
PLA2G12A	ATF2(+)
PLAA	ATF2(+)
PNPLA8	ATF2(+)
POC1B	ATF2(+)
POU2F1	ATF2(+)
PPHLN1	ATF2(+)
PPIG	ATF2(+)
PPM1A	ATF2(+)
PPM1B	ATF2(+)
PPP1CB	ATF2(+)
PPP1R12A	ATF2(+)
PPP1R21	ATF2(+)
PPP1R9A	ATF2(+)
PPP2R2A	ATF2(+)
PPP2R5A	ATF2(+)
PPP2R5C	ATF2(+)
PPP3R1	ATF2(+)
PPP4R2	ATF2(+)
PPP4R3B	ATF2(+)
PPP6R3	ATF2(+)
PREPL	ATF2(+)
PRKACB	ATF2(+)
PRKAR1A	ATF2(+)
PRMT9	ATF2(+)
PRPF18	ATF2(+)
PRPF40A	ATF2(+)
PSPC1	ATF2(+)
PTBP2	ATF2(+)
PTP4A2	ATF2(+)
PURA	ATF2(+)
PURB	ATF2(+)
QSER1	ATF2(+)
R3HCC1L	ATF2(+)
R3HDM1	ATF2(+)
RAB11FIP2	ATF2(+)
RAB1A	ATF2(+)
RAB21	ATF2(+)
RAB28	ATF2(+)
RAB3GAP2	ATF2(+)
RAB5A	ATF2(+)
RAB6A	ATF2(+)
RABGAP1	ATF2(+)
RAD23B	ATF2(+)
RANBP2	ATF2(+)
RANBP9	ATF2(+)
RAPGEF2	ATF2(+)
RAPGEF6	ATF2(+)
RB1	ATF2(+)
RBBP7	ATF2(+)
RBL2	ATF2(+)
RBM15	ATF2(+)
RBM26	ATF2(+)
RBM27	ATF2(+)
RC3H2	ATF2(+)
RCBTB1	ATF2(+)
RCHY1	ATF2(+)
REV1	ATF2(+)
RFC1	ATF2(+)
RHBDD1	ATF2(+)
RHEB	ATF2(+)
RIC8B	ATF2(+)
RICTOR	ATF2(+)
RIF1	ATF2(+)
RLF	ATF2(+)
RLIM	ATF2(+)
RMDN1	ATF2(+)
RNF11	ATF2(+)
RNF138	ATF2(+)
RNF146	ATF2(+)
RNGTT	ATF2(+)
RPRD1A	ATF2(+)
RRAGB	ATF2(+)
RRN3	ATF2(+)
RSBN1	ATF2(+)
RSPRY1	ATF2(+)
RSRP1	ATF2(+)
RTN4	ATF2(+)
S100PBP	ATF2(+)
SAR1A	ATF2(+)
SCAF11	ATF2(+)
SCAMP1	ATF2(+)
SCFD1	ATF2(+)
SCFD2	ATF2(+)
SCYL2	ATF2(+)
SDHA	ATF2(+)
SDHC	ATF2(+)
SEC23IP	ATF2(+)
SEC24D	ATF2(+)
SEC31A	ATF2(+)
SECISBP2	ATF2(+)
SERINC1	ATF2(+)
SERTAD2	ATF2(+)
SESN1	ATF2(+)
SETD3	ATF2(+)
SF1	ATF2(+)
SF3B1	ATF2(+)
SH3YL1	ATF2(+)
SIRT1	ATF2(+)
SKAP2	ATF2(+)
SLC10A7	ATF2(+)
SLC11A2	ATF2(+)
SLC25A13	ATF2(+)
SLC25A36	ATF2(+)
SLC25A46	ATF2(+)
SLC30A9	ATF2(+)
SLC33A1	ATF2(+)
SLC35B3	ATF2(+)
SLC35F5	ATF2(+)
SLC38A6	ATF2(+)
SLC39A10	ATF2(+)
SLC9B1	ATF2(+)
SMAD2	ATF2(+)
SMAP1	ATF2(+)
SMARCA1	ATF2(+)
SMARCA5	ATF2(+)
SMARCAD1	ATF2(+)
SMARCAL1	ATF2(+)
SNAPC3	ATF2(+)
SND1	ATF2(+)
SNRK	ATF2(+)
SNX14	ATF2(+)
SNX2	ATF2(+)
SPAG9	ATF2(+)
SPATA6	ATF2(+)
SPOP	ATF2(+)
SPPL3	ATF2(+)
SPRED2	ATF2(+)
SPTBN1	ATF2(+)
SRBD1	ATF2(+)
SRP54	ATF2(+)
SRSF1	ATF2(+)
SRSF7	ATF2(+)
ST13	ATF2(+)
STAG2	ATF2(+)
STAMBP	ATF2(+)
STARD3NL	ATF2(+)
STK4	ATF2(+)
STRAP	ATF2(+)
STT3B	ATF2(+)
STX12	ATF2(+)
STX16	ATF2(+)
STX7	ATF2(+)
STXBP3	ATF2(+)
SUGT1	ATF2(+)
SUMO1	ATF2(+)
SUPV3L1	ATF2(+)
SUZ12	ATF2(+)
SWT1	ATF2(+)
SYNRG	ATF2(+)
TAF2	ATF2(+)
TAF3	ATF2(+)
TARDBP	ATF2(+)
TAX1BP1	ATF2(+)
TBC1D15	ATF2(+)
TBC1D23	ATF2(+)
TBCEL	ATF2(+)
TBRG1	ATF2(+)
TCP11L2	ATF2(+)
TDG	ATF2(+)
TDRD3	ATF2(+)
TET2	ATF2(+)
TEX10	ATF2(+)
TFB1M	ATF2(+)
TFG	ATF2(+)
THADA	ATF2(+)
THOC1	ATF2(+)
THUMPD2	ATF2(+)
TM9SF3	ATF2(+)
TMEM123	ATF2(+)
TMEM131	ATF2(+)
TMEM167A	ATF2(+)
TMEM260	ATF2(+)
TMEM263	ATF2(+)
TMEM267	ATF2(+)
TMEM39A	ATF2(+)
TMEM41B	ATF2(+)
TNKS2	ATF2(+)
TNPO1	ATF2(+)
TNRC6B	ATF2(+)
TOP1	ATF2(+)
TOR1AIP2	ATF2(+)
TPP2	ATF2(+)
TRA2A	ATF2(+)
TRAM1	ATF2(+)
TRAPPC8	ATF2(+)
TRUB1	ATF2(+)
TSC22D1	ATF2(+)
TSC22D2	ATF2(+)
TSEN15	ATF2(+)
TSNAX	ATF2(+)
TTBK2	ATF2(+)
TTC1	ATF2(+)
TTC14	ATF2(+)
TTC37	ATF2(+)
TUBE1	ATF2(+)
TUBGCP3	ATF2(+)
UBA3	ATF2(+)
UBA6	ATF2(+)
UBAP2L	ATF2(+)
UBE2B	ATF2(+)
UBE2D3	ATF2(+)
UBE2N	ATF2(+)
UBE4A	ATF2(+)
UBL3	ATF2(+)
UBLCP1	ATF2(+)
UBQLN1	ATF2(+)
UBR4	ATF2(+)
UFSP2	ATF2(+)
UQCRC2	ATF2(+)
URI1	ATF2(+)
USO1	ATF2(+)
USP14	ATF2(+)
USP38	ATF2(+)
USP48	ATF2(+)
VAPB	ATF2(+)
VMA21	ATF2(+)
VPS26A	ATF2(+)
VPS41	ATF2(+)
VPS50	ATF2(+)
VPS8	ATF2(+)
WDR19	ATF2(+)
WDR33	ATF2(+)
WDR35	ATF2(+)
WDR36	ATF2(+)
WDR43	ATF2(+)
WDR48	ATF2(+)
WDR75	ATF2(+)
XPO4	ATF2(+)
XPO7	ATF2(+)
XPOT	ATF2(+)
XRCC4	ATF2(+)
XRN2	ATF2(+)
YARS2	ATF2(+)
YTHDC1	ATF2(+)
YTHDC2	ATF2(+)
YTHDF3	ATF2(+)
YWHAG	ATF2(+)
YWHAQ	ATF2(+)
ZADH2	ATF2(+)
ZBTB10	ATF2(+)
ZBTB25	ATF2(+)
ZBTB44	ATF2(+)
ZC3H15	ATF2(+)
ZCCHC9	ATF2(+)
ZFAND6	ATF2(+)
ZFR	ATF2(+)
ZFX	ATF2(+)
ZNF146	ATF2(+)
ZNF207	ATF2(+)
ZNF277	ATF2(+)
ZNF280C	ATF2(+)
ZNF32	ATF2(+)
ZNF330	ATF2(+)
ZNF407	ATF2(+)
ZNF438	ATF2(+)
ZNF507	ATF2(+)
ZNF512	ATF2(+)
ZNF529	ATF2(+)
ZNF706	ATF2(+)
ZNF84	ATF2(+)
ZRANB3	ATF2(+)
ABCA1	ATF3(+)
ABCC5	ATF3(+)
ABHD11	ATF3(+)
ABHD5	ATF3(+)
ABI1	ATF3(+)
ACADVL	ATF3(+)
ACAT1	ATF3(+)
ACKR1	ATF3(+)
ACLY	ATF3(+)
ACOT9	ATF3(+)
ACOXL	ATF3(+)
ACTB	ATF3(+)
ACTG1	ATF3(+)
ACTN1	ATF3(+)
ACTN4	ATF3(+)
ACTR3	ATF3(+)
ADAM10	ATF3(+)
ADAM17	ATF3(+)
ADAMTS1	ATF3(+)
ADAMTSL4	ATF3(+)
ADGRE5	ATF3(+)
ADGRF4	ATF3(+)
ADIPOR2	ATF3(+)
ADM	ATF3(+)
AEBP1	ATF3(+)
AEN	ATF3(+)
AFF4	ATF3(+)
AGA	ATF3(+)
AGR2	ATF3(+)
AGR3	ATF3(+)
AGT	ATF3(+)
AK1	ATF3(+)
AKAP12	ATF3(+)
AKR1B1	ATF3(+)
AKR1C2	ATF3(+)
ALDH1A2	ATF3(+)
ALDH1A3	ATF3(+)
ALDH1L2	ATF3(+)
ALDH3A1	ATF3(+)
ALG2	ATF3(+)
ALPK2	ATF3(+)
ALX1	ATF3(+)
AMOTL2	ATF3(+)
AMPD1	ATF3(+)
ANAPC16	ATF3(+)
ANGPTL4	ATF3(+)
ANKRD28	ATF3(+)
ANKRD37	ATF3(+)
ANKRD6	ATF3(+)
ANKZF1	ATF3(+)
ANP32A	ATF3(+)
ANP32B	ATF3(+)
ANXA1	ATF3(+)
ANXA11	ATF3(+)
ANXA13	ATF3(+)
ANXA2	ATF3(+)
ANXA5	ATF3(+)
AP2M1	ATF3(+)
APOL6	ATF3(+)
AQP2	ATF3(+)
ARC	ATF3(+)
AREG	ATF3(+)
ARF1	ATF3(+)
ARF4	ATF3(+)
ARFRP1	ATF3(+)
ARG2	ATF3(+)
ARHGAP29	ATF3(+)
ARHGAP42	ATF3(+)
ARHGDIA	ATF3(+)
ARHGEF17	ATF3(+)
ARHGEF33	ATF3(+)
ARHGEF5	ATF3(+)
ARID1B	ATF3(+)
ARID3A	ATF3(+)
ARID3B	ATF3(+)
ARID5A	ATF3(+)
ARID5B	ATF3(+)
ARIH1	ATF3(+)
ARL5B	ATF3(+)
ARL8B	ATF3(+)
ARMC2	ATF3(+)
ARMCX3	ATF3(+)
ARRDC3	ATF3(+)
ARSB	ATF3(+)
ASCC3	ATF3(+)
ATE1	ATF3(+)
ATF3	ATF3(+)
ATF4	ATF3(+)
ATF5	ATF3(+)
ATF6	ATF3(+)
ATF7	ATF3(+)
ATG101	ATF3(+)
ATG13	ATF3(+)
ATG5	ATF3(+)
ATP2A2	ATF3(+)
ATP2B4	ATF3(+)
ATP6V1G1	ATF3(+)
ATP8B2	ATF3(+)
ATP9B	ATF3(+)
ATXN1	ATF3(+)
AVEN	ATF3(+)
AVPI1	ATF3(+)
AZIN1	ATF3(+)
B3GNT5	ATF3(+)
B4GALT1	ATF3(+)
BAG3	ATF3(+)
BAG6	ATF3(+)
BAIAP2	ATF3(+)
BBC3	ATF3(+)
BBS9	ATF3(+)
BCAR3	ATF3(+)
BCAS2	ATF3(+)
BCAT1	ATF3(+)
BCKDK	ATF3(+)
BCL10	ATF3(+)
BCL2L11	ATF3(+)
BCL2L2	ATF3(+)
BCL6	ATF3(+)
BCLAF1	ATF3(+)
BCO2	ATF3(+)
BFSP2	ATF3(+)
BGN	ATF3(+)
BHLHE40	ATF3(+)
BHLHE41	ATF3(+)
BICC1	ATF3(+)
BIN1	ATF3(+)
BIN3	ATF3(+)
BIRC2	ATF3(+)
BIRC3	ATF3(+)
BIRC7	ATF3(+)
BLOC1S6	ATF3(+)
BMP2	ATF3(+)
BMP6	ATF3(+)
BMP8B	ATF3(+)
BNIPL	ATF3(+)
BORCS5	ATF3(+)
BORCS6	ATF3(+)
BPGM	ATF3(+)
BRD2	ATF3(+)
BSCL2	ATF3(+)
BTAF1	ATF3(+)
BTG2	ATF3(+)
BTG3	ATF3(+)
BZW2	ATF3(+)
C16orf72	ATF3(+)
C18orf25	ATF3(+)
C19orf18	ATF3(+)
C1GALT1C1	ATF3(+)
C1QTNF1	ATF3(+)
C1R	ATF3(+)
C1S	ATF3(+)
C2orf81	ATF3(+)
C4orf3	ATF3(+)
C5orf46	ATF3(+)
C6orf132	ATF3(+)
CA12	ATF3(+)
CA3	ATF3(+)
CACNG4	ATF3(+)
CACTIN	ATF3(+)
CADPS2	ATF3(+)
CAGE1	ATF3(+)
CALCB	ATF3(+)
CALM2	ATF3(+)
CAPZA2	ATF3(+)
CASP10	ATF3(+)
CASP3	ATF3(+)
CAV1	ATF3(+)
CAV2	ATF3(+)
CBFA2T3	ATF3(+)
CBWD1	ATF3(+)
CBWD6	ATF3(+)
CBX4	ATF3(+)
CBX6	ATF3(+)
CCBE1	ATF3(+)
CCDC144A	ATF3(+)
CCDC190	ATF3(+)
CCDC22	ATF3(+)
CCDC91	ATF3(+)
CCL20	ATF3(+)
CCL27	ATF3(+)
CCL5	ATF3(+)
CCNA1	ATF3(+)
CCNC	ATF3(+)
CCND3	ATF3(+)
CCNL1	ATF3(+)
CCNL2	ATF3(+)
CCPG1	ATF3(+)
CCR10	ATF3(+)
CD27	ATF3(+)
CD276	ATF3(+)
CD300A	ATF3(+)
CD38	ATF3(+)
CD44	ATF3(+)
CD47	ATF3(+)
CD55	ATF3(+)
CD9	ATF3(+)
CDC42EP1	ATF3(+)
CDC42EP4	ATF3(+)
CDH3	ATF3(+)
CDHR2	ATF3(+)
CDK14	ATF3(+)
CDK16	ATF3(+)
CDK17	ATF3(+)
CDKAL1	ATF3(+)
CDKN2AIP	ATF3(+)
CDRT4	ATF3(+)
CDV3	ATF3(+)
CDYL	ATF3(+)
CEACAM21	ATF3(+)
CEBPB	ATF3(+)
CEBPD	ATF3(+)
CENPC	ATF3(+)
CEP128	ATF3(+)
CEP57	ATF3(+)
CEP85L	ATF3(+)
CFAP45	ATF3(+)
CFAP97	ATF3(+)
CFH	ATF3(+)
CFLAR	ATF3(+)
CHAC1	ATF3(+)
CHCHD1	ATF3(+)
CHD2	ATF3(+)
CHMP4B	ATF3(+)
CHODL	ATF3(+)
CHRNB1	ATF3(+)
CHST15	ATF3(+)
CHSY3	ATF3(+)
CIB1	ATF3(+)
CIB4	ATF3(+)
CIPC	ATF3(+)
CIRBP	ATF3(+)
CITED2	ATF3(+)
CLCF1	ATF3(+)
CLDN1	ATF3(+)
CLDN10	ATF3(+)
CLDN14	ATF3(+)
CLDN4	ATF3(+)
CLDN6	ATF3(+)
CLIC4	ATF3(+)
CLIC5	ATF3(+)
CLIP1	ATF3(+)
CLK1	ATF3(+)
CLPTM1L	ATF3(+)
CLSTN3	ATF3(+)
CMC4	ATF3(+)
CNN2	ATF3(+)
CNN3	ATF3(+)
CNTROB	ATF3(+)
COL12A1	ATF3(+)
COL17A1	ATF3(+)
COL23A1	ATF3(+)
COL4A1	ATF3(+)
COLGALT1	ATF3(+)
COPRS	ATF3(+)
COPS7A	ATF3(+)
COQ10B	ATF3(+)
COX5A	ATF3(+)
COX5B	ATF3(+)
COX6A1	ATF3(+)
COX7C	ATF3(+)
CP	ATF3(+)
CPEB2	ATF3(+)
CPEB4	ATF3(+)
CPNE8	ATF3(+)
CPVL	ATF3(+)
CRCT1	ATF3(+)
CREB5	ATF3(+)
CREBRF	ATF3(+)
CRELD1	ATF3(+)
CRIM1	ATF3(+)
CRISPLD1	ATF3(+)
CRISPLD2	ATF3(+)
CROCC	ATF3(+)
CRTC2	ATF3(+)
CRY1	ATF3(+)
CRYAB	ATF3(+)
CSAD	ATF3(+)
CSDE1	ATF3(+)
CSNK1G1	ATF3(+)
CSRNP1	ATF3(+)
CSTA	ATF3(+)
CTH	ATF3(+)
CTHRC1	ATF3(+)
CTNNAL1	ATF3(+)
CTR9	ATF3(+)
CTSB	ATF3(+)
CTSD	ATF3(+)
CTSV	ATF3(+)
CTSZ	ATF3(+)
CTTN	ATF3(+)
CUL7	ATF3(+)
CXCL1	ATF3(+)
CXCL17	ATF3(+)
CXCL2	ATF3(+)
CXCL3	ATF3(+)
CXCL6	ATF3(+)
CXCL8	ATF3(+)
CXCR2	ATF3(+)
CXXC1	ATF3(+)
CYBB	ATF3(+)
CYLD	ATF3(+)
CYP4F11	ATF3(+)
CYP51A1	ATF3(+)
CYSLTR1	ATF3(+)
CYSTM1	ATF3(+)
CYTIP	ATF3(+)
DAB1	ATF3(+)
DAND5	ATF3(+)
DAPK3	ATF3(+)
DCAF8	ATF3(+)
DCC	ATF3(+)
DCDC2	ATF3(+)
DCLK1	ATF3(+)
DCUN1D3	ATF3(+)
DDB1	ATF3(+)
DDHD1	ATF3(+)
DDIT3	ATF3(+)
DDIT4	ATF3(+)
DDT	ATF3(+)
DDX10	ATF3(+)
DDX3X	ATF3(+)
DDX41	ATF3(+)
DDX47	ATF3(+)
DDX6	ATF3(+)
DEAF1	ATF3(+)
DECR1	ATF3(+)
DEDD	ATF3(+)
DEF6	ATF3(+)
DENND1A	ATF3(+)
DENND1B	ATF3(+)
DENND2C	ATF3(+)
DENND3	ATF3(+)
DENND5A	ATF3(+)
DENND5B	ATF3(+)
DERL1	ATF3(+)
DHPS	ATF3(+)
DHRS1	ATF3(+)
DHRS7	ATF3(+)
DIAPH1	ATF3(+)
DIO1	ATF3(+)
DIO2	ATF3(+)
DKK1	ATF3(+)
DMRTA2	ATF3(+)
DNAJA1	ATF3(+)
DNAJA4	ATF3(+)
DNAJB1	ATF3(+)
DNAJB4	ATF3(+)
DNAJB9	ATF3(+)
DNAJC1	ATF3(+)
DNAJC22	ATF3(+)
DNAJC25	ATF3(+)
DNAJC3	ATF3(+)
DNTTIP1	ATF3(+)
DOCK8	ATF3(+)
DOK4	ATF3(+)
DPM3	ATF3(+)
DPP10	ATF3(+)
DRGX	ATF3(+)
DSG3	ATF3(+)
DSP	ATF3(+)
DSTN	ATF3(+)
DTX1	ATF3(+)
DUSP1	ATF3(+)
DUSP10	ATF3(+)
DUSP16	ATF3(+)
DUSP2	ATF3(+)
DUSP23	ATF3(+)
DUSP5	ATF3(+)
DUSP6	ATF3(+)
DUSP8	ATF3(+)
DVL2	ATF3(+)
DYNLL1	ATF3(+)
EDAR	ATF3(+)
EDEM1	ATF3(+)
EDN1	ATF3(+)
EDNRB	ATF3(+)
EFEMP1	ATF3(+)
EFNA1	ATF3(+)
EFNA5	ATF3(+)
EGR1	ATF3(+)
EGR2	ATF3(+)
EGR3	ATF3(+)
EHD2	ATF3(+)
EHD4	ATF3(+)
EIF2AK3	ATF3(+)
EIF2AK4	ATF3(+)
EIF3F	ATF3(+)
EIF4A1	ATF3(+)
EIF4A3	ATF3(+)
EIF5A	ATF3(+)
ELL	ATF3(+)
ELL2	ATF3(+)
ELMO2	ATF3(+)
ELOVL5	ATF3(+)
ELOVL7	ATF3(+)
EML3	ATF3(+)
EMP1	ATF3(+)
ENAH	ATF3(+)
ENO1	ATF3(+)
ENO2	ATF3(+)
EOMES	ATF3(+)
EPHA2	ATF3(+)
EPHA6	ATF3(+)
ERC1	ATF3(+)
ERCC1	ATF3(+)
ERN1	ATF3(+)
ERP29	ATF3(+)
ERP44	ATF3(+)
ERRFI1	ATF3(+)
ESCO2	ATF3(+)
ESD	ATF3(+)
ESF1	ATF3(+)
ESM1	ATF3(+)
ESR1	ATF3(+)
ESYT1	ATF3(+)
ESYT2	ATF3(+)
ETF1	ATF3(+)
ETS1	ATF3(+)
ETS2	ATF3(+)
ETV3	ATF3(+)
EXOSC5	ATF3(+)
EZR	ATF3(+)
F11R	ATF3(+)
F3	ATF3(+)
FA2H	ATF3(+)
FAAP20	ATF3(+)
FABP3	ATF3(+)
FADS3	ATF3(+)
FAM107A	ATF3(+)
FAM110C	ATF3(+)
FAM156A	ATF3(+)
FAM174A	ATF3(+)
FAM181A	ATF3(+)
FAM193B	ATF3(+)
FAM214A	ATF3(+)
FAM25A	ATF3(+)
FAM53C	ATF3(+)
FAM71A	ATF3(+)
FAM78A	ATF3(+)
FAM91A1	ATF3(+)
FANCD2OS	ATF3(+)
FAS	ATF3(+)
FASTK	ATF3(+)
FBP1	ATF3(+)
FBXL19	ATF3(+)
FBXO2	ATF3(+)
FBXO30	ATF3(+)
FBXW7	ATF3(+)
FCGR2B	ATF3(+)
FCRLA	ATF3(+)
FEM1A	ATF3(+)
FEM1C	ATF3(+)
FERMT2	ATF3(+)
FERMT3	ATF3(+)
FGF12	ATF3(+)
FGF13	ATF3(+)
FGF7	ATF3(+)
FGFBP1	ATF3(+)
FHL1	ATF3(+)
FICD	ATF3(+)
FIS1	ATF3(+)
FLI1	ATF3(+)
FLNA	ATF3(+)
FMO3	ATF3(+)
FMR1	ATF3(+)
FNDC3A	ATF3(+)
FNDC3B	ATF3(+)
FNDC4	ATF3(+)
FOLR3	ATF3(+)
FOS	ATF3(+)
FOSB	ATF3(+)
FOSL1	ATF3(+)
FOSL2	ATF3(+)
FOXL1	ATF3(+)
FOXO3	ATF3(+)
FRK	ATF3(+)
FSTL1	ATF3(+)
FSTL3	ATF3(+)
FTH1	ATF3(+)
FUCA1	ATF3(+)
FUT1	ATF3(+)
GABARAPL1	ATF3(+)
GABRG1	ATF3(+)
GADD45A	ATF3(+)
GADD45B	ATF3(+)
GALK2	ATF3(+)
GALNT15	ATF3(+)
GAS6	ATF3(+)
GBF1	ATF3(+)
GBP1	ATF3(+)
GBP2	ATF3(+)
GBP3	ATF3(+)
GBP6	ATF3(+)
GCKR	ATF3(+)
GCLC	ATF3(+)
GCLM	ATF3(+)
GDF7	ATF3(+)
GDPD2	ATF3(+)
GEM	ATF3(+)
GEMIN8	ATF3(+)
GFPT2	ATF3(+)
GLB1L3	ATF3(+)
GLCCI1	ATF3(+)
GLOD4	ATF3(+)
GLUD1	ATF3(+)
GLUL	ATF3(+)
GMDS	ATF3(+)
GMEB2	ATF3(+)
GMPPA	ATF3(+)
GNAI3	ATF3(+)
GNAL	ATF3(+)
GNG5	ATF3(+)
GNG8	ATF3(+)
GNGT2	ATF3(+)
GNL1	ATF3(+)
GOLGA6L9	ATF3(+)
GOLGA8N	ATF3(+)
GOLGA8O	ATF3(+)
GOLPH3	ATF3(+)
GOLT1B	ATF3(+)
GORASP2	ATF3(+)
GPBP1	ATF3(+)
GPC4	ATF3(+)
GPIHBP1	ATF3(+)
GPLD1	ATF3(+)
GPR132	ATF3(+)
GPR176	ATF3(+)
GPRC5A	ATF3(+)
GPX4	ATF3(+)
GRHL3	ATF3(+)
GRIP1	ATF3(+)
GRN	ATF3(+)
GSG1L2	ATF3(+)
GSK3A	ATF3(+)
GSTA3	ATF3(+)
GSTP1	ATF3(+)
GTF2A1	ATF3(+)
GTF2B	ATF3(+)
GTF2F2	ATF3(+)
GYS1	ATF3(+)
HAMP	ATF3(+)
HAS1	ATF3(+)
HAS3	ATF3(+)
HAUS4	ATF3(+)
HBEGF	ATF3(+)
HBM	ATF3(+)
HCAR2	ATF3(+)
HDAC9	ATF3(+)
HDLBP	ATF3(+)
HECA	ATF3(+)
HEMGN	ATF3(+)
HERPUD1	ATF3(+)
HEXIM1	ATF3(+)
HEY2	ATF3(+)
HINFP	ATF3(+)
HIVEP1	ATF3(+)
HIVEP2	ATF3(+)
HK2	ATF3(+)
HM13	ATF3(+)
HMCES	ATF3(+)
HMGCS1	ATF3(+)
HMGN2	ATF3(+)
HMOX1	ATF3(+)
HNRNPA2B1	ATF3(+)
HNRNPAB	ATF3(+)
HNRNPC	ATF3(+)
HNRNPDL	ATF3(+)
HNRNPH1	ATF3(+)
HNRNPM	ATF3(+)
HNRNPU	ATF3(+)
HOMER1	ATF3(+)
HPCA	ATF3(+)
HPCAL4	ATF3(+)
HRC	ATF3(+)
HS3ST3A1	ATF3(+)
HS6ST1	ATF3(+)
HS6ST2	ATF3(+)
HSD3B7	ATF3(+)
HSF2BP	ATF3(+)
HSP90AB1	ATF3(+)
HSPA5	ATF3(+)
HSPA6	ATF3(+)
HSPA9	ATF3(+)
HSPB1	ATF3(+)
HSPB3	ATF3(+)
HSPB8	ATF3(+)
HSPD1	ATF3(+)
HSPH1	ATF3(+)
HTATIP2	ATF3(+)
HYOU1	ATF3(+)
ID3	ATF3(+)
IER2	ATF3(+)
IFFO1	ATF3(+)
IFFO2	ATF3(+)
IFI27L2	ATF3(+)
IFITM10	ATF3(+)
IFRD1	ATF3(+)
IFT43	ATF3(+)
IFT57	ATF3(+)
IGF2BP2	ATF3(+)
IGFBP1	ATF3(+)
IGFBP2	ATF3(+)
IGFBP3	ATF3(+)
IGSF8	ATF3(+)
IKBIP	ATF3(+)
IKBKG	ATF3(+)
IL10	ATF3(+)
IL11	ATF3(+)
IL18R1	ATF3(+)
IL1A	ATF3(+)
IL1R1	ATF3(+)
IL1RL1	ATF3(+)
IL20	ATF3(+)
IL24	ATF3(+)
IL31RA	ATF3(+)
IL32	ATF3(+)
IL4I1	ATF3(+)
IMPDH1	ATF3(+)
IMPG1	ATF3(+)
INHBA	ATF3(+)
INO80	ATF3(+)
INPP4A	ATF3(+)
INSC	ATF3(+)
INSIG1	ATF3(+)
INSIG2	ATF3(+)
INTS2	ATF3(+)
IRF1	ATF3(+)
IRF4	ATF3(+)
IRF6	ATF3(+)
IRS2	ATF3(+)
ISCU	ATF3(+)
ITGA5	ATF3(+)
ITGAV	ATF3(+)
ITGB3	ATF3(+)
ITGB8	ATF3(+)
ITIH5	ATF3(+)
ITPKC	ATF3(+)
ITPRIP	ATF3(+)
IVL	ATF3(+)
IVNS1ABP	ATF3(+)
IWS1	ATF3(+)
JAG2	ATF3(+)
JDP2	ATF3(+)
JMJD6	ATF3(+)
JMY	ATF3(+)
JOSD1	ATF3(+)
JUN	ATF3(+)
JUNB	ATF3(+)
JUND	ATF3(+)
KANSL1	ATF3(+)
KAT2A	ATF3(+)
[truncated: 180,905 more rows]

## Sheet: S4b_diff_regulons_T_vs_Other_T
cell_group_1	Regulon	Regulon_Score_group1	Regulon_Score_group2	pvalue	Score_diff	FDR	cell_group_2
SKCM	PKNOX2(+)	0.210719	0.060886	1.98224e-285	0.149833	9.96781e-284	Other_cancers
SKCM	CUX2(+)	0.187209	0.0961728	4.27674e-159	0.0910363	8.3634e-158	Other_cancers
SKCM	MITF(+)	0.291443	0.216049	1.80347e-254	0.0753935	7.93528e-253	Other_cancers
SKCM	SOX10(+)	0.198665	0.126106	0	0.0725596	0	Other_cancers
SKCM	MXI1(+)	0.311875	0.240888	8.17913e-288	0.0709868	4.79842e-286	Other_cancers
SKCM	LEF1(+)	0.136347	0.070045	0	0.0663021	0	Other_cancers
SKCM	FOXB1(+)	0.069704	0.00900553	0	0.0606984	0	Other_cancers
SKCM	RUNX2(+)	0.0901938	0.0378582	1.30941e-212	0.0523356	3.84095e-211	Other_cancers
SKCM	TWIST1(+)	0.0892448	0.0369605	0	0.0522843	0	Other_cancers
SKCM	BHLHE22(+)	0.0660657	0.0159234	0	0.0501423	0	Other_cancers
SKCM	E2F3(+)	0.459249	0.410539	1.36603e-107	0.0487101	1.14487e-106	Other_cancers
SKCM	STAT1(+)	0.257733	0.211595	9.4457e-230	0.0461381	3.02262e-228	Other_cancers
SKCM	ETS1(+)	0.285403	0.241554	1.54726e-185	0.0438488	3.6309e-184	Other_cancers
SKCM	MEF2A(+)	0.23052	0.186928	1.0865e-40	0.0435922	3.90253e-40	Other_cancers
SKCM	ELF1(+)	0.48559	0.442516	3.57952e-84	0.0430748	2.13558e-83	Other_cancers
SKCM	NR2C2(+)	0.299477	0.258766	2.76516e-117	0.0407109	2.56141e-116	Other_cancers
SKCM	MAX(+)	0.205665	0.168283	4.33811e-201	0.0373819	1.09072e-199	Other_cancers
SKCM	CREB1(+)	0.267682	0.231435	1.74104e-129	0.0362468	2.04283e-128	Other_cancers
SKCM	LHX9(+)	0.0417426	0.00961389	1.35054e-167	0.0321287	2.79641e-166	Other_cancers
SKCM	TEAD1(+)	0.199679	0.169698	5.79338e-36	0.0299809	1.88821e-35	Other_cancers
SKCM	ATF6(+)	0.283324	0.255258	8.65886e-88	0.0280661	5.75079e-87	Other_cancers
SKCM	ZEB1(+)	0.199142	0.171935	6.78414e-143	0.027207	1.13715e-141	Other_cancers
SKCM	NRF1(+)	0.313617	0.286611	3.01926e-57	0.0270061	1.31207e-56	Other_cancers
SKCM	EN2(+)	0.0271756	0.00183579	2.29687e-205	0.0253398	6.21921e-204	Other_cancers
SKCM	EGR4(+)	0.0432975	0.0202606	1.6559e-25	0.0230369	4.34982e-25	Other_cancers
SKCM	ETV5(+)	0.0563483	0.0342468	7.4288e-248	0.0221015	2.90549e-246	Other_cancers
SKCM	E2F7(+)	0.169528	0.147662	5.78192e-125	0.0218655	6.16738e-124	Other_cancers
SKCM	ELK4(+)	0.205697	0.183981	9.67709e-93	0.0217159	6.9517e-92	Other_cancers
SKCM	HOXD13(+)	0.0254956	0.00579321	1.49503e-141	0.0197024	2.39205e-140	Other_cancers
SKCM	ATF2(+)	0.116439	0.0974607	2.01256e-130	0.0189785	2.44283e-129	Other_cancers
SKCM	STAT2(+)	0.115691	0.0984896	8.89905e-137	0.0172009	1.20479e-135	Other_cancers
SKCM	RFX3(+)	0.344169	0.327209	7.79539e-31	0.0169603	2.28665e-30	Other_cancers
SKCM	NFATC2(+)	0.0630671	0.0467814	3.12879e-118	0.0162856	3.05926e-117	Other_cancers
SKCM	RUNX3(+)	0.048635	0.0323755	3.45002e-242	0.0162595	1.21441e-240	Other_cancers
SKCM	LHX2(+)	0.0656155	0.0494974	1.05888e-110	0.0161181	9.3181e-110	Other_cancers
SKCM	CENPB(+)	0.0628749	0.0474811	2.19456e-06	0.0153938	3.46406e-06	Other_cancers
SKCM	SOX18(+)	0.0218661	0.00690582	7.47093e-60	0.0149603	3.55374e-59	Other_cancers
SKCM	OTX2(+)	0.0543494	0.0405912	5.19883e-40	0.0137582	1.84847e-39	Other_cancers
SKCM	SOX4(+)	0.0700802	0.0571172	1.08687e-130	0.012963	1.36636e-129	Other_cancers
SKCM	DLX5(+)	0.0271834	0.0143941	2.83635e-35	0.0127894	8.91423e-35	Other_cancers
SKCM	TFEC(+)	0.0720451	0.0593942	1.56407e-127	0.0126508	1.72047e-126	Other_cancers
SKCM	FLI1(+)	0.197565	0.184965	3.57568e-122	0.0125998	3.70188e-121	Other_cancers
SKCM	GABPA(+)	0.0718809	0.060057	5.50399e-99	0.0118239	4.30534e-98	Other_cancers
SKCM	E2F6(+)	0.0775303	0.0659712	2.0039e-66	0.0115592	1.00767e-65	Other_cancers
SKCM	ARNT(+)	0.0833693	0.0720583	4.23776e-85	0.011311	2.617e-84	Other_cancers
SKCM	GLI2(+)	0.0828876	0.0715814	2.76341e-11	0.0113062	5.404e-11	Other_cancers
SKCM	MSX1(+)	0.0377716	0.0266214	8.54493e-100	0.0111502	6.83594e-99	Other_cancers
SKCM	SP3(+)	0.101091	0.089947	7.13379e-65	0.011144	3.53675e-64	Other_cancers
SKCM	TFAP2C(+)	0.0683444	0.057223	9.05235e-59	0.0111214	4.08516e-58	Other_cancers
SKCM	TCF12(+)	0.104209	0.0936924	1.73387e-22	0.0105167	4.32853e-22	Other_cancers
SKCM	PAX5(+)	0.118521	0.108495	2.69962e-82	0.0100258	1.58377e-81	Other_cancers
SKCM	SOX8(+)	0.0493627	0.0394928	1.91955e-184	0.00986987	4.22301e-183	Other_cancers
SKCM	NEUROD2(+)	0.0253802	0.0157315	7.11686e-86	0.00964871	4.47345e-85	Other_cancers
SKCM	ETV4(+)	0.0515008	0.0419369	2.2625e-141	0.00956387	3.46261e-140	Other_cancers
SKCM	SP4(+)	0.041062	0.0317807	4.60328e-110	0.00928132	3.95209e-109	Other_cancers
SKCM	NKX6-2(+)	0.0514247	0.0430704	1.80156e-87	0.00835433	1.17435e-86	Other_cancers
SKCM	SREBF2(+)	0.395255	0.387101	0.00414062	0.00815394	0.00547932	Other_cancers
SKCM	MYBL1(+)	0.117634	0.110008	2.58579e-41	0.00762549	9.58103e-41	Other_cancers
SKCM	TFEB(+)	0.0641709	0.0566926	1.6739e-59	0.00747829	7.75281e-59	Other_cancers
SKCM	BACH2(+)	0.0580235	0.0506165	5.94361e-81	0.007407	3.37444e-80	Other_cancers
SKCM	SCRT1(+)	0.0228971	0.0159545	5.25783e-07	0.00694259	8.60816e-07	Other_cancers
SKCM	IKZF1(+)	0.191756	0.185126	2.85355e-59	0.00662951	1.30448e-58	Other_cancers
SKCM	EGR3(+)	0.0203552	0.0139589	4.79175e-18	0.00639629	1.13201e-17	Other_cancers
SKCM	MLX(+)	0.0162873	0.00991057	7.49071e-43	0.00637677	2.80503e-42	Other_cancers
SKCM	TBX3(+)	0.0188567	0.0126001	6.98511e-21	0.00625658	1.6957e-20	Other_cancers
SKCM	ELF2(+)	0.105524	0.0993114	9.36947e-15	0.00621272	2.03583e-14	Other_cancers
SKCM	TCF21(+)	0.0777805	0.071626	1.62843e-09	0.00615454	2.95467e-09	Other_cancers
SKCM	PBX3(+)	0.0935912	0.0878076	1.90583e-13	0.00578361	3.99316e-13	Other_cancers
SKCM	MYCN(+)	0.026335	0.0208273	7.72131e-87	0.00550777	4.94164e-86	Other_cancers
SKCM	MYC(+)	0.176809	0.171848	2.24245e-12	0.00496136	4.45956e-12	Other_cancers
SKCM	ETV6(+)	0.19204	0.187242	0.000736378	0.00479756	0.00103269	Other_cancers
SKCM	FOXC2(+)	0.0104457	0.00599644	1.72101e-21	0.00444927	4.23632e-21	Other_cancers
SKCM	YY1(+)	0.146119	0.141763	1.64676e-10	0.00435673	3.06698e-10	Other_cancers
SKCM	ELK3(+)	0.164133	0.159812	1.21064e-35	0.00432102	3.87406e-35	Other_cancers
SKCM	NFYA(+)	0.0300221	0.0258173	7.73157e-24	0.00420482	2.00111e-23	Other_cancers
SKCM	USF2(+)	0.0173826	0.0132117	3.15361e-09	0.00417096	5.57825e-09	Other_cancers
SKCM	ETV3(+)	0.0373125	0.0334555	8.15359e-35	0.00385697	2.5176e-34	Other_cancers
SKCM	HOXB13(+)	0.00985481	0.00602882	2.17715e-12	0.00382599	4.3543e-12	Other_cancers
SKCM	TFAP2B(+)	0.11155	0.108015	2.36454e-07	0.00353525	3.96342e-07	Other_cancers
SKCM	ZBTB26(+)	0.0102559	0.00672192	0.00546793	0.00353394	0.00712856	Other_cancers
SKCM	TLX2(+)	0.00888068	0.00538564	0.000478735	0.00349504	0.000682246	Other_cancers
SKCM	IRF2(+)	0.0920499	0.0888567	1.35584e-12	0.00319321	2.74284e-12	Other_cancers
SKCM	TBX21(+)	0.00797041	0.00486964	7.04987e-17	0.00310077	1.62193e-16	Other_cancers
SKCM	ETV2(+)	0.0205546	0.0176816	9.61986e-70	0.00287301	4.97969e-69	Other_cancers
SKCM	CREM(+)	0.0482891	0.0454862	3.69722e-14	0.00280286	7.88739e-14	Other_cancers
SKCM	MYB(+)	0.0988588	0.0963806	1.82769e-09	0.00247824	3.28238e-09	Other_cancers
SKCM	SPIC(+)	0.0401965	0.0378535	8.03733e-07	0.00234301	1.29777e-06	Other_cancers
SKCM	FOXD2(+)	0.00748067	0.00549338	4.1069e-06	0.00198729	6.3684e-06	Other_cancers
SKCM	GATA1(+)	0.0184111	0.0164733	1.77228e-17	0.00193778	4.1314e-17	Other_cancers
SKCM	SPI1(+)	0.0325364	0.0306844	2.97971e-51	0.00185196	1.2196e-50	Other_cancers
SKCM	ERG(+)	0.0441959	0.0426779	0.00035919	0.00151804	0.000513962	Other_cancers
SKCM	MLXIPL(+)	0.0773592	0.0759065	0.00354206	0.00145263	0.0047407	Other_cancers
SKCM	REST(+)	0.068425	0.0671537	0.00157185	0.00127128	0.00215288	Other_cancers
SKCM	GSC(+)	0.00501388	0.00375083	0.0026665	0.00126304	0.00359619	Other_cancers
SKCM	PITX3(+)	0.0144197	0.0131679	0.00100457	0.00125184	0.00139766	Other_cancers
SKCM	IRF9(+)	0.0230494	0.0219277	6.21982e-14	0.00112174	1.3189e-13	Other_cancers
SKCM	HES6(+)	0.00570684	0.00472309	0.140047	0.000983747	0.167676	Other_cancers
SKCM	HES7(+)	0.00765236	0.00671911	0.408292	0.000933245	0.446332	Other_cancers
SKCM	CLOCK(+)	0.125241	0.124345	0.693369	0.000895935	0.722089	Other_cancers
SKCM	HOXA6(+)	0.0123032	0.0114201	0.00743137	0.000883124	0.00958184	Other_cancers
SKCM	NKX6-1(+)	0.00143355	0.000625035	9.25022e-06	0.000808511	1.41569e-05	Other_cancers
SKCM	MSC(+)	0.00476608	0.00400391	0.000665354	0.000762168	0.000936818	Other_cancers
SKCM	BATF(+)	0.0371808	0.0364443	0.000210008	0.000736536	0.000304209	Other_cancers
SKCM	SRF(+)	0.0235583	0.0228323	0.319628	0.000726033	0.356042	Other_cancers
SKCM	NHLH1(+)	0.00351362	0.00288705	0.212746	0.000626569	0.245526	Other_cancers
SKCM	OSR2(+)	0.00579801	0.00526986	0.798639	0.000528142	0.821991	Other_cancers
SKCM	NR2F2(+)	0.0188276	0.018338	0.550544	0.000489614	0.585472	Other_cancers
SKCM	KLF9(+)	0.0571622	0.0567076	9.33744e-06	0.000454667	1.42285e-05	Other_cancers
SKCM	HOXD4(+)	0.00406818	0.00374639	0.457427	0.000321794	0.493909	Other_cancers
SKCM	TCF7L1(+)	0.0693681	0.069117	3.44244e-05	0.000251097	5.13449e-05	Other_cancers
SKCM	PHOX2A(+)	0.00182259	0.00157286	0.597304	0.000249725	0.629494	Other_cancers
SKCM	CDX1(+)	0.0202746	0.0200558	0.012787	0.000218809	0.0161907	Other_cancers
SKCM	TLX1(+)	0.00316773	0.00300011	0.190339	0.000167617	0.222589	Other_cancers
SKCM	PAX7(+)	0.00750521	0.00734323	0.824517	0.000161984	0.843692	Other_cancers
SKCM	TP53(+)	0.0220672	0.0219451	0.225648	0.000122102	0.258723	Other_cancers
SKCM	KLF11(+)	0.0126806	0.0125671	0.23532	0.000113493	0.268067	Other_cancers
SKCM	NFYB(+)	0.0156423	0.0156246	1.23506e-06	1.77016e-05	1.98512e-06	Other_cancers
SKCM	TBX4(+)	0.00252742	0.00252441	0.402482	3.01022e-06	0.441351	Other_cancers
SKCM	KLF16(+)	0.0191089	0.0191103	0.0120432	-1.48109e-06	0.015304	Other_cancers
SKCM	HOXA2(+)	0.0102345	0.0104085	0.378631	-0.000173939	0.4178	Other_cancers
SKCM	RORC(+)	0.000874807	0.00105378	0.198193	-0.000178975	0.230244	Other_cancers
SKCM	FOXD1(+)	0.00126556	0.00151282	0.820664	-0.000247254	0.842198	Other_cancers
SKCM	EOMES(+)	0.00413632	0.00441105	0.553985	-0.000274732	0.587358	Other_cancers
SKCM	VAX1(+)	0.00217526	0.0024885	0.38648	-0.000313244	0.425128	Other_cancers
SKCM	TCF7(+)	0.00745349	0.00784722	0.971881	-0.00039373	0.971881	Other_cancers
SKCM	ZNF143(+)	0.0418329	0.0422676	0.499842	-0.000434727	0.534786	Other_cancers
SKCM	MSX2(+)	0.000217611	0.000671265	0.528057	-0.000453654	0.563261	Other_cancers
SKCM	TAL1(+)	0.00448685	0.0049646	0.330428	-0.000477748	0.366911	Other_cancers
SKCM	ZNF740(+)	0.0015681	0.0020705	0.851957	-0.000502399	0.869243	Other_cancers
SKCM	ZNF354C(+)	0.00313024	0.00363594	0.6392	-0.000505702	0.669638	Other_cancers
SKCM	CTCFL(+)	0.0392179	0.0398347	0.473464	-0.000616729	0.508107	Other_cancers
SKCM	ERF(+)	0.0350599	0.0357223	0.724149	-0.000662417	0.749707	Other_cancers
SKCM	LMX1B(+)	0.0147517	0.0154676	0.00107381	-0.000715877	0.00148228	Other_cancers
SKCM	PAX6(+)	0.0526205	0.0533709	0.287213	-0.000750474	0.321972	Other_cancers
SKCM	DRGX(+)	0.0012756	0.00210491	0.10124	-0.000829308	0.122462	Other_cancers
SKCM	TFE3(+)	0.00182948	0.00266823	0.131536	-0.000838748	0.158023	Other_cancers
SKCM	RFX5(+)	0.00531521	0.00618063	0.306145	-0.000865419	0.342105	Other_cancers
SKCM	HOXC9(+)	0.0023355	0.00326717	0.411308	-0.000931676	0.448237	Other_cancers
SKCM	VAX2(+)	0.0519061	0.052912	0.447406	-0.00100588	0.484575	Other_cancers
SKCM	HOXC8(+)	0.00216628	0.00323326	0.0764378	-0.00106698	0.0927796	Other_cancers
SKCM	POU3F4(+)	0.00240949	0.0034936	0.21344	-0.00108411	0.245526	Other_cancers
SKCM	HOXD11(+)	0.00257187	0.00370026	0.0143158	-0.00112839	0.0179971	Other_cancers
SKCM	ELK1(+)	0.0121431	0.0132767	1.62462e-05	-0.00113354	2.45435e-05	Other_cancers
SKCM	POU6F1(+)	0.00273162	0.00387049	0.0368534	-0.00113887	0.0453581	Other_cancers
SKCM	HINFP(+)	0.0038	0.0049775	0.230666	-0.0011775	0.263619	Other_cancers
SKCM	MAFG(+)	0.0204931	0.0216819	0.184686	-0.00118877	0.216699	Other_cancers
SKCM	FOXN3(+)	0.0927025	0.0938983	0.970678	-0.00119581	0.971881	Other_cancers
SKCM	HOXA7(+)	0.0114838	0.0127029	0.257816	-0.00121909	0.291805	Other_cancers
SKCM	MEIS3(+)	0.01291	0.0142446	1.00863e-08	-0.00133457	1.75761e-08	Other_cancers
SKCM	TBR1(+)	0.00159859	0.00300023	0.0342437	-0.00140163	0.0422939	Other_cancers
SKCM	E2F4(+)	0.0288802	0.0302865	0.438594	-0.00140626	0.476497	Other_cancers
SKCM	ZBTB14(+)	0.001603	0.00302339	0.00400545	-0.00142039	0.00534061	Other_cancers
SKCM	GLIS2(+)	0.00104461	0.00250552	0.17273	-0.0014609	0.203347	Other_cancers
SKCM	HOXA10(+)	0.0131715	0.0146867	9.02416e-05	-0.00151517	0.000131805	Other_cancers
SKCM	GCM1(+)	0.0154111	0.0169718	0.00524278	-0.00156074	0.00686045	Other_cancers
SKCM	HOXC10(+)	0.00834499	0.00992303	0.00452162	-0.00157805	0.00593885	Other_cancers
SKCM	POU4F1(+)	0.000323291	0.00190711	0.00196624	-0.00158382	0.00267227	Other_cancers
SKCM	TBX5(+)	0.000733816	0.00232229	0.0013053	-0.00158848	0.00179479	Other_cancers
SKCM	TFAP2E(+)	0.00104734	0.00264588	0.000337702	-0.00159854	0.000485188	Other_cancers
SKCM	SOX2(+)	0.0599341	0.0615698	0.46416	-0.00163565	0.499646	Other_cancers
SKCM	HOXA9(+)	0.0191159	0.0207704	0.0220528	-0.0016545	0.0275269	Other_cancers
SKCM	SP8(+)	0.0028311	0.00452001	0.00637417	-0.00168891	0.00824892	Other_cancers
SKCM	HLF(+)	0.00485048	0.00655179	5.30127e-05	-0.00170131	7.84054e-05	Other_cancers
SKCM	HOXA1(+)	0.0116823	0.0134017	0.00026123	-0.00171936	0.000376857	Other_cancers
SKCM	TFAP4(+)	0.00150116	0.00324455	0.0590801	-0.0017434	0.0722091	Other_cancers
SKCM	CEBPG(+)	0.0165608	0.0183728	0.569756	-0.00181196	0.602264	Other_cancers
SKCM	KLF2(+)	0.0319572	0.0337702	0.868492	-0.00181307	0.883552	Other_cancers
SKCM	THAP11(+)	0.0137742	0.0156226	2.50688e-05	-0.00184843	3.77103e-05	Other_cancers
SKCM	NKX2-3(+)	0.00897161	0.0108251	0.213182	-0.00185345	0.245526	Other_cancers
SKCM	NR1D1(+)	0.00665362	0.00853953	3.43668e-06	-0.0018859	5.3527e-06	Other_cancers
SKCM	IRF8(+)	0.0691962	0.0711371	6.70386e-29	-0.00194096	1.90303e-28	Other_cancers
SKCM	CEBPA(+)	0.00122516	0.00322147	3.16116e-06	-0.00199631	4.94546e-06	Other_cancers
SKCM	REL(+)	0.084559	0.0866188	0.19222	-0.00205978	0.224044	Other_cancers
SKCM	GATA2(+)	0.0264075	0.0284716	0.00626682	-0.00206408	0.00813993	Other_cancers
SKCM	HOXA5(+)	0.00639229	0.00845709	1.0014e-05	-0.0020648	1.51936e-05	Other_cancers
SKCM	ZBTB12(+)	0.00118827	0.00328036	0.0452064	-0.00209209	0.0554448	Other_cancers
SKCM	RELA(+)	0.0248571	0.0270102	0.162485	-0.00215315	0.191929	Other_cancers
SKCM	NFE2(+)	0.017101	0.0192636	1.56892e-06	-0.00216257	2.48766e-06	Other_cancers
SKCM	TBX6(+)	0.00324826	0.0054769	0.00332241	-0.00222864	0.0044637	Other_cancers
SKCM	ASCL1(+)	0.0256562	0.0279474	0.0106238	-0.00229128	0.0135984	Other_cancers
SKCM	OTX1(+)	0.00372222	0.00602441	0.0128614	-0.00230219	0.0162266	Other_cancers
SKCM	HOXB2(+)	0.00663644	0.0090547	0.347406	-0.00241826	0.38455	Other_cancers
SKCM	HOXC11(+)	0.000894728	0.00337932	1.02864e-15	-0.00248459	2.32103e-15	Other_cancers
SKCM	MEOX1(+)	0.0158018	0.0183061	0.700872	-0.0025043	0.727749	Other_cancers
SKCM	MAFK(+)	0.0351832	0.0377045	0.69129	-0.00252133	0.722059	Other_cancers
SKCM	SP2(+)	0.0159003	0.0185141	5.60916e-17	-0.00261387	1.29896e-16	Other_cancers
SKCM	EGR2(+)	0.0173841	0.0200663	7.24209e-08	-0.00268214	1.21972e-07	Other_cancers
SKCM	PAX4(+)	0.0224163	0.0251405	0.0261066	-0.00272418	0.0323574	Other_cancers
SKCM	NFKB1(+)	0.0850844	0.0879373	0.269037	-0.00285281	0.302559	Other_cancers
SKCM	MYBL2(+)	0.0524823	0.055432	0.0259214	-0.00294969	0.0322414	Other_cancers
SKCM	MNX1(+)	0.00181913	0.00488552	2.40628e-14	-0.00306639	5.19638e-14	Other_cancers
SKCM	ATF4(+)	0.0299187	0.0330356	2.71798e-07	-0.00311685	4.53425e-07	Other_cancers
SKCM	IRF7(+)	0.0205391	0.0237179	0.00164359	-0.00317882	0.00224241	Other_cancers
SKCM	KLF15(+)	0.0211231	0.0243971	2.59692e-06	-0.00327395	4.08087e-06	Other_cancers
SKCM	POU3F2(+)	0.0105412	0.0138697	2.9722e-10	-0.00332852	5.44903e-10	Other_cancers
SKCM	TCF3(+)	0.0141172	0.0174707	0.961228	-0.00335347	0.96949	Other_cancers
SKCM	ZNF341(+)	0.00933791	0.0126982	9.78643e-14	-0.00336033	2.06277e-13	Other_cancers
SKCM	NR1I2(+)	0.0289734	0.0323358	3.15462e-05	-0.00336242	4.72521e-05	Other_cancers
SKCM	HOXD9(+)	0.00354018	0.00702747	2.40852e-09	-0.00348729	4.30354e-09	Other_cancers
SKCM	ZNF274(+)	0.0436519	0.0471443	2.77751e-13	-0.00349243	5.7851e-13	Other_cancers
SKCM	THAP1(+)	0.0121198	0.0156492	0.239523	-0.00352938	0.271975	Other_cancers
SKCM	SIX2(+)	0.00325774	0.00687173	3.25777e-10	-0.00361399	5.94164e-10	Other_cancers
SKCM	HOXB9(+)	0.0255716	0.0292517	2.48273e-10	-0.00368019	4.59959e-10	Other_cancers
SKCM	MEF2D(+)	0.0350064	0.0386881	1.64599e-09	-0.00368163	2.97122e-09	Other_cancers
SKCM	GATA6(+)	0.0396924	0.0435626	0.00205458	-0.00387013	0.00278159	Other_cancers
SKCM	E2F8(+)	0.0644454	0.0684536	0.634115	-0.00400815	0.666294	Other_cancers
SKCM	NR2F6(+)	0.0141242	0.0182963	0.000483944	-0.00417216	0.000686888	Other_cancers
SKCM	RFX4(+)	0.0306115	0.0347934	3.43893e-13	-0.00418183	7.07897e-13	Other_cancers
SKCM	RORB(+)	0.0391283	0.0433263	0.162355	-0.004198	0.191929	Other_cancers
SKCM	E2F1(+)	0.08799	0.0924191	0.0191778	-0.00442912	0.0240234	Other_cancers
SKCM	FOXI1(+)	0.0206335	0.0251108	1.45902e-06	-0.0044773	2.32386e-06	Other_cancers
SKCM	RFX1(+)	0.0192541	0.0237427	9.39795e-33	-0.00448856	2.82742e-32	Other_cancers
SKCM	ZBTB7B(+)	0.0201182	0.0247277	8.72243e-25	-0.00460949	2.27429e-24	Other_cancers
SKCM	NR1I3(+)	0.00921243	0.0140204	0.126738	-0.00480798	0.15278	Other_cancers
SKCM	SOX14(+)	0.0011849	0.00607668	5.14294e-05	-0.00489179	7.63846e-05	Other_cancers
SKCM	POU3F3(+)	0.0168987	0.0217927	0.968104	-0.00489393	0.971881	Other_cancers
SKCM	LMX1A(+)	0.0225261	0.0274954	0.00015351	-0.00496923	0.000223287	Other_cancers
SKCM	ZNF384(+)	0.040483	0.0455819	4.54555e-11	-0.00509891	8.69584e-11	Other_cancers
SKCM	ZSCAN4(+)	0.00196316	0.0070639	6.86392e-13	-0.00510074	1.40471e-12	Other_cancers
SKCM	HOXB5(+)	0.0183837	0.0235315	1.39984e-15	-0.00514782	3.1385e-15	Other_cancers
SKCM	CREB3(+)	0.0155074	0.0207072	3.78895e-07	-0.00519987	6.26154e-07	Other_cancers
SKCM	HOXB8(+)	0.00213539	0.00734269	2.60071e-08	-0.0052073	4.46561e-08	Other_cancers
SKCM	JDP2(+)	0.0248117	0.030038	2.81029e-33	-0.00522637	8.52778e-33	Other_cancers
SKCM	HES5(+)	0.00184349	0.0070955	1.85264e-15	-0.00525201	4.12739e-15	Other_cancers
SKCM	TFDP1(+)	0.221922	0.227197	0.785034	-0.00527533	0.810357	Other_cancers
SKCM	IRF4(+)	0.0792918	0.0846869	0.874909	-0.0053951	0.887516	Other_cancers
SKCM	PAX1(+)	0.00609873	0.0115037	0.0042665	-0.00540502	0.00562475	Other_cancers
SKCM	HOXB7(+)	0.015152	0.0208721	1.69382e-11	-0.00572008	3.33086e-11	Other_cancers
SKCM	PPARG(+)	0.0763595	0.0821467	0.143369	-0.00578716	0.171071	Other_cancers
SKCM	PDX1(+)	0.00957234	0.015367	8.74961e-13	-0.0057947	1.78027e-12	Other_cancers
SKCM	RXRB(+)	0.0111186	0.016965	8.34325e-24	-0.00584633	2.14367e-23	Other_cancers
SKCM	MAZ(+)	0.0478525	0.0538849	0.000903953	-0.00603237	0.00126266	Other_cancers
SKCM	HOXD8(+)	0.0148152	0.0208917	1.02132e-10	-0.00607652	1.92249e-10	Other_cancers
SKCM	POU2F3(+)	0.024689	0.0308617	6.48174e-21	-0.00617271	1.58442e-20	Other_cancers
SKCM	FOXL1(+)	0.0237343	0.0299269	0.00410764	-0.00619256	0.00545618	Other_cancers
SKCM	CDX2(+)	0.0169826	0.0232251	1.14024e-37	-0.00624248	3.82253e-37	Other_cancers
SKCM	RARA(+)	0.0167325	0.0230422	1.14381e-30	-0.00630973	3.32745e-30	Other_cancers
SKCM	IRF5(+)	0.00834828	0.0148648	3.85779e-11	-0.00651651	7.46122e-11	Other_cancers
SKCM	HSF1(+)	0.0528209	0.0594211	6.36296e-16	-0.00660016	1.44501e-15	Other_cancers
SKCM	SHOX(+)	0.0117729	0.0183846	3.43147e-08	-0.00661171	5.8071e-08	Other_cancers
SKCM	HOXB6(+)	0.00989848	0.0165128	1.59215e-36	-0.00661434	5.23772e-36	Other_cancers
SKCM	RXRG(+)	0.00449195	0.0111351	1.27064e-10	-0.00664318	2.37907e-10	Other_cancers
SKCM	TBX15(+)	0.0539027	0.0605564	5.60583e-07	-0.00665369	9.13542e-07	Other_cancers
SKCM	HOXA13(+)	0.00649588	0.0131751	4.48574e-52	-0.00667926	1.85762e-51	Other_cancers
SKCM	TEAD2(+)	0.044159	0.0508658	1.5692e-27	-0.00670681	4.28186e-27	Other_cancers
SKCM	MAFA(+)	0.0114687	0.0182503	8.98187e-74	-0.00678161	4.71883e-73	Other_cancers
SKCM	ZBTB7A(+)	0.0216224	0.0284168	1.103e-29	-0.00679435	3.15654e-29	Other_cancers
SKCM	E2F2(+)	0.0556013	0.0624686	2.34066e-08	-0.0068673	4.05868e-08	Other_cancers
SKCM	DLX6(+)	0.00911274	0.0159818	2.89951e-10	-0.00686906	5.3436e-10	Other_cancers
SKCM	SOX21(+)	0.0119706	0.01886	6.26471e-19	-0.00688933	1.48999e-18	Other_cancers
SKCM	RREB1(+)	0.119369	0.126273	7.52917e-23	-0.00690407	1.90667e-22	Other_cancers
SKCM	ELF4(+)	0.0273035	0.0343394	7.97674e-38	-0.00703593	2.69982e-37	Other_cancers
SKCM	BCL6(+)	0.0637012	0.0711297	1.32368e-06	-0.00742858	2.11788e-06	Other_cancers
SKCM	TP73(+)	0.02283	0.0302839	6.39041e-45	-0.00745388	2.44503e-44	Other_cancers
SKCM	NFE2L1(+)	0.0246185	0.0322623	5.22969e-11	-0.00764377	9.95054e-11	Other_cancers
SKCM	TP63(+)	0.072313	0.0799968	0.00103069	-0.00768379	0.00142836	Other_cancers
SKCM	SPIB(+)	0.0859942	0.0937711	3.89859e-11	-0.00777695	7.49893e-11	Other_cancers
SKCM	NFIC(+)	0.0823559	0.0901543	1.22592e-27	-0.00779839	3.42479e-27	Other_cancers
SKCM	IRF3(+)	0.0247216	0.0325288	3.23496e-41	-0.00780719	1.18615e-40	Other_cancers
SKCM	POU1F1(+)	0.0890133	0.0968767	6.62905e-07	-0.00786349	1.07531e-06	Other_cancers
SKCM	HNF4A(+)	0.0977609	0.10563	9.96205e-36	-0.00786936	3.2171e-35	Other_cancers
SKCM	SREBF1(+)	0.160299	0.168248	2.42704e-09	-0.00794974	4.31474e-09	Other_cancers
SKCM	CREB3L1(+)	0.0640032	0.0720979	3.30281e-41	-0.00809471	1.19854e-40	Other_cancers
SKCM	KLF10(+)	0.0259751	0.0342377	8.48593e-46	-0.00826265	3.28247e-45	Other_cancers
SKCM	PPARD(+)	0.00714102	0.0156266	9.25206e-15	-0.00848555	2.02281e-14	Other_cancers
SKCM	KLF13(+)	0.0119539	0.0204734	2.4352e-08	-0.00851947	4.20192e-08	Other_cancers
SKCM	ATOH1(+)	0.01135	0.019912	7.11979e-44	-0.00856206	2.6948e-43	Other_cancers
SKCM	FOXA2(+)	0.0124992	0.0210928	2.83082e-11	-0.00859357	5.50524e-11	Other_cancers
SKCM	SOX13(+)	0.00822658	0.0168679	8.08193e-05	-0.00864137	0.000119031	Other_cancers
SKCM	NFIL3(+)	0.0649816	0.0736363	2.43977e-23	-0.00865476	6.22319e-23	Other_cancers
SKCM	NR1H2(+)	0.00709068	0.0159628	1.39226e-90	-0.00887213	9.42453e-90	Other_cancers
SKCM	FOSL1(+)	0.137666	0.146671	0.070183	-0.00900473	0.0854824	Other_cancers
SKCM	FOXA3(+)	0.00714195	0.0162183	1.99002e-84	-0.00907631	1.20774e-83	Other_cancers
SKCM	TEF(+)	0.017869	0.0269514	3.77942e-19	-0.00908241	9.05004e-19	Other_cancers
SKCM	MEF2B(+)	0.014973	0.0240849	9.53963e-35	-0.00911195	2.91996e-34	Other_cancers
SKCM	GATA4(+)	0.0388781	0.0480075	1.42248e-81	-0.0091294	8.2084e-81	Other_cancers
SKCM	USF1(+)	0.00880439	0.0179858	1.67256e-12	-0.00918142	3.36423e-12	Other_cancers
SKCM	MAFF(+)	0.0385412	0.0478762	1.50322e-64	-0.00933501	7.34905e-64	Other_cancers
SKCM	NFKB2(+)	0.03545	0.0450026	1.69972e-76	-0.0095526	9.20464e-76	Other_cancers
SKCM	ZIC5(+)	0.00634241	0.0159984	2.8381e-08	-0.00965601	4.84957e-08	Other_cancers
SKCM	JUNB(+)	0.0511454	0.060831	0.0076256	-0.00968566	0.00979639	Other_cancers
SKCM	ISX(+)	0.0174443	0.0272611	2.62955e-27	-0.00981678	7.06566e-27	Other_cancers
SKCM	PRDM1(+)	0.0570266	0.0668626	9.13776e-09	-0.00983603	1.60024e-08	Other_cancers
SKCM	CEBPB(+)	0.0711873	0.0810641	0.264067	-0.0098768	0.297922	Other_cancers
SKCM	BHLHE40(+)	0.0621257	0.0721305	2.26208e-27	-0.0100048	6.12501e-27	Other_cancers
SKCM	FOXP1(+)	0.099928	0.110047	5.26701e-26	-0.010119	1.40454e-25	Other_cancers
SKCM	JUND(+)	0.035268	0.0454563	8.55643e-06	-0.0101883	1.31522e-05	Other_cancers
SKCM	CREB3L4(+)	0.00204184	0.012298	1.25304e-27	-0.0102561	3.473e-27	Other_cancers
SKCM	HOXD10(+)	0.0295094	0.0398014	0.0110899	-0.010292	0.0141437	Other_cancers
SKCM	MEIS2(+)	0.0401126	0.0505462	8.2972e-05	-0.0104336	0.000121692	Other_cancers
SKCM	NEUROD1(+)	0.0171114	0.0275904	9.50931e-50	-0.010479	3.84744e-49	Other_cancers
SKCM	SPDEF(+)	0.0398221	0.0504638	1.91638e-68	-0.0106418	9.77632e-68	Other_cancers
SKCM	FOXC1(+)	0.0137337	0.0245405	2.98408e-20	-0.0108068	7.19451e-20	Other_cancers
SKCM	ESRRB(+)	0.0597052	0.0706215	3.51743e-77	-0.0109163	1.93459e-76	Other_cancers
SKCM	MAF(+)	0.0301692	0.04153	1.75579e-54	-0.0113609	7.44622e-54	Other_cancers
SKCM	GRHL1(+)	0.201797	0.213268	4.96235e-07	-0.0114715	8.16237e-07	Other_cancers
SKCM	HNF1A(+)	0.0206738	0.0322239	1.8754e-38	-0.0115501	6.60139e-38	Other_cancers
SKCM	VDR(+)	0.0311861	0.0429043	6.8474e-138	-0.0117182	1.00429e-136	Other_cancers
SKCM	MEIS1(+)	0.0377282	0.0496863	3.19136e-08	-0.0119581	5.42685e-08	Other_cancers
SKCM	KLF3(+)	0.132592	0.144811	0.15117	-0.0122187	0.179769	Other_cancers
SKCM	HNF4G(+)	0.0703715	0.0829709	2.73222e-16	-0.0125995	6.24508e-16	Other_cancers
SKCM	RXRA(+)	0.0337522	0.0463519	3.36531e-80	-0.0125997	1.8803e-79	Other_cancers
SKCM	GBX1(+)	0.0129492	0.0255513	2.31317e-15	-0.012602	5.12097e-15	Other_cancers
SKCM	ELF3(+)	0.159417	0.172148	5.95868e-06	-0.0127303	9.19937e-06	Other_cancers
SKCM	RARG(+)	0.0204334	0.0337005	7.66119e-137	-0.0132672	1.0787e-135	Other_cancers
SKCM	ZNF135(+)	0.00321118	0.0168357	1.57714e-22	-0.0136246	3.96537e-22	Other_cancers
SKCM	JUN(+)	0.141244	0.154923	0.914467	-0.0136783	0.924978	Other_cancers
SKCM	FOXA1(+)	0.03817	0.0522956	1.12796e-49	-0.0141256	4.51182e-49	Other_cancers
SKCM	ESRRA(+)	0.116955	0.131256	8.48891e-18	-0.014301	1.99206e-17	Other_cancers
SKCM	KLF4(+)	0.0774603	0.0924303	2.85029e-28	-0.0149701	8.02642e-28	Other_cancers
SKCM	CEBPD(+)	0.0914723	0.106664	1.05212e-60	-0.0151915	5.07323e-60	Other_cancers
SKCM	EMX1(+)	0.0429213	0.0587498	4.54953e-15	-0.0158285	1.0009e-14	Other_cancers
SKCM	FOXO3(+)	0.118519	0.134556	2.58122e-35	-0.0160367	8.18548e-35	Other_cancers
SKCM	IRF1(+)	0.0854004	0.101541	1.45398e-27	-0.0161402	3.99846e-27	Other_cancers
SKCM	NR1H4(+)	0.0457055	0.0622302	0.000542818	-0.0165247	0.000767357	Other_cancers
SKCM	ONECUT1(+)	0.0281702	0.0449308	3.06902e-38	-0.0167606	1.05911e-37	Other_cancers
SKCM	STAT3(+)	0.0642359	0.0812008	5.14783e-118	-0.0169649	4.8974e-117	Other_cancers
SKCM	FOSB(+)	0.0829408	0.100272	1.80238e-31	-0.0173309	5.3314e-31	Other_cancers
SKCM	CTCF(+)	0.16569	0.183532	2.17077e-22	-0.0178417	5.38107e-22	Other_cancers
SKCM	GRHL2(+)	0.0636699	0.0820127	1.54547e-74	-0.0183428	8.24251e-74	Other_cancers
SKCM	ETS2(+)	0.233052	0.251813	3.41607e-13	-0.0187614	7.07327e-13	Other_cancers
SKCM	EGR1(+)	0.1075	0.126404	9.92933e-59	-0.0189035	4.42421e-58	Other_cancers
SKCM	SP1(+)	0.082233	0.101185	1.16199e-98	-0.0189517	8.89173e-98	Other_cancers
SKCM	SOX9(+)	0.0208455	0.0399543	1.30678e-49	-0.0191087	5.16839e-49	Other_cancers
SKCM	HNF1B(+)	0.117826	0.13706	1.00647e-56	-0.0192341	4.32047e-56	Other_cancers
SKCM	FOXP2(+)	0.0523706	0.0718316	5.4645e-35	-0.019461	1.70222e-34	Other_cancers
SKCM	GATA3(+)	0.0329523	0.053236	1.94251e-38	-0.0202836	6.76995e-38	Other_cancers
SKCM	KLF5(+)	0.159859	0.18027	3.59912e-09	-0.0204109	6.33445e-09	Other_cancers
SKCM	NR3C1(+)	0.133114	0.154189	8.35672e-11	-0.0210744	1.58149e-10	Other_cancers
SKCM	PAX9(+)	0.000827636	0.0221785	3.4081e-30	-0.0213509	9.8332e-30	Other_cancers
SKCM	EHF(+)	0.0948773	0.116447	3.33369e-132	-0.0215702	4.34615e-131	Other_cancers
SKCM	ATF3(+)	0.122584	0.145205	2.25253e-58	-0.0226212	9.91114e-58	Other_cancers
SKCM	RFX2(+)	0.176415	0.199545	5.24564e-128	-0.0231305	5.95634e-127	Other_cancers
SKCM	RELB(+)	0.104183	0.127652	5.93829e-146	-0.0234691	1.04514e-144	Other_cancers
SKCM	GMEB2(+)	0.0393344	0.0636505	1.54492e-25	-0.0243161	4.08882e-25	Other_cancers
SKCM	HOXB4(+)	0.00347012	0.0284984	1.66072e-100	-0.0250283	1.35947e-99	Other_cancers
SKCM	FOSL2(+)	0.101843	0.12758	2.23404e-92	-0.0257367	1.57277e-91	Other_cancers
SKCM	POU2F2(+)	0.0459485	0.072354	3.06229e-07	-0.0264054	5.08456e-07	Other_cancers
SKCM	HIF1A(+)	0.0595259	0.0898587	3.07465e-37	-0.0303328	1.02101e-36	Other_cancers
SKCM	EN1(+)	0.0498422	0.0803346	3.04733e-14	-0.0304924	6.5406e-14	Other_cancers
SKCM	XBP1(+)	0.0926821	0.123431	5.16173e-115	-0.030749	4.65879e-114	Other_cancers
SKCM	KLF6(+)	0.161033	0.192331	8.37933e-60	-0.031298	3.9327e-59	Other_cancers
SKCM	ONECUT2(+)	0.0431461	0.0753538	7.37534e-54	-0.0322077	3.09062e-53	Other_cancers
SKCM	TCF7L2(+)	0.0830021	0.116081	5.40545e-38	-0.0330787	1.8473e-37	Other_cancers
SKCM	FOS(+)	0.108153	0.141666	2.02598e-118	-0.0335127	2.03756e-117	Other_cancers
SKCM	HSF4(+)	0.0089076	0.0429618	4.42929e-98	-0.0340542	3.31726e-97	Other_cancers
SKCM	PPARA(+)	0.177169	0.216578	6.48145e-91	-0.0394087	4.47347e-90	Other_cancers
SKCM	CUX1(+)	0.314124	0.36277	8.62734e-154	-0.0486465	1.59833e-152	Other_cancers
SKCM	NFIB(+)	0.158331	0.209177	8.35773e-48	-0.0508468	3.2688e-47	Other_cancers
SKCM	ATF7(+)	0.0438902	0.0965539	4.56475e-12	-0.0526637	9.02692e-12	Other_cancers
SKCM	POU5F1(+)	0.101045	0.188934	6.92175e-32	-0.0878884	2.06479e-31	Other_cancers
SKCM	GLIS1(+)	0.013847	0.125173	1.72547e-94	-0.111326	1.26535e-93	Other_cancers
HNSCC	SREBF2(+)	0.474168	0.374228	0	0.0999401	0	Other_cancers
HNSCC	TP63(+)	0.159876	0.0676566	0	0.0922196	0	Other_cancers
HNSCC	FOSL1(+)	0.22408	0.134658	0	0.0894224	0	Other_cancers
HNSCC	ETS2(+)	0.327729	0.239685	0	0.0880438	0	Other_cancers
HNSCC	KLF5(+)	0.253893	0.168431	0	0.0854624	0	Other_cancers
HNSCC	ELK3(+)	0.22729	0.149765	0	0.0775253	0	Other_cancers
HNSCC	HOXD10(+)	0.103132	0.0298711	0	0.0732609	0	Other_cancers
HNSCC	GRHL1(+)	0.273434	0.203775	0	0.0696589	0	Other_cancers
HNSCC	E2F3(+)	0.460852	0.404636	0	0.0562162	0	Other_cancers
HNSCC	KLF4(+)	0.133884	0.0856428	0	0.048241	0	Other_cancers
HNSCC	STAT1(+)	0.254062	0.206789	0	0.0472735	0	Other_cancers
HNSCC	KLF3(+)	0.184443	0.138395	0	0.0460483	0	Other_cancers
HNSCC	TFDP1(+)	0.26253	0.221673	0	0.0408565	0	Other_cancers
HNSCC	MEF2A(+)	0.223533	0.182918	1.45051e-134	0.040615	5.86873e-134	Other_cancers
HNSCC	CUX1(+)	0.394449	0.356284	4.73255e-205	0.0381649	2.82349e-204	Other_cancers
HNSCC	ERG(+)	0.0743723	0.037941	0	0.0364313	0	Other_cancers
HNSCC	HIF1A(+)	0.119762	0.0842801	8.14604e-194	0.0354823	4.48032e-193	Other_cancers
HNSCC	GLI2(+)	0.102728	0.0672691	3.77614e-167	0.0354591	1.87211e-166	Other_cancers
HNSCC	PAX9(+)	0.0520191	0.0169232	3.11624e-142	0.0350959	1.3377e-141	Other_cancers
HNSCC	GBX1(+)	0.0545251	0.0207325	0	0.0337926	0	Other_cancers
HNSCC	PPARD(+)	0.044211	0.0110104	0	0.0332006	0	Other_cancers
HNSCC	MYC(+)	0.2	0.167766	0	0.0322338	0	Other_cancers
HNSCC	CREB1(+)	0.258781	0.228568	0	0.0302134	0	Other_cancers
HNSCC	RFX2(+)	0.222595	0.195254	2.14498e-250	0.0273413	1.60646e-249	Other_cancers
HNSCC	E2F7(+)	0.171589	0.14481	0	0.0267788	0	Other_cancers
HNSCC	ETS1(+)	0.265671	0.239441	3.93786e-245	0.0262298	2.82883e-244	Other_cancers
HNSCC	ELF1(+)	0.466335	0.44042	4.35608e-109	0.0259148	1.51816e-108	Other_cancers
HNSCC	EHF(+)	0.138076	0.112425	0	0.0256507	0	Other_cancers
HNSCC	PAX1(+)	0.0336198	0.00797268	1.25164e-263	0.0256471	1.04899e-262	Other_cancers
HNSCC	MAX(+)	0.19157	0.166069	0	0.0255016	0	Other_cancers
HNSCC	RREB1(+)	0.147988	0.12275	0	0.0252375	0	Other_cancers
HNSCC	ETV6(+)	0.208162	0.184248	8.20937e-243	0.0239135	5.7794e-242	Other_cancers
HNSCC	LMX1A(+)	0.0478848	0.0242404	7.0019e-186	0.0236444	3.67861e-185	Other_cancers
HNSCC	FOSL2(+)	0.147276	0.123704	2.85127e-230	0.0235713	1.93009e-229	Other_cancers
HNSCC	KLF10(+)	0.0534999	0.0310382	0	0.0224617	0	Other_cancers
HNSCC	NR2C2(+)	0.277586	0.257343	3.599e-95	0.0202423	1.16224e-94	Other_cancers
HNSCC	MEIS2(+)	0.0654057	0.0479361	3.66429e-50	0.0174695	8.11214e-50	Other_cancers
HNSCC	ATF3(+)	0.15883	0.142356	9.01604e-193	0.0164741	4.88253e-192	Other_cancers
HNSCC	FOS(+)	0.154946	0.138489	1.94195e-104	0.0164577	6.57276e-104	Other_cancers
HNSCC	SOX14(+)	0.0200146	0.00379947	3.50563e-77	0.0162151	9.87184e-77	Other_cancers
HNSCC	RXRA(+)	0.0600192	0.0438464	0	0.0161728	0	Other_cancers
HNSCC	RELB(+)	0.140642	0.12487	2.19221e-212	0.0157722	1.37796e-211	Other_cancers
HNSCC	NFKB1(+)	0.101208	0.0858321	0	0.0153759	0	Other_cancers
HNSCC	CLOCK(+)	0.13739	0.122405	3.56863e-29	0.0149851	6.79005e-29	Other_cancers
HNSCC	ELF3(+)	0.184744	0.169799	4.99081e-210	0.0149442	3.08204e-209	Other_cancers
HNSCC	POU2F3(+)	0.0435957	0.0287217	0	0.014874	0	Other_cancers
HNSCC	SPIB(+)	0.106259	0.0916122	1.07939e-152	0.0146471	4.87111e-152	Other_cancers
HNSCC	TFAP2C(+)	0.0699113	0.0556938	0	0.0142175	0	Other_cancers
HNSCC	E2F2(+)	0.0744823	0.0604132	7.2329e-260	0.0140691	5.78632e-259	Other_cancers
HNSCC	RARG(+)	0.0454956	0.0314547	0	0.0140409	0	Other_cancers
HNSCC	GRHL2(+)	0.0931857	0.0796836	1.0302e-153	0.0135021	4.77145e-153	Other_cancers
HNSCC	ZIC5(+)	0.0272288	0.013964	8.304e-45	0.0132648	1.80433e-44	Other_cancers
HNSCC	REL(+)	0.0980462	0.0848199	0	0.0132263	0	Other_cancers
HNSCC	NFKB2(+)	0.0560055	0.0430062	1.13884e-272	0.0129993	1.00218e-271	Other_cancers
HNSCC	E2F8(+)	0.0790707	0.0667091	9.19525e-169	0.0123616	4.6239e-168	Other_cancers
HNSCC	HSF1(+)	0.0698147	0.0576198	1.26064e-248	0.0121949	9.24467e-248	Other_cancers
HNSCC	IRF1(+)	0.111462	0.0994776	9.8647e-270	0.0119847	8.4692e-269	Other_cancers
HNSCC	TEAD1(+)	0.180667	0.169088	9.25174e-16	0.0115788	1.48704e-15	Other_cancers
HNSCC	E2F1(+)	0.102191	0.0907876	5.00821e-113	0.0114037	1.79887e-112	Other_cancers
HNSCC	SPIC(+)	0.0472085	0.0365215	6.14881e-21	0.010687	1.08219e-20	Other_cancers
HNSCC	MYBL1(+)	0.119457	0.108847	1.78364e-208	0.0106101	1.08249e-207	Other_cancers
HNSCC	KLF13(+)	0.0292817	0.0188447	0	0.010437	0	Other_cancers
HNSCC	TP73(+)	0.0390816	0.0286941	5.874e-238	0.0103876	4.05421e-237	Other_cancers
HNSCC	BHLHE40(+)	0.0802481	0.0705543	1.35731e-111	0.00969376	4.826e-111	Other_cancers
HNSCC	SP3(+)	0.0983082	0.0890725	3.69121e-149	0.00923562	1.60408e-148	Other_cancers
HNSCC	MEIS1(+)	0.0573094	0.0481167	3.23924e-117	0.00919267	1.20022e-116	Other_cancers
HNSCC	ELF4(+)	0.0418838	0.0329536	3.21695e-259	0.00893026	2.51637e-258	Other_cancers
HNSCC	TCF7L2(+)	0.122777	0.113914	7.3241e-26	0.0088629	1.33579e-25	Other_cancers
HNSCC	PBX3(+)	0.0953026	0.0868769	4.5111e-91	0.00842568	1.41777e-90	Other_cancers
HNSCC	SREBF1(+)	0.174842	0.166974	7.50067e-70	0.00786762	2.00018e-69	Other_cancers
HNSCC	NR3C1(+)	0.160325	0.152525	1.00936e-10	0.00779987	1.47424e-10	Other_cancers
HNSCC	MAFG(+)	0.0281531	0.0206624	5.49596e-61	0.0074907	1.33419e-60	Other_cancers
HNSCC	PPARG(+)	0.0880565	0.0810515	1.63713e-181	0.00700502	8.47454e-181	Other_cancers
HNSCC	E2F6(+)	0.072264	0.0654238	1.72047e-77	0.00684019	4.88391e-77	Other_cancers
HNSCC	NFYA(+)	0.0317814	0.0250628	2.95653e-172	0.00671864	1.50826e-171	Other_cancers
HNSCC	EGR4(+)	0.0267479	0.0200848	8.95493e-18	0.00666313	1.50102e-17	Other_cancers
HNSCC	MAFK(+)	0.0433988	0.0367559	2.27154e-66	0.0066429	5.79406e-66	Other_cancers
HNSCC	FOXA2(+)	0.0263886	0.0199923	0.145235	0.00639622	0.162811	Other_cancers
HNSCC	FOXL1(+)	0.0351348	0.0289236	8.75156e-43	0.00621123	1.88991e-42	Other_cancers
HNSCC	NEUROD1(+)	0.0326089	0.026466	5.56688e-116	0.00614286	2.04119e-115	Other_cancers
HNSCC	FOXN3(+)	0.0991852	0.0930576	8.67033e-93	0.00612765	2.7745e-92	Other_cancers
HNSCC	MYBL2(+)	0.0605956	0.0545487	1.87183e-80	0.00604695	5.44533e-80	Other_cancers
HNSCC	VDR(+)	0.0473198	0.0418277	1.01296e-109	0.00549202	3.56562e-109	Other_cancers
HNSCC	ETV3(+)	0.038322	0.0328548	1.83069e-203	0.00546727	1.074e-202	Other_cancers
HNSCC	CTCF(+)	0.187631	0.18229	7.42761e-29	0.00534098	1.40565e-28	Other_cancers
HNSCC	PAX7(+)	0.0118247	0.00667163	7.79248e-21	0.00515303	1.35121e-20	Other_cancers
HNSCC	JUNB(+)	0.0649865	0.0598648	1.0295e-188	0.00512172	5.49065e-188	Other_cancers
HNSCC	IRF2(+)	0.0932431	0.0883053	1.34357e-64	0.00493779	3.35417e-64	Other_cancers
HNSCC	GMEB2(+)	0.067009	0.0622938	1.80972e-10	0.00471523	2.63232e-10	Other_cancers
HNSCC	ATF6(+)	0.260176	0.255495	6.46542e-14	0.00468153	9.98171e-14	Other_cancers
HNSCC	FOSB(+)	0.103806	0.0991324	3.65805e-142	0.00467336	1.55137e-141	Other_cancers
HNSCC	CEBPA(+)	0.0072045	0.00254981	2.75546e-42	0.00465468	5.91415e-42	Other_cancers
HNSCC	NKX2-3(+)	0.0147715	0.0101639	1.57379e-15	0.00460754	2.51806e-15	Other_cancers
HNSCC	IRF9(+)	0.0258188	0.0213788	1.18643e-149	0.00443999	5.2203e-149	Other_cancers
HNSCC	NRF1(+)	0.290793	0.286922	0.63219	0.00387071	0.648778	Other_cancers
HNSCC	MAFF(+)	0.0509174	0.0470906	5.00366e-45	0.00382672	1.09397e-44	Other_cancers
HNSCC	HNF4A(+)	0.10852	0.104919	5.17428e-33	0.00360165	1.02901e-32	Other_cancers
HNSCC	HES7(+)	0.00964471	0.00630957	2.98913e-11	0.00333514	4.43956e-11	Other_cancers
HNSCC	ESRRA(+)	0.133712	0.130385	5.38258e-28	0.00332656	1.01319e-27	Other_cancers
HNSCC	NR1D1(+)	0.0112808	0.00805939	2.02978e-64	0.00322137	5.03156e-64	Other_cancers
HNSCC	JDP2(+)	0.0326436	0.0294617	4.65995e-79	0.0031818	1.33358e-78	Other_cancers
HNSCC	SOX21(+)	0.0213209	0.0182475	1.45725e-33	0.00307344	2.91449e-33	Other_cancers
HNSCC	ZBTB7A(+)	0.030872	0.0278085	1.11256e-55	0.00306357	2.62834e-55	Other_cancers
HNSCC	ATF2(+)	0.100634	0.0976438	9.25156e-11	0.00299062	1.36257e-10	Other_cancers
HNSCC	FLI1(+)	0.187865	0.184967	3.66971e-153	0.00289829	1.67758e-152	Other_cancers
HNSCC	NR2F6(+)	0.0206863	0.0177895	7.00479e-21	0.00289682	1.22064e-20	Other_cancers
HNSCC	PITX3(+)	0.0157144	0.0128268	3.24668e-36	0.00288759	6.60597e-36	Other_cancers
HNSCC	TFAP2E(+)	0.00498519	0.00223653	3.67284e-23	0.00274867	6.56264e-23	Other_cancers
HNSCC	ZBTB26(+)	0.00911125	0.00648425	7.00751e-05	0.002627	9.13572e-05	Other_cancers
HNSCC	CDX1(+)	0.0222274	0.0197352	8.42872e-71	0.00249218	2.29993e-70	Other_cancers
HNSCC	HLF(+)	0.00861796	0.00618012	1.74099e-38	0.00243784	3.5838e-38	Other_cancers
HNSCC	KLF11(+)	0.0143885	0.0122958	1.19785e-52	0.00209263	2.72028e-52	Other_cancers
HNSCC	SP2(+)	0.0201365	0.0181777	3.9707e-62	0.00195886	9.70616e-62	Other_cancers
HNSCC	TFEC(+)	0.0614342	0.0595277	4.56899e-06	0.00190643	6.13849e-06	Other_cancers
HNSCC	POU3F4(+)	0.00484795	0.00325106	0.000123868	0.00159689	0.000159712	Other_cancers
HNSCC	SCRT1(+)	0.0174485	0.0159712	0.803032	0.00147729	0.812263	Other_cancers
HNSCC	MAF(+)	0.0424608	0.0409926	1.33206e-41	0.0014681	2.79098e-41	Other_cancers
HNSCC	HOXB9(+)	0.0303807	0.0289526	2.58077e-54	0.00142814	5.97653e-54	Other_cancers
HNSCC	STAT3(+)	0.0819039	0.0805021	0.0137657	0.00140183	0.0162058	Other_cancers
HNSCC	SOX13(+)	0.0177303	0.0164358	0.160138	0.00129445	0.178381	Other_cancers
HNSCC	CTCFL(+)	0.0409139	0.03965	2.1829e-05	0.00126393	2.87783e-05	Other_cancers
HNSCC	STAT2(+)	0.0999455	0.0988702	0.202636	0.0010753	0.222899	Other_cancers
HNSCC	SOX18(+)	0.00823556	0.00722731	0.0945719	0.00100826	0.106356	Other_cancers
HNSCC	ZBTB7B(+)	0.0254261	0.0244611	3.57865e-16	0.000964996	5.77836e-16	Other_cancers
HNSCC	GABPA(+)	0.0611292	0.0603078	0.000397194	0.000821413	0.000497553	Other_cancers
HNSCC	HINFP(+)	0.0056493	0.00483486	0.994215	0.000814442	0.994215	Other_cancers
HNSCC	SRF(+)	0.023559	0.0227478	0.547929	0.000811162	0.567267	Other_cancers
HNSCC	TLX2(+)	0.00619613	0.0053852	0.0767821	0.00081093	0.086626	Other_cancers
HNSCC	ERF(+)	0.0364037	0.0355962	1.92945e-05	0.000807508	2.55326e-05	Other_cancers
HNSCC	KLF6(+)	0.191934	0.191298	0.000239091	0.000635938	0.000301767	Other_cancers
HNSCC	DRGX(+)	0.00256499	0.00200642	0.256012	0.00055857	0.277281	Other_cancers
HNSCC	E2F4(+)	0.030671	0.0301793	2.89924e-17	0.000491662	4.76884e-17	Other_cancers
HNSCC	NR1I2(+)	0.0326471	0.0321713	1.33295e-21	0.000475769	2.35779e-21	Other_cancers
HNSCC	PAX5(+)	0.109196	0.10874	4.20528e-10	0.000456136	6.0916e-10	Other_cancers
HNSCC	HOXA6(+)	0.0118323	0.0113886	2.10843e-08	0.000443601	2.95684e-08	Other_cancers
HNSCC	ZNF143(+)	0.0426303	0.0421976	9.20214e-09	0.000432724	1.30086e-08	Other_cancers
HNSCC	ZNF740(+)	0.00241856	0.00200036	0.455426	0.000418201	0.477113	Other_cancers
HNSCC	SP8(+)	0.00481639	0.00441624	0.382309	0.000400159	0.402912	Other_cancers
HNSCC	NHLH1(+)	0.00325019	0.00285405	0.010785	0.000396138	0.0128254	Other_cancers
HNSCC	HOXA10(+)	0.0149575	0.0145928	0.000274628	0.00036466	0.000345247	Other_cancers
HNSCC	VAX1(+)	0.00278602	0.0024326	0.0171119	0.000353414	0.0200112	Other_cancers
HNSCC	BATF(+)	0.0367409	0.0364252	0.0273909	0.000315689	0.0316117	Other_cancers
HNSCC	YY1(+)	0.142159	0.141855	2.65957e-13	0.000304301	4.05267e-13	Other_cancers
HNSCC	DLX6(+)	0.0160091	0.0157378	0.0266985	0.000271312	0.030914	Other_cancers
HNSCC	TFAP2B(+)	0.10835	0.108088	0.000168986	0.000262563	0.000215518	Other_cancers
HNSCC	EN2(+)	0.00272945	0.00258566	0.36731	0.000143796	0.389438	Other_cancers
HNSCC	ZBTB14(+)	0.00301795	0.00297461	0.623633	4.33357e-05	0.641867	Other_cancers
HNSCC	NKX6-1(+)	0.000651674	0.000649245	0.182949	2.42897e-06	0.20251	Other_cancers
HNSCC	FOXD1(+)	0.00150689	0.00150508	0.0711481	1.81287e-06	0.0805277	Other_cancers
HNSCC	ELK1(+)	0.0132228	0.0132452	0.825217	-2.24534e-05	0.832311	Other_cancers
HNSCC	TBX4(+)	0.00246255	0.00253387	0.406535	-7.13135e-05	0.427165	Other_cancers
HNSCC	POU4F1(+)	0.00176865	0.00187272	0.974894	-0.000104075	0.977671	Other_cancers
HNSCC	DLX5(+)	0.0146838	0.0147969	0.0295558	-0.000113079	0.0339989	Other_cancers
HNSCC	OTX1(+)	0.00583511	0.00597262	0.639795	-0.000137511	0.654674	Other_cancers
HNSCC	SOX10(+)	0.12818	0.128326	0.000530872	-0.000145813	0.000660308	Other_cancers
HNSCC	HOXC9(+)	0.00310803	0.00325869	0.693805	-0.000150655	0.707883	Other_cancers
HNSCC	ZNF274(+)	0.0467307	0.0470848	0.569826	-0.000354153	0.588207	Other_cancers
HNSCC	RFX5(+)	0.00582243	0.00620454	0.722367	-0.000382111	0.734893	Other_cancers
HNSCC	IKZF1(+)	0.184989	0.185378	1.21117e-51	-0.000389311	2.71548e-51	Other_cancers
HNSCC	MSX2(+)	0.000282335	0.0007142	0.0331417	-0.000431865	0.0377536	Other_cancers
HNSCC	PHOX2A(+)	0.0011833	0.00164045	0.160896	-0.000457153	0.178661	Other_cancers
HNSCC	CDX2(+)	0.0225985	0.0231018	1.15772e-11	-0.000503238	1.73411e-11	Other_cancers
HNSCC	HOXC11(+)	0.00283566	0.00337471	0.017991	-0.000539049	0.0209696	Other_cancers
HNSCC	MSC(+)	0.00355741	0.004098	4.85865e-06	-0.000540591	6.50283e-06	Other_cancers
HNSCC	MEOX1(+)	0.0177148	0.018308	8.5925e-09	-0.000593137	1.21958e-08	Other_cancers
HNSCC	TP53(+)	0.0214241	0.0220281	0.000505643	-0.000603924	0.000631157	Other_cancers
HNSCC	HOXD11(+)	0.00313123	0.00374685	0.0202904	-0.000615617	0.0235717	Other_cancers
HNSCC	TBX21(+)	0.00440825	0.00504765	0.000929294	-0.000639401	0.0011518	Other_cancers
HNSCC	HOXC8(+)	0.00262208	0.00328836	0.0326339	-0.000666283	0.0372959	Other_cancers
HNSCC	MAFA(+)	0.0174503	0.0181344	0.00904273	-0.000684068	0.01079	Other_cancers
HNSCC	MLX(+)	0.00949703	0.0101958	0.208681	-0.000698733	0.227417	Other_cancers
HNSCC	SHOX(+)	0.0175499	0.0182799	0.304181	-0.000730022	0.326438	Other_cancers
HNSCC	HOXA9(+)	0.0200855	0.0208161	0.525263	-0.000730551	0.545406	Other_cancers
HNSCC	TBX6(+)	0.00468975	0.00551803	0.00156177	-0.000828275	0.00190883	Other_cancers
HNSCC	TCF21(+)	0.0710357	0.0719301	0.31921	-0.000894429	0.341526	Other_cancers
HNSCC	RORC(+)	0.000260656	0.00116739	1.70577e-07	-0.000906738	2.32725e-07	Other_cancers
HNSCC	GLIS2(+)	0.00167132	0.00258057	0.149984	-0.000909252	0.167601	Other_cancers
HNSCC	EGR2(+)	0.019154	0.0201105	0.348629	-0.000956497	0.371871	Other_cancers
HNSCC	TLX1(+)	0.00214439	0.00313529	0.00454824	-0.0009909	0.0054641	Other_cancers
HNSCC	TWIST1(+)	0.0376835	0.0386771	0.300646	-0.000993579	0.323631	Other_cancers
HNSCC	GSC(+)	0.00285341	0.00393057	0.0144257	-0.00107715	0.0169261	Other_cancers
HNSCC	TFAP4(+)	0.00221522	0.00333923	0.0033453	-0.00112401	0.0040605	Other_cancers
HNSCC	HOXB8(+)	0.00602104	0.00736057	0.0510301	-0.00133952	0.0579439	Other_cancers
HNSCC	GCM1(+)	0.0157451	0.0171027	2.42412e-05	-0.00135763	3.18392e-05	Other_cancers
HNSCC	ZEB1(+)	0.171554	0.172942	1.20245e-32	-0.00138865	2.36459e-32	Other_cancers
HNSCC	MNX1(+)	0.00356484	0.00497802	8.1496e-10	-0.00141318	1.17088e-09	Other_cancers
HNSCC	ZNF384(+)	0.0441995	0.0456128	0.208061	-0.00141324	0.227417	Other_cancers
HNSCC	HOXD4(+)	0.00251053	0.0039444	1.6542e-13	-0.00143387	2.53164e-13	Other_cancers
HNSCC	RUNX3(+)	0.0316119	0.0330587	9.10681e-07	-0.00144683	1.23292e-06	Other_cancers
HNSCC	EGR3(+)	0.0128856	0.0143445	0.501018	-0.00145892	0.523318	Other_cancers
HNSCC	LHX9(+)	0.00929957	0.0107834	0.203492	-0.00148382	0.223143	Other_cancers
HNSCC	HOXB4(+)	0.0264452	0.0279347	0.0309413	-0.00148948	0.0354767	Other_cancers
HNSCC	HOXA5(+)	0.00706418	0.00859549	5.00881e-10	-0.0015313	7.22583e-10	Other_cancers
HNSCC	RELA(+)	0.0255733	0.0271522	0.738692	-0.00157894	0.749336	Other_cancers
HNSCC	FOXC2(+)	0.00472645	0.00634375	9.62385e-11	-0.0016173	1.4115e-10	Other_cancers
HNSCC	HES6(+)	0.00333567	0.00496712	1.79225e-05	-0.00163145	2.38065e-05	Other_cancers
HNSCC	TBR1(+)	0.00153721	0.00317238	9.71558e-09	-0.00163517	1.36795e-08	Other_cancers
HNSCC	TFE3(+)	0.00121785	0.00285813	0.0113856	-0.00164028	0.013494	Other_cancers
HNSCC	MYB(+)	0.0950288	0.0966714	0.00714666	-0.00164258	0.00855655	Other_cancers
HNSCC	HOXA1(+)	0.0119148	0.0135663	1.67293e-07	-0.00165155	2.3093e-07	Other_cancers
HNSCC	HOXA13(+)	0.0115204	0.013192	6.69607e-05	-0.00167161	8.76214e-05	Other_cancers
HNSCC	HOXD13(+)	0.004903	0.0066158	9.92421e-05	-0.0017128	0.000128431	Other_cancers
HNSCC	HOXB13(+)	0.00463538	0.00637301	1.68968e-07	-0.00173763	2.32331e-07	Other_cancers
HNSCC	JUN(+)	0.152991	0.154737	3.29708e-103	-0.00174635	1.09488e-102	Other_cancers
HNSCC	EOMES(+)	0.00286115	0.00463569	1.71635e-36	-0.00177454	3.51254e-36	Other_cancers
HNSCC	ZNF341(+)	0.011012	0.0128357	6.72565e-15	-0.00182373	1.05689e-14	Other_cancers
HNSCC	TBX5(+)	0.000686375	0.00251405	2.13157e-15	-0.00182768	3.39508e-15	Other_cancers
HNSCC	TAL1(+)	0.00329376	0.00520042	4.02583e-34	-0.00190666	8.09768e-34	Other_cancers
HNSCC	CREB3L1(+)	0.0701082	0.0721159	1.22446e-09	-0.00200764	1.75208e-09	Other_cancers
HNSCC	ZNF354C(+)	0.00187132	0.00388496	2.03445e-17	-0.00201364	3.37795e-17	Other_cancers
HNSCC	TBX3(+)	0.0110226	0.0130571	0.258946	-0.00203446	0.279598	Other_cancers
HNSCC	ZSCAN4(+)	0.00507645	0.00718613	1.70187e-07	-0.00210968	2.32725e-07	Other_cancers
HNSCC	SOX4(+)	0.0556747	0.0577879	0.000239185	-0.00211329	0.000301767	Other_cancers
HNSCC	TCF7(+)	0.00598679	0.00811463	1.4304e-23	-0.00212784	2.56889e-23	Other_cancers
HNSCC	NFE2(+)	0.0173293	0.0194804	6.42234e-21	-0.00215108	1.12471e-20	Other_cancers
HNSCC	FOXD2(+)	0.00366784	0.00583867	1.13443e-17	-0.00217083	1.8925e-17	Other_cancers
HNSCC	PAX6(+)	0.0514043	0.0536419	3.35043e-18	-0.00223764	5.69735e-18	Other_cancers
HNSCC	NFATC2(+)	0.0452781	0.0475773	7.7683e-15	-0.00229921	1.21531e-14	Other_cancers
HNSCC	ETV4(+)	0.0401992	0.0425335	2.21804e-22	-0.00233428	3.94318e-22	Other_cancers
HNSCC	REST(+)	0.0651342	0.0675033	4.64791e-11	-0.00236907	6.87423e-11	Other_cancers
HNSCC	HES5(+)	0.00481036	0.00725744	0.00417053	-0.00244707	0.00504476	Other_cancers
HNSCC	ELK4(+)	0.182502	0.184963	0.00208289	-0.00246093	0.00253694	Other_cancers
HNSCC	SP4(+)	0.0299007	0.0323889	9.26563e-33	-0.00248829	1.8323e-32	Other_cancers
HNSCC	HOXD9(+)	0.00472941	0.00725298	2.6892e-15	-0.00252358	4.26395e-15	Other_cancers
HNSCC	OSR2(+)	0.00302881	0.00562699	2.82696e-17	-0.00259818	4.67178e-17	Other_cancers
HNSCC	BCL6(+)	0.0685215	0.0712645	4.4087e-06	-0.00274302	5.94584e-06	Other_cancers
HNSCC	PAX4(+)	0.0226104	0.0254277	0.000155294	-0.00281737	0.000198776	Other_cancers
HNSCC	CEBPG(+)	0.0158464	0.0186913	0.00112532	-0.00284492	0.001385	Other_cancers
HNSCC	HOXA7(+)	0.0101202	0.0130506	1.33786e-50	-0.00293039	2.98054e-50	Other_cancers
HNSCC	ZBTB12(+)	0.00064423	0.00360569	2.33461e-11	-0.00296146	3.48213e-11	Other_cancers
HNSCC	HOXB6(+)	0.0137188	0.0167041	5.84783e-08	-0.00298524	8.10408e-08	Other_cancers
HNSCC	HOXC10(+)	0.00724754	0.0102723	3.07818e-53	-0.00302472	7.03584e-53	Other_cancers
HNSCC	ETV5(+)	0.0322868	0.0353148	1.87226e-27	-0.00302801	3.48696e-27	Other_cancers
HNSCC	FOXP1(+)	0.107048	0.110147	3.92443e-07	-0.00309919	5.33359e-07	Other_cancers
HNSCC	NKX6-2(+)	0.0406068	0.0437345	4.18534e-42	-0.00312765	8.92873e-42	Other_cancers
HNSCC	POU6F1(+)	0.00107838	0.00425268	1.95579e-19	-0.0031743	3.35824e-19	Other_cancers
HNSCC	TEAD2(+)	0.047853	0.0510869	7.16895e-12	-0.00323384	1.08303e-11	Other_cancers
HNSCC	RFX1(+)	0.0207882	0.0240324	1.29513e-52	-0.00324421	2.92234e-52	Other_cancers
HNSCC	FOXI1(+)	0.0221084	0.0254082	1.82111e-14	-0.00329983	2.83642e-14	Other_cancers
HNSCC	SIX2(+)	0.00382695	0.00720567	1.98324e-31	-0.00337872	3.87834e-31	Other_cancers
HNSCC	BACH2(+)	0.0478559	0.0512924	3.14035e-08	-0.00343653	4.36918e-08	Other_cancers
HNSCC	ARNT(+)	0.0691972	0.0728857	4.19124e-55	-0.00368847	9.83543e-55	Other_cancers
HNSCC	ATF7(+)	0.0917158	0.0954459	0.37652	-0.00373008	0.398003	Other_cancers
HNSCC	RUNX2(+)	0.0361955	0.0399371	0.000208275	-0.00374165	0.000264667	Other_cancers
HNSCC	NFYB(+)	0.0122512	0.0161351	4.5648e-70	-0.00388383	1.22657e-69	Other_cancers
HNSCC	IRF3(+)	0.0288956	0.0328052	1.26831e-23	-0.00390964	2.28946e-23	Other_cancers
HNSCC	ELF2(+)	0.0960797	0.100017	4.24657e-42	-0.00393705	9.00477e-42	Other_cancers
HNSCC	ASCL1(+)	0.0243748	0.0284073	1.51737e-30	-0.00403258	2.9347e-30	Other_cancers
HNSCC	NFIL3(+)	0.069828	0.0739096	9.77806e-12	-0.00408161	1.47089e-11	Other_cancers
HNSCC	SP1(+)	0.0970613	0.101146	2.31704e-09	-0.00408468	3.30202e-09	Other_cancers
HNSCC	NFE2L1(+)	0.0280993	0.0326245	2.99233e-08	-0.00452521	4.17976e-08	Other_cancers
HNSCC	GATA6(+)	0.0394488	0.0440491	2.48567e-19	-0.00460026	4.24736e-19	Other_cancers
HNSCC	TCF7L1(+)	0.0650298	0.0697435	0.00104649	-0.00471365	0.00129251	Other_cancers
HNSCC	IRF7(+)	0.0194394	0.0242535	1.9887e-27	-0.00481414	3.68433e-27	Other_cancers
HNSCC	PRDM1(+)	0.0623545	0.0672004	0.00115099	-0.00484593	0.00141167	Other_cancers
HNSCC	TCF3(+)	0.0128258	0.0180555	2.89627e-15	-0.00522967	4.5717e-15	Other_cancers
HNSCC	IRF8(+)	0.0665	0.0717701	7.63697e-24	-0.00527017	1.38568e-23	Other_cancers
HNSCC	HOXB2(+)	0.00435841	0.00967998	2.60565e-62	-0.00532157	6.41391e-62	Other_cancers
HNSCC	MEF2D(+)	0.033935	0.0392778	1.04158e-84	-0.00534281	3.13366e-84	Other_cancers
HNSCC	RXRB(+)	0.012135	0.0174907	2.19453e-67	-0.00535568	5.63851e-67	Other_cancers
HNSCC	SOX2(+)	0.0567514	0.0622409	1.98831e-68	-0.00548946	5.22302e-68	Other_cancers
HNSCC	HOXB5(+)	0.0185346	0.0241069	3.97689e-75	-0.00557227	1.11101e-74	Other_cancers
HNSCC	ATOH1(+)	0.01481	0.0203841	5.92067e-68	-0.00557411	1.54376e-67	Other_cancers
HNSCC	FOXC1(+)	0.019354	0.0249469	5.37417e-18	-0.00559287	9.09475e-18	Other_cancers
HNSCC	RARA(+)	0.0179789	0.0235871	2.60541e-83	-0.00560816	7.70676e-83	Other_cancers
HNSCC	MEIS3(+)	0.00927048	0.0149497	0.000140011	-0.0056792	0.000179868	Other_cancers
HNSCC	TBX15(+)	0.0553611	0.0611092	1.27018e-16	-0.00574808	2.06992e-16	Other_cancers
HNSCC	MYCN(+)	0.0158697	0.0217688	2.42748e-218	-0.00589917	1.61222e-217	Other_cancers
HNSCC	GATA4(+)	0.0425929	0.048507	1.23959e-122	-0.00591408	4.69177e-122	Other_cancers
HNSCC	TFEB(+)	0.0517203	0.0577052	5.6496e-104	-0.00598489	1.89396e-103	Other_cancers
HNSCC	KLF16(+)	0.0137921	0.019914	1.53372e-141	-0.00612186	6.42702e-141	Other_cancers
HNSCC	HOXB7(+)	0.0153728	0.0215034	1.76968e-47	-0.00613059	3.8933e-47	Other_cancers
HNSCC	GATA1(+)	0.0111965	0.0173385	5.67553e-197	-0.00614199	3.22224e-196	Other_cancers
HNSCC	PKNOX2(+)	0.0600314	0.0662476	0.243168	-0.00621626	0.264182	Other_cancers
HNSCC	FOXA3(+)	0.0105211	0.0167623	1.93588e-98	-0.00624118	6.3685e-98	Other_cancers
HNSCC	TEF(+)	0.0211883	0.0275052	2.66513e-29	-0.00631689	5.09851e-29	Other_cancers
HNSCC	FOXB1(+)	0.00532195	0.0116819	5.70744e-28	-0.00635999	1.06863e-27	Other_cancers
HNSCC	USF2(+)	0.0077283	0.014186	1.09858e-54	-0.00645771	2.56094e-54	Other_cancers
HNSCC	MLXIPL(+)	0.0703132	0.0768026	2.34701e-136	-0.00648936	9.60635e-136	Other_cancers
HNSCC	CREM(+)	0.0399143	0.0464262	9.79248e-198	-0.00651181	5.65074e-197	Other_cancers
HNSCC	ISX(+)	0.0212298	0.0278297	7.11136e-39	-0.00659993	1.47247e-38	Other_cancers
HNSCC	THAP1(+)	0.00964368	0.0164335	2.01151e-29	-0.00678981	3.86914e-29	Other_cancers
HNSCC	NFIC(+)	0.083982	0.0908148	1.95136e-71	-0.00683277	5.36624e-71	Other_cancers
HNSCC	ONECUT2(+)	0.0683051	0.0752943	1.35605e-05	-0.00698918	1.80807e-05	Other_cancers
HNSCC	SPI1(+)	0.0245788	0.0316718	5.74902e-69	-0.007093	1.52155e-68	Other_cancers
HNSCC	IRF5(+)	0.00846936	0.0156037	1.19785e-41	-0.00713436	2.52481e-41	Other_cancers
HNSCC	RXRG(+)	0.00468941	0.0118773	2.274e-58	-0.00718785	5.48252e-58	Other_cancers
HNSCC	PDX1(+)	0.00883285	0.0161522	3.90706e-90	-0.00731931	1.20639e-89	Other_cancers
HNSCC	GATA3(+)	0.046258	0.0535822	0.0119278	-0.00732411	0.0140892	Other_cancers
HNSCC	ATF4(+)	0.0265093	0.033913	0.943834	-0.00740377	0.949227	Other_cancers
HNSCC	BHLHE22(+)	0.0105801	0.018482	1.45702e-30	-0.00790185	2.83355e-30	Other_cancers
HNSCC	TCF12(+)	0.0870961	0.0950566	9.05426e-21	-0.00796041	1.5623e-20	Other_cancers
HNSCC	MEF2B(+)	0.0168689	0.0248572	2.4155e-90	-0.00798837	7.52438e-90	Other_cancers
HNSCC	THAP11(+)	0.00860693	0.0166184	9.90719e-14	-0.00801142	1.52285e-13	Other_cancers
HNSCC	NEUROD2(+)	0.00901098	0.0170841	2.58525e-70	-0.0080731	7.00006e-70	Other_cancers
HNSCC	MSX1(+)	0.0198927	0.0280277	1.70507e-113	-0.008135	6.18746e-113	Other_cancers
HNSCC	HOXA2(+)	0.00326298	0.0114822	1.07166e-255	-0.00821927	8.20052e-255	Other_cancers
HNSCC	SPDEF(+)	0.0429362	0.0512298	1.3216e-87	-0.00829367	4.01036e-87	Other_cancers
HNSCC	USF1(+)	0.0101402	0.0188509	5.87521e-26	-0.00871068	1.07712e-25	Other_cancers
HNSCC	GATA2(+)	0.0206077	0.029588	0	-0.00898028	0	Other_cancers
HNSCC	NR1H2(+)	0.0078362	0.0168811	0	-0.00904492	0	Other_cancers
HNSCC	RFX3(+)	0.319842	0.328915	8.09633e-18	-0.00907292	1.36359e-17	Other_cancers
HNSCC	MXI1(+)	0.235027	0.244253	1.94786e-89	-0.00922586	5.96216e-89	Other_cancers
HNSCC	FOXO3(+)	0.12603	0.135285	5.75032e-27	-0.009255	1.05974e-26	Other_cancers
HNSCC	NR2F2(+)	0.0103103	0.0195683	7.92181e-128	-0.00925803	3.03095e-127	Other_cancers
HNSCC	ETV2(+)	0.00967879	0.0189914	2.58929e-194	-0.00931258	1.44671e-193	Other_cancers
HNSCC	SOX8(+)	0.0316947	0.041016	2.22561e-140	-0.00932133	9.21664e-140	Other_cancers
HNSCC	ESRRB(+)	0.0620678	0.071533	5.44495e-213	-0.00946527	3.5493e-212	Other_cancers
HNSCC	CEBPD(+)	0.097729	0.107484	5.67744e-58	-0.00975467	1.3595e-57	Other_cancers
HNSCC	KLF15(+)	0.0156149	0.0256099	0	-0.00999501	0	Other_cancers
HNSCC	HOXD8(+)	0.0120181	0.0220205	6.4551e-122	-0.0100024	2.41723e-121	Other_cancers
HNSCC	CREB3L4(+)	0.00286373	0.0133656	7.73809e-92	-0.0105019	2.45388e-91	Other_cancers
HNSCC	FOXP2(+)	0.0618433	0.0726615	0.351116	-0.0108182	0.373393	Other_cancers
HNSCC	POU3F2(+)	0.00418553	0.015217	2.00878e-131	-0.0110315	7.77024e-131	Other_cancers
HNSCC	NR1I3(+)	0.00350928	0.015441	2.54752e-12	-0.0119317	3.86521e-12	Other_cancers
HNSCC	VAX2(+)	0.0420664	0.0545159	6.44807e-73	-0.0124495	1.78718e-72	Other_cancers
HNSCC	KLF2(+)	0.0227673	0.0353697	4.63036e-132	-0.0126025	1.85214e-131	Other_cancers
HNSCC	HNF4G(+)	0.0716147	0.0842472	1.91135e-56	-0.0126325	4.54592e-56	Other_cancers
HNSCC	CUX2(+)	0.0877234	0.100629	0.190582	-0.0129055	0.210297	Other_cancers
HNSCC	SOX9(+)	0.0278764	0.0411122	6.54131e-68	-0.0132359	1.69304e-67	Other_cancers
HNSCC	ZNF135(+)	0.00480884	0.0181775	3.63434e-79	-0.0133687	1.0486e-78	Other_cancers
HNSCC	CREB3(+)	0.00892196	0.0223067	6.28997e-65	-0.0133847	1.58148e-64	Other_cancers
HNSCC	LEF1(+)	0.0602761	0.0738367	2.56103e-260	-0.0135606	2.09647e-259	Other_cancers
HNSCC	LHX2(+)	0.0381795	0.0517708	2.84146e-155	-0.0135913	1.33359e-154	Other_cancers
HNSCC	FOXA1(+)	0.0396202	0.0537179	4.27409e-152	-0.0140977	1.90441e-151	Other_cancers
HNSCC	HNF1A(+)	0.0194611	0.0337493	0	-0.0142883	0	Other_cancers
HNSCC	KLF9(+)	0.0439049	0.0586583	1.05029e-275	-0.0147534	9.47955e-275	Other_cancers
HNSCC	RFX4(+)	0.0217041	0.0366255	1.07489e-131	-0.0149214	4.20402e-131	Other_cancers
HNSCC	IRF4(+)	0.0715554	0.086483	6.59107e-213	-0.0149276	4.21828e-212	Other_cancers
HNSCC	EMX1(+)	0.0451584	0.0602511	3.45159e-54	-0.0150926	7.94091e-54	Other_cancers
HNSCC	MAZ(+)	0.0402087	0.0557411	7.97974e-05	-0.0155323	0.000103648	Other_cancers
HNSCC	LMX1B(+)	0.00158703	0.0175403	1.41545e-83	-0.0159533	4.22236e-83	Other_cancers
HNSCC	ONECUT1(+)	0.0301888	0.0465733	1.00155e-131	-0.0163845	3.96119e-131	Other_cancers
HNSCC	CEBPB(+)	0.0662158	0.0829631	0.0043917	-0.0167473	0.0052941	Other_cancers
HNSCC	POU3F3(+)	0.00691702	0.0238698	0	-0.0169528	0	Other_cancers
HNSCC	OTX2(+)	0.0255985	0.0433375	1.69823e-65	-0.0177389	4.30054e-65	Other_cancers
HNSCC	JUND(+)	0.0294666	0.047517	4.30476e-39	-0.0180504	8.96612e-39	Other_cancers
HNSCC	HSF4(+)	0.0259085	0.0443498	0.506031	-0.0184412	0.526991	Other_cancers
HNSCC	EN1(+)	0.0617503	0.0820783	1.83702e-14	-0.020328	2.84859e-14	Other_cancers
HNSCC	CENPB(+)	0.0302048	0.0506295	5.2532e-35	-0.0204247	1.06272e-34	Other_cancers
HNSCC	NR1H4(+)	0.0438647	0.0644286	2.99879e-81	-0.020564	8.79645e-81	Other_cancers
HNSCC	HNF1B(+)	0.11721	0.139388	3.1954e-298	-0.0221781	3.1244e-297	Other_cancers
HNSCC	EGR1(+)	0.106346	0.128775	1.14485e-279	-0.0224295	1.06049e-278	Other_cancers
HNSCC	MITF(+)	0.197189	0.221533	1.24259e-157	-0.0243439	5.9107e-157	Other_cancers
HNSCC	POU2F2(+)	0.0490039	0.0749607	2.9718e-17	-0.0259567	4.86545e-17	Other_cancers
HNSCC	PPARA(+)	0.191563	0.218982	8.14703e-96	-0.0274184	2.65533e-95	Other_cancers
HNSCC	XBP1(+)	0.0961237	0.126484	1.14268e-285	-0.0303605	1.08709e-284	Other_cancers
HNSCC	RORB(+)	0.0128119	0.0477913	3.45631e-160	-0.0349793	1.66661e-159	Other_cancers
HNSCC	NFIB(+)	0.172616	0.212927	5.28583e-105	-0.0403107	1.80642e-104	Other_cancers
HNSCC	POU1F1(+)	0.0523016	0.103339	1.52526e-108	-0.051037	5.26365e-108	Other_cancers
HNSCC	POU5F1(+)	0.133952	0.194174	3.31483e-16	-0.0602215	5.37705e-16	Other_cancers
HNSCC	GLIS1(+)	0.0409153	0.134019	6.29099e-161	-0.0931034	3.0756e-160	Other_cancers
CESC	SREBF2(+)	0.473163	0.379537	0	0.093626	0	Other_cancers
CESC	TFDP1(+)	0.29569	0.220788	0	0.074902	0	Other_cancers
CESC	ETS2(+)	0.308829	0.246003	0	0.0628261	0	Other_cancers
CESC	KLF5(+)	0.235554	0.174563	0	0.060991	0	Other_cancers
CESC	E2F3(+)	0.46211	0.407457	0	0.0546527	0	Other_cancers
CESC	CUX1(+)	0.410443	0.356821	2.21258e-301	0.0536225	2.59609e-300	Other_cancers
CESC	CTCF(+)	0.232067	0.178524	0	0.0535433	0	Other_cancers
CESC	HOXD10(+)	0.0878083	0.0350911	3.0068e-257	0.0527172	2.64599e-256	Other_cancers
CESC	NR1I3(+)	0.0601519	0.00966229	1.73978e-70	0.0504896	4.7473e-70	Other_cancers
CESC	GRHL1(+)	0.256275	0.208974	0	0.0473005	0	Other_cancers
CESC	E2F7(+)	0.184868	0.144999	0	0.0398689	0	Other_cancers
CESC	MYC(+)	0.207697	0.168749	0	0.0389476	0	Other_cancers
CESC	STAT1(+)	0.247141	0.209887	0	0.0372537	0	Other_cancers
CESC	ELK3(+)	0.193935	0.156849	0	0.0370859	0	Other_cancers
CESC	ESRRA(+)	0.163195	0.127875	2.22692e-291	0.0353195	2.30552e-290	Other_cancers
CESC	E2F8(+)	0.0988828	0.0655512	0	0.0333316	0	Other_cancers
CESC	KLF4(+)	0.121737	0.0892673	0	0.0324694	0	Other_cancers
CESC	TP63(+)	0.109366	0.0770692	0	0.0322964	0	Other_cancers
CESC	GBX1(+)	0.0536668	0.022575	2.48063e-262	0.0310918	2.23893e-261	Other_cancers
CESC	SREBF1(+)	0.196468	0.165417	0	0.0310518	0	Other_cancers
CESC	E2F1(+)	0.120668	0.0897013	0	0.0309665	0	Other_cancers
CESC	ELF1(+)	0.472045	0.441253	2.07566e-99	0.0307914	7.5323e-99	Other_cancers
CESC	GMEB2(+)	0.0904758	0.060404	1.063e-85	0.0300719	3.31129e-85	Other_cancers
CESC	FOSL1(+)	0.172996	0.143977	0	0.0290192	0	Other_cancers
CESC	HIF1A(+)	0.115242	0.0865443	2.96782e-92	0.0286978	9.94926e-92	Other_cancers
CESC	SOX13(+)	0.0428845	0.0142139	5.68228e-62	0.0286706	1.45997e-61	Other_cancers
CESC	E2F2(+)	0.0883933	0.0598816	0	0.0285117	0	Other_cancers
CESC	NR2C2(+)	0.285863	0.257647	3.69175e-135	0.0282164	1.75607e-134	Other_cancers
CESC	EHF(+)	0.141608	0.113443	0	0.0281648	0	Other_cancers
CESC	MAX(+)	0.194531	0.167131	1.37995e-293	0.0273998	1.47194e-292	Other_cancers
CESC	RXRA(+)	0.0709862	0.0436926	0	0.0272936	0	Other_cancers
CESC	ATF7(+)	0.11951	0.0927213	1.04092e-07	0.0267884	1.43688e-07	Other_cancers
CESC	KLF3(+)	0.168859	0.142218	0	0.0266417	0	Other_cancers
CESC	SP1(+)	0.124582	0.0984277	0	0.0261546	0	Other_cancers
CESC	CREB1(+)	0.25378	0.230601	3.60788e-122	0.0231799	1.60756e-121	Other_cancers
CESC	RARG(+)	0.054364	0.0313806	0	0.0229834	0	Other_cancers
CESC	TP73(+)	0.0487904	0.0283527	0	0.0204377	0	Other_cancers
CESC	ERG(+)	0.0598035	0.0411693	2.15042e-151	0.0186341	1.18273e-150	Other_cancers
CESC	HSF1(+)	0.0760084	0.0576928	9.37915e-295	0.0183156	1.03171e-293	Other_cancers
CESC	HOXB4(+)	0.0444767	0.0262156	3.66061e-160	0.0182611	2.14756e-159	Other_cancers
CESC	ELK4(+)	0.200967	0.183154	5.7371e-143	0.0178135	2.96979e-142	Other_cancers
CESC	MYBL2(+)	0.0714011	0.0538809	0	0.0175202	0	Other_cancers
CESC	RREB1(+)	0.141808	0.124631	2.18312e-156	0.017177	1.25977e-155	Other_cancers
CESC	YY1(+)	0.157428	0.140481	1.02741e-163	0.0169473	6.12963e-163	Other_cancers
CESC	RELB(+)	0.142448	0.125529	1.801e-175	0.0169195	1.13206e-174	Other_cancers
CESC	ETV6(+)	0.202849	0.185981	6.06559e-84	0.0168683	1.8094e-83	Other_cancers
CESC	MEIS1(+)	0.0640139	0.0479864	9.80285e-145	0.0160274	5.15015e-144	Other_cancers
CESC	GRHL2(+)	0.0961074	0.0801227	4.13394e-141	0.0159847	2.10891e-140	Other_cancers
CESC	PPARD(+)	0.0298449	0.0140515	1.29228e-211	0.0157933	9.88877e-211	Other_cancers
CESC	FOSL2(+)	0.140784	0.125526	1.28187e-100	0.0152579	4.74968e-100	Other_cancers
CESC	ELF4(+)	0.0478414	0.0328776	0	0.0149639	0	Other_cancers
CESC	E2F6(+)	0.0795934	0.0651138	2.30742e-218	0.0144795	1.80491e-217	Other_cancers
CESC	ZBTB7A(+)	0.0414277	0.0270076	1.96691e-256	0.0144201	1.68867e-255	Other_cancers
CESC	ZNF384(+)	0.0582583	0.0442593	9.75372e-267	0.0139989	9.27922e-266	Other_cancers
CESC	TCF7L2(+)	0.127219	0.113972	4.07811e-28	0.0132466	7.84424e-28	Other_cancers
CESC	NFIC(+)	0.102	0.0888179	7.20045e-139	0.0131824	3.5698e-138	Other_cancers
CESC	POU2F3(+)	0.0422579	0.0296201	2.17517e-207	0.0126377	1.62906e-206	Other_cancers
CESC	REST(+)	0.0786202	0.0661521	7.20582e-253	0.0124681	6.03916e-252	Other_cancers
CESC	ELF3(+)	0.182511	0.170783	4.59974e-156	0.0117277	2.61147e-155	Other_cancers
CESC	SP3(+)	0.100403	0.0893641	1.22725e-128	0.0110386	5.6841e-128	Other_cancers
CESC	TEAD2(+)	0.0605805	0.0497595	2.16957e-205	0.010821	1.59102e-204	Other_cancers
CESC	ZBTB7B(+)	0.0341094	0.0237212	7.26129e-282	0.0103883	7.30279e-281	Other_cancers
CESC	CLOCK(+)	0.13371	0.123522	1.50884e-09	0.010188	2.20378e-09	Other_cancers
CESC	ZIC5(+)	0.024463	0.0149084	3.03863e-12	0.00955462	4.73273e-12	Other_cancers
CESC	NKX2-3(+)	0.0194558	0.00997812	4.22308e-27	0.00947769	7.99207e-27	Other_cancers
CESC	PITX3(+)	0.0217792	0.0124255	1.6723e-119	0.00935369	7.26727e-119	Other_cancers
CESC	VDR(+)	0.0509423	0.0417848	6.30776e-187	0.00915755	4.18931e-186	Other_cancers
CESC	MEIS2(+)	0.0584171	0.0494844	1.98837e-21	0.0089327	3.48213e-21	Other_cancers
CESC	HNF4A(+)	0.113342	0.104668	5.47214e-111	0.00867412	2.23976e-110	Other_cancers
CESC	SOX21(+)	0.0264745	0.0179389	0.000835667	0.00853561	0.00101084	Other_cancers
CESC	REL(+)	0.0942672	0.0858545	7.63566e-155	0.00841275	4.26627e-154	Other_cancers
CESC	MYBL1(+)	0.117903	0.109542	5.16806e-100	0.00836056	1.89495e-99	Other_cancers
CESC	RFX2(+)	0.206445	0.198152	3.52994e-24	0.00829316	6.33948e-24	Other_cancers
CESC	TLX2(+)	0.013002	0.00480806	2.43217e-48	0.00819396	5.55924e-48	Other_cancers
CESC	ZNF143(+)	0.0497313	0.0415739	2.40566e-203	0.00815742	1.72815e-202	Other_cancers
CESC	IRF3(+)	0.0396311	0.0316239	1.61798e-109	0.00800724	6.47193e-109	Other_cancers
CESC	IRF1(+)	0.108001	0.100418	5.09168e-137	0.00758262	2.45517e-136	Other_cancers
CESC	PAX7(+)	0.0142711	0.006718	2.49679e-25	0.00755315	4.60142e-25	Other_cancers
CESC	GABPA(+)	0.0672165	0.0597966	4.78047e-104	0.00741985	1.82905e-103	Other_cancers
CESC	STAT3(+)	0.0871238	0.0801001	1.12134e-46	0.0070237	2.49817e-46	Other_cancers
CESC	MAFG(+)	0.0276819	0.0210964	8.46693e-29	0.0065855	1.64661e-28	Other_cancers
CESC	IRF2(+)	0.0948062	0.0884208	1.89776e-81	0.00638536	5.61354e-81	Other_cancers
CESC	MYB(+)	0.102191	0.0959338	3.54629e-21	0.00625711	6.17967e-21	Other_cancers
CESC	MEF2B(+)	0.0294157	0.0232981	4.86916e-48	0.00611754	1.10577e-47	Other_cancers
CESC	ETV3(+)	0.0391531	0.0330646	1.28792e-170	0.00608853	7.95349e-170	Other_cancers
CESC	NFYA(+)	0.0313834	0.0254498	5.79347e-99	0.00593366	2.08092e-98	Other_cancers
CESC	NR2F6(+)	0.0234575	0.0176885	6.08325e-21	0.00576899	1.05483e-20	Other_cancers
CESC	PAX1(+)	0.0165558	0.010865	3.36524e-14	0.00569077	5.5096e-14	Other_cancers
CESC	IRF9(+)	0.0271437	0.02149	1.1318e-197	0.00565366	7.96788e-197	Other_cancers
CESC	MAFK(+)	0.0427767	0.0371594	6.21177e-65	0.00561724	1.64402e-64	Other_cancers
CESC	RFX1(+)	0.0285637	0.0231553	1.65243e-121	0.00540836	7.27067e-121	Other_cancers
CESC	SP2(+)	0.0232924	0.0179927	1.7049e-177	0.00529972	1.09114e-176	Other_cancers
CESC	NFKB2(+)	0.0493314	0.0442924	1.34022e-98	0.00503902	4.71756e-98	Other_cancers
CESC	TP53(+)	0.0265555	0.0215295	1.50619e-126	0.00502601	6.79715e-126	Other_cancers
CESC	NRF1(+)	0.292009	0.287014	0.145431	0.00499498	0.161999	Other_cancers
CESC	ERF(+)	0.0401987	0.0352929	4.70739e-51	0.00490579	1.11208e-50	Other_cancers
CESC	ATF6(+)	0.260473	0.255712	2.5438e-09	0.0047611	3.70007e-09	Other_cancers
CESC	E2F4(+)	0.0344277	0.029863	2.02905e-57	0.00456464	5.1016e-57	Other_cancers
CESC	HOXA9(+)	0.0248033	0.0203485	9.36462e-91	0.00445481	3.0807e-90	Other_cancers
CESC	HOXD11(+)	0.00773309	0.00329583	4.49932e-47	0.00443726	1.00876e-46	Other_cancers
CESC	ARNT(+)	0.0764534	0.0720326	1.87083e-35	0.00442081	3.82868e-35	Other_cancers
CESC	TFAP2E(+)	0.00663988	0.00222943	1.01268e-32	0.00441044	2.00261e-32	Other_cancers
CESC	HOXD9(+)	0.0108433	0.00656472	7.72533e-45	0.00427858	1.67859e-44	Other_cancers
CESC	ZNF274(+)	0.05095	0.0466823	1.3429e-53	0.00426766	3.28265e-53	Other_cancers
CESC	KLF10(+)	0.0377659	0.0336431	3.92665e-90	0.00412276	1.2798e-89	Other_cancers
CESC	MEF2D(+)	0.0422485	0.0382421	1.10043e-56	0.00400639	2.70875e-56	Other_cancers
CESC	CDX1(+)	0.0234846	0.0197509	2.21717e-69	0.00373367	5.95758e-69	Other_cancers
CESC	EGR4(+)	0.0241935	0.0206652	1.31165e-05	0.00352835	1.67891e-05	Other_cancers
CESC	CEBPA(+)	0.00603488	0.00289931	1.39473e-27	0.00313557	2.65376e-27	Other_cancers
CESC	VAX1(+)	0.0053511	0.00221758	6.81727e-14	0.00313352	1.11096e-13	Other_cancers
CESC	NR1I2(+)	0.035062	0.0319764	5.30268e-73	0.00308565	1.48138e-72	Other_cancers
CESC	HOXA6(+)	0.014202	0.0111961	3.02384e-36	0.00300585	6.29817e-36	Other_cancers
CESC	ELK1(+)	0.0159812	0.012993	9.32186e-76	0.00298817	2.64621e-75	Other_cancers
CESC	ZBTB14(+)	0.00566909	0.00273556	1.45919e-13	0.00293353	2.35613e-13	Other_cancers
CESC	ZNF740(+)	0.00467191	0.00181709	5.54357e-11	0.00285482	8.33904e-11	Other_cancers
CESC	HOXB5(+)	0.0259838	0.0231379	1.84186e-49	0.00284596	4.26535e-49	Other_cancers
CESC	STAT2(+)	0.101577	0.0987779	7.22255e-11	0.00279923	1.07726e-10	Other_cancers
CESC	RXRB(+)	0.0193455	0.0165548	3.4729e-18	0.00279075	5.90561e-18	Other_cancers
CESC	OTX1(+)	0.00838428	0.00573341	4.93007e-08	0.00265086	6.91389e-08	Other_cancers
CESC	HOXB6(+)	0.0187295	0.0160921	5.9231e-80	0.00263734	1.73744e-79	Other_cancers
CESC	SOX4(+)	0.0598912	0.0572938	7.00901e-28	0.00259737	1.34085e-27	Other_cancers
CESC	GLI2(+)	0.0740893	0.0717273	9.02395e-11	0.00236194	1.34027e-10	Other_cancers
CESC	CTCFL(+)	0.0418517	0.0396306	0.624563	0.00222105	0.64471	Other_cancers
CESC	RFX5(+)	0.00817894	0.0059701	3.80546e-15	0.00220884	6.25945e-15	Other_cancers
CESC	NR3C1(+)	0.155509	0.153371	0.306666	0.00213801	0.329105	Other_cancers
CESC	PPARG(+)	0.0838741	0.0817979	1.30413e-45	0.00207622	2.85127e-45	Other_cancers
CESC	HLF(+)	0.00817012	0.00634818	5.13639e-18	0.00182195	8.69235e-18	Other_cancers
CESC	MLX(+)	0.0116316	0.00996499	3.21665e-13	0.00166658	5.12335e-13	Other_cancers
CESC	KLF11(+)	0.0140623	0.0124348	4.98575e-22	0.00162755	8.86355e-22	Other_cancers
CESC	PPARA(+)	0.216872	0.215247	1.62883e-48	0.00162547	3.74737e-48	Other_cancers
CESC	TEF(+)	0.0281515	0.0265415	0.000710172	0.00161	0.000864985	Other_cancers
CESC	HOXC9(+)	0.00455475	0.00311914	0.000675489	0.00143562	0.000828475	Other_cancers
CESC	HOXA1(+)	0.014636	0.0132324	4.0504e-08	0.00140356	5.70296e-08	Other_cancers
CESC	MAFF(+)	0.048802	0.047483	1.71411e-13	0.00131898	2.7551e-13	Other_cancers
CESC	HOXA5(+)	0.00958007	0.00828653	3.49373e-13	0.00129354	5.53961e-13	Other_cancers
CESC	DLX6(+)	0.0168676	0.0156738	0.00221513	0.00119382	0.0026342	Other_cancers
CESC	RELA(+)	0.0279417	0.0268542	3.81605e-12	0.00108752	5.9174e-12	Other_cancers
CESC	ZNF341(+)	0.013587	0.0125061	6.57044e-09	0.00108085	9.40161e-09	Other_cancers
CESC	GLIS2(+)	0.00342326	0.00237363	0.000682688	0.00104963	0.000834396	Other_cancers
CESC	ATF2(+)	0.0989815	0.0979504	0.524626	0.0010311	0.549608	Other_cancers
CESC	SP4(+)	0.0330028	0.0319767	7.86688e-07	0.00102617	1.06505e-06	Other_cancers
CESC	TBX4(+)	0.00332899	0.00245128	0.0146429	0.000877715	0.0168993	Other_cancers
CESC	HES5(+)	0.00771749	0.00686505	1.16574e-05	0.000852435	1.50308e-05	Other_cancers
CESC	PAX9(+)	0.0221454	0.0214748	0.00102328	0.000670552	0.00122933	Other_cancers
CESC	TFE3(+)	0.0032433	0.00258812	0.222584	0.000655178	0.244842	Other_cancers
CESC	HES6(+)	0.0053313	0.00470029	0.336992	0.000631006	0.36055	Other_cancers
CESC	HOXB9(+)	0.0296972	0.0290894	1.6102e-18	0.000607807	2.77839e-18	Other_cancers
CESC	HOXC8(+)	0.00367323	0.00315789	0.648733	0.000515339	0.66382	Other_cancers
CESC	NR1D1(+)	0.00891345	0.00844307	0.0685326	0.000470386	0.0770718	Other_cancers
CESC	FOXC2(+)	0.00646112	0.00610141	0.246128	0.000359707	0.268226	Other_cancers
CESC	ETV4(+)	0.0425327	0.0421992	0.00673436	0.000333473	0.00790165	Other_cancers
CESC	TBX21(+)	0.00523514	0.004939	0.000768509	0.000296134	0.00093281	Other_cancers
CESC	TLX1(+)	0.00322185	0.00298548	0.944398	0.000236371	0.954182	Other_cancers
CESC	MSC(+)	0.00423835	0.0040078	0.419177	0.000230557	0.443094	Other_cancers
CESC	MSX2(+)	0.000853094	0.0006397	0.195621	0.000213395	0.216537	Other_cancers
CESC	NKX6-1(+)	0.000843996	0.000631866	0.602804	0.00021213	0.62592	Other_cancers
CESC	PBX3(+)	0.0881595	0.087967	0.200795	0.000192526	0.221567	Other_cancers
CESC	MNX1(+)	0.00493139	0.00477985	0.780713	0.000151538	0.796554	Other_cancers
CESC	RORC(+)	0.00115478	0.00103867	0.83242	0.000116111	0.846855	Other_cancers
CESC	ZNF354C(+)	0.00371004	0.00361246	0.94605	9.7577e-05	0.954182	Other_cancers
CESC	POU3F4(+)	0.00351783	0.00345551	0.534725	6.23169e-05	0.558526	Other_cancers
CESC	HES7(+)	0.00679555	0.00674305	0.904503	5.24997e-05	0.917536	Other_cancers
CESC	NHLH1(+)	0.00289508	0.00290705	0.623333	-1.19736e-05	0.64471	Other_cancers
CESC	HINFP(+)	0.00488186	0.00494724	0.998348	-6.53736e-05	0.998348	Other_cancers
CESC	DRGX(+)	0.00199763	0.00208723	0.342801	-8.95999e-05	0.365654	Other_cancers
CESC	TFAP4(+)	0.00310431	0.00319961	0.305012	-9.53086e-05	0.328331	Other_cancers
CESC	GSC(+)	0.00365542	0.00380132	0.401218	-0.000145903	0.426673	Other_cancers
CESC	EN2(+)	0.00244464	0.00261909	0.242619	-0.000174445	0.265223	Other_cancers
CESC	ELF2(+)	0.0992063	0.0995266	0.00533641	-0.000320306	0.00628233	Other_cancers
CESC	NFYB(+)	0.0153304	0.015652	2.3642e-13	-0.00032157	3.78272e-13	Other_cancers
CESC	HOXC10(+)	0.00950281	0.00990905	0.289246	-0.000406239	0.312315	Other_cancers
CESC	USF2(+)	0.012866	0.0133812	0.0355212	-0.000515236	0.0404643	Other_cancers
CESC	NFKB1(+)	0.0873527	0.087896	0.463017	-0.000543284	0.486513	Other_cancers
CESC	CREB3L1(+)	0.0713124	0.0719015	7.13163e-06	-0.000589058	9.26323e-06	Other_cancers
CESC	TFAP2C(+)	0.0570111	0.0576104	0.457696	-0.000599232	0.482362	Other_cancers
CESC	PHOX2A(+)	0.00102292	0.00163118	0.0407235	-0.000608258	0.0462409	Other_cancers
CESC	HOXA13(+)	0.0122835	0.0130352	0.971362	-0.000751732	0.97413	Other_cancers
CESC	CDX2(+)	0.0222816	0.0231044	0.000124386	-0.000822785	0.000156371	Other_cancers
CESC	TBX6(+)	0.00462109	0.00548103	0.0470474	-0.00085994	0.0532498	Other_cancers
CESC	IRF7(+)	0.0227567	0.0237002	3.17689e-18	-0.000943516	5.42848e-18	Other_cancers
CESC	ZSCAN4(+)	0.00604307	0.00698799	0.00472083	-0.000944923	0.00559506	Other_cancers
CESC	EOMES(+)	0.00351369	0.00448364	0.0126322	-0.000969955	0.014675	Other_cancers
CESC	ZBTB26(+)	0.00592817	0.00691114	0.0260842	-0.000982968	0.0298105	Other_cancers
CESC	POU4F1(+)	0.000954914	0.00194136	0.00130566	-0.000986443	0.00155794	Other_cancers
CESC	HOXA7(+)	0.0117598	0.0127484	0.232595	-0.00098858	0.255058	Other_cancers
CESC	FOXD1(+)	0.000573512	0.00159013	0.000409644	-0.00101662	0.000509522	Other_cancers
CESC	BHLHE40(+)	0.0708657	0.0719145	0.254921	-0.00104883	0.276951	Other_cancers
CESC	HOXC11(+)	0.00225902	0.00339905	5.54971e-07	-0.00114004	7.60115e-07	Other_cancers
CESC	USF1(+)	0.0166055	0.0178075	1.23763e-08	-0.00120202	1.76374e-08	Other_cancers
CESC	HOXA10(+)	0.0135006	0.0147445	1.21018e-05	-0.00124389	1.55469e-05	Other_cancers
CESC	FOXN3(+)	0.0926899	0.0939688	0.120157	-0.00127888	0.134698	Other_cancers
CESC	TBX5(+)	0.00105929	0.00238468	6.74964e-06	-0.00132539	8.79954e-06	Other_cancers
CESC	ETV5(+)	0.0337015	0.0350279	0.000838681	-0.00132648	0.00101101	Other_cancers
CESC	NFE2(+)	0.0178494	0.0193207	0.0072952	-0.00147136	0.00853126	Other_cancers
CESC	JDP2(+)	0.0285247	0.0300028	0.0241148	-0.00147811	0.0276496	Other_cancers
CESC	HOXB13(+)	0.00472019	0.00627457	1.48763e-06	-0.00155437	1.99864e-06	Other_cancers
CESC	RARA(+)	0.0213622	0.0229863	0.63209	-0.00162407	0.650572	Other_cancers
CESC	TAL1(+)	0.00344987	0.00508666	3.94062e-16	-0.00163679	6.57392e-16	Other_cancers
CESC	HOXD4(+)	0.00222775	0.00389527	2.71078e-12	-0.00166751	4.24086e-12	Other_cancers
CESC	SPDEF(+)	0.0485501	0.0502858	3.41958e-16	-0.00173568	5.73187e-16	Other_cancers
CESC	GCM1(+)	0.0152431	0.0170775	1.86792e-06	-0.00183445	2.49056e-06	Other_cancers
CESC	POU6F1(+)	0.00214639	0.00398973	7.11674e-07	-0.00184333	9.67217e-07	Other_cancers
CESC	TBR1(+)	0.00125785	0.00311243	1.68871e-11	-0.00185458	2.58446e-11	Other_cancers
CESC	MYCN(+)	0.0192169	0.0211562	5.07373e-06	-0.00193929	6.63923e-06	Other_cancers
CESC	SIX2(+)	0.00491664	0.00693007	7.02091e-07	-0.00201342	9.57891e-07	Other_cancers
CESC	ZBTB12(+)	0.00132207	0.00338936	0.000643152	-0.00206729	0.000791572	Other_cancers
CESC	SP8(+)	0.00248506	0.00464933	4.02406e-11	-0.00216427	6.07926e-11	Other_cancers
CESC	TCF3(+)	0.0153616	0.0175516	3.04068e-10	-0.00219003	4.49714e-10	Other_cancers
CESC	MEIS3(+)	0.0121864	0.0143877	3.38e-06	-0.00220131	4.45603e-06	Other_cancers
CESC	SPIC(+)	0.0358916	0.0381096	0.0192474	-0.00221801	0.0221408	Other_cancers
CESC	TBX3(+)	0.0107274	0.0129777	0.952111	-0.00225024	0.957552	Other_cancers
CESC	FOXA3(+)	0.0137813	0.0161397	0.00927724	-0.00235833	0.0108132	Other_cancers
CESC	FOXP1(+)	0.107555	0.109939	2.37117e-05	-0.00238411	3.00234e-05	Other_cancers
CESC	TCF21(+)	0.0696218	0.0720121	0.000179968	-0.00239036	0.00022544	Other_cancers
CESC	HOXD13(+)	0.00419221	0.00659107	2.60525e-09	-0.00239885	3.77386e-09	Other_cancers
CESC	DLX5(+)	0.012507	0.0149892	0.595777	-0.00248215	0.620454	Other_cancers
CESC	CEBPG(+)	0.0159188	0.0185362	0.284001	-0.00261744	0.307595	Other_cancers
CESC	SOX18(+)	0.00480122	0.00759255	4.95135e-08	-0.00279133	6.91617e-08	Other_cancers
CESC	NFE2L1(+)	0.0294672	0.0322637	0.0478394	-0.00279655	0.0539727	Other_cancers
CESC	PAX5(+)	0.106115	0.109044	0.00120447	-0.00292937	0.00144208	Other_cancers
CESC	FOXL1(+)	0.0270113	0.0299873	0.185847	-0.00297604	0.206367	Other_cancers
CESC	MAFA(+)	0.0152938	0.018295	1.72126e-34	-0.00300119	3.48208e-34	Other_cancers
CESC	TFAP2B(+)	0.105285	0.10838	5.28711e-10	-0.0030953	7.75442e-10	Other_cancers
CESC	TCF7(+)	0.00499281	0.008094	5.12251e-26	-0.00310119	9.54034e-26	Other_cancers
CESC	SPIB(+)	0.0904581	0.0938153	0.0137221	-0.00335717	0.0158887	Other_cancers
CESC	HOXB8(+)	0.00408515	0.00746684	0.000283473	-0.00338169	0.000353839	Other_cancers
CESC	EGR2(+)	0.0168774	0.0202677	1.77967e-24	-0.00339035	3.21252e-24	Other_cancers
CESC	OSR2(+)	0.00215195	0.00557114	1.10149e-21	-0.00341919	1.93862e-21	Other_cancers
CESC	HOXB2(+)	0.0058425	0.00926704	8.96758e-06	-0.00342454	1.16051e-05	Other_cancers
CESC	FOXD2(+)	0.00221696	0.00585739	1.21512e-34	-0.00364043	2.47239e-34	Other_cancers
CESC	CREM(+)	0.0422129	0.0458769	4.29218e-41	-0.00366407	9.15665e-41	Other_cancers
CESC	GATA2(+)	0.0248167	0.028736	6.53461e-38	-0.0039193	1.37736e-37	Other_cancers
CESC	FOXI1(+)	0.0212638	0.0253128	3.27385e-16	-0.00404897	5.51385e-16	Other_cancers
CESC	LHX9(+)	0.00682114	0.0109315	1.23779e-11	-0.00411037	1.90263e-11	Other_cancers
CESC	ATOH1(+)	0.0158271	0.0200005	1.7357e-18	-0.00417334	2.98033e-18	Other_cancers
CESC	RUNX3(+)	0.0290281	0.0332183	9.23028e-32	-0.0041902	1.81512e-31	Other_cancers
CESC	SOX14(+)	0.00198706	0.00628702	1.45679e-07	-0.00429996	2.00309e-07	Other_cancers
CESC	FOXA2(+)	0.0168651	0.0211932	3.97121e-10	-0.00432804	5.8488e-10	Other_cancers
CESC	SOX2(+)	0.0575447	0.061882	1.36411e-84	-0.00433729	4.10398e-84	Other_cancers
CESC	GATA1(+)	0.0124912	0.0168999	8.21564e-63	-0.00440879	2.1264e-62	Other_cancers
CESC	HOXB7(+)	0.0164076	0.0210891	9.43661e-13	-0.0046815	1.48955e-12	Other_cancers
CESC	HOXA2(+)	0.00599403	0.0108045	1.54411e-52	-0.00481048	3.69746e-52	Other_cancers
CESC	SRF(+)	0.0184253	0.0232574	1.30595e-63	-0.00483212	3.40515e-63	Other_cancers
CESC	EGR3(+)	0.00969385	0.0145589	5.56961e-11	-0.004865	8.34257e-11	Other_cancers
CESC	FOXB1(+)	0.00636906	0.0112546	2.64717e-12	-0.00488549	4.15985e-12	Other_cancers
CESC	CREB3L4(+)	0.00742634	0.0124019	5.04447e-08	-0.00497561	7.0184e-08	Other_cancers
CESC	PAX6(+)	0.0487248	0.053769	2.07502e-64	-0.00504415	5.4508e-64	Other_cancers
CESC	BATF(+)	0.0318054	0.0368909	9.91089e-57	-0.00508551	2.45678e-56	Other_cancers
CESC	IKZF1(+)	0.180648	0.185753	2.21288e-11	-0.00510462	3.37201e-11	Other_cancers
CESC	THAP1(+)	0.0107858	0.015975	0.642495	-0.00518924	0.659353	Other_cancers
CESC	GATA4(+)	0.0428647	0.0481735	1.23431e-73	-0.00530875	3.47581e-73	Other_cancers
CESC	IRF5(+)	0.0097966	0.0151104	2.26506e-06	-0.0053138	2.99738e-06	Other_cancers
CESC	MSX1(+)	0.0218828	0.0274218	5.87705e-25	-0.00553902	1.07188e-24	Other_cancers
CESC	GATA3(+)	0.047387	0.053097	0.00527994	-0.00571001	0.0062367	Other_cancers
CESC	PDX1(+)	0.00995733	0.0156676	7.0489e-36	-0.00571031	1.451e-35	Other_cancers
CESC	BACH2(+)	0.0456041	0.0513179	3.4848e-36	-0.00571386	7.21558e-36	Other_cancers
CESC	LMX1A(+)	0.0219746	0.0278334	2.89365e-11	-0.00585882	4.39037e-11	Other_cancers
CESC	MLXIPL(+)	0.0705801	0.0764395	6.41776e-77	-0.0058594	1.86698e-76	Other_cancers
CESC	ATF4(+)	0.0274939	0.0334368	0.000470282	-0.00594294	0.000580839	Other_cancers
CESC	KLF16(+)	0.0134291	0.0196274	7.55523e-99	-0.00619826	2.68631e-98	Other_cancers
CESC	MEOX1(+)	0.0124313	0.0187579	1.16049e-13	-0.00632666	1.88245e-13	Other_cancers
CESC	NEUROD1(+)	0.0214671	0.0278009	1.76372e-50	-0.00633374	4.13887e-50	Other_cancers
CESC	FOXC1(+)	0.0183591	0.0247454	1.7598e-15	-0.00638631	2.92194e-15	Other_cancers
CESC	SHOX(+)	0.0122135	0.0187275	8.03493e-26	-0.006514	1.48858e-25	Other_cancers
CESC	ISX(+)	0.0209716	0.0275086	2.58895e-28	-0.00653702	5.0072e-28	Other_cancers
CESC	ETS1(+)	0.236836	0.243435	0.143232	-0.00659884	0.160056	Other_cancers
CESC	GATA6(+)	0.0371838	0.0440151	7.63432e-53	-0.00683131	1.8406e-52	Other_cancers
CESC	TFEC(+)	0.0535157	0.060348	4.31493e-102	-0.00683239	1.6158e-101	Other_cancers
CESC	KLF13(+)	0.0139356	0.0207865	5.46697e-09	-0.00685086	7.85459e-09	Other_cancers
CESC	SPI1(+)	0.0240465	0.0313499	7.41713e-46	-0.00730341	1.63177e-45	Other_cancers
CESC	IRF8(+)	0.0642566	0.0716992	0.000435564	-0.00744256	0.000539854	Other_cancers
CESC	TWIST1(+)	0.0315894	0.0391799	2.20994e-72	-0.00759054	6.07734e-72	Other_cancers
CESC	ASCL1(+)	0.020902	0.0285129	2.20773e-104	-0.00761084	8.5398e-104	Other_cancers
CESC	THAP11(+)	0.00832213	0.016226	3.05111e-08	-0.00790385	4.33061e-08	Other_cancers
CESC	KLF15(+)	0.0169773	0.0249641	5.60325e-238	-0.00798678	4.4826e-237	Other_cancers
CESC	NFIL3(+)	0.0658156	0.0740617	1.85111e-72	-0.00824607	5.13065e-72	Other_cancers
CESC	NEUROD2(+)	0.00845516	0.0167131	2.47567e-44	-0.00825799	5.34623e-44	Other_cancers
CESC	ESRRB(+)	0.0626583	0.0709851	6.9561e-110	-0.00832671	2.81442e-109	Other_cancers
CESC	JUNB(+)	0.0528168	0.0612399	8.21295e-07	-0.00842308	1.10765e-06	Other_cancers
CESC	NKX6-2(+)	0.0354982	0.0440362	2.22009e-264	-0.00853799	2.05651e-263	Other_cancers
CESC	NR2F2(+)	0.0102646	0.019089	2.51146e-85	-0.00882449	7.68724e-85	Other_cancers
CESC	PAX4(+)	0.0168855	0.0258017	3.62288e-15	-0.00891625	5.9871e-15	Other_cancers
CESC	KLF9(+)	0.0482574	0.0574918	5.66894e-53	-0.00923439	1.37618e-52	Other_cancers
CESC	ETV2(+)	0.00923076	0.0185459	4.25076e-117	-0.00931515	1.80273e-116	Other_cancers
CESC	NR1H2(+)	0.00702646	0.0164826	3.0086e-269	-0.00945611	2.94174e-268	Other_cancers
CESC	ONECUT2(+)	0.0654102	0.0751929	0.414257	-0.00978267	0.439213	Other_cancers
CESC	RXRG(+)	0.00181316	0.0117638	7.91831e-76	-0.0099506	2.26605e-75	Other_cancers
CESC	EN1(+)	0.0701685	0.0802507	3.77502e-08	-0.0100822	5.33657e-08	Other_cancers
CESC	MAF(+)	0.0318602	0.0420342	7.43825e-88	-0.010174	2.3588e-87	Other_cancers
CESC	POU3F2(+)	0.00434969	0.014626	5.76709e-91	-0.0102764	1.91511e-90	Other_cancers
CESC	HOXD8(+)	0.0112741	0.021566	1.39306e-89	-0.0102918	4.49869e-89	Other_cancers
CESC	SOX8(+)	0.0302742	0.0406586	7.48523e-164	-0.0103844	4.54276e-163	Other_cancers
CESC	HNF4G(+)	0.0730679	0.0834553	9.94055e-22	-0.0103874	1.75833e-21	Other_cancers
CESC	BHLHE22(+)	0.00785475	0.0183174	3.15937e-34	-0.0104627	6.35484e-34	Other_cancers
CESC	SOX10(+)	0.118707	0.129181	1.43483e-102	-0.010474	5.43074e-102	Other_cancers
CESC	TFEB(+)	0.0472058	0.0578036	4.34735e-239	-0.0105978	3.55876e-238	Other_cancers
CESC	ONECUT1(+)	0.0346149	0.045315	2.94667e-29	-0.0107	5.76238e-29	Other_cancers
CESC	HNF1A(+)	0.0217971	0.0327907	2.89887e-57	-0.0109936	7.23689e-57	Other_cancers
CESC	TCF7L1(+)	0.058869	0.0700581	5.18534e-09	-0.0111891	7.4805e-09	Other_cancers
CESC	CEBPD(+)	0.0958103	0.107149	8.40287e-70	-0.0113386	2.27524e-69	Other_cancers
CESC	POU2F2(+)	0.0611206	0.0725025	5.88354e-12	-0.0113819	9.08336e-12	Other_cancers
CESC	FOXA1(+)	0.0413993	0.0528199	1.64541e-51	-0.0114205	3.9134e-51	Other_cancers
CESC	MXI1(+)	0.232459	0.244005	1.64571e-76	-0.0115466	4.74828e-76	Other_cancers
CESC	LMX1B(+)	0.00471014	0.016423	4.58549e-25	-0.0117129	8.40674e-25	Other_cancers
CESC	FLI1(+)	0.174465	0.186338	1.84509e-05	-0.0118729	2.34466e-05	Other_cancers
CESC	MEF2A(+)	0.177352	0.189242	6.65118e-08	-0.0118905	9.21739e-08	Other_cancers
CESC	MAZ(+)	0.0425445	0.0547175	2.00773e-06	-0.0121729	2.66687e-06	Other_cancers
CESC	CREB3(+)	0.00919355	0.0215831	4.17845e-22	-0.0123896	7.46606e-22	Other_cancers
CESC	VAX2(+)	0.0415077	0.0539167	1.28297e-49	-0.012409	2.99076e-49	Other_cancers
CESC	KLF2(+)	0.0223211	0.0347523	2.12117e-85	-0.0124313	6.54959e-85	Other_cancers
CESC	SCRT1(+)	0.00476617	0.0172027	4.96455e-38	-0.0124365	1.05272e-37	Other_cancers
CESC	TBX15(+)	0.0487773	0.0614084	8.44507e-96	-0.0126311	2.91438e-95	Other_cancers
CESC	ZNF135(+)	0.00481755	0.0174787	1.26529e-46	-0.0126612	2.80115e-46	Other_cancers
CESC	POU3F3(+)	0.0099062	0.0227126	6.44964e-88	-0.0128064	2.06389e-87	Other_cancers
CESC	CEBPB(+)	0.0690067	0.0818347	4.39495e-06	-0.012828	5.77247e-06	Other_cancers
CESC	BCL6(+)	0.0586959	0.0720156	3.49969e-94	-0.0133197	1.18451e-93	Other_cancers
CESC	JUN(+)	0.142276	0.155621	1.64399e-05	-0.0133454	2.09668e-05	Other_cancers
CESC	PRDM1(+)	0.0539849	0.0677092	2.95665e-95	-0.0137243	1.01043e-94	Other_cancers
CESC	RFX3(+)	0.31467	0.328912	9.72988e-25	-0.0142419	1.76542e-24	Other_cancers
CESC	OTX2(+)	0.0279183	0.0422001	2.22931e-41	-0.0142818	4.78486e-41	Other_cancers
CESC	NFATC2(+)	0.0340949	0.0484752	0	-0.0143803	0	Other_cancers
CESC	FOSB(+)	0.0858347	0.101012	2.33884e-36	-0.0151775	4.90043e-36	Other_cancers
CESC	JUND(+)	0.030141	0.0465131	1.54825e-06	-0.0163721	2.07219e-06	Other_cancers
CESC	ATF3(+)	0.129353	0.145899	2.72761e-58	-0.0165462	6.90733e-58	Other_cancers
CESC	FOS(+)	0.125319	0.142045	7.44738e-33	-0.0167258	1.48106e-32	Other_cancers
CESC	NR1H4(+)	0.046275	0.0631355	3.70571e-05	-0.0168605	4.6753e-05	Other_cancers
CESC	SOX9(+)	0.0239106	0.0407821	6.1651e-87	-0.0168715	1.9376e-86	Other_cancers
CESC	RFX4(+)	0.0188802	0.0361034	1.55233e-193	-0.0172232	1.07141e-192	Other_cancers
CESC	FOXO3(+)	0.118248	0.13551	1.43413e-97	-0.0172618	4.99817e-97	Other_cancers
CESC	EMX1(+)	0.0421145	0.0597401	2.27578e-47	-0.0176256	5.13508e-47	Other_cancers
CESC	RUNX2(+)	0.0228928	0.0409526	3.22571e-146	-0.0180598	1.72038e-145	Other_cancers
CESC	FOXP2(+)	0.0541328	0.0727984	1.63061e-65	-0.0186656	4.34829e-65	Other_cancers
CESC	HNF1B(+)	0.119354	0.138035	3.74756e-128	-0.0186807	1.71317e-127	Other_cancers
CESC	IRF4(+)	0.0669758	0.0861204	6.62102e-300	-0.0191446	7.51806e-299	Other_cancers
CESC	LEF1(+)	0.0531179	0.0737803	0	-0.0206624	0	Other_cancers
CESC	EGR1(+)	0.10616	0.127621	4.82175e-178	-0.0214607	3.14307e-177	Other_cancers
CESC	TCF12(+)	0.0736761	0.0958624	2.26402e-150	-0.0221863	1.22605e-149	Other_cancers
CESC	LHX2(+)	0.0294766	0.0518533	0	-0.0223766	0	Other_cancers
CESC	ZEB1(+)	0.152036	0.174646	6.91374e-106	-0.0226105	2.73442e-105	Other_cancers
CESC	HSF4(+)	0.0204641	0.0438825	1.83522e-26	-0.0234183	3.45453e-26	Other_cancers
CESC	XBP1(+)	0.0995966	0.124583	3.20786e-61	-0.0249863	8.18236e-61	Other_cancers
CESC	KLF6(+)	0.168389	0.193474	5.69776e-85	-0.0250849	1.72897e-84	Other_cancers
CESC	MITF(+)	0.194874	0.220472	6.44366e-132	-0.0255985	3.02423e-131	Other_cancers
CESC	PKNOX2(+)	0.0412225	0.0676351	2.73761e-26	-0.0264125	5.12574e-26	Other_cancers
CESC	CENPB(+)	0.0169519	0.0507694	2.08794e-104	-0.0338175	8.16618e-104	Other_cancers
CESC	TEAD1(+)	0.139526	0.173437	1.9843e-119	-0.0339109	8.51796e-119	Other_cancers
CESC	RORB(+)	0.00841166	0.0463654	1.33874e-138	-0.0379537	6.54493e-138	Other_cancers
CESC	CUX2(+)	0.0544092	0.102987	3.16878e-139	-0.0485782	1.59345e-138	Other_cancers
CESC	NFIB(+)	0.161595	0.211825	1.62628e-113	-0.0502301	6.73472e-113	Other_cancers
CESC	GLIS1(+)	0.0611374	0.127317	2.71033e-33	-0.0661795	5.42066e-33	Other_cancers
CESC	POU1F1(+)	0.0332424	0.102409	7.30165e-190	-0.0691662	4.94265e-189	Other_cancers
CESC	POU5F1(+)	0.0947238	0.1946	3.59345e-114	-0.099876	1.50583e-113	Other_cancers
OV	MEIS1(+)	0.151728	0.043582	0	0.108146	0	Other_cancers
OV	E2F3(+)	0.477539	0.408343	0	0.0691966	0	Other_cancers
OV	MEOX1(+)	0.0812886	0.0146946	0	0.066594	0	Other_cancers
OV	NR2C2(+)	0.312871	0.257037	0	0.0558338	0	Other_cancers
OV	RFX3(+)	0.379147	0.32484	7.85665e-211	0.0543064	1.72846e-209	Other_cancers
OV	MEIS2(+)	0.0988406	0.0475042	1.56191e-221	0.0513364	3.9271e-220	Other_cancers
OV	TEAD1(+)	0.214031	0.168173	1.68892e-118	0.0458577	1.98167e-117	Other_cancers
OV	NRF1(+)	0.32599	0.285269	1.01851e-203	0.0407215	2.10891e-202	Other_cancers
OV	HOXB4(+)	0.0658223	0.0256039	0	0.0402184	0	Other_cancers
OV	FOXC1(+)	0.0585667	0.0222865	0	0.0362803	0	Other_cancers
OV	ETV6(+)	0.219934	0.185563	1.41182e-215	0.0343712	3.31308e-214	Other_cancers
OV	NFIB(+)	0.23883	0.205886	1.30899e-35	0.0329444	4.65418e-35	Other_cancers
OV	CTCFL(+)	0.0703077	0.0381064	9.24747e-293	0.0322014	3.25511e-291	Other_cancers
OV	ZIC5(+)	0.0426706	0.0141936	1.02441e-122	0.028477	1.24342e-121	Other_cancers
OV	ATF6(+)	0.281277	0.254698	2.37378e-129	0.0265794	3.48154e-128	Other_cancers
OV	CREB1(+)	0.257657	0.231126	2.6141e-110	0.0265316	2.87551e-109	Other_cancers
OV	TCF7L1(+)	0.0937809	0.0677422	8.06322e-126	0.0260386	1.01366e-124	Other_cancers
OV	FOSL2(+)	0.149369	0.125534	3.26599e-70	0.0238357	2.29926e-69	Other_cancers
OV	SOX14(+)	0.0276461	0.00471062	5.16548e-135	0.0229354	8.26477e-134	Other_cancers
OV	SOX9(+)	0.0590805	0.0382697	2.65302e-129	0.0208108	3.73545e-128	Other_cancers
OV	RARG(+)	0.0527672	0.0322064	0	0.0205608	0	Other_cancers
OV	JDP2(+)	0.0493128	0.0287899	1.03628e-303	0.0205229	4.05302e-302	Other_cancers
OV	REST(+)	0.0862405	0.0661243	0	0.0201162	0	Other_cancers
OV	ELF1(+)	0.461777	0.442816	4.85949e-31	0.0189612	1.5693e-30	Other_cancers
OV	NR2F6(+)	0.0346643	0.017245	8.20924e-51	0.0174193	4.06993e-50	Other_cancers
OV	PKNOX2(+)	0.080793	0.0645702	1.11514e-41	0.0162227	4.56428e-41	Other_cancers
OV	EHF(+)	0.130767	0.114954	2.14486e-104	0.015813	2.22056e-103	Other_cancers
OV	TEAD2(+)	0.0655442	0.0498279	7.10929e-268	0.0157163	2.27497e-266	Other_cancers
OV	TFDP1(+)	0.241767	0.226211	6.1747e-38	0.0155559	2.44213e-37	Other_cancers
OV	TCF21(+)	0.0857692	0.0710302	7.21913e-78	0.014739	5.5242e-77	Other_cancers
OV	GATA3(+)	0.0665138	0.0518416	5.58546e-131	0.0146722	8.54818e-130	Other_cancers
OV	EGR4(+)	0.0345921	0.0201952	1.08454e-23	0.0143969	3.07869e-23	Other_cancers
OV	CLOCK(+)	0.137834	0.123618	1.2172e-10	0.0142161	2.20854e-10	Other_cancers
OV	IRF1(+)	0.113449	0.100356	5.65503e-83	0.013093	4.62923e-82	Other_cancers
OV	YY1(+)	0.154082	0.141212	1.1733e-31	0.0128703	3.85984e-31	Other_cancers
OV	MYBL1(+)	0.122301	0.109564	1.02661e-128	0.0127378	1.38987e-127	Other_cancers
OV	TCF7L2(+)	0.126806	0.11442	3.2998e-15	0.0123864	7.25957e-15	Other_cancers
OV	GATA6(+)	0.0546897	0.0428147	6.25881e-227	0.011875	1.69469e-225	Other_cancers
OV	RORB(+)	0.0543441	0.0425741	7.83778e-42	0.01177	3.24576e-41	Other_cancers
OV	ATF7(+)	0.105591	0.0943599	0.0013924	0.0112313	0.00175672	Other_cancers
OV	FOXP1(+)	0.119922	0.109169	2.91212e-50	0.0107535	1.4237e-49	Other_cancers
OV	HOXA2(+)	0.020331	0.00984655	1.0199e-165	0.0104845	1.79502e-164	Other_cancers
OV	GRHL2(+)	0.0913595	0.080901	1.90093e-48	0.0104586	9.04226e-48	Other_cancers
OV	LEF1(+)	0.0818949	0.0715048	3.07891e-89	0.0103901	2.77891e-88	Other_cancers
OV	GABPA(+)	0.069934	0.059882	5.83602e-103	0.010052	5.86937e-102	Other_cancers
OV	ELK4(+)	0.194149	0.184107	8.88347e-36	0.0100423	3.25727e-35	Other_cancers
OV	RREB1(+)	0.135544	0.125532	1.61223e-26	0.0100116	4.85046e-26	Other_cancers
OV	SOX4(+)	0.066949	0.0569813	1.05407e-148	0.00996768	1.76681e-147	Other_cancers
OV	ATF2(+)	0.107471	0.0975075	9.1124e-63	0.00996315	5.62731e-62	Other_cancers
OV	SOX13(+)	0.0257597	0.0160926	8.5553e-09	0.00966717	1.44089e-08	Other_cancers
OV	HOXB6(+)	0.0247662	0.0158382	2.19594e-232	0.00892802	6.44143e-231	Other_cancers
OV	GBX1(+)	0.0334736	0.0247033	9.31169e-18	0.00877026	2.18514e-17	Other_cancers
OV	CUX1(+)	0.369192	0.360851	0.0805208	0.0083403	0.0912501	Other_cancers
OV	MAX(+)	0.177214	0.16898	4.0868e-18	0.00823464	9.92105e-18	Other_cancers
OV	SIX2(+)	0.014354	0.00633643	1.09477e-47	0.00801753	5.07053e-47	Other_cancers
OV	NEUROD1(+)	0.0347933	0.0268508	1.07241e-60	0.00794251	6.2915e-60	Other_cancers
OV	PAX6(+)	0.0606424	0.0529392	4.8935e-80	0.00770321	3.82781e-79	Other_cancers
OV	SP3(+)	0.097496	0.0898807	2.99538e-46	0.00761529	1.33465e-45	Other_cancers
OV	ESRRB(+)	0.0767579	0.0699278	3.92797e-62	0.00683013	2.38387e-61	Other_cancers
OV	MSX1(+)	0.033409	0.0265981	5.56845e-64	0.00681088	3.56381e-63	Other_cancers
OV	PBX3(+)	0.0942179	0.0876335	1.19084e-22	0.00658437	3.32678e-22	Other_cancers
OV	SOX18(+)	0.0129878	0.00704412	3.06846e-25	0.00594364	8.78129e-25	Other_cancers
OV	E2F7(+)	0.153011	0.148063	1.84413e-11	0.00494824	3.52791e-11	Other_cancers
OV	CREM(+)	0.0499606	0.0453251	3.66376e-53	0.00463545	1.954e-52	Other_cancers
OV	RELB(+)	0.131182	0.126702	1.43845e-05	0.00447958	2.07514e-05	Other_cancers
OV	ZEB1(+)	0.176799	0.172534	5.39794e-42	0.00426518	2.262e-41	Other_cancers
OV	MYB(+)	0.10046	0.0962313	1.53593e-22	0.00422833	4.25708e-22	Other_cancers
OV	E2F8(+)	0.0721244	0.0681193	3.07823e-11	0.00400509	5.79431e-11	Other_cancers
OV	MYBL2(+)	0.0589182	0.0551421	2.82165e-18	0.00377611	6.89737e-18	Other_cancers
OV	STAT1(+)	0.216474	0.2128	3.03943e-05	0.00367417	4.24555e-05	Other_cancers
OV	ETV4(+)	0.0456528	0.042035	3.37248e-47	0.00361779	1.5417e-46	Other_cancers
OV	HOXC9(+)	0.00646464	0.00305805	8.58496e-06	0.00340659	1.24872e-05	Other_cancers
OV	HOXB7(+)	0.0238505	0.0205218	1.14651e-40	0.00332869	4.63876e-40	Other_cancers
OV	ARNT(+)	0.07554	0.0722255	9.50485e-14	0.0033145	1.96022e-13	Other_cancers
OV	E2F1(+)	0.0954099	0.0921095	9.69956e-11	0.00330043	1.76904e-10	Other_cancers
OV	CREB3L4(+)	0.0150739	0.0118138	7.11383e-11	0.00326012	1.31103e-10	Other_cancers
OV	GATA2(+)	0.0313895	0.0282419	2.06013e-37	0.00314756	8.05739e-37	Other_cancers
OV	MAFF(+)	0.0505703	0.0474261	0.132871	0.00314423	0.146773	Other_cancers
OV	CENPB(+)	0.050868	0.0477844	0.00907979	0.00308369	0.0110591	Other_cancers
OV	HNF4A(+)	0.108186	0.105235	6.8441e-15	0.00295072	1.46898e-14	Other_cancers
OV	PAX4(+)	0.02785	0.0249013	1.93689e-08	0.00294872	3.17109e-08	Other_cancers
OV	FOXC2(+)	0.00881217	0.00598112	3.30942e-14	0.00283106	6.97554e-14	Other_cancers
OV	ZNF384(+)	0.0480442	0.0452805	1.08294e-12	0.00276369	2.20344e-12	Other_cancers
OV	MAFA(+)	0.0204389	0.0179104	8.07915e-22	0.00252851	2.22177e-21	Other_cancers
OV	FOXA2(+)	0.023212	0.0206986	2.90571e-07	0.00251331	4.54582e-07	Other_cancers
OV	ELF2(+)	0.10185	0.0993681	2.76446e-05	0.00248153	3.89237e-05	Other_cancers
OV	SPIC(+)	0.0402084	0.0377965	7.14048e-15	0.0024119	1.5233e-14	Other_cancers
OV	E2F6(+)	0.068579	0.0661953	3.96076e-08	0.00238371	6.39535e-08	Other_cancers
OV	ZNF135(+)	0.0185908	0.0163008	0.00429744	0.00228997	0.00534523	Other_cancers
OV	PPARG(+)	0.0841029	0.0818516	1.4393e-26	0.00225131	4.36754e-26	Other_cancers
OV	GRHL1(+)	0.214961	0.212806	1.66666e-07	0.00215466	2.64263e-07	Other_cancers
OV	GATA4(+)	0.0496278	0.0476242	2.50712e-09	0.00200365	4.34732e-09	Other_cancers
OV	ETS2(+)	0.25313	0.251138	8.90543e-08	0.00199189	1.42487e-07	Other_cancers
OV	PDX1(+)	0.0170378	0.0150877	6.04225e-12	0.00195009	1.1882e-11	Other_cancers
OV	HLF(+)	0.00833318	0.00639741	3.0969e-17	0.00193577	7.07863e-17	Other_cancers
OV	NFYB(+)	0.0174008	0.0155256	0.000684426	0.00187522	0.000882483	Other_cancers
OV	ONECUT1(+)	0.0460363	0.0443318	2.33972e-12	0.00170452	4.62685e-12	Other_cancers
OV	TP53(+)	0.0234792	0.021863	3.35052e-10	0.00161627	5.98671e-10	Other_cancers
OV	CEBPG(+)	0.0198424	0.0182323	1.65099e-10	0.0016101	2.98025e-10	Other_cancers
OV	TLX2(+)	0.00700497	0.00540682	6.41662e-05	0.00159815	8.68711e-05	Other_cancers
OV	TFAP2C(+)	0.0590567	0.0574765	0.000176907	0.0015802	0.000234102	Other_cancers
OV	MEF2B(+)	0.0252987	0.0237249	0.0192382	0.00157371	0.0230335	Other_cancers
OV	HOXA13(+)	0.0143954	0.0128927	7.09604e-12	0.00150262	1.38e-11	Other_cancers
OV	HOXD11(+)	0.00507743	0.00358689	0.0405807	0.00149053	0.047085	Other_cancers
OV	PHOX2A(+)	0.00295547	0.00150334	0.00121784	0.00145212	0.00154758	Other_cancers
OV	ASCL1(+)	0.0291906	0.0278043	1.44523e-05	0.00138624	2.07642e-05	Other_cancers
OV	HOXA9(+)	0.0220264	0.0206469	2.81272e-17	0.00137951	6.47109e-17	Other_cancers
OV	NFE2(+)	0.0203936	0.019131	1.32478e-08	0.00126259	2.22058e-08	Other_cancers
OV	NFKB1(+)	0.089036	0.0877843	0.38084	0.00125175	0.403783	Other_cancers
OV	HOXA10(+)	0.0158124	0.014575	8.76972e-05	0.00123743	0.000117822	Other_cancers
OV	FOXO3(+)	0.135218	0.134005	3.22276e-05	0.00121288	4.46231e-05	Other_cancers
OV	DRGX(+)	0.00322305	0.00201565	0.0104359	0.0012074	0.012667	Other_cancers
OV	TP73(+)	0.0311326	0.0299975	4.33786e-05	0.00113503	5.94135e-05	Other_cancers
OV	NFYA(+)	0.0270164	0.0258847	0.00207583	0.00113169	0.00259111	Other_cancers
OV	KLF16(+)	0.0201786	0.0190504	2.6445e-09	0.00112817	4.56305e-09	Other_cancers
OV	REL(+)	0.0875806	0.0864989	7.85913e-10	0.00108169	1.39718e-09	Other_cancers
OV	RFX4(+)	0.0356207	0.034613	1.27287e-67	0.00100769	8.45375e-67	Other_cancers
OV	POU2F3(+)	0.031588	0.0306233	7.83067e-09	0.000964691	1.32519e-08	Other_cancers
OV	CDX2(+)	0.0239093	0.0229867	1.73597e-18	0.000922552	4.30324e-18	Other_cancers
OV	FOXD2(+)	0.00640593	0.00550589	0.0406643	0.000900038	0.047085	Other_cancers
OV	NKX6-2(+)	0.0441297	0.0432787	0.0174231	0.000851015	0.0210032	Other_cancers
OV	HOXB5(+)	0.0241508	0.0233318	1.8127e-14	0.000818997	3.84381e-14	Other_cancers
OV	SRF(+)	0.0236225	0.0228112	0.576173	0.000811282	0.598268	Other_cancers
OV	HOXD13(+)	0.00710265	0.00635103	0.911218	0.000751625	0.923978	Other_cancers
OV	RORC(+)	0.00173391	0.00100992	0.130898	0.000723991	0.14535	Other_cancers
OV	ELF4(+)	0.0347828	0.0340892	3.78143e-07	0.000693693	5.78724e-07	Other_cancers
OV	RFX1(+)	0.0241976	0.0235734	0.0806215	0.00062419	0.0912501	Other_cancers
OV	HOXD4(+)	0.00430988	0.0037251	0.280977	0.000584772	0.301536	Other_cancers
OV	HES7(+)	0.00712094	0.00672649	0.32973	0.000394451	0.351712	Other_cancers
OV	SOX2(+)	0.0618572	0.0615013	3.40409e-09	0.000355902	5.84507e-09	Other_cancers
OV	GCM1(+)	0.0171896	0.0169096	0.20601	0.00027994	0.223813	Other_cancers
OV	ETV3(+)	0.0337919	0.0335603	0.00517994	0.000231678	0.00639768	Other_cancers
OV	HOXA7(+)	0.0128127	0.0126577	0.000296479	0.000154996	0.000387958	Other_cancers
OV	HOXB13(+)	0.00625253	0.00613885	0.0385037	0.000113674	0.0448785	Other_cancers
OV	NR2F2(+)	0.0183879	0.0183509	0.114079	3.69863e-05	0.127885	Other_cancers
OV	SOX21(+)	0.0186325	0.018652	1.88539e-05	-1.94885e-05	2.67604e-05	Other_cancers
OV	ZNF354C(+)	0.0035989	0.00362182	0.575188	-2.29219e-05	0.598268	Other_cancers
OV	FOXN3(+)	0.0938342	0.0938636	0.00593598	-2.93724e-05	0.00730582	Other_cancers
OV	TBR1(+)	0.0028445	0.00296405	0.178599	-0.000119551	0.195847	Other_cancers
OV	NKX6-1(+)	0.000526179	0.000656481	0.92224	-0.000130302	0.92751	Other_cancers
OV	HES6(+)	0.00458103	0.00476257	0.9958	-0.000181543	0.9958	Other_cancers
OV	NFKB2(+)	0.0445209	0.0447236	0.332329	-0.000202727	0.353414	Other_cancers
OV	CDX1(+)	0.0198675	0.0200733	0.0734951	-0.000205863	0.0837225	Other_cancers
OV	FOXD1(+)	0.00123666	0.00152038	0.435233	-0.000283715	0.455958	Other_cancers
OV	ETV5(+)	0.0346355	0.0349331	0.916103	-0.00029762	0.923978	Other_cancers
OV	HNF1B(+)	0.136133	0.136496	2.76567e-16	-0.000363331	6.24049e-16	Other_cancers
OV	TBX6(+)	0.00505678	0.00542905	0.71031	-0.000372272	0.728948	Other_cancers
OV	MSX2(+)	0.00030447	0.000677296	0.188965	-0.000372826	0.206571	Other_cancers
OV	TFAP2B(+)	0.107733	0.108144	0.0367447	-0.000410913	0.0431138	Other_cancers
OV	TBX4(+)	0.00210046	0.00254828	0.413924	-0.000447824	0.434929	Other_cancers
OV	ZNF740(+)	0.00149178	0.00208685	0.760182	-0.000595075	0.777861	Other_cancers
OV	HOXC8(+)	0.00261132	0.00323394	0.267892	-0.000622621	0.288373	Other_cancers
OV	HOXA6(+)	0.0108421	0.0114808	0.773139	-0.000638701	0.786546	Other_cancers
OV	HOXB2(+)	0.00828955	0.00902012	0.382588	-0.000730574	0.404417	Other_cancers
OV	SP4(+)	0.0313665	0.0321013	0.00836449	-0.000734826	0.0102233	Other_cancers
OV	EN2(+)	0.00183546	0.00264765	0.558996	-0.000812197	0.583877	Other_cancers
OV	VAX1(+)	0.00162059	0.00252713	0.10012	-0.000906537	0.112595	Other_cancers
OV	SPIB(+)	0.0926643	0.093584	8.28572e-12	-0.000919757	1.59376e-11	Other_cancers
OV	MEF2A(+)	0.187319	0.188303	0.913771	-0.000983306	0.923978	Other_cancers
OV	ZBTB14(+)	0.00204709	0.00303262	0.219318	-0.000985531	0.237538	Other_cancers
OV	RFX5(+)	0.00519053	0.00620842	0.0251476	-0.00101789	0.0300067	Other_cancers
OV	TLX1(+)	0.00203559	0.00305956	0.0549929	-0.00102397	0.0630537	Other_cancers
OV	TFAP4(+)	0.00217512	0.00324866	0.0815395	-0.00107354	0.0919933	Other_cancers
OV	TFE3(+)	0.00160363	0.00270104	0.133013	-0.00109741	0.146773	Other_cancers
OV	POU2F2(+)	0.0704978	0.0716121	1.5666e-31	-0.00111425	5.10595e-31	Other_cancers
OV	ELK1(+)	0.0121154	0.0133055	4.57714e-11	-0.00119012	8.52462e-11	Other_cancers
OV	TFAP2E(+)	0.0014323	0.00266271	0.000276476	-0.00123041	0.000363132	Other_cancers
OV	HOXB9(+)	0.027948	0.0292069	0.314233	-0.00125895	0.336201	Other_cancers
OV	TBX5(+)	0.00108157	0.00234097	0.00473039	-0.00125939	0.00586302	Other_cancers
OV	HOXA1(+)	0.0121151	0.0134187	0.000352744	-0.00130357	0.000458176	Other_cancers
OV	MNX1(+)	0.0034731	0.00486647	4.04775e-06	-0.00139337	5.96154e-06	Other_cancers
OV	NFE2L1(+)	0.0306983	0.0321051	0.0519008	-0.00140682	0.0597029	Other_cancers
OV	POU4F1(+)	0.000507366	0.00193485	3.79738e-05	-0.00142748	5.2214e-05	Other_cancers
OV	KLF11(+)	0.01116	0.0126496	2.24211e-11	-0.00148965	4.26607e-11	Other_cancers
OV	MEIS3(+)	0.0127912	0.0142833	2.70233e-15	-0.00149209	5.98251e-15	Other_cancers
OV	MLX(+)	0.00867604	0.0101841	2.44164e-06	-0.00150805	3.62641e-06	Other_cancers
OV	LHX9(+)	0.00906715	0.0106739	0.768376	-0.00160674	0.783966	Other_cancers
OV	POU3F4(+)	0.00193559	0.00354622	8.03322e-05	-0.00161062	0.000108341	Other_cancers
OV	ATOH1(+)	0.0181254	0.0197379	0.000816673	-0.00161245	0.00104916	Other_cancers
OV	NFIC(+)	0.0883611	0.090005	0.000849205	-0.00164395	0.00108698	Other_cancers
OV	GLIS2(+)	0.000878	0.00254996	1.81545e-05	-0.00167196	2.5872e-05	Other_cancers
OV	ZBTB12(+)	0.00162395	0.00330621	0.0304794	-0.00168225	0.0360025	Other_cancers
OV	GATA1(+)	0.0148688	0.0166254	0.00177857	-0.00175657	0.00223592	Other_cancers
OV	NR1H2(+)	0.0140232	0.0157873	0.000331308	-0.00176409	0.000431927	Other_cancers
OV	ZSCAN4(+)	0.00518731	0.0070057	0.130855	-0.00181839	0.14535	Other_cancers
OV	TCF7(+)	0.00609875	0.00793263	3.23264e-05	-0.00183388	4.46231e-05	Other_cancers
OV	MYCN(+)	0.0192187	0.0210939	0.000392963	-0.00187524	0.00050854	Other_cancers
OV	FOXL1(+)	0.0279536	0.0298391	0.150334	-0.00188552	0.165367	Other_cancers
OV	EMX1(+)	0.0564613	0.058371	0.0185268	-0.00190975	0.0222575	Other_cancers
OV	OSR2(+)	0.00347326	0.00538752	0.00199314	-0.00191426	0.00249675	Other_cancers
OV	HINFP(+)	0.00307909	0.00504622	2.17557e-05	-0.00196713	3.0755e-05	Other_cancers
OV	TAL1(+)	0.00306593	0.00505574	9.52268e-14	-0.00198982	1.96022e-13	Other_cancers
OV	ELF3(+)	0.169817	0.17187	0.196413	-0.00205284	0.214047	Other_cancers
OV	EOMES(+)	0.00244836	0.0045123	5.88975e-18	-0.00206394	1.41999e-17	Other_cancers
OV	THAP1(+)	0.0135399	0.0156543	0.940244	-0.00211442	0.942923	Other_cancers
OV	ZBTB26(+)	0.00478369	0.00694382	0.06116	-0.00216013	0.0698972	Other_cancers
OV	CEBPA(+)	0.00111182	0.00327579	1.63539e-08	-0.00216397	2.70261e-08	Other_cancers
OV	HSF1(+)	0.057121	0.0593386	0.00619634	-0.00221758	0.0075997	Other_cancers
OV	SOX8(+)	0.0376791	0.0399107	1.46238e-19	-0.00223159	3.73013e-19	Other_cancers
OV	ETV2(+)	0.0156395	0.0178881	0.026332	-0.0022486	0.0313138	Other_cancers
OV	ONECUT2(+)	0.0722291	0.0744971	3.56812e-07	-0.00226799	5.50867e-07	Other_cancers
OV	EGR3(+)	0.0119868	0.0142744	3.10552e-08	-0.00228762	5.03752e-08	Other_cancers
OV	ZNF341(+)	0.0104046	0.0127192	5.32757e-09	-0.00231459	9.05944e-09	Other_cancers
OV	HOXD9(+)	0.00466464	0.00704822	6.40612e-07	-0.00238358	9.76171e-07	Other_cancers
OV	HOXC10(+)	0.00748923	0.0100089	1.2276e-20	-0.0025197	3.22473e-20	Other_cancers
OV	TBX21(+)	0.00257723	0.00509751	6.6824e-14	-0.00252028	1.40012e-13	Other_cancers
OV	GSC(+)	0.0013888	0.00392373	3.48374e-07	-0.00253494	5.4021e-07	Other_cancers
OV	HOXC11(+)	0.000891613	0.00343919	1.06422e-26	-0.00254758	3.25744e-26	Other_cancers
OV	ZNF274(+)	0.0445989	0.0471751	7.52151e-12	-0.00257623	1.45471e-11	Other_cancers
OV	USF2(+)	0.010877	0.0134762	3.10505e-07	-0.00259924	4.83618e-07	Other_cancers
OV	MSC(+)	0.0015266	0.00416722	4.46483e-28	-0.00264062	1.37861e-27	Other_cancers
OV	NHLH1(+)	0.000313524	0.00305141	8.6392e-11	-0.00273789	1.58385e-10	Other_cancers
OV	SOX10(+)	0.125691	0.128453	0.222795	-0.00276205	0.240564	Other_cancers
OV	MEF2D(+)	0.0359039	0.0387262	2.6612e-10	-0.00282234	4.77929e-10	Other_cancers
OV	FOXA1(+)	0.0491927	0.052017	1.69598e-12	-0.0028243	3.41134e-12	Other_cancers
OV	SP8(+)	0.00170391	0.00462379	9.38687e-18	-0.00291988	2.1882e-17	Other_cancers
OV	SP2(+)	0.0156601	0.0185904	1.00044e-36	-0.00293028	3.70689e-36	Other_cancers
OV	POU6F1(+)	0.00101187	0.00399428	3.90282e-09	-0.00298241	6.6689e-09	Other_cancers
OV	MLXIPL(+)	0.0731123	0.0761098	8.53902e-14	-0.00299751	1.77854e-13	Other_cancers
OV	OTX1(+)	0.00304762	0.00611756	1.33171e-07	-0.00306994	2.12109e-07	Other_cancers
OV	HOXA5(+)	0.00536712	0.00856418	2.59286e-25	-0.00319707	7.48104e-25	Other_cancers
OV	PAX5(+)	0.105762	0.10897	4.45883e-05	-0.00320822	6.08337e-05	Other_cancers
OV	SREBF2(+)	0.384286	0.38752	0.0164007	-0.00323437	0.0198386	Other_cancers
OV	E2F2(+)	0.0591847	0.0624327	1.42352e-06	-0.00324808	2.14137e-06	Other_cancers
OV	SP1(+)	0.0975126	0.100783	1.21092e-05	-0.0032708	1.75408e-05	Other_cancers
OV	TWIST1(+)	0.0354421	0.0387207	6.62422e-07	-0.00327859	1.00505e-06	Other_cancers
OV	PITX3(+)	0.0100606	0.0133822	8.175e-21	-0.00332164	2.16361e-20	Other_cancers
OV	KLF10(+)	0.03084	0.0341635	1.40725e-12	-0.00332351	2.84685e-12	Other_cancers
OV	FOXB1(+)	0.00769189	0.0110239	0.000983338	-0.00333197	0.00125411	Other_cancers
OV	CREB3L1(+)	0.0686911	0.0720295	9.94286e-05	-0.00333841	0.000132071	Other_cancers
OV	PAX7(+)	0.00409998	0.00753026	5.7811e-06	-0.00343028	8.44377e-06	Other_cancers
OV	CREB3(+)	0.017264	0.0207337	0.00138158	-0.0034697	0.00174934	Other_cancers
OV	HOXB8(+)	0.00388827	0.00736953	0.0274983	-0.00348126	0.0325906	Other_cancers
OV	TFEC(+)	0.0563773	0.0599687	6.93216e-20	-0.00359138	1.78111e-19	Other_cancers
OV	NKX2-3(+)	0.00736401	0.0109597	0.000216225	-0.00359572	0.00028506	Other_cancers
OV	BHLHE40(+)	0.0684097	0.0720186	3.05997e-16	-0.00360894	6.86056e-16	Other_cancers
OV	STAT3(+)	0.0772366	0.0808795	5.08217e-15	-0.00364293	1.11113e-14	Other_cancers
OV	TCF3(+)	0.0139192	0.0175623	3.63294e-07	-0.00364316	5.58426e-07	Other_cancers
OV	ZNF143(+)	0.0386998	0.0424537	1.47309e-25	-0.00375392	4.32107e-25	Other_cancers
OV	IRF2(+)	0.0853663	0.0891547	9.838e-14	-0.00378841	2.01336e-13	Other_cancers
OV	VAX2(+)	0.0492053	0.0530876	0.0458606	-0.00388226	0.0529277	Other_cancers
OV	ZBTB7B(+)	0.0207809	0.0248013	1.02301e-32	-0.00402036	3.39716e-32	Other_cancers
OV	KLF15(+)	0.0204649	0.0245126	2.41127e-21	-0.00404777	6.52899e-21	Other_cancers
OV	TFEB(+)	0.0530599	0.0571358	2.15026e-20	-0.00407594	5.60661e-20	Other_cancers
OV	NR1D1(+)	0.00458841	0.00870063	1.72343e-54	-0.00411223	9.47885e-54	Other_cancers
OV	THAP11(+)	0.0116498	0.0157862	1.59562e-17	-0.00413641	3.69512e-17	Other_cancers
OV	MAFG(+)	0.0177287	0.0218655	3.29592e-11	-0.00413677	6.17108e-11	Other_cancers
OV	FOXA3(+)	0.0119292	0.0161679	5.96565e-15	-0.00423878	1.28829e-14	Other_cancers
OV	LHX2(+)	0.045971	0.0502116	0.409985	-0.00424054	0.43208	Other_cancers
OV	IRF9(+)	0.0176698	0.0222023	7.7619e-33	-0.00453252	2.6271e-32	Other_cancers
OV	ELK3(+)	0.155595	0.160187	9.33502e-05	-0.00459181	0.00012494	Other_cancers
OV	ATF3(+)	0.140155	0.144763	6.62261e-12	-0.00460851	1.29509e-11	Other_cancers
OV	MAZ(+)	0.0492086	0.0539538	2.28921e-12	-0.0047452	4.55256e-12	Other_cancers
OV	MAFK(+)	0.0331279	0.0378804	2.29456e-18	-0.00475246	5.64816e-18	Other_cancers
OV	PPARD(+)	0.0108166	0.0156244	0.0384423	-0.00480774	0.0448785	Other_cancers
OV	RARA(+)	0.018194	0.0231119	1.90602e-26	-0.00491786	5.63798e-26	Other_cancers
OV	VDR(+)	0.0378173	0.042814	2.19068e-37	-0.0049967	8.47384e-37	Other_cancers
OV	E2F4(+)	0.025426	0.030514	2.32055e-37	-0.00508799	8.87863e-37	Other_cancers
OV	NR1I2(+)	0.0273168	0.0325095	7.41364e-40	-0.00519272	2.96546e-39	Other_cancers
OV	RUNX3(+)	0.0277459	0.033156	9.98176e-52	-0.00541004	5.09214e-51	Other_cancers
OV	ATF4(+)	0.0275108	0.0332455	2.62941e-07	-0.00573467	4.13193e-07	Other_cancers
OV	HES5(+)	0.00148806	0.00724163	1.90735e-29	-0.00575357	5.99452e-29	Other_cancers
OV	MYC(+)	0.166527	0.172305	3.15128e-05	-0.0057776	4.38439e-05	Other_cancers
OV	DLX6(+)	0.0102718	0.0160819	4.64575e-17	-0.00581004	1.05504e-16	Other_cancers
OV	TBX3(+)	0.00724111	0.0131011	2.05145e-12	-0.00585996	4.1029e-12	Other_cancers
OV	EGR2(+)	0.0144322	0.0202962	4.27899e-89	-0.00586404	3.76551e-88	Other_cancers
OV	IRF3(+)	0.0267073	0.032605	4.54066e-37	-0.00589774	1.71862e-36	Other_cancers
OV	ERF(+)	0.0300748	0.0360177	1.36727e-52	-0.0059429	7.18329e-52	Other_cancers
OV	HOXD8(+)	0.0149146	0.0210321	7.40094e-21	-0.00611748	1.97358e-20	Other_cancers
OV	RUNX2(+)	0.0334736	0.0397808	5.49043e-06	-0.0063072	8.05263e-06	Other_cancers
OV	BATF(+)	0.0304252	0.0368053	9.95513e-61	-0.00638008	5.93933e-60	Other_cancers
OV	TBX15(+)	0.0542158	0.0606987	2.57249e-11	-0.00648292	4.86837e-11	Other_cancers
OV	BCL6(+)	0.064763	0.0712487	9.73389e-10	-0.00648568	1.71316e-09	Other_cancers
OV	TCF12(+)	0.0877656	0.0943617	1.52916e-06	-0.00659603	2.29049e-06	Other_cancers
OV	ZBTB7A(+)	0.0219389	0.0285623	6.33088e-48	-0.00662335	2.97129e-47	Other_cancers
OV	GMEB2(+)	0.0563888	0.0632786	5.16717e-05	-0.00688984	7.02256e-05	Other_cancers
OV	TEF(+)	0.0200738	0.027046	9.25357e-18	-0.00697221	2.18514e-17	Other_cancers
OV	MXI1(+)	0.236391	0.243415	6.8316e-20	-0.00702406	1.76818e-19	Other_cancers
OV	IRF7(+)	0.0169458	0.0239958	1.64306e-54	-0.00704996	9.18025e-54	Other_cancers
OV	SPDEF(+)	0.0434382	0.0505168	9.73132e-22	-0.00707859	2.65537e-21	Other_cancers
OV	RELA(+)	0.0202126	0.0273224	5.76622e-73	-0.00710976	4.14227e-72	Other_cancers
OV	ERG(+)	0.0359132	0.0431058	6.33365e-11	-0.00719261	1.17339e-10	Other_cancers
OV	DLX5(+)	0.00791636	0.015167	1.65906e-18	-0.00725066	4.14176e-18	Other_cancers
OV	HIF1A(+)	0.0820039	0.0893273	1.84008e-07	-0.00732334	2.90452e-07	Other_cancers
OV	KLF6(+)	0.184446	0.19177	2.85231e-05	-0.00732351	4.00005e-05	Other_cancers
OV	RFX2(+)	0.191877	0.199234	4.81217e-33	-0.00735672	1.64455e-32	Other_cancers
OV	IRF4(+)	0.0774258	0.0849211	1.72298e-08	-0.00749538	2.83406e-08	Other_cancers
OV	PAX1(+)	0.00420341	0.0117399	1.01482e-09	-0.00753648	1.77719e-09	Other_cancers
OV	STAT2(+)	0.0918192	0.0994147	2.02788e-52	-0.00759546	1.04972e-51	Other_cancers
OV	NEUROD2(+)	0.00883043	0.0164275	1.29553e-35	-0.0075971	4.65334e-35	Other_cancers
OV	IRF8(+)	0.063769	0.071488	9.18535e-07	-0.00771901	1.38766e-06	Other_cancers
OV	BACH2(+)	0.0435145	0.051252	2.91287e-64	-0.00773757	1.89876e-63	Other_cancers
OV	RXRB(+)	0.00924177	0.0172107	1.90135e-100	-0.0079689	1.8591e-99	Other_cancers
OV	KLF3(+)	0.136875	0.144864	0.701771	-0.00798961	0.72229	Other_cancers
OV	RXRG(+)	0.00334095	0.0113593	4.43695e-35	-0.00801834	1.56181e-34	Other_cancers
OV	CTCF(+)	0.175279	0.183423	2.38693e-08	-0.00814436	3.88981e-08	Other_cancers
OV	EN1(+)	0.0714246	0.0798572	0.116556	-0.00843261	0.130247	Other_cancers
OV	FOXI1(+)	0.0169559	0.0254246	1.03388e-46	-0.00846877	4.6657e-46	Other_cancers
OV	POU3F2(+)	0.00560931	0.0142262	8.56826e-18	-0.00861687	2.03786e-17	Other_cancers
OV	LMX1A(+)	0.0191646	0.0278032	8.02494e-18	-0.00863867	1.92162e-17	Other_cancers
OV	SPI1(+)	0.0224662	0.0312045	5.80352e-126	-0.00873835	7.56606e-125	Other_cancers
OV	HNF4G(+)	0.0741567	0.0830615	1.90252e-06	-0.00890472	2.83765e-06	Other_cancers
OV	KLF9(+)	0.0481531	0.0572018	5.99583e-37	-0.00904867	2.24525e-36	Other_cancers
OV	CEBPD(+)	0.0976248	0.106684	2.74837e-28	-0.00905914	8.56129e-28	Other_cancers
OV	ETS1(+)	0.234128	0.243376	1.49002e-09	-0.00924727	2.59646e-09	Other_cancers
OV	NFATC2(+)	0.0383374	0.0477766	4.22208e-90	-0.00943923	3.91098e-89	Other_cancers
OV	NFIL3(+)	0.0643299	0.0738808	3.43722e-69	-0.00955092	2.37236e-68	Other_cancers
OV	USF1(+)	0.00833281	0.0182329	2.13767e-25	-0.00990005	6.21867e-25	Other_cancers
OV	KLF13(+)	0.0107482	0.0207457	1.94234e-49	-0.00999753	9.36579e-49	Other_cancers
OV	IKZF1(+)	0.175841	0.185859	9.77473e-05	-0.0100177	0.00013033	Other_cancers
OV	IRF5(+)	0.0051612	0.0152001	6.20128e-112	-0.0100389	7.04145e-111	Other_cancers
OV	CEBPB(+)	0.0711404	0.0813041	1.33868e-18	-0.0101637	3.36583e-18	Other_cancers
OV	HNF1A(+)	0.021785	0.0324391	1.21096e-35	-0.0106541	4.3944e-35	Other_cancers
OV	RXRA(+)	0.035529	0.046555	3.10856e-88	-0.011026	2.66882e-87	Other_cancers
OV	MITF(+)	0.207801	0.218927	0.599414	-0.0111267	0.61875	Other_cancers
OV	SCRT1(+)	0.00524267	0.0167775	7.077e-21	-0.0115349	1.90161e-20	Other_cancers
OV	ISX(+)	0.0159869	0.0275787	6.1731e-59	-0.0115917	3.56218e-58	Other_cancers
OV	NR1I3(+)	0.00289017	0.0144904	2.86172e-06	-0.0116002	4.23246e-06	Other_cancers
OV	SHOX(+)	0.0069546	0.0188137	1.20069e-57	-0.0118591	6.81685e-57	Other_cancers
OV	FLI1(+)	0.17408	0.185979	1.51231e-08	-0.0118991	2.511e-08	Other_cancers
OV	MAF(+)	0.0298604	0.0418203	1.51132e-93	-0.0119599	1.43779e-92	Other_cancers
OV	FOSB(+)	0.0883378	0.100386	4.16933e-34	-0.0120478	1.45308e-33	Other_cancers
OV	KLF2(+)	0.0222903	0.0343558	4.45848e-68	-0.0120655	3.01804e-67	Other_cancers
OV	KLF5(+)	0.167858	0.180312	0.03674	-0.0124542	0.0431138	Other_cancers
OV	BHLHE22(+)	0.00539029	0.0181204	1.74733e-43	-0.0127301	7.50074e-43	Other_cancers
OV	JUND(+)	0.0329796	0.0458294	5.37488e-15	-0.0128498	1.16788e-14	Other_cancers
OV	GLI2(+)	0.0594728	0.0726225	4.94591e-08	-0.0131497	7.94959e-08	Other_cancers
OV	POU3F3(+)	0.00916629	0.0223438	1.12175e-63	-0.0131775	7.05102e-63	Other_cancers
OV	TP63(+)	0.0670987	0.0804738	1.51067e-08	-0.0133751	2.511e-08	Other_cancers
OV	JUNB(+)	0.04708	0.0612917	1.16181e-51	-0.0142118	5.84224e-51	Other_cancers
OV	LMX1B(+)	0.00190131	0.0162053	1.29904e-29	-0.0143039	4.11947e-29	Other_cancers
OV	FOSL1(+)	0.132785	0.147161	2.8113e-19	-0.0143762	7.11925e-19	Other_cancers
OV	PRDM1(+)	0.0528242	0.0673346	6.4344e-87	-0.0145104	5.39264e-86	Other_cancers
OV	HOXD10(+)	0.0256454	0.0402654	8.73436e-10	-0.01462	1.54497e-09	Other_cancers
OV	XBP1(+)	0.107814	0.123322	0.5905	-0.0155074	0.611341	Other_cancers
OV	ESRRA(+)	0.115523	0.13168	6.12986e-44	-0.0161562	2.66384e-43	Other_cancers
OV	SREBF1(+)	0.152522	0.168875	9.67635e-76	-0.0163528	7.24697e-75	Other_cancers
OV	KLF4(+)	0.0764708	0.0928455	6.74612e-81	-0.0163748	5.3969e-80	Other_cancers
OV	PAX9(+)	0.00596706	0.0224034	1.85213e-26	-0.0164363	5.52501e-26	Other_cancers
OV	NR1H4(+)	0.045939	0.0626142	1.61166e-05	-0.0166752	2.30611e-05	Other_cancers
OV	JUN(+)	0.137434	0.155465	3.14786e-16	-0.0180313	7.01295e-16	Other_cancers
OV	FOXP2(+)	0.0541014	0.0722022	2.55212e-33	-0.0181007	8.80731e-33	Other_cancers
OV	OTX2(+)	0.0223844	0.0420528	2.42549e-44	-0.0196684	1.06721e-43	Other_cancers
OV	EGR1(+)	0.106967	0.126888	7.89859e-106	-0.0199208	8.42516e-105	Other_cancers
OV	CUX2(+)	0.0739428	0.100336	3.63562e-23	-0.0263931	1.02379e-22	Other_cancers
OV	NR3C1(+)	0.127917	0.154986	8.51537e-33	-0.0270691	2.85468e-32	Other_cancers
OV	PPARA(+)	0.185932	0.217033	1.27955e-73	-0.0311013	9.38336e-73	Other_cancers
OV	FOS(+)	0.110127	0.142361	9.64693e-183	-0.032234	1.78722e-181	Other_cancers
OV	HSF4(+)	0.00799952	0.043831	8.4695e-196	-0.0358315	1.65626e-194	Other_cancers
OV	POU1F1(+)	0.0527887	0.0990967	3.36363e-42	-0.0463081	1.4265e-41	Other_cancers
OV	POU5F1(+)	0.110827	0.190497	3.44337e-30	-0.0796702	1.10188e-29	Other_cancers
OV	GLIS1(+)	0.0418278	0.126279	2.51465e-54	-0.0844513	1.36178e-53	Other_cancers
UCEC	HOXB4(+)	0.13338	0.024434	0	0.108946	0	Other_cancers
UCEC	HOXB8(+)	0.0841881	0.00477553	0	0.0794126	0	Other_cancers
UCEC	CUX2(+)	0.169392	0.0967302	1.18988e-122	0.0726613	3.22184e-121	Other_cancers
UCEC	HOXB6(+)	0.0835442	0.0142087	0	0.0693355	0	Other_cancers
UCEC	MEIS1(+)	0.115061	0.0472669	0	0.0677937	0	Other_cancers
UCEC	MSX1(+)	0.0878038	0.0250561	0	0.0627477	0	Other_cancers
UCEC	VAX2(+)	0.0992156	0.0514318	1.13221e-31	0.0477838	5.7759e-31	Other_cancers
UCEC	TCF7L1(+)	0.115303	0.0676799	3.7407e-176	0.0476234	1.46303e-174	Other_cancers
UCEC	E2F3(+)	0.455153	0.410667	1.38762e-88	0.0444857	2.12367e-87	Other_cancers
UCEC	GATA2(+)	0.0648481	0.0272689	1.82523e-295	0.0375792	1.0708e-293	Other_cancers
UCEC	MEIS2(+)	0.0832096	0.0491978	2.90124e-24	0.0340118	1.0981e-23	Other_cancers
UCEC	SREBF1(+)	0.200095	0.167003	2.52145e-93	0.0330917	4.43774e-92	Other_cancers
UCEC	RFX3(+)	0.35829	0.326767	2.30475e-61	0.0315231	2.61701e-60	Other_cancers
UCEC	HOXB5(+)	0.0537824	0.022424	8.63593e-210	0.0313585	3.79981e-208	Other_cancers
UCEC	GRHL2(+)	0.111772	0.0805078	1.42345e-148	0.0312645	5.01053e-147	Other_cancers
UCEC	HOXB7(+)	0.0482031	0.019838	1.78792e-126	0.0283651	5.24457e-125	Other_cancers
UCEC	EN1(+)	0.106551	0.0785604	7.08304e-49	0.0279911	5.79821e-48	Other_cancers
UCEC	NR2C2(+)	0.286569	0.25917	1.6028e-53	0.0273994	1.4847e-52	Other_cancers
UCEC	PAX9(+)	0.0450154	0.020796	1.1716e-23	0.0242193	4.34109e-23	Other_cancers
UCEC	TFDP1(+)	0.247811	0.226387	3.12182e-46	0.0214244	2.28933e-45	Other_cancers
UCEC	SREBF2(+)	0.407882	0.386706	4.47672e-17	0.0211758	1.37026e-16	Other_cancers
UCEC	ZNF135(+)	0.0361486	0.0158052	7.23515e-32	0.0203434	3.80115e-31	Other_cancers
UCEC	CLOCK(+)	0.14395	0.12376	4.7078e-10	0.0201898	1.06913e-09	Other_cancers
UCEC	HOXB9(+)	0.0474495	0.0285673	7.40925e-236	0.0188822	3.72579e-234	Other_cancers
UCEC	ETV6(+)	0.205284	0.186828	5.27925e-49	0.0184556	4.42451e-48	Other_cancers
UCEC	ONECUT1(+)	0.0621472	0.0438677	7.39685e-47	0.0182794	5.6602e-46	Other_cancers
UCEC	NFIB(+)	0.225036	0.20709	6.47864e-08	0.0179458	1.28117e-07	Other_cancers
UCEC	ATF6(+)	0.272738	0.255589	8.65305e-29	0.0171491	3.80734e-28	Other_cancers
UCEC	LEF1(+)	0.0885682	0.0715398	1.38326e-115	0.0170284	3.47791e-114	Other_cancers
UCEC	NRF1(+)	0.303205	0.286937	1.11279e-17	0.0162677	3.59361e-17	Other_cancers
UCEC	TEAD1(+)	0.185602	0.170139	2.12873e-09	0.015463	4.59702e-09	Other_cancers
UCEC	EHF(+)	0.130737	0.115325	2.62502e-61	0.015412	2.88752e-60	Other_cancers
UCEC	ZIC5(+)	0.0297758	0.0152653	3.04506e-16	0.0145105	9.16121e-16	Other_cancers
UCEC	FOXA2(+)	0.0347781	0.0203958	3.46335e-39	0.0143824	2.13877e-38	Other_cancers
UCEC	ERG(+)	0.0566229	0.0422891	3.22497e-17	0.0143339	9.95782e-17	Other_cancers
UCEC	CTCFL(+)	0.0536606	0.0393828	4.94074e-47	0.0142778	3.86476e-46	Other_cancers
UCEC	PRDM1(+)	0.079263	0.0661669	1.46921e-38	0.0130961	8.91656e-38	Other_cancers
UCEC	ELK4(+)	0.197052	0.184252	1.93764e-25	0.0128	7.57832e-25	Other_cancers
UCEC	EGR4(+)	0.0330582	0.020581	4.47746e-13	0.0124772	1.18501e-12	Other_cancers
UCEC	MYB(+)	0.108384	0.0960826	1.78419e-65	0.0123016	2.24298e-64	Other_cancers
UCEC	HIF1A(+)	0.10061	0.0885733	1.20885e-10	0.0120367	2.83677e-10	Other_cancers
UCEC	TEAD2(+)	0.0621157	0.050304	5.94224e-97	0.0118117	1.16204e-95	Other_cancers
UCEC	SOX9(+)	0.0504013	0.0390296	1.1951e-35	0.0113717	6.89629e-35	Other_cancers
UCEC	FOXP1(+)	0.120542	0.109402	6.05076e-41	0.0111395	4.17621e-40	Other_cancers
UCEC	MEOX1(+)	0.0289689	0.0178941	7.31326e-11	0.0110748	1.73937e-10	Other_cancers
UCEC	FOXC1(+)	0.0345196	0.0238901	4.89827e-19	0.0106294	1.64209e-18	Other_cancers
UCEC	SOX4(+)	0.0675974	0.0571949	1.86193e-105	0.0104025	4.09624e-104	Other_cancers
UCEC	MYBL1(+)	0.120036	0.109933	7.55534e-57	0.0101028	7.18778e-56	Other_cancers
UCEC	CREB1(+)	0.24202	0.232238	2.95314e-08	0.0097824	6.00869e-08	Other_cancers
UCEC	FOXN3(+)	0.102739	0.0935843	8.21642e-24	0.00915509	3.07679e-23	Other_cancers
UCEC	ELF1(+)	0.452623	0.443547	0.000151317	0.00907634	0.000241012	Other_cancers
UCEC	HOXD8(+)	0.0294891	0.0204326	8.81582e-23	0.00905653	3.1665e-22	Other_cancers
UCEC	GATA4(+)	0.0564104	0.047459	2.7801e-68	0.00895139	3.62443e-67	Other_cancers
UCEC	DLX6(+)	0.0244088	0.0155032	3.01529e-17	0.00890558	9.47662e-17	Other_cancers
UCEC	FOXI1(+)	0.0333337	0.0247135	4.7345e-27	0.00862018	1.91557e-26	Other_cancers
UCEC	TFAP2B(+)	0.115849	0.10788	4.04357e-41	0.00796819	2.84667e-40	Other_cancers
UCEC	GATA6(+)	0.051031	0.0432078	4.79027e-78	0.0078232	7.02574e-77	Other_cancers
UCEC	E2F8(+)	0.075829	0.0680974	5.00004e-40	0.00773159	3.38464e-39	Other_cancers
UCEC	HOXA2(+)	0.0175351	0.01018	7.86942e-47	0.00735503	5.89369e-46	Other_cancers
UCEC	NR2F6(+)	0.024937	0.017958	6.6486e-12	0.00697891	1.67165e-11	Other_cancers
UCEC	RREB1(+)	0.132768	0.125854	5.35457e-10	0.00691407	1.20821e-09	Other_cancers
UCEC	MAX(+)	0.176082	0.169208	4.43908e-08	0.00687327	8.87817e-08	Other_cancers
UCEC	FOXA1(+)	0.0580984	0.0516721	4.68652e-62	0.00642626	5.49884e-61	Other_cancers
UCEC	YY1(+)	0.148109	0.1417	3.38917e-14	0.00640875	9.46817e-14	Other_cancers
UCEC	HOXA10(+)	0.0205133	0.014457	1.63596e-63	0.00605628	1.98572e-62	Other_cancers
UCEC	HOXA7(+)	0.0184041	0.0124864	2.94701e-98	0.00591778	6.10204e-97	Other_cancers
UCEC	NFIC(+)	0.0954023	0.0897461	2.00786e-18	0.00565616	6.66759e-18	Other_cancers
UCEC	POU2F3(+)	0.0360517	0.0305062	3.57633e-27	0.00554544	1.48102e-26	Other_cancers
UCEC	ATF2(+)	0.103207	0.0978747	2.97079e-11	0.00533272	7.16246e-11	Other_cancers
UCEC	DRGX(+)	0.00719348	0.00191976	5.61091e-35	0.00527372	3.13499e-34	Other_cancers
UCEC	REST(+)	0.0718601	0.0670462	2.36723e-20	0.00481388	8.08994e-20	Other_cancers
UCEC	HES7(+)	0.0111378	0.00661007	0.000376848	0.00452774	0.00057177	Other_cancers
UCEC	SCRT1(+)	0.020514	0.0160291	0.00295852	0.00448487	0.00413254	Other_cancers
UCEC	MEF2B(+)	0.0281334	0.0236732	1.84719e-09	0.00446018	4.01364e-09	Other_cancers
UCEC	EMX1(+)	0.062593	0.0581344	0.00343243	0.00445864	0.00475675	Other_cancers
UCEC	PAX6(+)	0.0574635	0.0532194	1.46029e-19	0.00424407	4.94251e-19	Other_cancers
UCEC	SOX10(+)	0.132214	0.128185	1.15636e-15	0.00402979	3.39198e-15	Other_cancers
UCEC	GRHL1(+)	0.216783	0.212799	4.92909e-09	0.0039831	1.03276e-08	Other_cancers
UCEC	DLX5(+)	0.0186178	0.0146621	4.03006e-07	0.00395571	7.62679e-07	Other_cancers
UCEC	HNF4A(+)	0.109191	0.105273	1.63686e-11	0.00391806	4.05757e-11	Other_cancers
UCEC	CREM(+)	0.0493528	0.0454529	2.75082e-23	0.00389983	1.00863e-22	Other_cancers
UCEC	CREB3L4(+)	0.0157066	0.0118705	0.000265337	0.0038361	0.000411447	Other_cancers
UCEC	HLF(+)	0.0100659	0.00638862	4.37205e-25	0.00367727	1.69117e-24	Other_cancers
UCEC	NEUROD1(+)	0.0305914	0.0271686	6.2824e-10	0.00342279	1.40854e-09	Other_cancers
UCEC	ESRRB(+)	0.073393	0.0701933	6.47937e-13	0.00319972	1.70204e-12	Other_cancers
UCEC	HOXA9(+)	0.0238209	0.0206231	4.78561e-22	0.00319775	1.66785e-21	Other_cancers
UCEC	CDX2(+)	0.0259661	0.022944	7.14003e-29	0.00302208	3.18138e-28	Other_cancers
UCEC	ASCL1(+)	0.0307481	0.0277881	4.24226e-15	0.00296001	1.23411e-14	Other_cancers
UCEC	GCM1(+)	0.0197874	0.0168349	8.19722e-09	0.0029525	1.69731e-08	Other_cancers
UCEC	ARNT(+)	0.0752276	0.072313	1.87876e-05	0.00291462	3.22597e-05	Other_cancers
UCEC	SOX18(+)	0.0101773	0.00727152	2.10101e-06	0.00290581	3.77324e-06	Other_cancers
UCEC	NFYA(+)	0.0287373	0.0258575	3.49923e-13	0.00287989	9.33128e-13	Other_cancers
UCEC	RARG(+)	0.0360714	0.0332113	2.35564e-26	0.00286013	9.42255e-26	Other_cancers
UCEC	MAFA(+)	0.0208035	0.0179583	4.55433e-16	0.00284526	1.35858e-15	Other_cancers
UCEC	TCF21(+)	0.0744848	0.0717291	0.00159415	0.00275569	0.00229975	Other_cancers
UCEC	JDP2(+)	0.0325207	0.0297968	2.68827e-14	0.00272381	7.57018e-14	Other_cancers
UCEC	CTCF(+)	0.185624	0.182909	3.03699e-06	0.00271557	5.3991e-06	Other_cancers
UCEC	E2F6(+)	0.0688359	0.0662432	0.000104639	0.00259271	0.000169736	Other_cancers
UCEC	OSR2(+)	0.00769196	0.00521061	0.000346849	0.00248135	0.000530829	Other_cancers
UCEC	CREB3L1(+)	0.0742185	0.0717783	2.47635e-16	0.00244021	7.51445e-16	Other_cancers
UCEC	TFAP2C(+)	0.0597512	0.0574918	1.6957e-07	0.00225935	3.24395e-07	Other_cancers
UCEC	ETV4(+)	0.0442648	0.0421633	2.19748e-11	0.00210154	5.37162e-11	Other_cancers
UCEC	TBX3(+)	0.0147436	0.0127288	8.80617e-07	0.0020148	1.62292e-06	Other_cancers
UCEC	SOX2(+)	0.0633813	0.0614619	1.22283e-14	0.00191933	3.49947e-14	Other_cancers
UCEC	FOXC2(+)	0.0079567	0.00607431	8.6155e-05	0.00188238	0.000141054	Other_cancers
UCEC	HINFP(+)	0.00665145	0.00488829	0.00183914	0.00176316	0.00264236	Other_cancers
UCEC	FOXD2(+)	0.00707449	0.00550609	0.0199447	0.0015684	0.0258108	Other_cancers
UCEC	TP53(+)	0.023314	0.0219061	0.00027786	0.00140792	0.000428976	Other_cancers
UCEC	MYBL2(+)	0.0566367	0.0553021	0.00024378	0.00133461	0.000383082	Other_cancers
UCEC	NKX6-1(+)	0.0018857	0.000610889	0.00024815	0.00127481	0.000388217	Other_cancers
UCEC	ZNF740(+)	0.00325188	0.00201782	0.300715	0.00123406	0.330787	Other_cancers
UCEC	EGR3(+)	0.0152699	0.014118	0.0021631	0.00115184	0.00307021	Other_cancers
UCEC	FOXB1(+)	0.0119057	0.0108138	0.945084	0.00109182	0.950484	Other_cancers
UCEC	HOXB13(+)	0.00713908	0.00611378	0.652428	0.0010253	0.671504	Other_cancers
UCEC	CENPB(+)	0.0488418	0.0479201	0.00197999	0.000921681	0.00283316	Other_cancers
UCEC	LHX9(+)	0.0114689	0.010561	0.114815	0.000907865	0.137	Other_cancers
UCEC	SIX2(+)	0.00760751	0.00673564	0.156031	0.000871867	0.182468	Other_cancers
UCEC	SOX14(+)	0.00670428	0.005904	0.509749	0.000800282	0.540457	Other_cancers
UCEC	STAT3(+)	0.0814396	0.0806625	0.491519	0.000777095	0.522703	Other_cancers
UCEC	ZNF384(+)	0.0461669	0.0454041	0.00145041	0.000762815	0.002101	Other_cancers
UCEC	NKX6-2(+)	0.0440394	0.0433015	0.00760988	0.000737925	0.010224	Other_cancers
UCEC	MSX2(+)	0.00131724	0.000636862	0.00484953	0.000680374	0.00660818	Other_cancers
UCEC	MEF2D(+)	0.0392063	0.0385567	0.00123441	0.000649645	0.00182569	Other_cancers
UCEC	MYC(+)	0.172618	0.171979	0.0202412	0.000639082	0.0260985	Other_cancers
UCEC	ZNF341(+)	0.0132079	0.0125772	5.0237e-06	0.000630733	8.84172e-06	Other_cancers
UCEC	TP73(+)	0.0306458	0.0300394	0.000209445	0.000606407	0.000330605	Other_cancers
UCEC	MAFG(+)	0.0222077	0.0216283	0.515129	0.000579448	0.542969	Other_cancers
UCEC	HSF1(+)	0.0597288	0.0592049	0.000570649	0.00052381	0.000858413	Other_cancers
UCEC	PAX7(+)	0.00781576	0.00733351	0.179845	0.000482245	0.209621	Other_cancers
UCEC	SOX8(+)	0.0402434	0.0397781	5.2679e-40	0.000465255	3.49868e-39	Other_cancers
UCEC	E2F1(+)	0.0927205	0.0922711	0.049478	0.000449448	0.0626484	Other_cancers
UCEC	MNX1(+)	0.00516071	0.00478097	0.0371386	0.000379736	0.0475374	Other_cancers
UCEC	GBX1(+)	0.0255277	0.0251577	0.108288	0.000369967	0.129651	Other_cancers
UCEC	ETV3(+)	0.0339109	0.033562	0.0542051	0.000348957	0.067901	Other_cancers
UCEC	ZBTB14(+)	0.00324971	0.00297187	0.540357	0.00027784	0.564408	Other_cancers
UCEC	RFX1(+)	0.0238628	0.0235985	0.611021	0.000264269	0.630731	Other_cancers
UCEC	ETV5(+)	0.0351258	0.0349108	0.401837	0.000215092	0.436563	Other_cancers
UCEC	RFX4(+)	0.0348722	0.0346601	2.18712e-27	0.000212164	9.16508e-27	Other_cancers
UCEC	TLX2(+)	0.00549976	0.00549141	0.565739	8.34434e-06	0.587434	Other_cancers
UCEC	TEF(+)	0.0266735	0.0266759	0.272903	-2.4237e-06	0.303993	Other_cancers
UCEC	RORC(+)	0.00103877	0.00104865	0.436721	-9.8793e-06	0.471552	Other_cancers
UCEC	MYCN(+)	0.020978	0.0209949	0.000370968	-1.68658e-05	0.000565284	Other_cancers
UCEC	ATF7(+)	0.094815	0.0949606	0.680864	-0.000145603	0.696698	Other_cancers
UCEC	ELK1(+)	0.0130549	0.0132482	0.721416	-0.000193291	0.736053	Other_cancers
UCEC	SP3(+)	0.0900803	0.0902915	0.667743	-0.000211122	0.685264	Other_cancers
UCEC	PHOX2A(+)	0.00132519	0.00158842	0.217986	-0.000263235	0.249127	Other_cancers
UCEC	TBX4(+)	0.00213689	0.00253663	0.280048	-0.000399743	0.310969	Other_cancers
UCEC	POU3F4(+)	0.00305986	0.00347325	0.445161	-0.000413392	0.47863	Other_cancers
UCEC	KLF16(+)	0.0186798	0.0191238	0.0014355	-0.000444015	0.002088	Other_cancers
UCEC	TFAP4(+)	0.0027508	0.00320546	0.851356	-0.00045466	0.861142	Other_cancers
UCEC	GLIS2(+)	0.00195944	0.00247689	0.265362	-0.00051745	0.296531	Other_cancers
UCEC	STAT1(+)	0.212428	0.213013	0.483992	-0.000584181	0.516259	Other_cancers
UCEC	FOSL2(+)	0.126183	0.126818	0.882906	-0.000635458	0.890496	Other_cancers
UCEC	E2F7(+)	0.147577	0.148349	0.264802	-0.000772245	0.296531	Other_cancers
UCEC	FOXD1(+)	0.000719456	0.0015299	0.0518587	-0.000810445	0.0654274	Other_cancers
UCEC	HOXB2(+)	0.00815669	0.00900714	0.0103071	-0.000850449	0.0136395	Other_cancers
UCEC	MAFF(+)	0.0467547	0.0476193	0.232058	-0.000864546	0.263498	Other_cancers
UCEC	GATA3(+)	0.0517466	0.0526479	2.71364e-09	-0.000901385	5.82439e-09	Other_cancers
UCEC	ZSCAN4(+)	0.00600981	0.00693729	0.804913	-0.000927487	0.818871	Other_cancers
UCEC	SOX13(+)	0.0155675	0.0166383	0.128007	-0.00107075	0.151712	Other_cancers
UCEC	GABPA(+)	0.0593581	0.0604487	0.0916567	-0.00109062	0.112808	Other_cancers
UCEC	NKX2-3(+)	0.00969351	0.0108025	0.328343	-0.00110896	0.360052	Other_cancers
UCEC	TLX1(+)	0.00191831	0.0030392	0.0608798	-0.00112089	0.0757233	Other_cancers
UCEC	MSC(+)	0.00293792	0.00406111	0.00508706	-0.00112318	0.00688709	Other_cancers
UCEC	RFX5(+)	0.00501177	0.00619013	0.0021285	-0.00117835	0.00303333	Other_cancers
UCEC	EN2(+)	0.00142121	0.00264156	0.608621	-0.00122035	0.630102	Other_cancers
UCEC	HNF1B(+)	0.135263	0.136515	9.47046e-08	-0.00125201	1.84177e-07	Other_cancers
UCEC	VAX1(+)	0.00125348	0.00251734	0.143134	-0.00126387	0.168506	Other_cancers
UCEC	TBX5(+)	0.00103599	0.00231284	0.0141856	-0.00127685	0.0186319	Other_cancers
UCEC	TCF7(+)	0.00658157	0.0078745	0.0660824	-0.00129292	0.0816175	Other_cancers
UCEC	CEBPA(+)	0.00190063	0.00320033	0.194809	-0.0012997	0.223364	Other_cancers
UCEC	POU6F1(+)	0.00251375	0.00387731	0.053556	-0.00136355	0.0673276	Other_cancers
UCEC	GSC(+)	0.00238627	0.00383304	0.0959928	-0.00144677	0.117325	Other_cancers
UCEC	ZBTB7B(+)	0.0231565	0.0246326	0.185263	-0.00147616	0.214516	Other_cancers
UCEC	OTX1(+)	0.00446957	0.00600103	0.286147	-0.00153147	0.316741	Other_cancers
UCEC	NR2F2(+)	0.0168547	0.0183997	0.409316	-0.00154497	0.443321	Other_cancers
UCEC	ELF4(+)	0.0326207	0.0341731	0.820734	-0.00155242	0.832561	Other_cancers
UCEC	ZNF354C(+)	0.00210995	0.00366787	0.00701873	-0.00155792	0.00946588	Other_cancers
UCEC	RXRG(+)	0.00929998	0.0109847	0.0494555	-0.00168472	0.0626484	Other_cancers
UCEC	TFE3(+)	0.00099711	0.00269427	0.0577547	-0.00169716	0.072091	Other_cancers
UCEC	ZNF143(+)	0.0405824	0.0423067	0.0046343	-0.00172431	0.00634737	Other_cancers
UCEC	HOXC11(+)	0.00162748	0.00335639	1.7863e-09	-0.00172891	3.90546e-09	Other_cancers
UCEC	ZBTB12(+)	0.00151861	0.00327003	0.182229	-0.00175141	0.211698	Other_cancers
UCEC	HOXA6(+)	0.00972106	0.0115009	0.00121256	-0.00177982	0.00180093	Other_cancers
UCEC	CDX1(+)	0.0183146	0.0201171	0.00129267	-0.0018025	0.00189961	Other_cancers
UCEC	SPDEF(+)	0.0483765	0.0501962	5.74447e-08	-0.00181971	1.1424e-07	Other_cancers
UCEC	PPARG(+)	0.0801994	0.0820266	1.85382e-05	-0.00182717	3.19876e-05	Other_cancers
UCEC	HOXA1(+)	0.0115664	0.0134053	0.00129519	-0.00183887	0.00189961	Other_cancers
UCEC	HOXD4(+)	0.00197159	0.00381198	0.000172829	-0.00184039	0.000274035	Other_cancers
UCEC	POU4F1(+)	6.17034e-05	0.00191529	7.251e-05	-0.00185359	0.000119829	Other_cancers
UCEC	MLX(+)	0.00826046	0.0101617	0.00455863	-0.00190124	0.00626811	Other_cancers
UCEC	SP8(+)	0.00262451	0.00452647	0.000708028	-0.00190196	0.00105604	Other_cancers
UCEC	ATOH1(+)	0.017772	0.0197111	0.0332178	-0.00193912	0.042674	Other_cancers
UCEC	TFAP2E(+)	0.000687198	0.00265715	0.000575639	-0.00196995	0.000862234	Other_cancers
UCEC	KLF11(+)	0.010633	0.0126312	7.92281e-08	-0.00199817	1.558e-07	Other_cancers
UCEC	ZBTB26(+)	0.0048813	0.00689007	0.00914673	-0.00200878	0.0121956	Other_cancers
UCEC	IRF3(+)	0.0302621	0.0323554	0.243254	-0.0020933	0.275323	Other_cancers
UCEC	MEIS3(+)	0.012159	0.0142681	0.190284	-0.00210911	0.219606	Other_cancers
UCEC	BHLHE40(+)	0.0697792	0.0718911	0.118456	-0.00211187	0.140866	Other_cancers
UCEC	HES6(+)	0.00270394	0.00481704	0.000146505	-0.0021131	0.000234408	Other_cancers
UCEC	NFYB(+)	0.0135568	0.0156899	3.50424e-05	-0.00213313	5.90188e-05	Other_cancers
UCEC	NR1D1(+)	0.00638792	0.00854784	9.10706e-07	-0.00215992	1.66963e-06	Other_cancers
UCEC	IRF9(+)	0.0198504	0.0220277	0.191543	-0.0021773	0.220337	Other_cancers
UCEC	NR1H2(+)	0.0135796	0.0157598	0.366423	-0.00218025	0.399322	Other_cancers
UCEC	HOXA5(+)	0.00625931	0.00846125	9.59005e-08	-0.00220194	1.85478e-07	Other_cancers
UCEC	HOXC10(+)	0.00772959	0.00994229	8.80611e-08	-0.0022127	1.72208e-07	Other_cancers
UCEC	TBR1(+)	0.000762115	0.0030264	7.61133e-07	-0.00226428	1.4101e-06	Other_cancers
UCEC	SOX21(+)	0.0164147	0.0187209	0.0171454	-0.00230625	0.0222701	Other_cancers
UCEC	TBX6(+)	0.00315759	0.00547973	0.0149404	-0.00232214	0.0194778	Other_cancers
UCEC	HOXC9(+)	0.000972142	0.00330983	1.68284e-07	-0.00233769	3.23694e-07	Other_cancers
UCEC	ESRRA(+)	0.128546	0.130893	0.0929543	-0.00234663	0.114007	Other_cancers
UCEC	CUX1(+)	0.359016	0.361366	9.05699e-05	-0.00234942	0.000147595	Other_cancers
UCEC	GATA1(+)	0.014247	0.0166036	4.74803e-05	-0.00235659	7.88351e-05	Other_cancers
UCEC	TAL1(+)	0.00259624	0.00502375	1.38818e-11	-0.00242751	3.46553e-11	Other_cancers
UCEC	HOXD13(+)	0.00399212	0.00646598	1.40466e-05	-0.00247386	2.44773e-05	Other_cancers
UCEC	POU3F3(+)	0.0192323	0.0217196	0.0145505	-0.00248732	0.0190401	Other_cancers
UCEC	HOXD9(+)	0.00450958	0.00699714	0.000258563	-0.00248757	0.000402717	Other_cancers
UCEC	NHLH1(+)	0.000474508	0.00298213	4.53207e-05	-0.00250762	7.56062e-05	Other_cancers
UCEC	HOXA13(+)	0.0104876	0.0130503	0.000143281	-0.00256264	0.000230296	Other_cancers
UCEC	SP2(+)	0.0159396	0.0185129	7.58136e-18	-0.00257332	2.47096e-17	Other_cancers
UCEC	THAP11(+)	0.013028	0.015646	2.29376e-11	-0.00261802	5.5683e-11	Other_cancers
UCEC	SP4(+)	0.02951	0.0321421	3.17775e-09	-0.00263212	6.73836e-09	Other_cancers
UCEC	HOXC8(+)	0.000521147	0.00328473	1.48981e-06	-0.00276358	2.68929e-06	Other_cancers
UCEC	THAP1(+)	0.0128331	0.0156268	0.000115725	-0.00279374	0.000186859	Other_cancers
UCEC	EOMES(+)	0.00166691	0.00448831	6.08755e-22	-0.0028214	2.1008e-21	Other_cancers
UCEC	ELF2(+)	0.0967205	0.0995868	6.26766e-07	-0.00286627	1.17979e-06	Other_cancers
UCEC	HOXD11(+)	0.000842423	0.00375437	1.05424e-12	-0.00291194	2.74884e-12	Other_cancers
UCEC	CEBPG(+)	0.0154904	0.0184063	0.0988938	-0.0029159	0.119214	Other_cancers
UCEC	SRF(+)	0.0199764	0.0229443	2.74037e-12	-0.00296793	6.98992e-12	Other_cancers
UCEC	PITX3(+)	0.0102936	0.013297	1.75466e-08	-0.00300343	3.59094e-08	Other_cancers
UCEC	IRF1(+)	0.0981242	0.101143	0.0106341	-0.00301834	0.0140195	Other_cancers
UCEC	E2F2(+)	0.0592454	0.0623546	0.00966574	-0.00310923	0.012839	Other_cancers
UCEC	GMEB2(+)	0.0598079	0.06301	0.445996	-0.00320204	0.47863	Other_cancers
UCEC	FOXA3(+)	0.012825	0.0160405	1.49789e-05	-0.00321543	2.59733e-05	Other_cancers
UCEC	RARA(+)	0.0196933	0.0229496	0.00261369	-0.00325634	0.00368007	Other_cancers
UCEC	TBX15(+)	0.0571294	0.0604555	0.257473	-0.00332604	0.289554	Other_cancers
UCEC	NFE2(+)	0.0158255	0.0193035	2.5363e-10	-0.003478	5.87353e-10	Other_cancers
UCEC	ETS2(+)	0.247863	0.25135	0.0988349	-0.00348666	0.119214	Other_cancers
UCEC	LHX2(+)	0.0465517	0.0500939	0.973738	-0.00354214	0.973738	Other_cancers
UCEC	PAX5(+)	0.105364	0.108907	0.0389228	-0.00354311	0.0496407	Other_cancers
UCEC	IRF7(+)	0.0201661	0.0237296	0.00227784	-0.0035635	0.00322008	Other_cancers
UCEC	PAX1(+)	0.007859	0.0114487	0.00810267	-0.00358967	0.0108446	Other_cancers
UCEC	KLF15(+)	0.0207375	0.0244091	7.34313e-10	-0.00367167	1.63594e-09	Other_cancers
UCEC	PBX3(+)	0.0843896	0.0880955	7.56474e-07	-0.00370591	1.40888e-06	Other_cancers
UCEC	TCF3(+)	0.0137466	0.0174822	0.101166	-0.00373562	0.121537	Other_cancers
UCEC	MLXIPL(+)	0.0723066	0.0760646	1.99463e-12	-0.003758	5.16258e-12	Other_cancers
UCEC	E2F4(+)	0.0265152	0.0303605	2.0614e-05	-0.00384534	3.5224e-05	Other_cancers
UCEC	NR1I2(+)	0.0284972	0.0323507	1.33291e-10	-0.0038535	3.10719e-10	Other_cancers
UCEC	USF2(+)	0.00950949	0.013458	0.00486227	-0.0039485	0.00660818	Other_cancers
UCEC	MAFK(+)	0.033764	0.0377489	0.00033318	-0.00398493	0.000512137	Other_cancers
UCEC	TFEB(+)	0.0529119	0.0570448	3.31431e-12	-0.00413292	8.39306e-12	Other_cancers
UCEC	HES5(+)	0.00272191	0.00706802	2.02215e-07	-0.00434611	3.84755e-07	Other_cancers
UCEC	TBX21(+)	0.000662113	0.00509829	6.62369e-23	-0.00443618	2.40365e-22	Other_cancers
UCEC	RELA(+)	0.022617	0.0270803	3.46191e-13	-0.0044633	9.30223e-13	Other_cancers
UCEC	ERF(+)	0.0312538	0.0358414	3.00416e-13	-0.00458757	8.19741e-13	Other_cancers
UCEC	CEBPD(+)	0.10172	0.106343	0.0973719	-0.00462335	0.118598	Other_cancers
UCEC	REL(+)	0.0820494	0.0866973	0.00311293	-0.00464791	0.00433103	Other_cancers
UCEC	SPIB(+)	0.0890005	0.0936771	0.544	-0.00467653	0.566532	Other_cancers
UCEC	ZNF274(+)	0.0423841	0.0471839	1.28802e-25	-0.00479982	5.0942e-25	Other_cancers
UCEC	PKNOX2(+)	0.0607531	0.0655779	0.530037	-0.00482484	0.556935	Other_cancers
UCEC	IRF4(+)	0.0797338	0.084673	0.287554	-0.00493928	0.317301	Other_cancers
UCEC	SP1(+)	0.0958053	0.10076	3.31163e-05	-0.00495474	5.60429e-05	Other_cancers
UCEC	VDR(+)	0.0376987	0.0427005	1.44487e-22	-0.00500182	5.08595e-22	Other_cancers
UCEC	NFE2L1(+)	0.0268612	0.0321921	1.39249e-06	-0.00533096	2.52658e-06	Other_cancers
UCEC	RFX2(+)	0.193464	0.199012	1.97654e-11	-0.00554812	4.86534e-11	Other_cancers
UCEC	EGR2(+)	0.014501	0.0201565	1.96092e-47	-0.00565547	1.56874e-46	Other_cancers
UCEC	ELF3(+)	0.166243	0.171934	0.475708	-0.00569098	0.508965	Other_cancers
UCEC	BCL6(+)	0.0653766	0.0710773	0.00350004	-0.00570072	0.00483142	Other_cancers
UCEC	TWIST1(+)	0.0328875	0.0387237	5.22245e-16	-0.00583616	1.54479e-15	Other_cancers
UCEC	ATF4(+)	0.0272084	0.0331204	0.15228	-0.00591202	0.178675	Other_cancers
UCEC	ETV2(+)	0.0120261	0.0179484	3.84007e-14	-0.00592232	1.06433e-13	Other_cancers
UCEC	XBP1(+)	0.116738	0.122679	3.91291e-43	-0.00594059	2.81091e-42	Other_cancers
UCEC	NFKB2(+)	0.0389006	0.0448947	2.68559e-29	-0.00599404	1.21196e-28	Other_cancers
UCEC	HNF4G(+)	0.0767359	0.0827718	0.951789	-0.00603592	0.954501	Other_cancers
UCEC	NEUROD2(+)	0.00982508	0.0162181	7.12552e-14	-0.00639306	1.95952e-13	Other_cancers
UCEC	RXRB(+)	0.010506	0.0169841	1.29545e-31	-0.00647813	6.46497e-31	Other_cancers
UCEC	RXRA(+)	0.0396015	0.0461689	2.66218e-10	-0.00656739	6.12475e-10	Other_cancers
UCEC	NFIL3(+)	0.0669541	0.0735746	2.45171e-14	-0.00662047	6.95969e-14	Other_cancers
UCEC	ZBTB7A(+)	0.0216895	0.0284147	1.12422e-29	-0.0067252	5.13931e-29	Other_cancers
UCEC	BATF(+)	0.0299035	0.0366719	1.54756e-39	-0.00676846	1.00878e-38	Other_cancers
UCEC	IRF2(+)	0.0822781	0.0891624	3.09036e-31	-0.00688434	1.51084e-30	Other_cancers
UCEC	KLF9(+)	0.0500155	0.0569312	8.56496e-11	-0.00691564	2.0234e-10	Other_cancers
UCEC	PPARD(+)	0.00853228	0.015583	3.45827e-09	-0.00705077	7.28929e-09	Other_cancers
UCEC	PDX1(+)	0.00829067	0.0154071	2.25894e-30	-0.00711647	1.0602e-29	Other_cancers
UCEC	KLF10(+)	0.0269287	0.0342079	1.28737e-28	-0.00727922	5.5945e-28	Other_cancers
UCEC	IRF8(+)	0.064002	0.0712996	0.515203	-0.00729759	0.542969	Other_cancers
UCEC	BHLHE22(+)	0.0101598	0.0176725	3.93232e-08	-0.00751272	7.95503e-08	Other_cancers
UCEC	ISX(+)	0.0195896	0.0271939	1.04218e-14	-0.00760433	3.00696e-14	Other_cancers
UCEC	MAZ(+)	0.0462137	0.0539362	0.0985692	-0.00772248	0.119214	Other_cancers
UCEC	RUNX3(+)	0.025373	0.0331033	7.62148e-60	-0.00773032	7.89048e-59	Other_cancers
UCEC	STAT2(+)	0.0914653	0.0992475	1.99115e-37	-0.00778215	1.18794e-36	Other_cancers
UCEC	BACH2(+)	0.043062	0.0510846	2.67881e-39	-0.00802258	1.68382e-38	Other_cancers
UCEC	CREB3(+)	0.0127596	0.0207932	0.354061	-0.00803357	0.387048	Other_cancers
UCEC	USF1(+)	0.00979932	0.0179547	1.05502e-06	-0.00815536	1.92418e-06	Other_cancers
UCEC	JUN(+)	0.146474	0.154759	1.4515e-08	-0.00828548	2.98787e-08	Other_cancers
UCEC	SPIC(+)	0.029657	0.0381832	1.35009e-27	-0.00852627	5.7257e-27	Other_cancers
UCEC	NFATC2(+)	0.0388837	0.047538	2.37048e-32	-0.00865431	1.28371e-31	Other_cancers
UCEC	SHOX(+)	0.00971028	0.0184492	2.33313e-17	-0.00873889	7.39874e-17	Other_cancers
UCEC	PAX4(+)	0.0163902	0.025329	9.66524e-10	-0.00893882	2.13973e-09	Other_cancers
UCEC	POU3F2(+)	0.00507371	0.0140407	3.15359e-17	-0.00896704	9.82358e-17	Other_cancers
UCEC	JUND(+)	0.0363708	0.0454218	7.14115e-07	-0.00905101	1.33707e-06	Other_cancers
UCEC	KLF5(+)	0.170646	0.179933	0.130445	-0.0092869	0.154083	Other_cancers
UCEC	HNF1A(+)	0.0228637	0.0321554	1.44305e-09	-0.00929172	3.17472e-09	Other_cancers
UCEC	RELB(+)	0.117808	0.127226	2.48317e-18	-0.00941781	8.16892e-18	Other_cancers
UCEC	SPI1(+)	0.0215886	0.0310269	1.79069e-53	-0.00943835	1.61621e-52	Other_cancers
UCEC	MXI1(+)	0.233886	0.243328	1.05462e-22	-0.00944274	3.74977e-22	Other_cancers
UCEC	FOXP2(+)	0.0620118	0.07153	0.531839	-0.0095182	0.557165	Other_cancers
UCEC	KLF13(+)	0.0109067	0.0205062	7.08097e-06	-0.00959945	1.24005e-05	Other_cancers
UCEC	IRF5(+)	0.0050792	0.0149671	8.01959e-60	-0.00988786	8.06542e-59	Other_cancers
UCEC	RUNX2(+)	0.0297679	0.0397487	2.95147e-09	-0.00998084	6.29647e-09	Other_cancers
UCEC	JUNB(+)	0.0505393	0.06085	0.000395642	-0.0103107	0.000597708	Other_cancers
UCEC	TCF7L2(+)	0.105011	0.115392	0.00268519	-0.0103808	0.00376569	Other_cancers
UCEC	TFEC(+)	0.0488311	0.0601205	2.68648e-106	-0.0112894	6.30428e-105	Other_cancers
UCEC	NFKB1(+)	0.0768771	0.088194	4.24123e-52	-0.0113169	3.73228e-51	Other_cancers
UCEC	LMX1B(+)	0.00440749	0.0157912	3.55943e-10	-0.0113837	8.13584e-10	Other_cancers
UCEC	KLF3(+)	0.133229	0.144791	0.0660338	-0.0115622	0.0816175	Other_cancers
UCEC	CEBPB(+)	0.0693116	0.0811228	0.223358	-0.0118111	0.25444	Other_cancers
UCEC	KLF2(+)	0.0221193	0.034078	1.07874e-31	-0.0119587	5.58404e-31	Other_cancers
UCEC	POU2F2(+)	0.0597747	0.0719214	0.00132282	-0.0121467	0.00193208	Other_cancers
UCEC	LMX1A(+)	0.0155184	0.0277146	8.76187e-25	-0.0121962	3.35237e-24	Other_cancers
UCEC	FOXO3(+)	0.122191	0.134441	1.55259e-17	-0.0122505	4.9683e-17	Other_cancers
UCEC	ZEB1(+)	0.160561	0.173142	4.15344e-05	-0.0125807	6.96196e-05	Other_cancers
UCEC	NR1I3(+)	0.000539017	0.0142918	2.13493e-06	-0.0137527	3.81469e-06	Other_cancers
UCEC	FOXL1(+)	0.0163587	0.0301577	3.76591e-27	-0.013799	1.5414e-26	Other_cancers
UCEC	PPARA(+)	0.201829	0.215806	0.254677	-0.0139768	0.287328	Other_cancers
UCEC	FOSB(+)	0.0859023	0.100179	2.05145e-12	-0.0142768	5.27087e-12	Other_cancers
UCEC	TP63(+)	0.0656343	0.0802057	3.35635e-11	-0.0145714	8.03698e-11	Other_cancers
UCEC	ONECUT2(+)	0.0602419	0.0748189	7.53538e-05	-0.0145771	0.000123946	Other_cancers
UCEC	EGR1(+)	0.111317	0.126285	4.31082e-32	-0.0149672	2.2991e-31	Other_cancers
UCEC	HOXD10(+)	0.0246748	0.0399527	4.43216e-08	-0.0152779	8.87817e-08	Other_cancers
UCEC	IKZF1(+)	0.170418	0.185794	3.0721e-13	-0.015376	8.31829e-13	Other_cancers
UCEC	MITF(+)	0.203051	0.218815	6.36823e-09	-0.0157636	1.3264e-08	Other_cancers
UCEC	KLF4(+)	0.0766696	0.0924551	2.00394e-39	-0.0157855	1.28252e-38	Other_cancers
UCEC	TCF12(+)	0.0784737	0.0944976	9.31163e-30	-0.0160239	4.31275e-29	Other_cancers
UCEC	NR1H4(+)	0.045367	0.0622408	4.50231e-06	-0.0168738	7.96388e-06	Other_cancers
UCEC	MAF(+)	0.0247426	0.0416998	7.4082e-141	-0.0169572	2.37062e-139	Other_cancers
UCEC	RORB(+)	0.0265451	0.04372	2.59396e-05	-0.0171749	4.41099e-05	Other_cancers
UCEC	ATF3(+)	0.127479	0.145052	1.79991e-32	-0.017573	9.89951e-32	Other_cancers
UCEC	FLI1(+)	0.165826	0.185958	2.26713e-37	-0.0201318	1.33005e-36	Other_cancers
UCEC	OTX2(+)	0.0208669	0.0416388	6.54552e-31	-0.0207719	3.15619e-30	Other_cancers
UCEC	FOSL1(+)	0.126248	0.147028	7.04925e-28	-0.0207807	3.02602e-27	Other_cancers
UCEC	ELK3(+)	0.138169	0.160624	1.30401e-31	-0.0224548	6.46497e-31	Other_cancers
UCEC	KLF6(+)	0.166893	0.192147	4.63551e-35	-0.025254	2.63178e-34	Other_cancers
UCEC	FOS(+)	0.115581	0.141434	2.59878e-60	-0.0258529	2.77203e-59	Other_cancers
UCEC	ETS1(+)	0.215127	0.243753	1.14024e-76	-0.0286257	1.60545e-75	Other_cancers
UCEC	GLI2(+)	0.0422469	0.0728529	4.62957e-49	-0.030606	3.97466e-48	Other_cancers
UCEC	HSF4(+)	0.0121131	0.0428615	5.00197e-59	-0.0307485	4.89081e-58	Other_cancers
UCEC	MEF2A(+)	0.133342	0.189968	3.72224e-72	-0.0566261	5.03934e-71	Other_cancers
UCEC	NR3C1(+)	0.0973849	0.155307	1.24574e-95	-0.0579217	2.30789e-94	Other_cancers
UCEC	POU1F1(+)	0.0276629	0.0987962	7.72319e-91	-0.0711333	1.23571e-89	Other_cancers
UCEC	GLIS1(+)	0.0449525	0.1242	1.58634e-30	-0.0792473	7.54585e-30	Other_cancers
UCEC	POU5F1(+)	0.0675444	0.189982	6.04158e-91	-0.122437	1.01268e-89	Other_cancers
ccRCC	POU5F1(+)	0.509114	0.114424	0	0.394691	0	Other_cancers
ccRCC	GLIS1(+)	0.416357	0.0562465	0	0.36011	0	Other_cancers
ccRCC	POU1F1(+)	0.241174	0.0644744	0	0.1767	0	Other_cancers
ccRCC	HSF4(+)	0.145972	0.0187759	0	0.127196	0	Other_cancers
ccRCC	PPARA(+)	0.317019	0.192765	0	0.124254	0	Other_cancers
ccRCC	NR1H4(+)	0.143795	0.0434665	0	0.100329	0	Other_cancers
ccRCC	MITF(+)	0.298601	0.200475	0	0.0981257	0	Other_cancers
ccRCC	FOXP2(+)	0.14433	0.0549765	0	0.0893539	0	Other_cancers
ccRCC	NFIB(+)	0.275187	0.192602	0	0.0825842	0	Other_cancers
ccRCC	KLF6(+)	0.254656	0.177301	0	0.077355	0	Other_cancers
ccRCC	HNF1B(+)	0.197536	0.122889	0	0.0746472	0	Other_cancers
ccRCC	EMX1(+)	0.114017	0.0458641	0	0.068153	0	Other_cancers
ccRCC	TEAD1(+)	0.223557	0.158825	0	0.0647318	0	Other_cancers
ccRCC	FOXO3(+)	0.181116	0.1236	0	0.0575155	0	Other_cancers
ccRCC	HNF1A(+)	0.0750365	0.0222684	0	0.0527681	0	Other_cancers
ccRCC	CUX1(+)	0.402418	0.352143	0	0.0502755	0	Other_cancers
ccRCC	CEBPD(+)	0.141347	0.0983823	0	0.0429651	0	Other_cancers
ccRCC	MXI1(+)	0.276481	0.235601	0	0.0408804	0	Other_cancers
ccRCC	KLF9(+)	0.0894731	0.0494331	0	0.04004	0	Other_cancers
ccRCC	ONECUT1(+)	0.0745633	0.037715	0	0.0368484	0	Other_cancers
ccRCC	POU3F3(+)	0.0514382	0.0150141	0	0.0364241	0	Other_cancers
ccRCC	TBX15(+)	0.0900784	0.0537401	0	0.0363384	0	Other_cancers
ccRCC	FOSL2(+)	0.155564	0.120398	0	0.0351656	0	Other_cancers
ccRCC	RFX2(+)	0.22647	0.192696	0	0.0337746	0	Other_cancers
ccRCC	MAF(+)	0.0669772	0.0354459	0	0.0315313	0	Other_cancers
ccRCC	HNF4G(+)	0.108086	0.0769148	0	0.031171	0	Other_cancers
ccRCC	NR3C1(+)	0.178066	0.148094	7.50521e-119	0.029973	1.60111e-118	Other_cancers
ccRCC	EGR1(+)	0.149995	0.120453	0	0.0295418	0	Other_cancers
ccRCC	NR1H2(+)	0.0369088	0.0109726	0	0.0259361	0	Other_cancers
ccRCC	NR2F2(+)	0.0394982	0.0136473	0	0.0258509	0	Other_cancers
ccRCC	NFIL3(+)	0.0929626	0.0690146	0	0.023948	0	Other_cancers
ccRCC	TEF(+)	0.0462034	0.0223304	0	0.023873	0	Other_cancers
ccRCC	ESRRB(+)	0.0891982	0.0660828	0	0.0231154	0	Other_cancers
ccRCC	ONECUT2(+)	0.0927909	0.070279	0	0.0225119	0	Other_cancers
ccRCC	SP1(+)	0.118858	0.0965489	0	0.022309	0	Other_cancers
ccRCC	RXRG(+)	0.0286937	0.00698142	0	0.0217123	0	Other_cancers
ccRCC	KLF15(+)	0.0417785	0.0204077	0	0.0213708	0	Other_cancers
ccRCC	STAT3(+)	0.0980791	0.0768156	0	0.0212635	0	Other_cancers
ccRCC	MLXIPL(+)	0.0926218	0.0722408	0	0.020381	0	Other_cancers
ccRCC	BCL6(+)	0.0863306	0.0674715	0	0.018859	0	Other_cancers
ccRCC	TFEC(+)	0.0742301	0.056562	0	0.0176682	0	Other_cancers
ccRCC	HOXD8(+)	0.0346158	0.0176123	0	0.0170036	0	Other_cancers
ccRCC	HIF1A(+)	0.101865	0.086062	2.95316e-75	0.0158026	5.52932e-75	Other_cancers
ccRCC	LMX1A(+)	0.0399346	0.0245429	2.00698e-205	0.0153916	5.69723e-205	Other_cancers
ccRCC	ISX(+)	0.0394153	0.0241923	0	0.015223	0	Other_cancers
ccRCC	BHLHE22(+)	0.0288066	0.0149161	4.66462e-164	0.0138905	1.1645e-163	Other_cancers
ccRCC	FOS(+)	0.151979	0.138128	0	0.0138514	0	Other_cancers
ccRCC	FOXI1(+)	0.0355676	0.0226178	3.44391e-268	0.0129498	1.14364e-267	Other_cancers
ccRCC	TCF12(+)	0.104276	0.0917273	2.47612e-164	0.0125486	6.27046e-164	Other_cancers
ccRCC	NFIC(+)	0.0995835	0.0877668	3.30556e-302	0.0118167	1.12967e-301	Other_cancers
ccRCC	GATA4(+)	0.0568181	0.0457083	0	0.0111098	0	Other_cancers
ccRCC	NFE2(+)	0.0282365	0.0171866	0	0.0110499	0	Other_cancers
ccRCC	RXRB(+)	0.0253342	0.0148857	0	0.0104485	0	Other_cancers
ccRCC	NFE2L1(+)	0.0400938	0.030236	9.16529e-198	0.00985777	2.5403e-197	Other_cancers
ccRCC	LEF1(+)	0.0796925	0.0703572	6.05314e-224	0.00933529	1.82112e-223	Other_cancers
ccRCC	GATA1(+)	0.024123	0.0148429	0	0.0092801	0	Other_cancers
ccRCC	ATOH1(+)	0.026034	0.0182322	2.92145e-196	0.00780186	8.03399e-196	Other_cancers
ccRCC	FOXL1(+)	0.0360187	0.0283416	1.97105e-97	0.00767708	4.05737e-97	Other_cancers
ccRCC	STAT2(+)	0.104884	0.0977046	4.42284e-126	0.00717913	9.66981e-126	Other_cancers
ccRCC	ZNF135(+)	0.0220162	0.0151776	2.2854e-36	0.00683861	3.65664e-36	Other_cancers
ccRCC	SIX2(+)	0.0122484	0.00554122	5.3004e-160	0.00670717	1.26064e-159	Other_cancers
ccRCC	RARA(+)	0.0282015	0.0216601	0	0.00654144	0	Other_cancers
ccRCC	VDR(+)	0.0475958	0.0414256	1.83045e-258	0.00617014	5.96592e-258	Other_cancers
ccRCC	IRF5(+)	0.0190204	0.0136983	0	0.00532205	0	Other_cancers
ccRCC	MAFK(+)	0.0412851	0.0368142	2.70211e-67	0.0044709	4.9028e-67	Other_cancers
ccRCC	HLF(+)	0.0101496	0.00568806	9.27567e-219	0.00446158	2.74373e-218	Other_cancers
ccRCC	LHX2(+)	0.0532487	0.0492605	3.56766e-142	0.00398827	8.10204e-142	Other_cancers
ccRCC	SPIC(+)	0.0409004	0.0372623	9.20741e-80	0.00363807	1.74248e-79	Other_cancers
ccRCC	ATF3(+)	0.147402	0.143877	2.56011e-154	0.00352512	6.00772e-154	Other_cancers
ccRCC	HOXC11(+)	0.00581507	0.00274514	8.6455e-86	0.00306993	1.6721e-85	Other_cancers
ccRCC	POU4F1(+)	0.00432585	0.00131012	8.28598e-37	0.00301573	1.33181e-36	Other_cancers
ccRCC	OSR2(+)	0.00773191	0.00474157	1.44991e-18	0.00299034	1.97818e-18	Other_cancers
ccRCC	HOXC8(+)	0.00561264	0.0026642	1.37031e-29	0.00294844	2.07017e-29	Other_cancers
ccRCC	HNF4A(+)	0.107786	0.104859	1.02391e-30	0.00292704	1.56702e-30	Other_cancers
ccRCC	SOX9(+)	0.041437	0.0389156	2.33048e-48	0.00252135	3.88781e-48	Other_cancers
ccRCC	PDX1(+)	0.0172178	0.0147403	2.1597e-87	0.00247754	4.20008e-87	Other_cancers
ccRCC	CREM(+)	0.0475167	0.0451383	1.02715e-45	0.00237841	1.69744e-45	Other_cancers
ccRCC	IRF3(+)	0.0340346	0.0319041	1.69415e-42	0.00213049	2.76084e-42	Other_cancers
ccRCC	RFX1(+)	0.0252083	0.0232501	8.73899e-49	0.0019582	1.46482e-48	Other_cancers
ccRCC	ARNT(+)	0.0739796	0.0720502	6.7894e-12	0.00192934	8.59665e-12	Other_cancers
ccRCC	CTCFL(+)	0.04135	0.0394746	2.63387e-26	0.00187538	3.87918e-26	Other_cancers
ccRCC	TBX6(+)	0.00693414	0.00506996	1.6433e-09	0.00186419	2.03677e-09	Other_cancers
ccRCC	NR1I2(+)	0.0337405	0.0318985	1.74555e-152	0.00184199	4.01591e-152	Other_cancers
ccRCC	HOXC9(+)	0.00472522	0.00290816	5.74314e-18	0.00181707	7.68664e-18	Other_cancers
ccRCC	POU6F1(+)	0.0049003	0.00359909	4.61755e-08	0.00130121	5.60475e-08	Other_cancers
ccRCC	MSC(+)	0.00503732	0.00380221	2.85599e-19	0.00123511	3.97356e-19	Other_cancers
ccRCC	TFEB(+)	0.0578956	0.0567022	1.22401e-25	0.00119333	1.79522e-25	Other_cancers
ccRCC	SP8(+)	0.0054256	0.00425585	1.21395e-05	0.00116976	1.41963e-05	Other_cancers
ccRCC	ATF7(+)	0.0958184	0.0947644	0.580036	0.00105405	0.58906	Other_cancers
ccRCC	TFE3(+)	0.0034027	0.00247368	0.00230969	0.00092902	0.00258099	Other_cancers
ccRCC	HOXA5(+)	0.00911133	0.00823492	1.29338e-20	0.000876414	1.82108e-20	Other_cancers
ccRCC	HOXA1(+)	0.0140483	0.013194	2.39509e-08	0.0008543	2.9478e-08	Other_cancers
ccRCC	FOXA3(+)	0.0165928	0.0157983	2.14225e-51	0.000794552	3.66054e-51	Other_cancers
ccRCC	NFKB2(+)	0.0453147	0.0445789	2.14529e-18	0.00073577	2.90439e-18	Other_cancers
ccRCC	MEOX1(+)	0.0186812	0.0181297	5.11275e-36	0.000551459	8.14338e-36	Other_cancers
ccRCC	RORC(+)	0.0014437	0.000960374	0.0166526	0.00048333	0.0180917	Other_cancers
ccRCC	SOX18(+)	0.00770952	0.00728182	1.22779e-05	0.0004277	1.43107e-05	Other_cancers
ccRCC	NFATC2(+)	0.0476051	0.0472021	1.64132e-31	0.000403015	2.5229e-31	Other_cancers
ccRCC	HOXD9(+)	0.00705596	0.00689179	4.52135e-08	0.000164166	5.50698e-08	Other_cancers
ccRCC	EGR2(+)	0.0201022	0.0199588	0.884072	0.000143386	0.884072	Other_cancers
ccRCC	TAL1(+)	0.00498119	0.00494319	0.000759634	3.80021e-05	0.000854285	Other_cancers
ccRCC	TLX1(+)	0.00295679	0.00301597	0.0637033	-5.91811e-05	0.0683646	Other_cancers
ccRCC	HOXC10(+)	0.00962551	0.00993071	0.00972967	-0.000305204	0.0107026	Other_cancers
ccRCC	EOMES(+)	0.00413554	0.00446218	5.13541e-05	-0.000326639	5.92676e-05	Other_cancers
ccRCC	TFAP2E(+)	0.00222452	0.00268036	0.246927	-0.000455847	0.257155	Other_cancers
ccRCC	TBX4(+)	0.00214046	0.00260996	0.000285332	-0.0004695	0.00032399	Other_cancers
ccRCC	NR1D1(+)	0.00809763	0.00856792	0.694115	-0.000470286	0.700081	Other_cancers
ccRCC	HES6(+)	0.00436472	0.00483933	0.434144	-0.000474609	0.446838	Other_cancers
ccRCC	FOXD2(+)	0.00516024	0.00564122	0.479569	-0.000480984	0.4893	Other_cancers
ccRCC	GLIS2(+)	0.00203293	0.0025565	0.0507847	-0.000523571	0.054835	Other_cancers
ccRCC	ZNF384(+)	0.0449775	0.0455273	0.580693	-0.000549804	0.58906	Other_cancers
ccRCC	ERF(+)	0.0352519	0.0358024	0.00209312	-0.000550496	0.00234643	Other_cancers
ccRCC	HINFP(+)	0.00439469	0.00506353	0.012117	-0.000668842	0.0132459	Other_cancers
ccRCC	NHLH1(+)	0.00235699	0.00302824	0.11168	-0.000671248	0.118766	Other_cancers
ccRCC	TBX5(+)	0.00170962	0.00239972	0.0125224	-0.000690097	0.0136467	Other_cancers
ccRCC	BHLHE40(+)	0.0712622	0.0719527	8.63035e-19	-0.000690499	1.19133e-18	Other_cancers
ccRCC	MSX2(+)	8.62734e-05	0.000784619	6.06317e-06	-0.000698346	7.11412e-06	Other_cancers
ccRCC	HOXD4(+)	0.00316737	0.00388717	0.0635993	-0.000719801	0.0683646	Other_cancers
ccRCC	NKX6-1(+)	5.24461e-05	0.000782441	5.47075e-18	-0.000729995	7.35001e-18	Other_cancers
ccRCC	HOXA10(+)	0.01404	0.0147744	0.443841	-0.000734444	0.455487	Other_cancers
ccRCC	HOXD11(+)	0.00303186	0.00380715	0.102484	-0.000775283	0.109316	Other_cancers
ccRCC	HOXB7(+)	0.0200592	0.0208408	4.56286e-10	-0.000781603	5.67536e-10	Other_cancers
ccRCC	SRF(+)	0.0221895	0.0230022	0.240347	-0.000812793	0.251045	Other_cancers
ccRCC	ZNF740(+)	0.00135977	0.00221003	0.00401194	-0.00085026	0.00444089	Other_cancers
ccRCC	KLF11(+)	0.0118397	0.0127332	0.000562687	-0.000893442	0.000634826	Other_cancers
ccRCC	POU3F4(+)	0.00272395	0.00362466	0.000351059	-0.000900713	0.00039734	Other_cancers
ccRCC	TFAP4(+)	0.00241115	0.00336535	0.0104156	-0.000954197	0.0114215	Other_cancers
ccRCC	ELK1(+)	0.0124514	0.0134183	4.05577e-17	-0.000966873	5.40769e-17	Other_cancers
ccRCC	ZSCAN4(+)	0.00610477	0.00708816	0.327822	-0.000983393	0.339392	Other_cancers
ccRCC	NKX2-3(+)	0.00995833	0.0109492	0.157601	-0.000990857	0.166593	Other_cancers
ccRCC	USF2(+)	0.0124957	0.0135257	0.131586	-0.00102994	0.139513	Other_cancers
ccRCC	HOXA6(+)	0.0105712	0.0116417	0.177728	-0.0010705	0.186747	Other_cancers
ccRCC	USF1(+)	0.0168298	0.0179025	9.09884e-19	-0.00107268	1.25109e-18	Other_cancers
ccRCC	PHOX2A(+)	0.000673559	0.00178225	9.05778e-05	-0.00110869	0.000104194	Other_cancers
ccRCC	MEF2B(+)	0.0228722	0.0240168	0.369308	-0.00114467	0.381221	Other_cancers
ccRCC	ZBTB14(+)	0.00203462	0.00319074	1.08124e-06	-0.00115613	1.28147e-06	Other_cancers
ccRCC	ZNF274(+)	0.046076	0.0472525	1.46222e-07	-0.00117652	1.76267e-07	Other_cancers
ccRCC	PAX6(+)	0.0523355	0.0535735	0.000103373	-0.00123796	0.000118525	Other_cancers
ccRCC	GATA2(+)	0.0273194	0.0286515	0.700296	-0.00133211	0.704298	Other_cancers
ccRCC	SHOX(+)	0.0170087	0.0184456	0.158596	-0.00143687	0.167143	Other_cancers
ccRCC	DRGX(+)	0.000899638	0.00234237	1.9942e-14	-0.00144273	2.56189e-14	Other_cancers
ccRCC	SP2(+)	0.0172489	0.0186987	6.36089e-24	-0.00144981	9.2522e-24	Other_cancers
ccRCC	ASCL1(+)	0.0266904	0.0281422	0.468401	-0.00145183	0.479294	Other_cancers
ccRCC	ZBTB7B(+)	0.0233821	0.0248561	0.00349708	-0.00147403	0.00388319	Other_cancers
ccRCC	TFAP2B(+)	0.10687	0.108401	0.0919536	-0.00153123	0.0983819	Other_cancers
ccRCC	FOXD1(+)	0.000248323	0.00178503	3.77914e-15	-0.00153671	4.89065e-15	Other_cancers
ccRCC	RELA(+)	0.0256113	0.0272417	9.13438e-16	-0.00163032	1.19528e-15	Other_cancers
ccRCC	VAX1(+)	0.00109787	0.00278635	2.8182e-15	-0.00168848	3.67409e-15	Other_cancers
ccRCC	ZBTB26(+)	0.00542023	0.00714266	0.000240754	-0.00172243	0.000274257	Other_cancers
ccRCC	ZNF354C(+)	0.00219372	0.00393813	3.57731e-15	-0.0017444	4.64655e-15	Other_cancers
ccRCC	RREB1(+)	0.124623	0.126384	8.45297e-21	-0.00176131	1.19978e-20	Other_cancers
ccRCC	PAX7(+)	0.00582638	0.00768678	7.32933e-08	-0.0018604	8.86572e-08	Other_cancers
ccRCC	TBX21(+)	0.00341018	0.00530942	4.08197e-07	-0.00189924	4.88725e-07	Other_cancers
ccRCC	CEBPA(+)	0.00158126	0.00351242	5.97196e-15	-0.00193116	7.70011e-15	Other_cancers
ccRCC	FOXC2(+)	0.00454399	0.00648467	2.27492e-18	-0.00194068	3.06809e-18	Other_cancers
ccRCC	HOXA13(+)	0.0113519	0.0133331	2.48563e-09	-0.00198123	3.06998e-09	Other_cancers
ccRCC	ZNF341(+)	0.0108965	0.0129745	3.1916e-24	-0.00207805	4.66158e-24	Other_cancers
ccRCC	RFX5(+)	0.00440841	0.00654291	6.01809e-34	-0.0021345	9.457e-34	Other_cancers
ccRCC	HOXB13(+)	0.00438718	0.00653603	4.67722e-11	-0.00214885	5.87994e-11	Other_cancers
ccRCC	HOXA9(+)	0.0188716	0.0211315	3.29318e-22	-0.00225994	4.73142e-22	Other_cancers
ccRCC	ATF2(+)	0.0961499	0.0984563	4.06279e-19	-0.00230633	5.63032e-19	Other_cancers
ccRCC	EN2(+)	0.000667391	0.00303561	2.08847e-23	-0.00236822	3.02527e-23	Other_cancers
ccRCC	ESRRA(+)	0.128874	0.131255	0.863567	-0.00238126	0.866027	Other_cancers
ccRCC	TCF21(+)	0.0698327	0.0722533	2.68241e-05	-0.00242061	3.10595e-05	Other_cancers
ccRCC	ZNF143(+)	0.0402617	0.0426979	1.81211e-21	-0.00243622	2.59294e-21	Other_cancers
ccRCC	NKX6-2(+)	0.0411811	0.0438007	1.93821e-33	-0.00261954	3.0188e-33	Other_cancers
ccRCC	OTX1(+)	0.00378285	0.00643785	1.04484e-11	-0.002655	1.31822e-11	Other_cancers
ccRCC	MNX1(+)	0.00259813	0.00528081	1.79532e-51	-0.00268267	3.08269e-51	Other_cancers
ccRCC	TCF7(+)	0.00561516	0.00832932	1.27809e-16	-0.00271416	1.68497e-16	Other_cancers
ccRCC	TBR1(+)	0.000721005	0.00345544	5.84611e-32	-0.00273443	9.02557e-32	Other_cancers
ccRCC	FOXA2(+)	0.0185738	0.0213346	0.021286	-0.0027608	0.0230543	Other_cancers
ccRCC	MEF2A(+)	0.185991	0.188753	0.638536	-0.00276221	0.645876	Other_cancers
ccRCC	RELB(+)	0.124672	0.127445	0.305603	-0.00277252	0.317322	Other_cancers
ccRCC	SPI1(+)	0.0284358	0.0312535	1.62526e-33	-0.00281765	2.54263e-33	Other_cancers
ccRCC	SOX2(+)	0.0591979	0.062037	0.00289048	-0.00283905	0.00321978	Other_cancers
ccRCC	KLF2(+)	0.031355	0.0342404	5.65365e-14	-0.00288539	7.23668e-14	Other_cancers
ccRCC	TLX2(+)	0.00304936	0.00603516	9.40005e-21	-0.0029858	1.32884e-20	Other_cancers
ccRCC	MLX(+)	0.0075284	0.0106772	1.51311e-49	-0.00314879	2.56064e-49	Other_cancers
ccRCC	ETV5(+)	0.0322786	0.0355045	3.54543e-37	-0.00322593	5.72474e-37	Other_cancers
ccRCC	ZBTB12(+)	0.00053514	0.00381367	9.41155e-19	-0.00327853	1.28905e-18	Other_cancers
ccRCC	ETV4(+)	0.0395283	0.0428276	4.06305e-80	-0.00329937	7.73078e-80	Other_cancers
ccRCC	TP53(+)	0.0190919	0.0225845	1.39033e-123	-0.00349259	2.98413e-123	Other_cancers
ccRCC	TCF7L2(+)	0.112182	0.115722	0.190402	-0.00353952	0.199468	Other_cancers
ccRCC	CDX1(+)	0.0171669	0.0207067	1.3471e-68	-0.00353983	2.45689e-68	Other_cancers
ccRCC	GSC(+)	0.000886953	0.00443498	5.18207e-47	-0.00354803	8.60419e-47	Other_cancers
ccRCC	GCM1(+)	0.014018	0.0175713	6.74599e-45	-0.00355328	1.10962e-44	Other_cancers
ccRCC	IRF7(+)	0.0205153	0.0243127	5.35055e-06	-0.00379737	6.29897e-06	Other_cancers
ccRCC	HOXB5(+)	0.0202111	0.0240795	1.86689e-35	-0.0038684	2.94684e-35	Other_cancers
ccRCC	HES5(+)	0.00377113	0.00764049	1.82675e-18	-0.00386936	2.48269e-18	Other_cancers
ccRCC	PITX3(+)	0.00999862	0.0139196	1.22215e-69	-0.00392097	2.24062e-69	Other_cancers
ccRCC	EGR3(+)	0.0109438	0.0148671	1.15984e-27	-0.00392334	1.72263e-27	Other_cancers
ccRCC	IRF4(+)	0.0812774	0.0852455	6.2573e-21	-0.00396809	8.91728e-21	Other_cancers
ccRCC	NEUROD2(+)	0.0127	0.0167639	0.00648151	-0.00406392	0.00715201	Other_cancers
ccRCC	HOXD13(+)	0.00304555	0.00713539	2.63376e-66	-0.00408984	4.73002e-66	Other_cancers
ccRCC	NFYB(+)	0.012268	0.0163722	6.17156e-91	-0.00410422	1.22734e-90	Other_cancers
ccRCC	SP4(+)	0.0287023	0.03281	5.27413e-96	-0.00410762	1.07936e-95	Other_cancers
ccRCC	GATA6(+)	0.0400368	0.0442036	5.06543e-07	-0.0041668	6.04417e-07	Other_cancers
ccRCC	ZBTB7A(+)	0.0247827	0.0289735	4.92113e-50	-0.00419079	8.3683e-50	Other_cancers
ccRCC	HOXB8(+)	0.00373831	0.00795164	3.2044e-07	-0.00421334	3.84965e-07	Other_cancers
ccRCC	FOXC1(+)	0.0206919	0.0249961	1.89064e-05	-0.00430417	2.19638e-05	Other_cancers
ccRCC	MAFG(+)	0.0180776	0.0224399	6.44817e-23	-0.00436227	9.30227e-23	Other_cancers
ccRCC	SREBF1(+)	0.164384	0.168813	5.93981e-13	-0.00442989	7.54807e-13	Other_cancers
ccRCC	CREB3L1(+)	0.0681951	0.0726662	4.29007e-28	-0.00447105	6.42598e-28	Other_cancers
ccRCC	HSF1(+)	0.0555473	0.0600383	2.8927e-27	-0.00449107	4.27828e-27	Other_cancers
ccRCC	CDX2(+)	0.0193166	0.0238633	1.03122e-57	-0.00454677	1.82407e-57	Other_cancers
ccRCC	HOXA7(+)	0.0088713	0.0135103	5.09441e-234	-0.00463901	1.58693e-233	Other_cancers
ccRCC	HES7(+)	0.00287264	0.00760969	4.76231e-28	-0.00473705	7.1031e-28	Other_cancers
ccRCC	KLF10(+)	0.0300918	0.0348539	1.5288e-35	-0.00476206	2.42405e-35	Other_cancers
ccRCC	GMEB2(+)	0.0590168	0.0637798	0.000221219	-0.00476302	0.000252822	Other_cancers
ccRCC	SPDEF(+)	0.0462072	0.0510164	3.75512e-06	-0.00480919	4.43558e-06	Other_cancers
ccRCC	FOXB1(+)	0.00681378	0.0117445	1.92145e-10	-0.00493069	2.40694e-10	Other_cancers
ccRCC	HOXB2(+)	0.00492682	0.00988359	6.07401e-57	-0.00495678	1.06903e-56	Other_cancers
ccRCC	ELF4(+)	0.0299796	0.0350487	4.63922e-70	-0.00506908	8.54976e-70	Other_cancers
ccRCC	MEF2D(+)	0.0344235	0.0395005	2.11193e-93	-0.00507703	4.248e-93	Other_cancers
ccRCC	HOXB9(+)	0.0249304	0.0300769	1.30269e-106	-0.00514645	2.72945e-106	Other_cancers
ccRCC	SOX14(+)	0.0017091	0.00686718	6.0941e-20	-0.00515807	8.54631e-20	Other_cancers
ccRCC	MAFA(+)	0.0137627	0.0189975	1.59514e-199	-0.00523478	4.45625e-199	Other_cancers
ccRCC	E2F4(+)	0.0257642	0.0312407	2.54701e-99	-0.00547648	5.30502e-99	Other_cancers
ccRCC	MAFF(+)	0.0429826	0.048619	1.2009e-88	-0.00563641	2.36156e-88	Other_cancers
ccRCC	TP73(+)	0.0252959	0.0311174	1.83164e-64	-0.0058215	3.27278e-64	Other_cancers
ccRCC	JDP2(+)	0.0250523	0.0309537	2.57901e-221	-0.00590135	7.6933e-221	Other_cancers
ccRCC	IRF9(+)	0.0170572	0.0230531	6.60845e-94	-0.00599588	1.33688e-93	Other_cancers
ccRCC	HOXA2(+)	0.00544681	0.0115061	4.38606e-138	-0.00605931	9.83372e-138	Other_cancers
ccRCC	GATA3(+)	0.0475258	0.0537544	3.61264e-13	-0.0062286	4.60743e-13	Other_cancers
ccRCC	SOX10(+)	0.123157	0.129453	8.22308e-49	-0.00629569	1.38494e-48	Other_cancers
ccRCC	MYCN(+)	0.0155133	0.0222141	0	-0.00670083	0	Other_cancers
ccRCC	ETV2(+)	0.0120513	0.0190411	4.46772e-08	-0.00698972	5.47957e-08	Other_cancers
ccRCC	NR2F6(+)	0.0123411	0.0194668	2.5849e-53	-0.00712576	4.49063e-53	Other_cancers
ccRCC	HOXB6(+)	0.0104575	0.017615	2.25372e-194	-0.00715751	6.10237e-194	Other_cancers
ccRCC	VAX2(+)	0.0469371	0.0542042	4.3396e-17	-0.00726717	5.76431e-17	Other_cancers
ccRCC	TEAD2(+)	0.0446847	0.0519925	1.258e-160	-0.00730781	3.01234e-160	Other_cancers
ccRCC	RUNX2(+)	0.0334594	0.0407781	5.88469e-07	-0.00731873	6.99801e-07	Other_cancers
ccRCC	TWIST1(+)	0.0325383	0.0398837	1.06705e-94	-0.0073454	2.17112e-94	Other_cancers
ccRCC	RFX4(+)	0.0286575	0.0360037	4.29099e-30	-0.00734623	6.51046e-30	Other_cancers
ccRCC	ZIC5(+)	0.00968019	0.0170463	1.40701e-16	-0.00736611	1.84801e-16	Other_cancers
ccRCC	SOX13(+)	0.0105339	0.017957	4.15602e-10	-0.00742307	5.18765e-10	Other_cancers
ccRCC	NFKB1(+)	0.0817356	0.0892115	1.51663e-84	-0.00747587	2.90138e-84	Other_cancers
ccRCC	KLF16(+)	0.0129004	0.0204922	0	-0.00759179	0	Other_cancers
ccRCC	BACH2(+)	0.0446199	0.0522257	1.97808e-137	-0.00760579	4.40686e-137	Other_cancers
[truncated: 2,225 more rows]

## Sheet: S4c_diff_regulons_T_vs_CNC
cell_group_1	Regulon	Regulon_Score_group1	Regulon_Score_group2	pvalue	Score_diff	FDR	cell_group_2	Cancer
Tumor_ccRCC	POU5F1(+)	0.509114	0.306742	2.47812e-301	0.202372	2.18074e-299	Proximal Tubule	ccRCC
Tumor_ccRCC	POU1F1(+)	0.241174	0.118966	2.34482e-269	0.122208	1.17911e-267	Proximal Tubule	ccRCC
Tumor_ccRCC	GLIS1(+)	0.416357	0.308766	7.57099e-60	0.107591	3.9191e-59	Proximal Tubule	ccRCC
Tumor_ccRCC	HSF4(+)	0.145972	0.062768	0	0.0832038	0	Proximal Tubule	ccRCC
Tumor_ccRCC	NR3C1(+)	0.178066	0.129392	2.36783e-78	0.0486748	1.51541e-77	Proximal Tubule	ccRCC
Tumor_ccRCC	KLF6(+)	0.254656	0.208507	0	0.0461483	0	Proximal Tubule	ccRCC
Tumor_ccRCC	FOXP2(+)	0.14433	0.100728	2.12353e-286	0.0436027	1.49497e-284	Proximal Tubule	ccRCC
Tumor_ccRCC	NR1H4(+)	0.143795	0.102111	0	0.0416843	0	Proximal Tubule	ccRCC
Tumor_ccRCC	MITF(+)	0.298601	0.259546	1.95328e-224	0.039055	6.87553e-223	Proximal Tubule	ccRCC
Tumor_ccRCC	MXI1(+)	0.276481	0.243835	6.31241e-210	0.0326459	1.58712e-208	Proximal Tubule	ccRCC
Tumor_ccRCC	TBX15(+)	0.0900784	0.0576868	3.87085e-219	0.0323916	1.23867e-217	Proximal Tubule	ccRCC
Tumor_ccRCC	EGR1(+)	0.149995	0.121653	4.41595e-188	0.0283422	9.7151e-187	Proximal Tubule	ccRCC
Tumor_ccRCC	FOXO3(+)	0.181116	0.152984	6.08597e-133	0.0281319	8.23947e-132	Proximal Tubule	ccRCC
Tumor_ccRCC	MEF2A(+)	0.185991	0.159014	2.81335e-29	0.0269767	8.92161e-29	Proximal Tubule	ccRCC
Tumor_ccRCC	FOS(+)	0.151979	0.125835	1.19619e-191	0.0261448	2.80706e-190	Proximal Tubule	ccRCC
Tumor_ccRCC	ATF3(+)	0.147402	0.124092	1.05827e-185	0.0233105	2.06951e-184	Proximal Tubule	ccRCC
Tumor_ccRCC	FOXL1(+)	0.0360187	0.0131713	4.12419e-139	0.0228473	5.80686e-138	Proximal Tubule	ccRCC
Tumor_ccRCC	NFIB(+)	0.275187	0.253713	4.92723e-11	0.0214734	9.58224e-11	Proximal Tubule	ccRCC
Tumor_ccRCC	STAT1(+)	0.20549	0.184296	3.04987e-157	0.0211941	5.11216e-156	Proximal Tubule	ccRCC
Tumor_ccRCC	FOSL2(+)	0.155564	0.136281	1.25616e-124	0.0192827	1.52471e-123	Proximal Tubule	ccRCC
Tumor_ccRCC	RFX2(+)	0.22647	0.20862	6.29708e-131	0.0178499	8.20953e-130	Proximal Tubule	ccRCC
Tumor_ccRCC	GLI2(+)	0.0582709	0.040687	1.61144e-45	0.0175839	6.75271e-45	Proximal Tubule	ccRCC
Tumor_ccRCC	BCL6(+)	0.0863306	0.0688336	1.90812e-166	0.017497	3.35829e-165	Proximal Tubule	ccRCC
Tumor_ccRCC	ATF7(+)	0.0958184	0.0783671	0.00413205	0.0174513	0.00565946	Proximal Tubule	ccRCC
Tumor_ccRCC	ETS1(+)	0.225838	0.209285	1.59888e-74	0.0165532	9.53906e-74	Proximal Tubule	ccRCC
Tumor_ccRCC	ATF6(+)	0.22834	0.214806	4.20027e-46	0.0135339	1.84812e-45	Proximal Tubule	ccRCC
Tumor_ccRCC	TCF7L2(+)	0.112182	0.0987888	1.03011e-14	0.0133932	2.23826e-14	Proximal Tubule	ccRCC
Tumor_ccRCC	HIF1A(+)	0.101865	0.0889819	3.50627e-14	0.0128827	7.52564e-14	Proximal Tubule	ccRCC
Tumor_ccRCC	FOSL1(+)	0.132065	0.119323	6.61739e-91	0.012742	5.41702e-90	Proximal Tubule	ccRCC
Tumor_ccRCC	MYC(+)	0.159738	0.147203	1.11588e-64	0.0125341	6.0429e-64	Proximal Tubule	ccRCC
Tumor_ccRCC	TEF(+)	0.0462034	0.0338603	1.2473e-36	0.012343	4.43484e-36	Proximal Tubule	ccRCC
Tumor_ccRCC	FOSB(+)	0.0929836	0.0809339	9.52579e-125	0.0120497	1.19753e-123	Proximal Tubule	ccRCC
Tumor_ccRCC	ATF2(+)	0.0961499	0.084686	9.28261e-86	0.0114639	7.10321e-85	Proximal Tubule	ccRCC
Tumor_ccRCC	MAF(+)	0.0669772	0.055551	9.16239e-79	0.0114262	6.20223e-78	Proximal Tubule	ccRCC
Tumor_ccRCC	POU3F3(+)	0.0514382	0.0406737	1.19242e-28	0.0107644	3.71445e-28	Proximal Tubule	ccRCC
Tumor_ccRCC	IRF4(+)	0.0812774	0.0711752	4.38202e-106	0.0101022	4.28464e-105	Proximal Tubule	ccRCC
Tumor_ccRCC	NFIL3(+)	0.0929626	0.0831565	9.50792e-78	0.00980606	5.97641e-77	Proximal Tubule	ccRCC
Tumor_ccRCC	ETV6(+)	0.167104	0.157666	1.04904e-43	0.00943795	4.149e-43	Proximal Tubule	ccRCC
Tumor_ccRCC	SP3(+)	0.0787144	0.0693146	7.84049e-75	0.00939979	4.75837e-74	Proximal Tubule	ccRCC
Tumor_ccRCC	STAT2(+)	0.104884	0.0957218	2.04265e-82	0.00916197	1.46737e-81	Proximal Tubule	ccRCC
Tumor_ccRCC	SREBF1(+)	0.164384	0.155435	1.227e-29	0.00894849	3.96242e-29	Proximal Tubule	ccRCC
Tumor_ccRCC	RXRB(+)	0.0253342	0.0165193	4.64225e-82	0.00881491	3.20407e-81	Proximal Tubule	ccRCC
Tumor_ccRCC	HNF4G(+)	0.108086	0.0994273	2.05437e-25	0.00865851	5.97636e-25	Proximal Tubule	ccRCC
Tumor_ccRCC	GATA1(+)	0.024123	0.0156335	3.22446e-167	0.00848956	5.97373e-166	Proximal Tubule	ccRCC
Tumor_ccRCC	BHLHE40(+)	0.0712622	0.0630389	2.7494e-71	0.00822323	1.58654e-70	Proximal Tubule	ccRCC
Tumor_ccRCC	BHLHE22(+)	0.0288066	0.0210024	7.83683e-10	0.00780417	1.45188e-09	Proximal Tubule	ccRCC
Tumor_ccRCC	ERG(+)	0.0293647	0.0216403	2.45606e-41	0.0077244	9.19717e-41	Proximal Tubule	ccRCC
Tumor_ccRCC	LEF1(+)	0.0796925	0.0720722	2.15781e-35	0.00762021	7.59551e-35	Proximal Tubule	ccRCC
Tumor_ccRCC	NFKB1(+)	0.0817356	0.0741544	1.18095e-51	0.00758125	5.77353e-51	Proximal Tubule	ccRCC
Tumor_ccRCC	FOXA2(+)	0.0185738	0.0110892	1.59803e-16	0.00748459	3.75004e-16	Proximal Tubule	ccRCC
Tumor_ccRCC	TEAD1(+)	0.223557	0.216171	0.000213304	0.0073863	0.000323633	Proximal Tubule	ccRCC
Tumor_ccRCC	ETS2(+)	0.213344	0.206506	3.60196e-17	0.00683884	8.62509e-17	Proximal Tubule	ccRCC
Tumor_ccRCC	RARA(+)	0.0282015	0.0218234	3.49495e-59	0.00637815	1.75746e-58	Proximal Tubule	ccRCC
Tumor_ccRCC	RFX3(+)	0.304168	0.298569	4.00682e-10	0.00559933	7.62378e-10	Proximal Tubule	ccRCC
Tumor_ccRCC	KLF2(+)	0.031355	0.0260232	4.56474e-22	0.00533182	1.24557e-21	Proximal Tubule	ccRCC
Tumor_ccRCC	ZEB1(+)	0.148103	0.142959	8.34363e-19	0.00514445	2.09783e-18	Proximal Tubule	ccRCC
Tumor_ccRCC	HOXB7(+)	0.0200592	0.0149256	5.554e-28	0.00513366	1.70001e-27	Proximal Tubule	ccRCC
Tumor_ccRCC	GRHL2(+)	0.0585685	0.0535951	5.00091e-20	0.00497339	1.31367e-19	Proximal Tubule	ccRCC
Tumor_ccRCC	IKZF1(+)	0.161943	0.157143	1.92075e-15	0.00479943	4.22565e-15	Proximal Tubule	ccRCC
Tumor_ccRCC	ATOH1(+)	0.026034	0.0213372	1.33038e-17	0.00469685	3.25203e-17	Proximal Tubule	ccRCC
Tumor_ccRCC	PAX5(+)	0.099877	0.0953302	1.26027e-26	0.00454682	3.72787e-26	Proximal Tubule	ccRCC
Tumor_ccRCC	TP63(+)	0.0614963	0.0570935	2.21106e-24	0.00440281	6.32758e-24	Proximal Tubule	ccRCC
Tumor_ccRCC	FOXA3(+)	0.0165928	0.0124381	2.14058e-33	0.00415476	7.17605e-33	Proximal Tubule	ccRCC
Tumor_ccRCC	ASCL1(+)	0.0266904	0.0226969	3.56253e-27	0.00399346	1.06272e-26	Proximal Tubule	ccRCC
Tumor_ccRCC	LMX1A(+)	0.0399346	0.0364025	0.000512816	0.00353208	0.000755277	Proximal Tubule	ccRCC
Tumor_ccRCC	E2F7(+)	0.129273	0.125821	1.82911e-11	0.00345275	3.65823e-11	Proximal Tubule	ccRCC
Tumor_ccRCC	RUNX3(+)	0.026077	0.022787	1.05667e-42	0.00329	3.99945e-42	Proximal Tubule	ccRCC
Tumor_ccRCC	FOXB1(+)	0.00681378	0.00356829	1.2148e-07	0.0032455	2.10645e-07	Proximal Tubule	ccRCC
Tumor_ccRCC	MAFK(+)	0.0412851	0.0382069	5.90724e-07	0.00307827	9.99687e-07	Proximal Tubule	ccRCC
Tumor_ccRCC	NRF1(+)	0.260523	0.257523	0.00243567	0.00299959	0.00341575	Proximal Tubule	ccRCC
Tumor_ccRCC	EGR2(+)	0.0201022	0.0171163	1.58101e-11	0.00298589	3.18009e-11	Proximal Tubule	ccRCC
Tumor_ccRCC	SP4(+)	0.0287023	0.0257593	1.15873e-20	0.00294306	3.13749e-20	Proximal Tubule	ccRCC
Tumor_ccRCC	ARNT(+)	0.0739796	0.0710818	3.58648e-13	0.00289778	7.51454e-13	Proximal Tubule	ccRCC
Tumor_ccRCC	FLI1(+)	0.160624	0.157801	5.91783e-06	0.00282318	9.68873e-06	Proximal Tubule	ccRCC
Tumor_ccRCC	ZIC5(+)	0.00968019	0.0069222	0.00160082	0.00275799	0.00229061	Proximal Tubule	ccRCC
Tumor_ccRCC	SP8(+)	0.0054256	0.00272426	7.42431e-10	0.00270134	1.38273e-09	Proximal Tubule	ccRCC
Tumor_ccRCC	CREB1(+)	0.198926	0.196332	0.03135	0.00259468	0.0399827	Proximal Tubule	ccRCC
Tumor_ccRCC	SP1(+)	0.118858	0.116313	9.98952e-10	0.00254461	1.841e-09	Proximal Tubule	ccRCC
Tumor_ccRCC	IRF7(+)	0.0205153	0.0179738	1.03602e-09	0.00254155	1.89937e-09	Proximal Tubule	ccRCC
Tumor_ccRCC	TCF12(+)	0.104276	0.10182	0.00271736	0.00245553	0.00378067	Proximal Tubule	ccRCC
Tumor_ccRCC	IRF1(+)	0.0806333	0.078192	0.00319495	0.00244139	0.00442765	Proximal Tubule	ccRCC
Tumor_ccRCC	TBX6(+)	0.00693414	0.00453351	0.00114768	0.00240064	0.00165567	Proximal Tubule	ccRCC
Tumor_ccRCC	ISX(+)	0.0394153	0.0370301	1.24305e-06	0.0023852	2.09356e-06	Proximal Tubule	ccRCC
Tumor_ccRCC	STAT3(+)	0.0980791	0.0957486	2.9406e-08	0.00233053	5.17545e-08	Proximal Tubule	ccRCC
Tumor_ccRCC	RUNX2(+)	0.0334594	0.0312521	3.53005e-05	0.00220723	5.5972e-05	Proximal Tubule	ccRCC
Tumor_ccRCC	PKNOX2(+)	0.0168654	0.014812	0.0128637	0.00205333	0.0169589	Proximal Tubule	ccRCC
Tumor_ccRCC	JUN(+)	0.131008	0.128964	0.00722839	0.00204366	0.00974864	Proximal Tubule	ccRCC
Tumor_ccRCC	OSR2(+)	0.00773191	0.00576028	0.0536228	0.00197163	0.0674115	Proximal Tubule	ccRCC
Tumor_ccRCC	HOXB4(+)	0.0143262	0.0124165	0.000133285	0.00190973	0.000204875	Proximal Tubule	ccRCC
Tumor_ccRCC	KLF10(+)	0.0300918	0.0282509	0.000497491	0.00184094	0.000735785	Proximal Tubule	ccRCC
Tumor_ccRCC	CEBPD(+)	0.141347	0.139552	0.617357	0.0017949	0.658514	Proximal Tubule	ccRCC
Tumor_ccRCC	SOX10(+)	0.123157	0.121867	0.00930854	0.0012904	0.0123906	Proximal Tubule	ccRCC
Tumor_ccRCC	POU6F1(+)	0.0049003	0.0036171	0.0158982	0.0012832	0.0208812	Proximal Tubule	ccRCC
Tumor_ccRCC	ETV5(+)	0.0322786	0.0310747	0.000908088	0.00120389	0.00131542	Proximal Tubule	ccRCC
Tumor_ccRCC	E2F1(+)	0.0742907	0.0732995	0.0280216	0.000991261	0.0361305	Proximal Tubule	ccRCC
Tumor_ccRCC	FOXA1(+)	0.044789	0.0438751	0.00828129	0.000913905	0.0110837	Proximal Tubule	ccRCC
Tumor_ccRCC	GABPA(+)	0.0517679	0.0508912	0.00258786	0.000876722	0.00361479	Proximal Tubule	ccRCC
Tumor_ccRCC	IRF5(+)	0.0190204	0.0181926	0.727993	0.000827748	0.76266	Proximal Tubule	ccRCC
Tumor_ccRCC	IRF8(+)	0.0578554	0.0570467	0.0544796	0.000808652	0.0682449	Proximal Tubule	ccRCC
Tumor_ccRCC	ELK3(+)	0.127224	0.126417	2.7103e-05	0.000806288	4.37626e-05	Proximal Tubule	ccRCC
Tumor_ccRCC	BACH2(+)	0.0446199	0.0438174	0.00615961	0.000802461	0.00837137	Proximal Tubule	ccRCC
Tumor_ccRCC	TBX21(+)	0.00341018	0.00262675	0.181516	0.000783431	0.213691	Proximal Tubule	ccRCC
Tumor_ccRCC	ELF2(+)	0.0916038	0.0908509	0.0873417	0.000752909	0.107497	Proximal Tubule	ccRCC
Tumor_ccRCC	GATA4(+)	0.0568181	0.0560993	0.0310615	0.000718799	0.0397587	Proximal Tubule	ccRCC
Tumor_ccRCC	NFKB2(+)	0.0453147	0.0446105	0.0441707	0.000704119	0.0561302	Proximal Tubule	ccRCC
Tumor_ccRCC	RORC(+)	0.0014437	0.00081195	0.231919	0.000631755	0.268538	Proximal Tubule	ccRCC
Tumor_ccRCC	NFE2L1(+)	0.0400938	0.0394627	0.460674	0.000631077	0.506742	Proximal Tubule	ccRCC
Tumor_ccRCC	TFAP4(+)	0.00241115	0.00179341	0.209273	0.000617742	0.243921	Proximal Tubule	ccRCC
Tumor_ccRCC	TFAP2E(+)	0.00222452	0.00160778	0.190329	0.000616737	0.222577	Proximal Tubule	ccRCC
Tumor_ccRCC	SOX21(+)	0.0109355	0.0103274	0.00932818	0.000608029	0.0123906	Proximal Tubule	ccRCC
Tumor_ccRCC	TAL1(+)	0.00498119	0.00445828	0.183824	0.00052291	0.215686	Proximal Tubule	ccRCC
Tumor_ccRCC	PAX7(+)	0.00582638	0.00532324	0.566975	0.000503143	0.612194	Proximal Tubule	ccRCC
Tumor_ccRCC	IRF3(+)	0.0340346	0.0336404	0.651982	0.000394195	0.688215	Proximal Tubule	ccRCC
Tumor_ccRCC	NR1D1(+)	0.00809763	0.00773169	0.0261091	0.000365939	0.0337883	Proximal Tubule	ccRCC
Tumor_ccRCC	REL(+)	0.0661179	0.0657727	0.245015	0.000345169	0.28093	Proximal Tubule	ccRCC
Tumor_ccRCC	HOXA1(+)	0.0140483	0.0137508	0.606749	0.000297476	0.649166	Proximal Tubule	ccRCC
Tumor_ccRCC	SPDEF(+)	0.0462072	0.0459276	0.893772	0.000279577	0.904045	Proximal Tubule	ccRCC
Tumor_ccRCC	ETV4(+)	0.0395283	0.0392935	0.859339	0.000234763	0.871722	Proximal Tubule	ccRCC
Tumor_ccRCC	TBR1(+)	0.000721005	0.000491595	0.272618	0.00022941	0.308558	Proximal Tubule	ccRCC
Tumor_ccRCC	RELB(+)	0.124672	0.124487	6.09575e-05	0.000185301	9.57904e-05	Proximal Tubule	ccRCC
Tumor_ccRCC	POU2F3(+)	0.0199857	0.0198071	0.653023	0.000178645	0.688215	Proximal Tubule	ccRCC
Tumor_ccRCC	TCF7(+)	0.00561516	0.00544858	0.856887	0.000166579	0.871722	Proximal Tubule	ccRCC
Tumor_ccRCC	PHOX2A(+)	0.000673559	0.000510326	0.900461	0.000163233	0.908201	Proximal Tubule	ccRCC
Tumor_ccRCC	POU4F1(+)	0.00432585	0.00418342	0.490235	0.000142427	0.53425	Proximal Tubule	ccRCC
Tumor_ccRCC	SPIB(+)	0.0816942	0.0815791	0.650576	0.000115056	0.688215	Proximal Tubule	ccRCC
Tumor_ccRCC	USF1(+)	0.0168298	0.0167301	0.797778	9.97054e-05	0.816331	Proximal Tubule	ccRCC
Tumor_ccRCC	TBX5(+)	0.00170962	0.00161678	0.968624	9.28428e-05	0.968624	Proximal Tubule	ccRCC
Tumor_ccRCC	BATF(+)	0.0273004	0.0272427	0.0776564	5.7694e-05	0.0959948	Proximal Tubule	ccRCC
Tumor_ccRCC	LHX9(+)	0.00381292	0.00377051	0.794563	4.2411e-05	0.815411	Proximal Tubule	ccRCC
Tumor_ccRCC	TLX2(+)	0.00304936	0.00301317	0.325665	3.61893e-05	0.363918	Proximal Tubule	ccRCC
Tumor_ccRCC	FOXD1(+)	0.000248323	0.000220924	0.470141	2.73991e-05	0.513943	Proximal Tubule	ccRCC
Tumor_ccRCC	MSX2(+)	8.62734e-05	0.00010301	0.587078	-1.67368e-05	0.631962	Proximal Tubule	ccRCC
Tumor_ccRCC	EOMES(+)	0.00413554	0.00415253	0.241803	-1.69936e-05	0.278152	Proximal Tubule	ccRCC
Tumor_ccRCC	ELF1(+)	0.411502	0.411519	0.751705	-1.77829e-05	0.780532	Proximal Tubule	ccRCC
Tumor_ccRCC	NKX6-1(+)	5.24461e-05	7.37333e-05	0.000579954	-2.12872e-05	0.000843569	Proximal Tubule	ccRCC
Tumor_ccRCC	KLF9(+)	0.0894731	0.0895042	0.00678425	-3.11635e-05	0.00918483	Proximal Tubule	ccRCC
Tumor_ccRCC	TFAP2C(+)	0.047952	0.0479853	0.761576	-3.33683e-05	0.788456	Proximal Tubule	ccRCC
Tumor_ccRCC	SPIC(+)	0.0409004	0.0409825	0.77858	-8.21092e-05	0.801346	Proximal Tubule	ccRCC
Tumor_ccRCC	OTX1(+)	0.00378285	0.00393025	0.749259	-0.000147401	0.780294	Proximal Tubule	ccRCC
Tumor_ccRCC	MYBL2(+)	0.046312	0.0464725	0.770381	-0.000160462	0.795232	Proximal Tubule	ccRCC
Tumor_ccRCC	TFAP2B(+)	0.10687	0.107053	0.691904	-0.000183534	0.727016	Proximal Tubule	ccRCC
Tumor_ccRCC	ZNF341(+)	0.0108965	0.0110957	0.270691	-0.000199182	0.307365	Proximal Tubule	ccRCC
Tumor_ccRCC	EHF(+)	0.105885	0.106095	0.466427	-0.000209548	0.511471	Proximal Tubule	ccRCC
Tumor_ccRCC	MEF2D(+)	0.0344235	0.0347436	0.413626	-0.00032011	0.456415	Proximal Tubule	ccRCC
Tumor_ccRCC	NHLH1(+)	0.00235699	0.00268595	0.811607	-0.000328958	0.828074	Proximal Tubule	ccRCC
Tumor_ccRCC	MAFF(+)	0.0429826	0.0433228	0.0504719	-0.000340157	0.0636778	Proximal Tubule	ccRCC
Tumor_ccRCC	ELK1(+)	0.0124514	0.0127944	0.406245	-0.000342944	0.44968	Proximal Tubule	ccRCC
Tumor_ccRCC	SOX14(+)	0.0017091	0.00205257	0.156307	-0.000343465	0.187143	Proximal Tubule	ccRCC
Tumor_ccRCC	GATA3(+)	0.0475258	0.0478792	0.561178	-0.000353413	0.607799	Proximal Tubule	ccRCC
Tumor_ccRCC	RFX5(+)	0.00440841	0.00476972	0.366902	-0.000361316	0.408701	Proximal Tubule	ccRCC
Tumor_ccRCC	CREB3L1(+)	0.0681951	0.0685594	0.180387	-0.000364309	0.213075	Proximal Tubule	ccRCC
Tumor_ccRCC	TP53(+)	0.0190919	0.0194952	0.237529	-0.000403258	0.274132	Proximal Tubule	ccRCC
Tumor_ccRCC	IRF2(+)	0.0780015	0.0784083	0.0777231	-0.000406785	0.0959948	Proximal Tubule	ccRCC
Tumor_ccRCC	E2F2(+)	0.0450849	0.0454992	0.247893	-0.000414337	0.283307	Proximal Tubule	ccRCC
Tumor_ccRCC	CLOCK(+)	0.105725	0.106164	0.913661	-0.000439463	0.918882	Proximal Tubule	ccRCC
Tumor_ccRCC	ZNF384(+)	0.0449775	0.045441	0.180064	-0.000463484	0.213075	Proximal Tubule	ccRCC
Tumor_ccRCC	TBX4(+)	0.00214046	0.00267513	0.127493	-0.000534665	0.154218	Proximal Tubule	ccRCC
Tumor_ccRCC	HOXD11(+)	0.00303186	0.00357769	0.0893035	-0.000545831	0.109428	Proximal Tubule	ccRCC
Tumor_ccRCC	MEIS3(+)	0.00412992	0.0046889	0.121145	-0.000558981	0.147045	Proximal Tubule	ccRCC
Tumor_ccRCC	NEUROD2(+)	0.0127	0.0133229	0.926502	-0.000622928	0.929142	Proximal Tubule	ccRCC
Tumor_ccRCC	TLX1(+)	0.00295679	0.00360727	0.0623716	-0.000650479	0.0777792	Proximal Tubule	ccRCC
Tumor_ccRCC	FOXP1(+)	0.0982551	0.0989269	0.59021	-0.000671749	0.633396	Proximal Tubule	ccRCC
Tumor_ccRCC	GRHL1(+)	0.18011	0.180788	0.3009	-0.000677984	0.338392	Proximal Tubule	ccRCC
Tumor_ccRCC	VAX1(+)	0.00109787	0.00181556	0.00338897	-0.000717696	0.00465984	Proximal Tubule	ccRCC
Tumor_ccRCC	TP73(+)	0.0252959	0.0260172	0.000442542	-0.000721248	0.000657278	Proximal Tubule	ccRCC
Tumor_ccRCC	ZNF143(+)	0.0402617	0.0410163	0.0895321	-0.000754656	0.109428	Proximal Tubule	ccRCC
Tumor_ccRCC	TFEC(+)	0.0742301	0.0749887	0.156177	-0.00075857	0.187143	Proximal Tubule	ccRCC
Tumor_ccRCC	EN2(+)	0.000667391	0.0014295	2.4632e-05	-0.000762111	3.9956e-05	Proximal Tubule	ccRCC
Tumor_ccRCC	FOXC2(+)	0.00454399	0.00532238	0.172985	-0.000778389	0.205712	Proximal Tubule	ccRCC
Tumor_ccRCC	USF2(+)	0.0124957	0.0134267	0.223718	-0.000930959	0.259897	Proximal Tubule	ccRCC
Tumor_ccRCC	ZBTB12(+)	0.00053514	0.00147702	0.0108007	-0.000941878	0.0142927	Proximal Tubule	ccRCC
Tumor_ccRCC	HOXC10(+)	0.00962551	0.0106254	0.000519122	-0.000999915	0.00075822	Proximal Tubule	ccRCC
Tumor_ccRCC	PAX1(+)	0.00170406	0.00271377	0.112665	-0.00100971	0.137225	Proximal Tubule	ccRCC
Tumor_ccRCC	JUNB(+)	0.043847	0.0448883	0.00173066	-0.00104121	0.00246636	Proximal Tubule	ccRCC
Tumor_ccRCC	ELF4(+)	0.0299796	0.0310251	0.256793	-0.00104554	0.292528	Proximal Tubule	ccRCC
Tumor_ccRCC	DRGX(+)	0.000899638	0.00194563	0.0014541	-0.00104599	0.00208915	Proximal Tubule	ccRCC
Tumor_ccRCC	ZNF274(+)	0.046076	0.0471309	0.0202587	-0.00105489	0.0264113	Proximal Tubule	ccRCC
Tumor_ccRCC	CUX1(+)	0.402418	0.40353	0.00324449	-0.00111177	0.00447867	Proximal Tubule	ccRCC
Tumor_ccRCC	CREM(+)	0.0475167	0.0486698	9.85193e-05	-0.0011531	0.00015277	Proximal Tubule	ccRCC
Tumor_ccRCC	CEBPA(+)	0.00158126	0.00276569	3.13914e-06	-0.00118442	5.18768e-06	Proximal Tubule	ccRCC
Tumor_ccRCC	ZNF354C(+)	0.00219372	0.00338184	0.0002822	-0.00118812	0.000424506	Proximal Tubule	ccRCC
Tumor_ccRCC	RELA(+)	0.0256113	0.0268071	2.7558e-05	-0.00119573	4.42942e-05	Proximal Tubule	ccRCC
Tumor_ccRCC	SPI1(+)	0.0284358	0.0296342	6.34888e-15	-0.0011984	1.38808e-14	Proximal Tubule	ccRCC
Tumor_ccRCC	GSC(+)	0.000886953	0.00210016	4.71574e-06	-0.00121321	7.75673e-06	Proximal Tubule	ccRCC
Tumor_ccRCC	PRDM1(+)	0.0553502	0.0566161	0.000220628	-0.00126585	0.000333309	Proximal Tubule	ccRCC
Tumor_ccRCC	NKX2-3(+)	0.00995833	0.0112395	0.369686	-0.00128115	0.410504	Proximal Tubule	ccRCC
Tumor_ccRCC	SP2(+)	0.0172489	0.0186004	2.03714e-08	-0.0013515	3.60338e-08	Proximal Tubule	ccRCC
Tumor_ccRCC	NFATC2(+)	0.0476051	0.0489594	0.000435118	-0.00135422	0.000648989	Proximal Tubule	ccRCC
Tumor_ccRCC	RFX1(+)	0.0252083	0.0265685	1.53019e-06	-0.00136018	2.55274e-06	Proximal Tubule	ccRCC
Tumor_ccRCC	POU3F2(+)	0.00437709	0.00577133	2.12635e-09	-0.00139424	3.83833e-09	Proximal Tubule	ccRCC
Tumor_ccRCC	ZBTB14(+)	0.00203462	0.00343803	0.00194552	-0.00140342	0.00276139	Proximal Tubule	ccRCC
Tumor_ccRCC	SRF(+)	0.0221895	0.023611	7.87429e-05	-0.00142159	0.000123189	Proximal Tubule	ccRCC
Tumor_ccRCC	ZNF740(+)	0.00135977	0.00280396	0.0197988	-0.00144419	0.0259078	Proximal Tubule	ccRCC
Tumor_ccRCC	HES6(+)	0.00436472	0.00582347	0.167991	-0.00145875	0.20045	Proximal Tubule	ccRCC
Tumor_ccRCC	HOXB5(+)	0.0202111	0.0216797	7.59961e-08	-0.00146869	1.33088e-07	Proximal Tubule	ccRCC
Tumor_ccRCC	ONECUT2(+)	0.0927909	0.0943575	0.744812	-0.00156661	0.777964	Proximal Tubule	ccRCC
Tumor_ccRCC	CREB3L4(+)	0.00573218	0.00732057	0.534369	-0.00158838	0.580549	Proximal Tubule	ccRCC
Tumor_ccRCC	HES7(+)	0.00287264	0.00446319	0.00217073	-0.00159055	0.00306866	Proximal Tubule	ccRCC
Tumor_ccRCC	ZBTB26(+)	0.00542023	0.00704261	0.277216	-0.00162238	0.312757	Proximal Tubule	ccRCC
Tumor_ccRCC	HINFP(+)	0.00439469	0.00607148	0.00235755	-0.0016768	0.00331943	Proximal Tubule	ccRCC
Tumor_ccRCC	PDX1(+)	0.0172178	0.0188993	0.028932	-0.00168151	0.0371682	Proximal Tubule	ccRCC
Tumor_ccRCC	PPARD(+)	0.00647234	0.0082338	3.88328e-07	-0.00176146	6.63551e-07	Proximal Tubule	ccRCC
Tumor_ccRCC	RREB1(+)	0.124623	0.126386	0.00485457	-0.00176299	0.0066233	Proximal Tubule	ccRCC
Tumor_ccRCC	KLF13(+)	0.00901925	0.0108951	3.73832e-16	-0.00187585	8.60057e-16	Proximal Tubule	ccRCC
Tumor_ccRCC	ETV2(+)	0.0120513	0.013935	1.32002e-10	-0.00188364	2.53905e-10	Proximal Tubule	ccRCC
Tumor_ccRCC	NKX6-2(+)	0.0411811	0.0430957	3.50611e-11	-0.00191457	6.8564e-11	Proximal Tubule	ccRCC
Tumor_ccRCC	KLF4(+)	0.0745138	0.0764477	8.0249e-05	-0.00193382	0.00012499	Proximal Tubule	ccRCC
Tumor_ccRCC	SOX8(+)	0.0319556	0.0339213	4.21388e-19	-0.00196571	1.07484e-18	Proximal Tubule	ccRCC
Tumor_ccRCC	SOX2(+)	0.0591979	0.0612041	2.2232e-11	-0.00200618	4.42128e-11	Proximal Tubule	ccRCC
Tumor_ccRCC	NR2F6(+)	0.0123411	0.0143587	0.00746143	-0.00201764	0.0100245	Proximal Tubule	ccRCC
Tumor_ccRCC	MNX1(+)	0.00259813	0.00470339	9.15078e-13	-0.00210526	1.87272e-12	Proximal Tubule	ccRCC
Tumor_ccRCC	LMX1B(+)	0.00202564	0.00427299	2.91213e-06	-0.00224735	4.83524e-06	Proximal Tubule	ccRCC
Tumor_ccRCC	ETV3(+)	0.0227467	0.0250042	6.51893e-10	-0.00225749	1.22057e-09	Proximal Tubule	ccRCC
Tumor_ccRCC	HOXC9(+)	0.00472522	0.00701403	0.000304097	-0.0022888	0.000455499	Proximal Tubule	ccRCC
Tumor_ccRCC	NFYA(+)	0.0180553	0.0203498	1.6722e-09	-0.00229451	3.0341e-09	Proximal Tubule	ccRCC
Tumor_ccRCC	IRF9(+)	0.0170572	0.0193724	3.0417e-29	-0.00231518	9.55963e-29	Proximal Tubule	ccRCC
Tumor_ccRCC	XBP1(+)	0.0994398	0.101807	4.48679e-09	-0.00236758	8.01701e-09	Proximal Tubule	ccRCC
Tumor_ccRCC	TCF3(+)	0.0105668	0.0129549	1.6092e-16	-0.00238809	3.75125e-16	Proximal Tubule	ccRCC
Tumor_ccRCC	KLF16(+)	0.0129004	0.0152936	6.60124e-24	-0.00239316	1.85891e-23	Proximal Tubule	ccRCC
Tumor_ccRCC	RFX4(+)	0.0286575	0.0310689	1.88024e-10	-0.00241138	3.59699e-10	Proximal Tubule	ccRCC
Tumor_ccRCC	CEBPG(+)	0.0117819	0.014262	6.22387e-10	-0.00248005	1.17155e-09	Proximal Tubule	ccRCC
Tumor_ccRCC	FOXD2(+)	0.00516024	0.00764717	5.27032e-05	-0.00248693	8.31908e-05	Proximal Tubule	ccRCC
Tumor_ccRCC	CDX1(+)	0.0171669	0.0196771	1.13087e-19	-0.0025102	2.92696e-19	Proximal Tubule	ccRCC
Tumor_ccRCC	CDX2(+)	0.0193166	0.0219975	6.393e-16	-0.00268097	1.44252e-15	Proximal Tubule	ccRCC
Tumor_ccRCC	JUND(+)	0.0303844	0.0331301	4.3693e-10	-0.00274569	8.26878e-10	Proximal Tubule	ccRCC
Tumor_ccRCC	POU2F2(+)	0.0256279	0.0283777	0.0625327	-0.00274981	0.0777792	Proximal Tubule	ccRCC
Tumor_ccRCC	HOXA2(+)	0.00544681	0.00820761	1.7583e-16	-0.0027608	4.07185e-16	Proximal Tubule	ccRCC
Tumor_ccRCC	SOX13(+)	0.0105339	0.0133493	0.62664	-0.00281536	0.666397	Proximal Tubule	ccRCC
Tumor_ccRCC	HOXB13(+)	0.00438718	0.0072163	1.2565e-07	-0.00282912	2.16809e-07	Proximal Tubule	ccRCC
Tumor_ccRCC	THAP1(+)	0.00830596	0.0111589	6.69088e-35	-0.00285291	2.30901e-34	Proximal Tubule	ccRCC
Tumor_ccRCC	MSC(+)	0.00503732	0.00798762	6.88043e-12	-0.0029503	1.3919e-11	Proximal Tubule	ccRCC
Tumor_ccRCC	KLF3(+)	0.121129	0.124082	3.90928e-07	-0.00295258	6.64766e-07	Proximal Tubule	ccRCC
Tumor_ccRCC	HOXC8(+)	0.00561264	0.00869459	9.94981e-05	-0.00308195	0.000153611	Proximal Tubule	ccRCC
Tumor_ccRCC	HSF1(+)	0.0555473	0.058643	1.20568e-05	-0.00309573	1.96481e-05	Proximal Tubule	ccRCC
Tumor_ccRCC	HOXD13(+)	0.00304555	0.00615238	7.01746e-18	-0.00310683	1.73954e-17	Proximal Tubule	ccRCC
Tumor_ccRCC	NFYB(+)	0.012268	0.0153892	4.03579e-44	-0.00312114	1.63287e-43	Proximal Tubule	ccRCC
Tumor_ccRCC	MYBL1(+)	0.0888607	0.0920027	1.15301e-16	-0.00314201	2.72388e-16	Proximal Tubule	ccRCC
Tumor_ccRCC	NFIC(+)	0.0995835	0.102752	0.0252814	-0.00316829	0.0328378	Proximal Tubule	ccRCC
Tumor_ccRCC	RARG(+)	0.0242849	0.027536	2.50449e-28	-0.0032511	7.73317e-28	Proximal Tubule	ccRCC
Tumor_ccRCC	ZBTB7A(+)	0.0247827	0.0280737	4.50051e-16	-0.00329097	1.02869e-15	Proximal Tubule	ccRCC
Tumor_ccRCC	CREB3(+)	0.00918694	0.0125965	2.34644e-34	-0.00340955	7.94178e-34	Proximal Tubule	ccRCC
Tumor_ccRCC	GMEB2(+)	0.0590168	0.0624475	0.311275	-0.00343069	0.348946	Proximal Tubule	ccRCC
Tumor_ccRCC	HOXB8(+)	0.00373831	0.00726189	7.59391e-09	-0.00352358	1.35003e-08	Proximal Tubule	ccRCC
Tumor_ccRCC	MAFG(+)	0.0180776	0.0216148	3.31007e-05	-0.00353722	5.27214e-05	Proximal Tubule	ccRCC
Tumor_ccRCC	OTX2(+)	0.0156345	0.0191929	0.000171111	-0.00355833	0.000260741	Proximal Tubule	ccRCC
Tumor_ccRCC	ATF4(+)	0.0223538	0.0259254	1.2954e-09	-0.00357166	2.36259e-09	Proximal Tubule	ccRCC
Tumor_ccRCC	GCM1(+)	0.014018	0.0175952	4.47151e-13	-0.00357717	9.25865e-13	Proximal Tubule	ccRCC
Tumor_ccRCC	ELF3(+)	0.157641	0.16125	3.65163e-07	-0.00360889	6.27011e-07	Proximal Tubule	ccRCC
Tumor_ccRCC	THAP11(+)	0.00669219	0.0103032	5.26038e-45	-0.00361105	2.17842e-44	Proximal Tubule	ccRCC
Tumor_ccRCC	TWIST1(+)	0.0325383	0.0361512	3.37854e-17	-0.00361294	8.14552e-17	Proximal Tubule	ccRCC
Tumor_ccRCC	GBX1(+)	0.00953798	0.0131857	1.46345e-06	-0.00364768	2.45302e-06	Proximal Tubule	ccRCC
Tumor_ccRCC	MSX1(+)	0.0188194	0.0225381	1.47153e-19	-0.00371866	3.78087e-19	Proximal Tubule	ccRCC
Tumor_ccRCC	HOXD10(+)	0.0235017	0.027335	0.0454618	-0.00383331	0.0575632	Proximal Tubule	ccRCC
Tumor_ccRCC	E2F8(+)	0.0546235	0.0584678	5.57262e-13	-0.00384429	1.14711e-12	Proximal Tubule	ccRCC
Tumor_ccRCC	PITX3(+)	0.00999862	0.0139474	2.36515e-27	-0.0039488	7.17699e-27	Proximal Tubule	ccRCC
Tumor_ccRCC	EGR3(+)	0.0109438	0.0149145	3.48427e-09	-0.00397071	6.25747e-09	Proximal Tubule	ccRCC
Tumor_ccRCC	ONECUT1(+)	0.0745633	0.0785605	0.142821	-0.00399715	0.172168	Proximal Tubule	ccRCC
Tumor_ccRCC	SOX9(+)	0.041437	0.0454899	0.000163273	-0.00405292	0.000249878	Proximal Tubule	ccRCC
Tumor_ccRCC	MAFA(+)	0.0137627	0.0178158	1.12675e-25	-0.00405309	3.30514e-25	Proximal Tubule	ccRCC
Tumor_ccRCC	HOXB2(+)	0.00492682	0.0091463	1.07913e-45	-0.00421949	4.63237e-45	Proximal Tubule	ccRCC
Tumor_ccRCC	HES5(+)	0.00377113	0.00799828	1.88907e-18	-0.00422715	4.71597e-18	Proximal Tubule	ccRCC
Tumor_ccRCC	HOXA13(+)	0.0113519	0.0156405	7.62588e-19	-0.00428859	1.93116e-18	Proximal Tubule	ccRCC
Tumor_ccRCC	SOX4(+)	0.0427025	0.0470249	1.30401e-23	-0.00432245	3.64296e-23	Proximal Tubule	ccRCC
Tumor_ccRCC	MYB(+)	0.0802408	0.0847191	1.23893e-31	-0.00447828	4.07572e-31	Proximal Tubule	ccRCC
Tumor_ccRCC	LHX2(+)	0.0532487	0.0577549	1.24309e-13	-0.00450622	2.63594e-13	Proximal Tubule	ccRCC
Tumor_ccRCC	JDP2(+)	0.0250523	0.0296502	1.28612e-63	-0.00459792	6.85932e-63	Proximal Tubule	ccRCC
Tumor_ccRCC	MEF2B(+)	0.0228722	0.027549	3.78033e-13	-0.00467687	7.87383e-13	Proximal Tubule	ccRCC
Tumor_ccRCC	HOXA10(+)	0.01404	0.0187191	3.64935e-47	-0.00467909	1.66827e-46	Proximal Tubule	ccRCC
Tumor_ccRCC	EGR4(+)	0.00493714	0.0097013	8.44479e-11	-0.00476416	1.63328e-10	Proximal Tubule	ccRCC
Tumor_ccRCC	HOXC11(+)	0.00581507	0.0106783	3.26032e-24	-0.00486325	9.25509e-24	Proximal Tubule	ccRCC
Tumor_ccRCC	HOXB6(+)	0.0104575	0.0153383	3.23878e-54	-0.00488082	1.60571e-53	Proximal Tubule	ccRCC
Tumor_ccRCC	KLF11(+)	0.0118397	0.0168672	7.02403e-68	-0.0050275	3.92453e-67	Proximal Tubule	ccRCC
Tumor_ccRCC	CEBPB(+)	0.0640541	0.0691345	4.7687e-20	-0.00508041	1.26209e-19	Proximal Tubule	ccRCC
Tumor_ccRCC	MLX(+)	0.0075284	0.0127091	1.13389e-46	-0.0051807	5.05227e-46	Proximal Tubule	ccRCC
Tumor_ccRCC	TFDP1(+)	0.189498	0.1947	3.18702e-05	-0.00520161	5.09923e-05	Proximal Tubule	ccRCC
Tumor_ccRCC	HOXB9(+)	0.0249304	0.0301707	5.48959e-75	-0.0052403	3.39006e-74	Proximal Tubule	ccRCC
Tumor_ccRCC	MYCN(+)	0.0155133	0.0207713	2.18446e-107	-0.005258	2.19694e-106	Proximal Tubule	ccRCC
Tumor_ccRCC	KLF5(+)	0.143549	0.148974	9.61909e-16	-0.0054246	2.14299e-15	Proximal Tubule	ccRCC
Tumor_ccRCC	MEIS2(+)	0.0276596	0.0332348	0.000518874	-0.00557522	0.00075822	Proximal Tubule	ccRCC
Tumor_ccRCC	SHOX(+)	0.0170087	0.0226839	3.41193e-11	-0.00567513	6.7095e-11	Proximal Tubule	ccRCC
Tumor_ccRCC	TCF7L1(+)	0.0521923	0.0578972	1.15268e-07	-0.00570484	2.00863e-07	Proximal Tubule	ccRCC
Tumor_ccRCC	PAX6(+)	0.0523355	0.0580922	8.09472e-45	-0.00575671	3.31319e-44	Proximal Tubule	ccRCC
Tumor_ccRCC	E2F6(+)	0.0530508	0.0589667	9.61662e-30	-0.00591592	3.13431e-29	Proximal Tubule	ccRCC
Tumor_ccRCC	HLF(+)	0.0101496	0.0161518	1.85046e-50	-0.00600215	8.80219e-50	Proximal Tubule	ccRCC
Tumor_ccRCC	TEAD2(+)	0.0446847	0.0508664	2.81944e-50	-0.0061817	1.32326e-49	Proximal Tubule	ccRCC
Tumor_ccRCC	ZBTB7B(+)	0.0233821	0.0295712	1.93357e-78	-0.00618914	1.2604e-77	Proximal Tubule	ccRCC
Tumor_ccRCC	NR2C2(+)	0.215254	0.221678	6.83764e-12	-0.00642458	1.39124e-11	Proximal Tubule	ccRCC
Tumor_ccRCC	FOXN3(+)	0.0784833	0.0850529	4.39458e-46	-0.00656962	1.90974e-45	Proximal Tubule	ccRCC
Tumor_ccRCC	TCF21(+)	0.0698327	0.076524	1.35601e-15	-0.00669127	3.00198e-15	Proximal Tubule	ccRCC
Tumor_ccRCC	DLX5(+)	0.00696895	0.0136865	1.90047e-29	-0.00671756	6.08151e-29	Proximal Tubule	ccRCC
Tumor_ccRCC	POU3F4(+)	0.00272395	0.00945139	5.84667e-44	-0.00672744	2.33867e-43	Proximal Tubule	ccRCC
Tumor_ccRCC	RXRA(+)	0.0396375	0.0463956	1.39297e-50	-0.00675804	6.71678e-50	Proximal Tubule	ccRCC
Tumor_ccRCC	PAX4(+)	0.00916214	0.0159296	8.53474e-35	-0.00676743	2.91673e-34	Proximal Tubule	ccRCC
Tumor_ccRCC	TBX3(+)	0.00430675	0.0110946	3.00809e-40	-0.00678785	1.11458e-39	Proximal Tubule	ccRCC
Tumor_ccRCC	ELK4(+)	0.172368	0.179276	7.57729e-18	-0.00690819	1.86518e-17	Proximal Tubule	ccRCC
Tumor_ccRCC	PAX9(+)	0.0037219	0.0106518	3.82114e-17	-0.00692988	9.08811e-17	Proximal Tubule	ccRCC
Tumor_ccRCC	HOXD9(+)	0.00705596	0.0140013	5.79704e-35	-0.0069453	2.02036e-34	Proximal Tubule	ccRCC
Tumor_ccRCC	SCRT1(+)	0.00388621	0.0111484	1.4184e-17	-0.00726222	3.44329e-17	Proximal Tubule	ccRCC
Tumor_ccRCC	HOXD4(+)	0.00316737	0.0106435	1.14822e-43	-0.00747617	4.49083e-43	Proximal Tubule	ccRCC
Tumor_ccRCC	GATA6(+)	0.0400368	0.0475304	6.05372e-96	-0.00749362	5.19734e-95	Proximal Tubule	ccRCC
Tumor_ccRCC	NR1I2(+)	0.0337405	0.0412919	3.55237e-117	-0.00755145	4.16811e-116	Proximal Tubule	ccRCC
Tumor_ccRCC	VAX2(+)	0.0469371	0.0544984	1.16298e-13	-0.00756132	2.48103e-13	Proximal Tubule	ccRCC
Tumor_ccRCC	NFE2(+)	0.0282365	0.0358328	3.5437e-82	-0.00759627	2.49476e-81	Proximal Tubule	ccRCC
Tumor_ccRCC	PBX3(+)	0.0717152	0.0793903	3.92671e-47	-0.00767507	1.77205e-46	Proximal Tubule	ccRCC
Tumor_ccRCC	SIX2(+)	0.0122484	0.01995	2.23562e-20	-0.00770161	5.96166e-20	Proximal Tubule	ccRCC
Tumor_ccRCC	HOXA6(+)	0.0105712	0.0185139	3.37352e-87	-0.00794269	2.69881e-86	Proximal Tubule	ccRCC
Tumor_ccRCC	ERF(+)	0.0352519	0.0434312	2.86227e-74	-0.00817929	1.6792e-73	Proximal Tubule	ccRCC
Tumor_ccRCC	VDR(+)	0.0475958	0.0558442	1.47636e-78	-0.00824847	9.80527e-78	Proximal Tubule	ccRCC
Tumor_ccRCC	MEIS1(+)	0.0240266	0.0323112	8.4746e-40	-0.00828465	3.10735e-39	Proximal Tubule	ccRCC
Tumor_ccRCC	HOXA7(+)	0.0088713	0.017272	8.73631e-213	-0.00840073	2.56265e-211	Proximal Tubule	ccRCC
Tumor_ccRCC	HOXA5(+)	0.00911133	0.0176107	4.84812e-33	-0.00849937	1.60994e-32	Proximal Tubule	ccRCC
Tumor_ccRCC	E2F4(+)	0.0257642	0.0342961	9.85413e-87	-0.00853191	7.70812e-86	Proximal Tubule	ccRCC
Tumor_ccRCC	REST(+)	0.0573742	0.0661278	2.40619e-43	-0.00875362	9.20629e-43	Proximal Tubule	ccRCC
Tumor_ccRCC	DLX6(+)	0.00529454	0.0140674	1.82026e-43	-0.00877281	7.04102e-43	Proximal Tubule	ccRCC
Tumor_ccRCC	TFEB(+)	0.0578956	0.0671049	1.22205e-104	-0.00920936	1.1626e-103	Proximal Tubule	ccRCC
Tumor_ccRCC	PPARG(+)	0.0743344	0.0837487	1.88434e-83	-0.00941431	1.38185e-82	Proximal Tubule	ccRCC
Tumor_ccRCC	E2F3(+)	0.34823	0.358062	5.82392e-16	-0.00983204	1.32259e-15	Proximal Tubule	ccRCC
Tumor_ccRCC	RXRG(+)	0.0286937	0.0386498	2.01227e-23	-0.00995611	5.57731e-23	Proximal Tubule	ccRCC
Tumor_ccRCC	CTCF(+)	0.172197	0.182925	3.39725e-13	-0.0107282	7.16066e-13	Proximal Tubule	ccRCC
Tumor_ccRCC	MAZ(+)	0.0344752	0.0455098	7.06924e-70	-0.0110346	4.0135e-69	Proximal Tubule	ccRCC
Tumor_ccRCC	NEUROD1(+)	0.0204198	0.03242	1.57565e-107	-0.0120003	1.63126e-106	Proximal Tubule	ccRCC
Tumor_ccRCC	FOXC1(+)	0.0206919	0.0329448	2.57887e-27	-0.0122529	7.75864e-27	Proximal Tubule	ccRCC
Tumor_ccRCC	GATA2(+)	0.0273194	0.0395787	1.00556e-252	-0.0122594	4.42446e-251	Proximal Tubule	ccRCC
Tumor_ccRCC	HOXA9(+)	0.0188716	0.0313245	9.82105e-228	-0.0124529	3.84112e-226	Proximal Tubule	ccRCC
Tumor_ccRCC	MAX(+)	0.138288	0.150971	1.55771e-45	-0.012683	6.60619e-45	Proximal Tubule	ccRCC
Tumor_ccRCC	SREBF2(+)	0.321161	0.333902	1.92741e-20	-0.0127416	5.17898e-20	Proximal Tubule	ccRCC
Tumor_ccRCC	TFE3(+)	0.0034027	0.0163427	1.79361e-14	-0.01294	3.87333e-14	Proximal Tubule	ccRCC
Tumor_ccRCC	SOX18(+)	0.00770952	0.0207213	3.02877e-59	-0.0130118	1.54511e-58	Proximal Tubule	ccRCC
Tumor_ccRCC	CENPB(+)	0.0219559	0.0358216	3.39201e-22	-0.0138657	9.32802e-22	Proximal Tubule	ccRCC
Tumor_ccRCC	MLXIPL(+)	0.0926218	0.106688	1.72546e-83	-0.0140664	1.29226e-82	Proximal Tubule	ccRCC
Tumor_ccRCC	NR1H2(+)	0.0369088	0.0513151	4.76953e-95	-0.0144063	3.99732e-94	Proximal Tubule	ccRCC
Tumor_ccRCC	ZSCAN4(+)	0.00610477	0.0206309	4.58505e-67	-0.0145261	2.52178e-66	Proximal Tubule	ccRCC
Tumor_ccRCC	MEOX1(+)	0.0186812	0.0332747	4.74149e-100	-0.0145936	4.17251e-99	Proximal Tubule	ccRCC
Tumor_ccRCC	RORB(+)	0.0153289	0.0300122	8.76624e-25	-0.0146833	2.52928e-24	Proximal Tubule	ccRCC
Tumor_ccRCC	HNF4A(+)	0.107786	0.122574	3.19937e-141	-0.0147882	4.69241e-140	Proximal Tubule	ccRCC
Tumor_ccRCC	YY1(+)	0.113876	0.129657	4.09095e-50	-0.0157812	1.89475e-49	Proximal Tubule	ccRCC
Tumor_ccRCC	ESRRB(+)	0.0891982	0.105299	3.36799e-187	-0.016101	6.97373e-186	Proximal Tubule	ccRCC
Tumor_ccRCC	FOXI1(+)	0.0355676	0.0517301	9.72315e-63	-0.0161625	5.10828e-62	Proximal Tubule	ccRCC
Tumor_ccRCC	EN1(+)	0.0445848	0.0607841	8.78205e-20	-0.0161993	2.28984e-19	Proximal Tubule	ccRCC
Tumor_ccRCC	KLF15(+)	0.0417785	0.0581744	1.2332e-112	-0.0163958	1.40028e-111	Proximal Tubule	ccRCC
Tumor_ccRCC	CTCFL(+)	0.04135	0.057749	1.50065e-100	-0.0163991	1.35444e-99	Proximal Tubule	ccRCC
Tumor_ccRCC	CUX2(+)	0.0668274	0.0839869	2.61973e-11	-0.0171594	5.18059e-11	Proximal Tubule	ccRCC
Tumor_ccRCC	ZNF135(+)	0.0220162	0.041849	7.27055e-16	-0.0198328	1.63008e-15	Proximal Tubule	ccRCC
Tumor_ccRCC	HNF1A(+)	0.0750365	0.0962402	1.19377e-38	-0.0212037	4.33205e-38	Proximal Tubule	ccRCC
Tumor_ccRCC	HNF1B(+)	0.197536	0.222454	8.51758e-110	-0.0249174	9.36934e-109	Proximal Tubule	ccRCC
Tumor_ccRCC	NR2F2(+)	0.0394982	0.0662441	8.80774e-101	-0.0267459	8.15875e-100	Proximal Tubule	ccRCC
Tumor_ccRCC	GLIS2(+)	0.00203293	0.030306	1.14666e-152	-0.0282731	1.75489e-151	Proximal Tubule	ccRCC
Tumor_ccRCC	ESRRA(+)	0.128874	0.161238	2.90535e-155	-0.0323643	4.64856e-154	Proximal Tubule	ccRCC
Tumor_ccRCC	PPARA(+)	0.317019	0.350351	3.6749e-38	-0.0333325	1.31996e-37	Proximal Tubule	ccRCC
Tumor_ccRCC	EMX1(+)	0.114017	0.158401	1.12072e-108	-0.0443835	1.19544e-107	Proximal Tubule	ccRCC
Tumor_ccRCC	HOXD8(+)	0.0346158	0.0822577	5.37642e-276	-0.0476419	3.15417e-274	Proximal Tubule	ccRCC
Tumor_ccRCC	NR1I3(+)	0.00426493	0.193976	4.23244e-212	-0.189711	1.14601e-210	Proximal Tubule	ccRCC
Tumor_PDAC	GLI2(+)	0.142826	0.069614	1.02863e-82	0.073212	6.24273e-82	Ductal-like2	PDAC
Tumor_PDAC	ETS1(+)	0.300864	0.230333	1.97121e-198	0.0705316	8.67334e-197	Ductal-like2	PDAC
Tumor_PDAC	TCF7L2(+)	0.213223	0.148916	1.2559e-70	0.064307	6.80121e-70	Ductal-like2	PDAC
Tumor_PDAC	ELK3(+)	0.214296	0.150828	4.8146e-193	0.063468	1.88304e-191	Ductal-like2	PDAC
Tumor_PDAC	FOSL1(+)	0.185733	0.129566	1.62575e-163	0.0561662	4.08761e-162	Ductal-like2	PDAC
Tumor_PDAC	MEF2A(+)	0.240739	0.189902	4.9781e-34	0.0508373	1.33763e-33	Ductal-like2	PDAC
Tumor_PDAC	KLF6(+)	0.243353	0.19431	5.53118e-122	0.0490432	6.71371e-121	Ductal-like2	PDAC
Tumor_PDAC	PKNOX2(+)	0.0740665	0.0252226	1.44938e-85	0.0488439	9.27606e-85	Ductal-like2	PDAC
Tumor_PDAC	ETS2(+)	0.298766	0.251514	1.02659e-203	0.0472525	5.16229e-202	Ductal-like2	PDAC
Tumor_PDAC	CENPB(+)	0.062574	0.0188531	9.3449e-66	0.0437209	4.69915e-65	Ductal-like2	PDAC
Tumor_PDAC	SREBF2(+)	0.433633	0.392248	1.11039e-172	0.041385	3.90858e-171	Ductal-like2	PDAC
Tumor_PDAC	E2F3(+)	0.411877	0.370778	2.48363e-142	0.0410989	4.37119e-141	Ductal-like2	PDAC
Tumor_PDAC	POU5F1(+)	0.166453	0.127284	7.4437e-21	0.0391688	1.6174e-20	Ductal-like2	PDAC
Tumor_PDAC	CUX1(+)	0.379348	0.342661	3.06394e-119	0.0366864	3.59502e-118	Ductal-like2	PDAC
Tumor_PDAC	FOXL1(+)	0.0832163	0.047517	4.78135e-57	0.0356993	2.00361e-56	Ductal-like2	PDAC
Tumor_PDAC	CREB1(+)	0.26763	0.233356	5.57484e-139	0.0342741	9.3445e-138	Ductal-like2	PDAC
Tumor_PDAC	KLF5(+)	0.239647	0.206	2.36675e-116	0.0336465	2.60343e-115	Ductal-like2	PDAC
Tumor_PDAC	FOS(+)	0.139886	0.11027	2.26524e-129	0.0296152	3.4668e-128	Ductal-like2	PDAC
Tumor_PDAC	TFDP1(+)	0.213769	0.184914	5.25051e-57	0.0288543	2.17433e-56	Ductal-like2	PDAC
Tumor_PDAC	RELB(+)	0.136219	0.107959	1.98404e-151	0.0282603	4.10813e-150	Ductal-like2	PDAC
Tumor_PDAC	KLF3(+)	0.244068	0.216913	7.01495e-44	0.0271548	2.39734e-43	Ductal-like2	PDAC
Tumor_PDAC	JUNB(+)	0.0682023	0.0427388	1.85114e-158	0.0254635	4.344e-157	Ductal-like2	PDAC
Tumor_PDAC	ELF1(+)	0.539706	0.516585	5.74391e-42	0.0231209	1.82149e-41	Ductal-like2	PDAC
Tumor_PDAC	MAFK(+)	0.0619998	0.0389916	8.34534e-112	0.0230083	8.63988e-111	Ductal-like2	PDAC
Tumor_PDAC	STAT1(+)	0.244104	0.221874	1.218e-62	0.0222299	5.64126e-62	Ductal-like2	PDAC
Tumor_PDAC	CTCF(+)	0.159524	0.13737	1.09413e-43	0.0221539	3.70319e-43	Ductal-like2	PDAC
Tumor_PDAC	KLF4(+)	0.120858	0.0988051	2.60181e-110	0.0220531	2.54399e-109	Ductal-like2	PDAC
Tumor_PDAC	BHLHE40(+)	0.111535	0.0895606	5.10532e-63	0.021974	2.45132e-62	Ductal-like2	PDAC
Tumor_PDAC	POU2F2(+)	0.0642313	0.0439139	2.51041e-25	0.0203175	5.89109e-25	Ductal-like2	PDAC
Tumor_PDAC	HOXB4(+)	0.0561768	0.036032	1.78336e-59	0.0201448	7.6554e-59	Ductal-like2	PDAC
Tumor_PDAC	GMEB2(+)	0.0516386	0.0317099	1.52208e-16	0.0199287	2.99314e-16	Ductal-like2	PDAC
Tumor_PDAC	E2F7(+)	0.136381	0.117633	1.7202e-69	0.0187483	9.17438e-69	Ductal-like2	PDAC
Tumor_PDAC	PPARG(+)	0.154661	0.136208	4.97311e-25	0.0184531	1.15929e-24	Ductal-like2	PDAC
Tumor_PDAC	EGR3(+)	0.0348072	0.0163641	6.49825e-21	0.0184431	1.42074e-20	Ductal-like2	PDAC
Tumor_PDAC	ATF3(+)	0.146391	0.12853	1.05248e-50	0.017861	4.02689e-50	Ductal-like2	PDAC
Tumor_PDAC	ELF4(+)	0.0483028	0.0305166	3.79738e-166	0.0177862	1.02821e-164	Ductal-like2	PDAC
Tumor_PDAC	IRF1(+)	0.103398	0.0863694	9.05576e-65	0.0170284	4.48961e-64	Ductal-like2	PDAC
Tumor_PDAC	FOSL2(+)	0.158818	0.14198	1.07633e-35	0.016838	3.03095e-35	Ductal-like2	PDAC
Tumor_PDAC	YY1(+)	0.117063	0.100256	9.08363e-36	0.0168074	2.57858e-35	Ductal-like2	PDAC
Tumor_PDAC	ELF3(+)	0.278958	0.262465	1.40612e-13	0.0164933	2.60501e-13	Ductal-like2	PDAC
Tumor_PDAC	CEBPB(+)	0.0634431	0.0473303	7.82125e-87	0.0161128	5.19449e-86	Ductal-like2	PDAC
Tumor_PDAC	EGR1(+)	0.107563	0.0921404	8.76209e-68	0.0154223	4.60337e-67	Ductal-like2	PDAC
Tumor_PDAC	MAFF(+)	0.0557402	0.0403185	1.32463e-92	0.0154217	9.32539e-92	Ductal-like2	PDAC
Tumor_PDAC	RREB1(+)	0.148261	0.132911	2.82766e-78	0.0153503	1.6317e-77	Ductal-like2	PDAC
Tumor_PDAC	REL(+)	0.0881072	0.0730539	2.52374e-130	0.0150533	4.03798e-129	Ductal-like2	PDAC
Tumor_PDAC	HSF1(+)	0.053912	0.0390135	7.26968e-104	0.0148985	6.39732e-103	Ductal-like2	PDAC
Tumor_PDAC	NFKB2(+)	0.0478551	0.0335822	4.13085e-115	0.0142729	4.40624e-114	Ductal-like2	PDAC
Tumor_PDAC	JUN(+)	0.131771	0.11809	4.62464e-53	0.0136814	1.80875e-52	Ductal-like2	PDAC
Tumor_PDAC	FOXC1(+)	0.025338	0.0119821	2.37835e-29	0.013356	5.89563e-29	Ductal-like2	PDAC
Tumor_PDAC	MAX(+)	0.173906	0.160593	1.44838e-27	0.0133131	3.51606e-27	Ductal-like2	PDAC
Tumor_PDAC	FOXA3(+)	0.0393086	0.0261514	2.1835e-37	0.0131572	6.45876e-37	Ductal-like2	PDAC
Tumor_PDAC	SP1(+)	0.0968724	0.0838973	3.11511e-62	0.0129751	1.42405e-61	Ductal-like2	PDAC
Tumor_PDAC	MYC(+)	0.150322	0.137459	7.63843e-25	0.012863	1.7689e-24	Ductal-like2	PDAC
Tumor_PDAC	KLF10(+)	0.0357236	0.023016	3.59408e-109	0.0127076	3.41923e-108	Ductal-like2	PDAC
Tumor_PDAC	ESRRA(+)	0.122037	0.109682	1.14704e-23	0.0123551	2.60489e-23	Ductal-like2	PDAC
Tumor_PDAC	RUNX2(+)	0.032298	0.020123	4.22099e-42	0.012175	1.35072e-41	Ductal-like2	PDAC
Tumor_PDAC	MAFG(+)	0.0253094	0.013225	2.13399e-32	0.0120844	5.56419e-32	Ductal-like2	PDAC
Tumor_PDAC	BATF(+)	0.0538423	0.0418299	1.18119e-71	0.0120125	6.49652e-71	Ductal-like2	PDAC
Tumor_PDAC	GRHL1(+)	0.237592	0.225826	2.71123e-27	0.0117665	6.53666e-27	Ductal-like2	PDAC
Tumor_PDAC	NR2C2(+)	0.26952	0.258125	3.626e-20	0.0113949	7.59734e-20	Ductal-like2	PDAC
Tumor_PDAC	PPARD(+)	0.0196422	0.00826941	9.6089e-38	0.0113728	2.89088e-37	Ductal-like2	PDAC
Tumor_PDAC	FOXA2(+)	0.0291649	0.0180925	6.83602e-12	0.0110724	1.19715e-11	Ductal-like2	PDAC
Tumor_PDAC	IRF8(+)	0.0703063	0.0593668	4.43644e-99	0.0109395	3.63169e-98	Ductal-like2	PDAC
Tumor_PDAC	E2F1(+)	0.0731652	0.0622734	1.31371e-27	0.0108918	3.2113e-27	Ductal-like2	PDAC
Tumor_PDAC	FOSB(+)	0.0897787	0.0791688	2.17606e-48	0.0106099	8.14863e-48	Ductal-like2	PDAC
Tumor_PDAC	HOXD10(+)	0.0283727	0.0178591	1.68152e-08	0.0105135	2.70271e-08	Ductal-like2	PDAC
Tumor_PDAC	NFE2L1(+)	0.0264283	0.0159755	2.17361e-33	0.0104527	5.70978e-33	Ductal-like2	PDAC
Tumor_PDAC	ZEB1(+)	0.175686	0.165316	1.22901e-17	0.0103698	2.47207e-17	Ductal-like2	PDAC
Tumor_PDAC	ZBTB7A(+)	0.0377994	0.0275324	3.16185e-60	0.010267	1.40883e-59	Ductal-like2	PDAC
Tumor_PDAC	NR2F6(+)	0.0188427	0.00882189	2.7017e-23	0.0100208	6.09615e-23	Ductal-like2	PDAC
Tumor_PDAC	SREBF1(+)	0.156404	0.146571	8.06117e-21	0.00983311	1.74082e-20	Ductal-like2	PDAC
Tumor_PDAC	RFX2(+)	0.203924	0.194144	4.24569e-13	0.00977989	7.70352e-13	Ductal-like2	PDAC
Tumor_PDAC	NEUROD2(+)	0.0182385	0.00852568	5.45171e-46	0.00971279	1.93839e-45	Ductal-like2	PDAC
Tumor_PDAC	SOX4(+)	0.0555399	0.0460249	3.06372e-101	0.00951499	2.63032e-100	Ductal-like2	PDAC
Tumor_PDAC	MEF2D(+)	0.0346647	0.0251811	1.36309e-91	0.00948364	9.40799e-91	Ductal-like2	PDAC
Tumor_PDAC	RARG(+)	0.0369238	0.0276002	1.28959e-80	0.0093236	7.5656e-80	Ductal-like2	PDAC
Tumor_PDAC	NRF1(+)	0.273075	0.263901	2.37073e-13	0.00917354	4.32382e-13	Ductal-like2	PDAC
Tumor_PDAC	NFKB1(+)	0.0992853	0.090113	5.46253e-37	0.00917238	1.60234e-36	Ductal-like2	PDAC
Tumor_PDAC	LMX1A(+)	0.0204897	0.011543	5.33429e-15	0.00894674	1.0095e-14	Ductal-like2	PDAC
Tumor_PDAC	GBX1(+)	0.0147985	0.00586343	9.36623e-17	0.00893508	1.86266e-16	Ductal-like2	PDAC
Tumor_PDAC	ETV3(+)	0.0321067	0.023205	2.1026e-97	0.00890174	1.68208e-96	Ductal-like2	PDAC
Tumor_PDAC	SRF(+)	0.0215279	0.0127164	4.40665e-95	0.00881152	3.3003e-94	Ductal-like2	PDAC
Tumor_PDAC	RXRA(+)	0.0420633	0.0337756	2.00155e-43	0.00828769	6.64667e-43	Ductal-like2	PDAC
Tumor_PDAC	KLF2(+)	0.0277478	0.019569	1.24255e-35	0.00817873	3.47126e-35	Ductal-like2	PDAC
Tumor_PDAC	IRF3(+)	0.0265575	0.0184675	4.50117e-60	0.00809004	1.98052e-59	Ductal-like2	PDAC
Tumor_PDAC	TP63(+)	0.0796469	0.07157	4.23564e-20	0.00807693	8.82217e-20	Ductal-like2	PDAC
Tumor_PDAC	FLI1(+)	0.186081	0.178046	6.08758e-10	0.00803522	1.03021e-09	Ductal-like2	PDAC
Tumor_PDAC	ZNF274(+)	0.0454985	0.0375289	9.01661e-43	0.00796961	2.91179e-42	Ductal-like2	PDAC
Tumor_PDAC	E2F8(+)	0.062238	0.054641	1.2884e-10	0.00759699	2.20153e-10	Ductal-like2	PDAC
Tumor_PDAC	MAZ(+)	0.0319951	0.0245434	1.77367e-33	0.00745171	4.69422e-33	Ductal-like2	PDAC
Tumor_PDAC	ZNF384(+)	0.0376701	0.030263	3.68612e-41	0.0074071	1.13817e-40	Ductal-like2	PDAC
Tumor_PDAC	IKZF1(+)	0.186954	0.179851	1.07116e-09	0.00710229	1.79546e-09	Ductal-like2	PDAC
Tumor_PDAC	ERF(+)	0.027377	0.0203439	1.25316e-52	0.0070331	4.84739e-52	Ductal-like2	PDAC
Tumor_PDAC	CEBPG(+)	0.0145294	0.00755229	8.88844e-48	0.00697706	3.2934e-47	Ductal-like2	PDAC
Tumor_PDAC	E2F2(+)	0.0481192	0.0411845	1.03214e-15	0.00693468	2.00725e-15	Ductal-like2	PDAC
Tumor_PDAC	RELA(+)	0.0213893	0.0146424	8.21207e-63	0.00674692	3.8542e-62	Ductal-like2	PDAC
Tumor_PDAC	RARA(+)	0.0226095	0.0159412	1.67074e-56	0.00666831	6.83838e-56	Ductal-like2	PDAC
Tumor_PDAC	CTCFL(+)	0.0310652	0.0244561	7.66347e-19	0.00660907	1.55927e-18	Ductal-like2	PDAC
Tumor_PDAC	HOXB6(+)	0.0207368	0.0141381	1.04681e-53	0.00659867	4.18726e-53	Ductal-like2	PDAC
Tumor_PDAC	ELK4(+)	0.225829	0.219337	0.000366292	0.00649153	0.000495902	Ductal-like2	PDAC
Tumor_PDAC	POU2F3(+)	0.0355525	0.0290736	1.52533e-19	0.00647885	3.13987e-19	Ductal-like2	PDAC
Tumor_PDAC	MYBL1(+)	0.112427	0.105991	1.37021e-26	0.00643665	3.25888e-26	Ductal-like2	PDAC
Tumor_PDAC	MYBL2(+)	0.0479934	0.0416054	1.87899e-25	0.00638799	4.43895e-25	Ductal-like2	PDAC
Tumor_PDAC	JDP2(+)	0.0317753	0.0255699	3.55972e-47	0.00620542	1.27859e-46	Ductal-like2	PDAC
Tumor_PDAC	TEAD2(+)	0.0437896	0.0376607	2.59319e-41	0.00612886	8.0779e-41	Ductal-like2	PDAC
Tumor_PDAC	E2F6(+)	0.0533999	0.0477007	1.25555e-16	0.00569916	2.48289e-16	Ductal-like2	PDAC
Tumor_PDAC	ATF4(+)	0.0219527	0.0162541	1.76671e-34	0.00569857	4.85845e-34	Ductal-like2	PDAC
Tumor_PDAC	HOXA5(+)	0.0108089	0.00512667	1.90196e-43	0.00568219	6.37608e-43	Ductal-like2	PDAC
Tumor_PDAC	LHX9(+)	0.020195	0.0145285	0.0651543	0.00566653	0.0767034	Ductal-like2	PDAC
Tumor_PDAC	SP3(+)	0.0921925	0.0867983	4.11857e-15	0.00539424	7.83641e-15	Ductal-like2	PDAC
Tumor_PDAC	REST(+)	0.0586345	0.0533815	1.78762e-12	0.00525304	3.17799e-12	Ductal-like2	PDAC
Tumor_PDAC	RUNX3(+)	0.0344604	0.0293922	4.85551e-34	0.00506827	1.31472e-33	Ductal-like2	PDAC
Tumor_PDAC	HOXA10(+)	0.015731	0.0106774	1.21055e-36	0.00505353	3.49275e-36	Ductal-like2	PDAC
Tumor_PDAC	JUND(+)	0.0275564	0.0225311	2.16814e-24	0.00502524	4.95575e-24	Ductal-like2	PDAC
Tumor_PDAC	HOXB8(+)	0.00710583	0.00209962	5.80878e-12	0.00500621	1.02235e-11	Ductal-like2	PDAC
Tumor_PDAC	NKX6-2(+)	0.0414568	0.0365637	1.51254e-39	0.00489312	4.58978e-39	Ductal-like2	PDAC
Tumor_PDAC	ZIC5(+)	0.00888374	0.00400703	0.0148077	0.00487671	0.0183533	Ductal-like2	PDAC
Tumor_PDAC	PAX5(+)	0.109528	0.104691	1.93922e-11	0.00483782	3.36259e-11	Ductal-like2	PDAC
Tumor_PDAC	CREB3L4(+)	0.0247268	0.0201635	0.01738	0.00456329	0.0214658	Ductal-like2	PDAC
Tumor_PDAC	CLOCK(+)	0.143939	0.139395	0.611539	0.00454426	0.646432	Ductal-like2	PDAC
Tumor_PDAC	STAT2(+)	0.0909849	0.0865018	6.53551e-08	0.00448311	1.03161e-07	Ductal-like2	PDAC
Tumor_PDAC	NR1I2(+)	0.0565833	0.0521038	1.48247e-08	0.00447954	2.39372e-08	Ductal-like2	PDAC
Tumor_PDAC	SCRT1(+)	0.0122008	0.00775779	0.0145542	0.00444301	0.0181028	Ductal-like2	PDAC
Tumor_PDAC	CREB3(+)	0.0100407	0.00566692	8.39553e-43	0.00437373	2.73632e-42	Ductal-like2	PDAC
Tumor_PDAC	MEF2B(+)	0.0143625	0.0100216	4.41638e-09	0.00434097	7.25323e-09	Ductal-like2	PDAC
Tumor_PDAC	E2F4(+)	0.022757	0.0185024	1.11575e-21	0.00425463	2.47009e-21	Ductal-like2	PDAC
Tumor_PDAC	NFYA(+)	0.0224261	0.0181736	3.23613e-19	0.00425251	6.62279e-19	Ductal-like2	PDAC
Tumor_PDAC	ZNF143(+)	0.0353106	0.0310601	1.96203e-20	0.00425049	4.16046e-20	Ductal-like2	PDAC
Tumor_PDAC	MEOX1(+)	0.00967558	0.00546305	2.80573e-09	0.00421253	4.65858e-09	Ductal-like2	PDAC
Tumor_PDAC	ZSCAN4(+)	0.0200213	0.0158912	0.0434721	0.00413009	0.0518718	Ductal-like2	PDAC
Tumor_PDAC	RORB(+)	0.013642	0.00958198	0.111745	0.00406004	0.128544	Ductal-like2	PDAC
Tumor_PDAC	NKX2-3(+)	0.00774899	0.00379054	0.00130688	0.00395845	0.00173593	Ductal-like2	PDAC
Tumor_PDAC	HNF4A(+)	0.128381	0.124516	4.25698e-06	0.00386494	6.34939e-06	Ductal-like2	PDAC
Tumor_PDAC	KLF13(+)	0.00925379	0.00542136	8.04755e-37	0.00383243	2.34111e-36	Ductal-like2	PDAC
Tumor_PDAC	TCF7(+)	0.00827557	0.00452113	2.31773e-07	0.00375445	3.62596e-07	Ductal-like2	PDAC
Tumor_PDAC	TCF21(+)	0.0785425	0.0749953	0.00222187	0.00354721	0.00289665	Ductal-like2	PDAC
Tumor_PDAC	HOXB5(+)	0.0274855	0.0240465	2.19508e-11	0.00343904	3.78759e-11	Ductal-like2	PDAC
Tumor_PDAC	IRF7(+)	0.0202863	0.0169306	3.71662e-15	0.00335567	7.11006e-15	Ductal-like2	PDAC
Tumor_PDAC	HOXA13(+)	0.0234397	0.0200985	0.00340979	0.00334119	0.00441268	Ductal-like2	PDAC
Tumor_PDAC	ETV4(+)	0.0434864	0.0401903	1.06748e-14	0.00329603	2.00938e-14	Ductal-like2	PDAC
Tumor_PDAC	IRF5(+)	0.0101708	0.00689616	3.17695e-15	0.00327466	6.11086e-15	Ductal-like2	PDAC
Tumor_PDAC	VDR(+)	0.0509992	0.0477374	1.65174e-11	0.00326171	2.87827e-11	Ductal-like2	PDAC
Tumor_PDAC	KLF11(+)	0.0105352	0.00739308	8.28117e-23	0.00314211	1.85667e-22	Ductal-like2	PDAC
Tumor_PDAC	ZBTB7B(+)	0.0342991	0.0312033	8.40266e-10	0.00309582	1.41518e-09	Ductal-like2	PDAC
Tumor_PDAC	ATF2(+)	0.106128	0.103216	0.000562424	0.0029119	0.000755623	Ductal-like2	PDAC
Tumor_PDAC	PAX1(+)	0.00489839	0.00207567	0.033325	0.00282272	0.0403107	Ductal-like2	PDAC
Tumor_PDAC	USF1(+)	0.00958034	0.00677112	8.92715e-05	0.00280922	0.000125694	Ductal-like2	PDAC
Tumor_PDAC	TP73(+)	0.0260113	0.02322	0.013627	0.0027913	0.0170096	Ductal-like2	PDAC
Tumor_PDAC	THAP11(+)	0.00694808	0.00416122	9.62526e-25	0.00278686	2.21444e-24	Ductal-like2	PDAC
Tumor_PDAC	RXRB(+)	0.0105177	0.00776404	1.1712e-12	0.00275368	2.0927e-12	Ductal-like2	PDAC
Tumor_PDAC	ISX(+)	0.0319698	0.0292487	0.0100316	0.0027211	0.0127018	Ductal-like2	PDAC
Tumor_PDAC	HOXB7(+)	0.0269712	0.0242785	0.00543317	0.00269266	0.0070054	Ductal-like2	PDAC
Tumor_PDAC	NFE2(+)	0.0213198	0.0186446	2.35664e-08	0.00267521	3.77063e-08	Ductal-like2	PDAC
Tumor_PDAC	HES7(+)	0.00373429	0.00111255	0.00111097	0.00262174	0.00148129	Ductal-like2	PDAC
Tumor_PDAC	TCF3(+)	0.00936878	0.00677649	1.4854e-13	0.00259229	2.73748e-13	Ductal-like2	PDAC
Tumor_PDAC	ATF6(+)	0.271876	0.269344	0.173354	0.0025325	0.196841	Ductal-like2	PDAC
Tumor_PDAC	MSX1(+)	0.0181416	0.0156376	1.58604e-05	0.002504	2.31654e-05	Ductal-like2	PDAC
Tumor_PDAC	ETV6(+)	0.212185	0.20969	0.00897386	0.00249495	0.0114111	Ductal-like2	PDAC
Tumor_PDAC	PITX3(+)	0.00891252	0.0064307	4.39601e-07	0.00248181	6.78682e-07	Ductal-like2	PDAC
Tumor_PDAC	SOX18(+)	0.00336971	0.000904203	2.49658e-06	0.0024655	3.75555e-06	Ductal-like2	PDAC
Tumor_PDAC	SOX8(+)	0.0326092	0.0302175	1.61025e-15	0.00239166	3.11434e-15	Ductal-like2	PDAC
Tumor_PDAC	KLF16(+)	0.0123955	0.010054	1.6644e-17	0.00234156	3.3288e-17	Ductal-like2	PDAC
Tumor_PDAC	TBX21(+)	0.00379829	0.00147166	0.000128704	0.00232663	0.000180494	Ductal-like2	PDAC
Tumor_PDAC	ARNT(+)	0.0681791	0.0658629	0.000174546	0.00231617	0.000242846	Ductal-like2	PDAC
Tumor_PDAC	SPI1(+)	0.0224501	0.02015	0.000287632	0.00230009	0.000392429	Ductal-like2	PDAC
Tumor_PDAC	ZNF341(+)	0.010723	0.00857038	4.43024e-09	0.00215267	7.25323e-09	Ductal-like2	PDAC
Tumor_PDAC	SP2(+)	0.0127007	0.0106153	8.4597e-14	0.00208536	1.58394e-13	Ductal-like2	PDAC
Tumor_PDAC	EN2(+)	0.00230953	0.000317098	4.19998e-05	0.00199243	6.05899e-05	Ductal-like2	PDAC
Tumor_PDAC	HOXC8(+)	0.00201521	2.95917e-05	1.20448e-06	0.00198561	1.8354e-06	Ductal-like2	PDAC
Tumor_PDAC	ETV5(+)	0.0360214	0.0340627	0.0110029	0.00195872	0.0138818	Ductal-like2	PDAC
Tumor_PDAC	TBX3(+)	0.00485998	0.00291595	8.8235e-05	0.00194403	0.000124734	Ductal-like2	PDAC
Tumor_PDAC	HOXB13(+)	0.00428262	0.00233905	5.93771e-05	0.00194357	8.53092e-05	Ductal-like2	PDAC
Tumor_PDAC	RFX1(+)	0.0176142	0.0157125	6.86511e-06	0.00190169	1.0111e-05	Ductal-like2	PDAC
Tumor_PDAC	SP8(+)	0.0028916	0.00110012	1.27028e-06	0.00179147	1.91905e-06	Ductal-like2	PDAC
Tumor_PDAC	NR1D1(+)	0.00556736	0.00379431	5.74779e-10	0.00177305	9.77401e-10	Ductal-like2	PDAC
Tumor_PDAC	HOXD13(+)	0.00376645	0.00200197	2.53566e-05	0.00176448	3.68823e-05	Ductal-like2	PDAC
Tumor_PDAC	HOXB9(+)	0.0346428	0.03289	0.00624168	0.0017528	0.00798935	Ductal-like2	PDAC
Tumor_PDAC	SOX14(+)	0.00274441	0.0010257	0.00167356	0.00171872	0.00219811	Ductal-like2	PDAC
Tumor_PDAC	HOXA1(+)	0.00857718	0.00685905	0.00194676	0.00171812	0.00254743	Ductal-like2	PDAC
Tumor_PDAC	EOMES(+)	0.00323418	0.00153361	3.2394e-09	0.00170057	5.35338e-09	Ductal-like2	PDAC
Tumor_PDAC	EGR2(+)	0.014589	0.0128973	8.22731e-07	0.00169171	1.25914e-06	Ductal-like2	PDAC
Tumor_PDAC	IRF9(+)	0.0182279	0.0165383	0.00296114	0.00168955	0.00384621	Ductal-like2	PDAC
Tumor_PDAC	LMX1B(+)	0.00548649	0.00381383	0.0526462	0.00167266	0.0623955	Ductal-like2	PDAC
Tumor_PDAC	OSR2(+)	0.0021528	0.000548284	7.70106e-05	0.00160452	0.000110194	Ductal-like2	PDAC
Tumor_PDAC	HOXC9(+)	0.00163267	0.00014061	3.76999e-06	0.00149206	5.64697e-06	Ductal-like2	PDAC
Tumor_PDAC	THAP1(+)	0.00773684	0.00631333	5.76999e-07	0.00142351	8.86915e-07	Ductal-like2	PDAC
Tumor_PDAC	HES6(+)	0.00225083	0.000936344	0.0875565	0.00131449	0.102392	Ductal-like2	PDAC
Tumor_PDAC	TFAP2E(+)	0.00138648	0.000129604	0.000226196	0.00125688	0.000312261	Ductal-like2	PDAC
Tumor_PDAC	ELK1(+)	0.0102152	0.00898197	0.000249034	0.00123321	0.000341089	Ductal-like2	PDAC
Tumor_PDAC	ERG(+)	0.0375961	0.0365043	0.282212	0.00109174	0.310776	Ductal-like2	PDAC
Tumor_PDAC	ATOH1(+)	0.0220927	0.0210126	0.378258	0.00108013	0.407177	Ductal-like2	PDAC
Tumor_PDAC	TAL1(+)	0.00278851	0.00172163	6.34551e-06	0.00106688	9.38496e-06	Ductal-like2	PDAC
Tumor_PDAC	SOX13(+)	0.00892404	0.00794635	0.248717	0.000977688	0.276178	Ductal-like2	PDAC
Tumor_PDAC	ETV2(+)	0.00991183	0.00901978	0.148439	0.000892052	0.169095	Ductal-like2	PDAC
Tumor_PDAC	DLX5(+)	0.00515505	0.00430918	0.431603	0.000845866	0.463183	Ductal-like2	PDAC
Tumor_PDAC	RXRG(+)	0.00229922	0.00147779	0.0420691	0.000821429	0.0505404	Ductal-like2	PDAC
Tumor_PDAC	DRGX(+)	0.00132443	0.000503091	0.0133073	0.000821337	0.0166696	Ductal-like2	PDAC
Tumor_PDAC	RFX5(+)	0.00406122	0.00343982	0.045088	0.000621403	0.0536182	Ductal-like2	PDAC
Tumor_PDAC	MYCN(+)	0.0143493	0.0137897	0.0663912	0.000559558	0.077899	Ductal-like2	PDAC
Tumor_PDAC	NHLH1(+)	0.00156816	0.00105533	0.36359	0.000512829	0.393796	Ductal-like2	PDAC
Tumor_PDAC	TBR1(+)	0.000885274	0.000376781	0.0979043	0.000508494	0.113363	Ductal-like2	PDAC
Tumor_PDAC	SHOX(+)	0.00690575	0.00643355	0.832392	0.000472203	0.856731	Ductal-like2	PDAC
Tumor_PDAC	NKX6-1(+)	0.000520337	6.16267e-05	0.0225033	0.00045871	0.0275041	Ductal-like2	PDAC
Tumor_PDAC	MSX2(+)	0.000446529	0	0.124532	0.000446529	0.142322	Ductal-like2	PDAC
Tumor_PDAC	HINFP(+)	0.00268687	0.00227625	0.36652	0.000410628	0.395752	Ductal-like2	PDAC
Tumor_PDAC	TP53(+)	0.0149419	0.0145421	0.471053	0.000399845	0.503983	Ductal-like2	PDAC
Tumor_PDAC	HOXA2(+)	0.00329628	0.0029054	0.112926	0.000390875	0.129478	Ductal-like2	PDAC
Tumor_PDAC	FOXB1(+)	0.0178535	0.0174983	0.224929	0.000355237	0.252149	Ductal-like2	PDAC
Tumor_PDAC	SOX2(+)	0.0550463	0.0547091	0.282523	0.000337211	0.310776	Ductal-like2	PDAC
Tumor_PDAC	PAX9(+)	0.00152928	0.00121077	0.80211	0.000318508	0.827985	Ductal-like2	PDAC
Tumor_PDAC	VAX1(+)	0.00116829	0.000866881	0.201618	0.000301406	0.227466	Ductal-like2	PDAC
Tumor_PDAC	ZBTB14(+)	0.00138601	0.0010848	0.346903	0.000301207	0.376883	Ductal-like2	PDAC
Tumor_PDAC	TBX4(+)	0.00127222	0.000994405	0.335087	0.000277815	0.367447	Ductal-like2	PDAC
Tumor_PDAC	POU6F1(+)	0.00147208	0.00123435	0.849342	0.000237735	0.869094	Ductal-like2	PDAC
Tumor_PDAC	HOXD11(+)	0.000604492	0.000367884	0.21781	0.000236609	0.24495	Ductal-like2	PDAC
Tumor_PDAC	NFYB(+)	0.00894879	0.00875057	0.524392	0.000198227	0.559352	Ductal-like2	PDAC
Tumor_PDAC	ZBTB26(+)	0.0047757	0.0046218	0.98856	0.000153892	0.991377	Ductal-like2	PDAC
Tumor_PDAC	GLIS2(+)	0.00116221	0.00104568	0.786664	0.00011653	0.814428	Ductal-like2	PDAC
Tumor_PDAC	HOXC10(+)	0.00519933	0.00510284	0.345279	9.64869e-05	0.376279	Ductal-like2	PDAC
Tumor_PDAC	USF2(+)	0.00729038	0.00719813	0.103825	9.22407e-05	0.119825	Ductal-like2	PDAC
Tumor_PDAC	POU3F4(+)	0.000783895	0.000693923	0.591796	8.99718e-05	0.627446	Ductal-like2	PDAC
Tumor_PDAC	MEIS3(+)	0.00308522	0.00301357	0.0117069	7.16465e-05	0.0147173	Ductal-like2	PDAC
Tumor_PDAC	RORC(+)	0.000283027	0.000215199	0.860845	6.78275e-05	0.878311	Ductal-like2	PDAC
Tumor_PDAC	TCF7L1(+)	0.0412343	0.041169	0.247151	6.53378e-05	0.275308	Ductal-like2	PDAC
Tumor_PDAC	ZBTB12(+)	0.000419305	0.000366616	0.873601	5.26889e-05	0.887862	Ductal-like2	PDAC
Tumor_PDAC	ZNF740(+)	0.00104242	0.000997376	0.551232	4.50489e-05	0.586205	Ductal-like2	PDAC
Tumor_PDAC	HOXB2(+)	0.00379297	0.00375691	0.87525	3.60526e-05	0.887862	Ductal-like2	PDAC
Tumor_PDAC	TLX2(+)	0.00313505	0.00312477	0.237425	1.02767e-05	0.265313	Ductal-like2	PDAC
Tumor_PDAC	TLX1(+)	0.00263708	0.00264924	0.658151	-1.21524e-05	0.691549	Ductal-like2	PDAC
Tumor_PDAC	FOXD1(+)	0.000330112	0.000369682	0.748222	-3.95697e-05	0.779213	Ductal-like2	PDAC
Tumor_PDAC	SP4(+)	0.0258748	0.0259923	0.0941747	-0.000117453	0.109404	Ductal-like2	PDAC
Tumor_PDAC	MLX(+)	0.00733012	0.00747214	0.648141	-0.000142012	0.683071	Ductal-like2	PDAC
Tumor_PDAC	CDX2(+)	0.0312124	0.031358	0.190006	-0.000145576	0.215055	Ductal-like2	PDAC
Tumor_PDAC	POU4F1(+)	0.000296841	0.000449171	0.704755	-0.00015233	0.738314	Ductal-like2	PDAC
Tumor_PDAC	PAX7(+)	0.00422348	0.0043992	0.953924	-0.000175711	0.959375	Ductal-like2	PDAC
Tumor_PDAC	ZNF354C(+)	0.00183902	0.00205177	0.950425	-0.000212754	0.958594	Ductal-like2	PDAC
Tumor_PDAC	TBX5(+)	0.000495459	0.000853722	0.0388057	-0.000358263	0.0467795	Ductal-like2	PDAC
Tumor_PDAC	PHOX2A(+)	0.000484721	0.00085978	0.26893	-0.000375059	0.297684	Ductal-like2	PDAC
Tumor_PDAC	OTX1(+)	0.00401619	0.00445977	0.336435	-0.000443573	0.367779	Ductal-like2	PDAC
Tumor_PDAC	GATA1(+)	0.0102611	0.0107112	0.0897802	-0.000450079	0.104645	Ductal-like2	PDAC
Tumor_PDAC	POU3F2(+)	0.00309158	0.00364143	0.0211871	-0.000549848	0.0259856	Ductal-like2	PDAC
Tumor_PDAC	TFE3(+)	0.000138038	0.000714774	0.99471	-0.000576736	0.99471	Ductal-like2	PDAC
Tumor_PDAC	HES5(+)	0.00143657	0.00208064	0.0313377	-0.000644062	0.0380375	Ductal-like2	PDAC
Tumor_PDAC	GSC(+)	0.00486224	0.00550888	0.719222	-0.000646641	0.751235	Ductal-like2	PDAC
Tumor_PDAC	TFAP4(+)	0.00103237	0.00170676	0.750464	-0.000674393	0.779243	Ductal-like2	PDAC
Tumor_PDAC	HOXC11(+)	0.00137964	0.00217668	0.00604368	-0.000797041	0.00776414	Ductal-like2	PDAC
Tumor_PDAC	HOXA7(+)	0.0108928	0.011754	1.02001e-05	-0.000861209	1.49601e-05	Ductal-like2	PDAC
Tumor_PDAC	TFEB(+)	0.0556086	0.0565425	0.00897973	-0.000933905	0.0114111	Ductal-like2	PDAC
Tumor_PDAC	NFATC2(+)	0.0492278	0.050169	0.000298322	-0.000941213	0.000405442	Ductal-like2	PDAC
Tumor_PDAC	HLF(+)	0.00456056	0.00550973	0.000231296	-0.000949179	0.000318033	Ductal-like2	PDAC
Tumor_PDAC	BHLHE22(+)	0.00573282	0.00686535	0.059024	-0.00113253	0.0697197	Ductal-like2	PDAC
Tumor_PDAC	HOXD9(+)	0.00381193	0.00496603	0.0181272	-0.00115409	0.0223104	Ductal-like2	PDAC
Tumor_PDAC	FOXI1(+)	0.0198365	0.0210293	0.0292358	-0.00119279	0.035609	Ductal-like2	PDAC
Tumor_PDAC	SPDEF(+)	0.0501353	0.0514958	0.000137303	-0.00136047	0.000191788	Ductal-like2	PDAC
Tumor_PDAC	FOXC2(+)	0.00522465	0.00659241	0.00161057	-0.00136776	0.00212329	Ductal-like2	PDAC
Tumor_PDAC	SIX2(+)	0.0037502	0.00519961	3.88663e-07	-0.00144941	6.02684e-07	Ductal-like2	PDAC
Tumor_PDAC	POU3F3(+)	0.00606968	0.00757639	0.000226212	-0.00150671	0.000312261	Ductal-like2	PDAC
Tumor_PDAC	MLXIPL(+)	0.0742346	0.0759328	1.26566e-06	-0.00169823	1.91905e-06	Ductal-like2	PDAC
Tumor_PDAC	NFIC(+)	0.0743399	0.0761713	3.16938e-05	-0.0018314	4.59103e-05	Ductal-like2	PDAC
Tumor_PDAC	SPIB(+)	0.0979017	0.0997776	8.19545e-05	-0.00187588	0.000116323	Ductal-like2	PDAC
Tumor_PDAC	LEF1(+)	0.06818	0.0702025	8.05745e-05	-0.00202245	0.000114827	Ductal-like2	PDAC
Tumor_PDAC	NR1I3(+)	0.011178	0.013214	0.836503	-0.00203605	0.858452	Ductal-like2	PDAC
Tumor_PDAC	BACH2(+)	0.0407274	0.0430395	9.82519e-13	-0.00231212	1.76452e-12	Ductal-like2	PDAC
Tumor_PDAC	GCM1(+)	0.0106286	0.0129481	1.35015e-07	-0.00231951	2.12167e-07	Ductal-like2	PDAC
Tumor_PDAC	GABPA(+)	0.0507865	0.0534411	2.81611e-08	-0.00265456	4.48538e-08	Ductal-like2	PDAC
Tumor_PDAC	SOX10(+)	0.12507	0.127781	4.51914e-06	-0.00271088	6.71198e-06	Ductal-like2	PDAC
Tumor_PDAC	MAF(+)	0.0290346	0.0317674	2.34408e-13	-0.00273276	4.29747e-13	Ductal-like2	PDAC
Tumor_PDAC	NR1H2(+)	0.00878563	0.0117474	1.59612e-20	-0.00296172	3.40506e-20	Ductal-like2	PDAC
Tumor_PDAC	IRF4(+)	0.0779844	0.081038	3.05996e-08	-0.00305363	4.85184e-08	Ductal-like2	PDAC
Tumor_PDAC	ATF7(+)	0.059164	0.0623081	0.949763	-0.00314412	0.958594	Ductal-like2	PDAC
Tumor_PDAC	IRF2(+)	0.0874127	0.0907337	1.27e-10	-0.00332094	2.18069e-10	Ductal-like2	PDAC
Tumor_PDAC	HOXD4(+)	0.00189108	0.00528442	1.35099e-09	-0.00339333	2.25378e-09	Ductal-like2	PDAC
Tumor_PDAC	TEAD1(+)	0.21226	0.215845	0.0423503	-0.00358504	0.0507052	Ductal-like2	PDAC
Tumor_PDAC	CDX1(+)	0.023116	0.0268885	1.04911e-19	-0.00377253	2.17227e-19	Ductal-like2	PDAC
Tumor_PDAC	DLX6(+)	0.00437646	0.00843553	6.3728e-09	-0.00405906	1.03374e-08	Ductal-like2	PDAC
Tumor_PDAC	MAFA(+)	0.0168126	0.0210261	6.91021e-30	-0.00421354	1.7251e-29	Ductal-like2	PDAC
Tumor_PDAC	ZNF135(+)	0.00742343	0.0116853	0.000471473	-0.00426186	0.000635856	Ductal-like2	PDAC
Tumor_PDAC	TBX15(+)	0.0756194	0.0803545	3.29911e-07	-0.00473514	5.13844e-07	Ductal-like2	PDAC
Tumor_PDAC	SPIC(+)	0.0422535	0.0470259	1.06373e-13	-0.00477233	1.98113e-13	Ductal-like2	PDAC
Tumor_PDAC	ELF2(+)	0.105114	0.110047	3.19205e-12	-0.00493306	5.64624e-12	Ductal-like2	PDAC
Tumor_PDAC	MSC(+)	0.00559293	0.0109974	2.69309e-20	-0.00540449	5.67646e-20	Ductal-like2	PDAC
Tumor_PDAC	TFAP2C(+)	0.0531683	0.0586481	1.33738e-22	-0.0054798	2.97947e-22	Ductal-like2	PDAC
Tumor_PDAC	KLF15(+)	0.0169098	0.0225916	3.5849e-105	-0.00568184	3.2356e-104	Ductal-like2	PDAC
Tumor_PDAC	HSF4(+)	0.0179186	0.0241761	2.79559e-16	-0.00625746	5.46692e-16	Ductal-like2	PDAC
Tumor_PDAC	TFEC(+)	0.0548599	0.0611657	1.72084e-60	-0.00630581	7.76586e-60	Ductal-like2	PDAC
Tumor_PDAC	NFIL3(+)	0.0675815	0.07393	2.35129e-43	-0.0063485	7.73508e-43	Ductal-like2	PDAC
Tumor_PDAC	HOXA6(+)	0.0125034	0.018896	2.19794e-31	-0.00639265	5.56602e-31	Ductal-like2	PDAC
Tumor_PDAC	PRDM1(+)	0.0578885	0.0642862	2.86171e-36	-0.00639773	8.18962e-36	Ductal-like2	PDAC
Tumor_PDAC	CREM(+)	0.0355907	0.0423265	1.55917e-64	-0.00673577	7.62258e-64	Ductal-like2	PDAC
Tumor_PDAC	FOXD2(+)	0.00281664	0.00957915	1.40287e-31	-0.00676251	3.57835e-31	Ductal-like2	PDAC
Tumor_PDAC	NEUROD1(+)	0.0159121	0.0227622	2.42609e-45	-0.00685015	8.53985e-45	Ductal-like2	PDAC
Tumor_PDAC	EN1(+)	0.0389027	0.0460558	0.000750522	-0.00715315	0.0010045	Ductal-like2	PDAC
Tumor_PDAC	BCL6(+)	0.0571291	0.0643904	2.18733e-41	-0.00726137	6.87446e-41	Ductal-like2	PDAC
Tumor_PDAC	CREB3L1(+)	0.0834355	0.0907982	6.88666e-32	-0.00736271	1.78243e-31	Ductal-like2	PDAC
Tumor_PDAC	TBX6(+)	0.0045393	0.0119423	7.34051e-13	-0.00740298	1.32506e-12	Ductal-like2	PDAC
Tumor_PDAC	GATA2(+)	0.020346	0.028333	6.32429e-94	-0.00798697	4.63782e-93	Ductal-like2	PDAC
Tumor_PDAC	GRHL2(+)	0.0741515	0.0821427	1.41229e-20	-0.00799118	3.03126e-20	Ductal-like2	PDAC
Tumor_PDAC	SOX21(+)	0.0116582	0.0197284	4.38117e-40	-0.00807019	1.34102e-39	Ductal-like2	PDAC
Tumor_PDAC	TWIST1(+)	0.0321157	0.0405299	3.02244e-73	-0.00841419	1.71597e-72	Ductal-like2	PDAC
Tumor_PDAC	ASCL1(+)	0.0249075	0.0334645	2.20676e-67	-0.00855704	1.14232e-66	Ductal-like2	PDAC
Tumor_PDAC	TFAP2B(+)	0.110213	0.118918	6.34778e-49	-0.00870454	2.4026e-48	Ductal-like2	PDAC
Tumor_PDAC	HNF1A(+)	0.026778	0.0355117	1.25002e-116	-0.00873365	1.41938e-115	Ductal-like2	PDAC
Tumor_PDAC	CEBPA(+)	0.00591976	0.0147295	3.33204e-28	-0.00880978	8.20194e-28	Ductal-like2	PDAC
Tumor_PDAC	XBP1(+)	0.0978854	0.106715	9.54553e-60	-0.00882988	4.14818e-59	Ductal-like2	PDAC
Tumor_PDAC	GATA6(+)	0.0835961	0.0924505	1.25632e-18	-0.00885434	2.54152e-18	Ductal-like2	PDAC
Tumor_PDAC	STAT3(+)	0.0824304	0.0915342	2.2612e-35	-0.00910383	6.26727e-35	Ductal-like2	PDAC
Tumor_PDAC	FOXN3(+)	0.0955409	0.104896	1.27269e-47	-0.00935472	4.66652e-47	Ductal-like2	PDAC
Tumor_PDAC	HOXA9(+)	0.0231865	0.0333074	1.08032e-95	-0.0101209	8.26683e-95	Ductal-like2	PDAC
Tumor_PDAC	RFX4(+)	0.0201804	0.0314725	8.60183e-125	-0.0112921	1.08137e-123	Ductal-like2	PDAC
Tumor_PDAC	MYB(+)	0.0906184	0.102047	1.67722e-81	-0.0114289	1.00065e-80	Ductal-like2	PDAC
Tumor_PDAC	NR2F2(+)	0.0158011	0.0274987	1.64716e-37	-0.0116976	4.91356e-37	Ductal-like2	PDAC
Tumor_PDAC	POU1F1(+)	0.032248	0.0440496	5.54983e-09	-0.0118015	9.04417e-09	Ductal-like2	PDAC
Tumor_PDAC	GATA3(+)	0.0500652	0.0619534	6.28947e-30	-0.0118882	1.58135e-29	Ductal-like2	PDAC
Tumor_PDAC	FOXO3(+)	0.148	0.15996	1.64436e-33	-0.0119601	4.38496e-33	Ductal-like2	PDAC
Tumor_PDAC	ESRRB(+)	0.073388	0.0863333	1.54065e-111	-0.0129453	1.54945e-110	Ductal-like2	PDAC
Tumor_PDAC	SOX9(+)	0.0318881	0.0451313	4.10912e-34	-0.0132432	1.12125e-33	Ductal-like2	PDAC
Tumor_PDAC	PAX6(+)	0.0524001	0.0656878	2.76162e-126	-0.0132877	3.73881e-125	Ductal-like2	PDAC
Tumor_PDAC	CUX2(+)	0.0971489	0.110622	0.00139023	-0.013473	0.0018397	Ductal-like2	PDAC
Tumor_PDAC	MXI1(+)	0.241895	0.255706	2.7769e-45	-0.013811	9.6779e-45	Ductal-like2	PDAC
Tumor_PDAC	GATA4(+)	0.0591635	0.073166	3.5935e-101	-0.0140026	3.01169e-100	Ductal-like2	PDAC
Tumor_PDAC	CEBPD(+)	0.0948356	0.109271	1.44899e-108	-0.0144358	1.34222e-107	Ductal-like2	PDAC
Tumor_PDAC	MNX1(+)	0.00513414	0.0204998	1.3164e-86	-0.0153657	8.581e-86	Ductal-like2	PDAC
Tumor_PDAC	FOXP1(+)	0.130652	0.146812	1.35219e-53	-0.01616	5.34798e-53	Ductal-like2	PDAC
Tumor_PDAC	MITF(+)	0.19718	0.213364	8.3779e-85	-0.0161843	5.26611e-84	Ductal-like2	PDAC
Tumor_PDAC	TEF(+)	0.0212296	0.037578	1.59832e-47	-0.0163484	5.80007e-47	Ductal-like2	PDAC
Tumor_PDAC	TCF12(+)	0.080239	0.0971225	2.60947e-54	-0.0168835	1.05579e-53	Ductal-like2	PDAC
Tumor_PDAC	FOXA1(+)	0.0438505	0.0609817	2.84109e-125	-0.0171312	3.70394e-124	Ductal-like2	PDAC
Tumor_PDAC	PBX3(+)	0.0848846	0.102176	2.48988e-127	-0.017291	3.50575e-126	Ductal-like2	PDAC
Tumor_PDAC	KLF9(+)	0.0488466	0.0674095	3.1185e-128	-0.0185629	4.57381e-127	Ductal-like2	PDAC
Tumor_PDAC	OTX2(+)	0.0445646	0.0635984	5.34416e-21	-0.0190338	1.17571e-20	Ductal-like2	PDAC
Tumor_PDAC	FOXP2(+)	0.057843	0.0773823	1.86338e-150	-0.0195393	3.45215e-149	Ductal-like2	PDAC
Tumor_PDAC	MEIS1(+)	0.0618724	0.0816329	8.4538e-45	-0.0197606	2.91739e-44	Ductal-like2	PDAC
Tumor_PDAC	PAX4(+)	0.0134945	0.0335786	2.67695e-93	-0.0200841	1.92304e-92	Ductal-like2	PDAC
Tumor_PDAC	PPARA(+)	0.231082	0.251546	7.0535e-66	-0.020464	3.59831e-65	Ductal-like2	PDAC
Tumor_PDAC	EGR4(+)	0.0143864	0.0354041	3.2975e-27	-0.0210177	7.89606e-27	Ductal-like2	PDAC
Tumor_PDAC	NR1H4(+)	0.0493967	0.0705409	2.28458e-252	-0.0211442	2.01043e-250	Ductal-like2	PDAC
Tumor_PDAC	LHX2(+)	0.0343567	0.0559014	1.59693e-166	-0.0215447	4.68432e-165	Ductal-like2	PDAC
Tumor_PDAC	EHF(+)	0.141488	0.165217	4.48323e-153	-0.0237286	9.86311e-152	Ductal-like2	PDAC
Tumor_PDAC	HOXD8(+)	0.0174561	0.0429263	1.4984e-89	-0.0254702	1.0143e-88	Ductal-like2	PDAC
Tumor_PDAC	RFX3(+)	0.287877	0.317408	4.87393e-96	-0.0295306	3.8125e-95	Ductal-like2	PDAC
Tumor_PDAC	PDX1(+)	0.00854799	0.0409723	1.01278e-168	-0.0324243	3.2409e-167	Ductal-like2	PDAC
Tumor_PDAC	HNF4G(+)	0.147029	0.180572	2.44399e-72	-0.0335431	1.36553e-71	Ductal-like2	PDAC
Tumor_PDAC	EMX1(+)	0.0669357	0.101957	4.77755e-59	-0.0350211	2.02614e-58	Ductal-like2	PDAC
Tumor_PDAC	NR3C1(+)	0.158571	0.19529	1.34838e-31	-0.0367195	3.46444e-31	Ductal-like2	PDAC
Tumor_PDAC	VAX2(+)	0.038063	0.0885954	2.49178e-218	-0.0505323	1.46185e-216	Ductal-like2	PDAC
Tumor_PDAC	HIF1A(+)	0.095575	0.150536	3.52265e-84	-0.0549606	2.17539e-83	Ductal-like2	PDAC
Tumor_PDAC	GLIS1(+)	0.0383718	0.0951245	5.15335e-63	-0.0567527	2.45132e-62	Ductal-like2	PDAC
Tumor_PDAC	HNF1B(+)	0.146207	0.213704	9.35866e-305	-0.0674962	1.64712e-302	Ductal-like2	PDAC
Tumor_PDAC	MEIS2(+)	0.0749708	0.190853	7.31409e-151	-0.115883	1.43031e-149	Ductal-like2	PDAC
Tumor_PDAC	NFIB(+)	0.179596	0.334095	1.05064e-238	-0.154499	7.39653e-237	Ductal-like2	PDAC
Tumor_PDAC	ONECUT1(+)	0.0752979	0.251284	0	-0.175986	0	Ductal-like2	PDAC
Tumor_PDAC	ONECUT2(+)	0.208119	0.474046	1.25831e-282	-0.265927	1.47641e-280	Ductal-like2	PDAC
Tumor_UCEC	CUX2(+)	0.169392	0.0903365	1.15515e-32	0.079055	8.47111e-32	Secretory Endometrial epithelial cells	UCEC
Tumor_UCEC	HOXB8(+)	0.0841881	0.01222	2.82879e-20	0.0719681	1.10637e-19	Secretory Endometrial epithelial cells	UCEC
Tumor_UCEC	HOXB4(+)	0.13338	0.0684485	4.6828e-22	0.0649315	1.91668e-21	Secretory Endometrial epithelial cells	UCEC
Tumor_UCEC	SREBF1(+)	0.200095	0.14428	3.06949e-70	0.0558153	1.80077e-68	Secretory Endometrial epithelial cells	UCEC
Tumor_UCEC	MSX1(+)	0.0878038	0.0341276	2.69759e-55	0.0536762	6.33033e-54	Secretory Endometrial epithelial cells	UCEC
Tumor_UCEC	HOXB6(+)	0.0835442	0.0306736	5.7319e-38	0.0528706	5.76466e-37	Secretory Endometrial epithelial cells	UCEC
Tumor_UCEC	TFDP1(+)	0.247811	0.198754	9.8796e-61	0.0490569	2.89801e-59	Secretory Endometrial epithelial cells	UCEC
Tumor_UCEC	E2F3(+)	0.455153	0.409206	5.87563e-57	0.0459465	1.4773e-55	Secretory Endometrial epithelial cells	UCEC
Tumor_UCEC	SREBF2(+)	0.407882	0.363827	2.82991e-45	0.0440549	4.33099e-44	Secretory Endometrial epithelial cells	UCEC
Tumor_UCEC	CENPB(+)	0.0488418	0.00669074	2.38401e-24	0.042151	1.07586e-23	Secretory Endometrial epithelial cells	UCEC
Tumor_UCEC	PAX9(+)	0.0450154	0.0061276	1.06938e-09	0.0388878	2.38242e-09	Secretory Endometrial epithelial cells	UCEC
Tumor_UCEC	YY1(+)	0.148109	0.109461	1.91861e-52	0.0386485	4.22093e-51	Secretory Endometrial epithelial cells	UCEC
Tumor_UCEC	EN1(+)	0.106551	0.067935	1.39414e-17	0.0386165	4.95694e-17	Secretory Endometrial epithelial cells	UCEC
Tumor_UCEC	VAX2(+)	0.0992156	0.0695149	0.396517	0.0297007	0.444503	Secretory Endometrial epithelial cells	UCEC
Tumor_UCEC	HOXB5(+)	0.0537824	0.025175	1.89699e-36	0.0286074	1.71216e-35	Secretory Endometrial epithelial cells	UCEC
Tumor_UCEC	HOXB7(+)	0.0482031	0.0199263	4.62284e-25	0.0282768	2.19897e-24	Secretory Endometrial epithelial cells	UCEC
Tumor_UCEC	CTCF(+)	0.185624	0.157745	2.69524e-30	0.0278788	1.72495e-29	Secretory Endometrial epithelial cells	UCEC
Tumor_UCEC	GATA2(+)	0.0648481	0.0384727	6.61536e-26	0.0263754	3.18987e-25	Secretory Endometrial epithelial cells	UCEC
Tumor_UCEC	CEBPB(+)	0.0693116	0.0440809	1.92822e-48	0.0252307	3.23206e-47	Secretory Endometrial epithelial cells	UCEC
Tumor_UCEC	TCF7L1(+)	0.115303	0.0905563	9.28383e-12	0.0247469	2.28525e-11	Secretory Endometrial epithelial cells	UCEC
Tumor_UCEC	NR2C2(+)	0.286569	0.262752	1.19638e-26	0.0238175	6.0161e-26	Secretory Endometrial epithelial cells	UCEC
Tumor_UCEC	JUN(+)	0.146474	0.123813	3.68036e-39	0.0226606	3.92572e-38	Secretory Endometrial epithelial cells	UCEC
Tumor_UCEC	E2F1(+)	0.0927205	0.0702171	1.28628e-42	0.0225034	1.81108e-41	Secretory Endometrial epithelial cells	UCEC
Tumor_UCEC	MAX(+)	0.176082	0.153757	5.89026e-28	0.0223244	3.1898e-27	Secretory Endometrial epithelial cells	UCEC
Tumor_UCEC	GLIS1(+)	0.0449525	0.0233184	0.00126595	0.0216341	0.00199827	Secretory Endometrial epithelial cells	UCEC
Tumor_UCEC	MYC(+)	0.172618	0.151894	1.69478e-27	0.0207237	9.03881e-27	Secretory Endometrial epithelial cells	UCEC
Tumor_UCEC	MAZ(+)	0.0462137	0.0255009	3.89371e-37	0.0207128	3.70429e-36	Secretory Endometrial epithelial cells	UCEC
Tumor_UCEC	E2F6(+)	0.0688359	0.0481807	1.39011e-50	0.0206552	2.71844e-49	Secretory Endometrial epithelial cells	UCEC
Tumor_UCEC	SOX4(+)	0.0675974	0.0470919	8.50183e-84	0.0205055	1.49632e-81	Secretory Endometrial epithelial cells	UCEC
Tumor_UCEC	ESRRA(+)	0.128546	0.108405	2.07941e-24	0.0201418	9.50587e-24	Secretory Endometrial epithelial cells	UCEC
Tumor_UCEC	GRHL2(+)	0.111772	0.0925867	6.1562e-18	0.0191855	2.21121e-17	Secretory Endometrial epithelial cells	UCEC
Tumor_UCEC	ETS2(+)	0.247863	0.229846	4.70299e-18	0.0180175	1.70665e-17	Secretory Endometrial epithelial cells	UCEC
Tumor_UCEC	ZNF135(+)	0.0361486	0.0184207	0.000512373	0.0177279	0.000846739	Secretory Endometrial epithelial cells	UCEC
Tumor_UCEC	CREB1(+)	0.24202	0.224955	2.34532e-16	0.0170651	7.4374e-16	Secretory Endometrial epithelial cells	UCEC
Tumor_UCEC	KLF5(+)	0.170646	0.1542	3.67598e-24	0.0164457	1.6379e-23	Secretory Endometrial epithelial cells	UCEC
Tumor_UCEC	E2F8(+)	0.075829	0.0593929	4.17474e-32	0.0164361	2.88139e-31	Secretory Endometrial epithelial cells	UCEC
Tumor_UCEC	TCF7L2(+)	0.105011	0.0889981	0.00057162	0.0160133	0.000935862	Secretory Endometrial epithelial cells	UCEC
Tumor_UCEC	SOX9(+)	0.0504013	0.0345281	3.37838e-12	0.0158732	8.55533e-12	Secretory Endometrial epithelial cells	UCEC
Tumor_UCEC	JUNB(+)	0.0505393	0.0347892	2.39186e-32	0.0157501	1.71824e-31	Secretory Endometrial epithelial cells	UCEC
Tumor_UCEC	ATF6(+)	0.272738	0.257033	3.26161e-08	0.015705	6.87478e-08	Secretory Endometrial epithelial cells	UCEC
Tumor_UCEC	PRDM1(+)	0.079263	0.0638197	0.0001561	0.0154434	0.000265445	Secretory Endometrial epithelial cells	UCEC
Tumor_UCEC	HOXB9(+)	0.0474495	0.032437	1.30221e-34	0.0150125	1.04177e-33	Secretory Endometrial epithelial cells	UCEC
Tumor_UCEC	E2F2(+)	0.0592454	0.0447185	3.42515e-30	0.0145268	2.15295e-29	Secretory Endometrial epithelial cells	UCEC
Tumor_UCEC	HSF1(+)	0.0597288	0.0457976	1.29567e-34	0.0139312	1.04177e-33	Secretory Endometrial epithelial cells	UCEC
Tumor_UCEC	NFE2L1(+)	0.0268612	0.0130516	8.07654e-14	0.0138096	2.2563e-13	Secretory Endometrial epithelial cells	UCEC
Tumor_UCEC	FOS(+)	0.115581	0.101973	9.43398e-15	0.0136075	2.74443e-14	Secretory Endometrial epithelial cells	UCEC
Tumor_UCEC	ETV3(+)	0.0339109	0.0207449	4.59036e-50	0.013166	8.50425e-49	Secretory Endometrial epithelial cells	UCEC
Tumor_UCEC	FOSL1(+)	0.126248	0.113101	1.9439e-14	0.0131469	5.56302e-14	Secretory Endometrial epithelial cells	UCEC
Tumor_UCEC	E2F7(+)	0.147577	0.134527	9.94399e-14	0.0130501	2.75613e-13	Secretory Endometrial epithelial cells	UCEC
Tumor_UCEC	MAFG(+)	0.0222077	0.00922526	3.22376e-13	0.0129824	8.66232e-13	Secretory Endometrial epithelial cells	UCEC
Tumor_UCEC	RUNX2(+)	0.0297679	0.0172097	1.41164e-17	0.0125582	4.96899e-17	Secretory Endometrial epithelial cells	UCEC
Tumor_UCEC	ELK4(+)	0.197052	0.184815	1.06764e-07	0.0122368	2.22372e-07	Secretory Endometrial epithelial cells	UCEC
Tumor_UCEC	GBX1(+)	0.0255277	0.0134402	3.41356e-05	0.0120875	6.19367e-05	Secretory Endometrial epithelial cells	UCEC
Tumor_UCEC	ARNT(+)	0.0752276	0.0636519	4.51477e-29	0.0115757	2.69356e-28	Secretory Endometrial epithelial cells	UCEC
Tumor_UCEC	TBX3(+)	0.0147436	0.00317166	1.56849e-15	0.011572	4.71887e-15	Secretory Endometrial epithelial cells	UCEC
Tumor_UCEC	JUND(+)	0.0363708	0.0248606	1.27436e-23	0.0115102	5.40452e-23	Secretory Endometrial epithelial cells	UCEC
Tumor_UCEC	ZIC5(+)	0.0297758	0.0188979	0.176106	0.0108779	0.209423	Secretory Endometrial epithelial cells	UCEC
Tumor_UCEC	ATF4(+)	0.0272084	0.0165384	6.3014e-24	0.0106699	2.70499e-23	Secretory Endometrial epithelial cells	UCEC
Tumor_UCEC	ERG(+)	0.0566229	0.0460076	0.242596	0.0106153	0.2837	Secretory Endometrial epithelial cells	UCEC
Tumor_UCEC	NR2F6(+)	0.024937	0.0143232	9.64422e-05	0.0106137	0.00016641	Secretory Endometrial epithelial cells	UCEC
Tumor_UCEC	MEF2D(+)	0.0392063	0.0288803	3.53995e-32	0.010326	2.49213e-31	Secretory Endometrial epithelial cells	UCEC
Tumor_UCEC	MEF2B(+)	0.0281334	0.0179679	4.12017e-08	0.0101654	8.63273e-08	Secretory Endometrial epithelial cells	UCEC
Tumor_UCEC	MYBL2(+)	0.0566367	0.0470983	7.29574e-17	0.00953841	2.33553e-16	Secretory Endometrial epithelial cells	UCEC
Tumor_UCEC	HOXD8(+)	0.0294891	0.0199748	4.59773e-05	0.00951433	8.25715e-05	Secretory Endometrial epithelial cells	UCEC
Tumor_UCEC	E2F4(+)	0.0265152	0.0170882	1.24375e-33	0.00942695	9.51742e-33	Secretory Endometrial epithelial cells	UCEC
Tumor_UCEC	RORB(+)	0.0265451	0.0171982	0.0478556	0.00934693	0.0619308	Secretory Endometrial epithelial cells	UCEC
Tumor_UCEC	ERF(+)	0.0312538	0.0219426	5.44715e-28	0.0093112	2.99593e-27	Secretory Endometrial epithelial cells	UCEC
Tumor_UCEC	GRHL1(+)	0.216783	0.207536	6.1126e-07	0.00924617	1.26567e-06	Secretory Endometrial epithelial cells	UCEC
Tumor_UCEC	THAP11(+)	0.013028	0.00386544	2.08505e-40	0.00916253	2.36754e-39	Secretory Endometrial epithelial cells	UCEC
Tumor_UCEC	SP3(+)	0.0900803	0.0812573	4.41346e-16	0.00882306	1.36275e-15	Secretory Endometrial epithelial cells	UCEC
Tumor_UCEC	RELA(+)	0.022617	0.0138543	3.21775e-31	0.00876266	2.17817e-30	Secretory Endometrial epithelial cells	UCEC
Tumor_UCEC	CEBPG(+)	0.0154904	0.00711101	2.63518e-23	0.00837937	1.10427e-22	Secretory Endometrial epithelial cells	UCEC
Tumor_UCEC	GABPA(+)	0.0593581	0.0510446	1.79795e-15	0.00831351	5.31832e-15	Secretory Endometrial epithelial cells	UCEC
Tumor_UCEC	CREB3(+)	0.0127596	0.00458803	5.99659e-29	0.0081716	3.518e-28	Secretory Endometrial epithelial cells	UCEC
Tumor_UCEC	ZNF384(+)	0.0461669	0.0381036	4.77359e-14	0.00806333	1.3491e-13	Secretory Endometrial epithelial cells	UCEC
Tumor_UCEC	ZNF143(+)	0.0405824	0.0327133	1.70895e-24	0.00786914	7.91512e-24	Secretory Endometrial epithelial cells	UCEC
Tumor_UCEC	PAX1(+)	0.007859	0	0.000569247	0.007859	0.000935862	Secretory Endometrial epithelial cells	UCEC
Tumor_UCEC	NFYA(+)	0.0287373	0.0211969	5.85406e-17	0.00754042	1.92582e-16	Secretory Endometrial epithelial cells	UCEC
Tumor_UCEC	ATF2(+)	0.103207	0.0957006	1.33651e-08	0.00750681	2.85123e-08	Secretory Endometrial epithelial cells	UCEC
Tumor_UCEC	FOXB1(+)	0.0119057	0.00445906	0.0196568	0.0074466	0.0270281	Secretory Endometrial epithelial cells	UCEC
Tumor_UCEC	TEF(+)	0.0266735	0.0193293	0.000124531	0.00734421	0.000213829	Secretory Endometrial epithelial cells	UCEC
Tumor_UCEC	SOX13(+)	0.0155675	0.00828327	0.0489873	0.00728425	0.0631631	Secretory Endometrial epithelial cells	UCEC
Tumor_UCEC	REL(+)	0.0820494	0.0748026	8.71308e-12	0.00724679	2.15986e-11	Secretory Endometrial epithelial cells	UCEC
Tumor_UCEC	ELK3(+)	0.138169	0.130959	0.00255419	0.00721066	0.00389211	Secretory Endometrial epithelial cells	UCEC
Tumor_UCEC	TEAD2(+)	0.0621157	0.0549259	3.98737e-11	0.00718978	9.48347e-11	Secretory Endometrial epithelial cells	UCEC
Tumor_UCEC	IRF3(+)	0.0302621	0.023093	9.7867e-16	0.00716918	2.99558e-15	Secretory Endometrial epithelial cells	UCEC
Tumor_UCEC	EGR1(+)	0.111317	0.104151	1.19327e-05	0.00716591	2.22238e-05	Secretory Endometrial epithelial cells	UCEC
Tumor_UCEC	DLX6(+)	0.0244088	0.0172768	0.0632021	0.007132	0.0791713	Secretory Endometrial epithelial cells	UCEC
Tumor_UCEC	HOXA10(+)	0.0205133	0.0134944	1.48619e-18	0.00701884	5.56529e-18	Secretory Endometrial epithelial cells	UCEC
Tumor_UCEC	FOXC1(+)	0.0345196	0.0276766	0.0495708	0.006843	0.0636822	Secretory Endometrial epithelial cells	UCEC
Tumor_UCEC	THAP1(+)	0.0128331	0.00630143	2.95835e-29	0.00653168	1.79541e-28	Secretory Endometrial epithelial cells	UCEC
Tumor_UCEC	ISX(+)	0.0195896	0.0130602	0.00017601	0.00652937	0.000296438	Secretory Endometrial epithelial cells	UCEC
Tumor_UCEC	HES7(+)	0.0111378	0.00476704	0.0166539	0.00637077	0.0231706	Secretory Endometrial epithelial cells	UCEC
Tumor_UCEC	RXRA(+)	0.0396015	0.033268	8.82758e-15	0.00633347	2.58942e-14	Secretory Endometrial epithelial cells	UCEC
Tumor_UCEC	IRF7(+)	0.0201661	0.0140282	8.48479e-12	0.00613791	2.11819e-11	Secretory Endometrial epithelial cells	UCEC
Tumor_UCEC	KLF13(+)	0.0109067	0.00491947	4.04378e-26	0.00598723	1.97696e-25	Secretory Endometrial epithelial cells	UCEC
Tumor_UCEC	TP53(+)	0.023314	0.0173946	2.809e-17	0.00591934	9.59969e-17	Secretory Endometrial epithelial cells	UCEC
Tumor_UCEC	HLF(+)	0.0100659	0.00447233	1.02351e-10	0.00559356	2.38593e-10	Secretory Endometrial epithelial cells	UCEC
Tumor_UCEC	RXRG(+)	0.00929998	0.00371983	0.00259855	0.00558015	0.00394263	Secretory Endometrial epithelial cells	UCEC
Tumor_UCEC	XBP1(+)	0.116738	0.111231	8.0196e-06	0.00550705	1.52589e-05	Secretory Endometrial epithelial cells	UCEC
Tumor_UCEC	ELF4(+)	0.0326207	0.0271643	4.93916e-13	0.00545633	1.29745e-12	Secretory Endometrial epithelial cells	UCEC
Tumor_UCEC	HINFP(+)	0.00665145	0.00120151	0.00132694	0.00544994	0.0020852	Secretory Endometrial epithelial cells	UCEC
Tumor_UCEC	HOXA13(+)	0.0104876	0.00512854	4.3425e-13	0.00535908	1.158e-12	Secretory Endometrial epithelial cells	UCEC
Tumor_UCEC	ELK1(+)	0.0130549	0.00780057	4.33749e-27	0.0052543	2.24529e-26	Secretory Endometrial epithelial cells	UCEC
Tumor_UCEC	BHLHE40(+)	0.0697792	0.0645298	0.0270237	0.00524937	0.0361687	Secretory Endometrial epithelial cells	UCEC
Tumor_UCEC	SHOX(+)	0.00971028	0.00448314	0.00103988	0.00522714	0.00165628	Secretory Endometrial epithelial cells	UCEC
Tumor_UCEC	HOXB13(+)	0.00713908	0.00206679	0.021478	0.0050723	0.0293033	Secretory Endometrial epithelial cells	UCEC
Tumor_UCEC	TCF3(+)	0.0137466	0.00870915	1.09101e-11	0.00503747	2.64853e-11	Secretory Endometrial epithelial cells	UCEC
Tumor_UCEC	EGR3(+)	0.0152699	0.0102402	0.00629193	0.00502972	0.00918988	Secretory Endometrial epithelial cells	UCEC
Tumor_UCEC	CREB3L4(+)	0.0157066	0.0106777	0.187288	0.00502891	0.221227	Secretory Endometrial epithelial cells	UCEC
Tumor_UCEC	ETV5(+)	0.0351258	0.0301053	3.56481e-06	0.00502057	6.93267e-06	Secretory Endometrial epithelial cells	UCEC
Tumor_UCEC	HSF4(+)	0.0121131	0.00709969	1.16152e-06	0.00501338	2.36332e-06	Secretory Endometrial epithelial cells	UCEC
Tumor_UCEC	SOX2(+)	0.0633813	0.0584462	1.3651e-09	0.00493511	3.02212e-09	Secretory Endometrial epithelial cells	UCEC
Tumor_UCEC	MAFF(+)	0.0467547	0.0418886	0.00123953	0.00486607	0.00196538	Secretory Endometrial epithelial cells	UCEC
Tumor_UCEC	KLF11(+)	0.010633	0.00583835	3.66138e-17	0.00479466	1.23923e-16	Secretory Endometrial epithelial cells	UCEC
Tumor_UCEC	NRF1(+)	0.303205	0.298413	0.0608299	0.00479148	0.0764719	Secretory Endometrial epithelial cells	UCEC
Tumor_UCEC	GCM1(+)	0.0197874	0.0151026	0.000182455	0.00468487	0.000305829	Secretory Endometrial epithelial cells	UCEC
Tumor_UCEC	OSR2(+)	0.00769196	0.00304032	0.0204406	0.00465164	0.0279965	Secretory Endometrial epithelial cells	UCEC
Tumor_UCEC	HOXB2(+)	0.00815669	0.00353457	7.66139e-09	0.00462212	1.6444e-08	Secretory Endometrial epithelial cells	UCEC
Tumor_UCEC	SIX2(+)	0.00760751	0.00303092	0.00186794	0.00457659	0.00288384	Secretory Endometrial epithelial cells	UCEC
Tumor_UCEC	FOXI1(+)	0.0333337	0.0287696	0.0249515	0.0045641	0.033651	Secretory Endometrial epithelial cells	UCEC
Tumor_UCEC	DRGX(+)	0.00719348	0.00268236	0.0041729	0.00451112	0.00622398	Secretory Endometrial epithelial cells	UCEC
Tumor_UCEC	ZNF341(+)	0.0132079	0.00871551	4.57577e-11	0.00449238	1.08099e-10	Secretory Endometrial epithelial cells	UCEC
Tumor_UCEC	POU3F3(+)	0.0192323	0.0148575	0.0061646	0.00437484	0.00904142	Secretory Endometrial epithelial cells	UCEC
Tumor_UCEC	PAX7(+)	0.00781576	0.00346477	0.051223	0.00435099	0.0648579	Secretory Endometrial epithelial cells	UCEC
Tumor_UCEC	HOXA7(+)	0.0184041	0.0141585	1.10365e-11	0.00424567	2.66086e-11	Secretory Endometrial epithelial cells	UCEC
Tumor_UCEC	MYBL1(+)	0.120036	0.115856	0.00295129	0.00417968	0.0044586	Secretory Endometrial epithelial cells	UCEC
Tumor_UCEC	POU3F2(+)	0.00507371	0.000970662	2.86129e-16	0.00410304	8.99264e-16	Secretory Endometrial epithelial cells	UCEC
Tumor_UCEC	IRF9(+)	0.0198504	0.0157921	8.08097e-06	0.0040583	1.5293e-05	Secretory Endometrial epithelial cells	UCEC
Tumor_UCEC	ETV2(+)	0.0120261	0.00813645	1.72339e-05	0.00388965	3.17609e-05	Secretory Endometrial epithelial cells	UCEC
Tumor_UCEC	LMX1B(+)	0.00440749	0.000521356	0.00296913	0.00388613	0.00446639	Secretory Endometrial epithelial cells	UCEC
Tumor_UCEC	NFYB(+)	0.0135568	0.00984819	1.90372e-10	0.00370857	4.40862e-10	Secretory Endometrial epithelial cells	UCEC
Tumor_UCEC	NKX2-3(+)	0.00969351	0.00601058	0.138632	0.00368293	0.167692	Secretory Endometrial epithelial cells	UCEC
Tumor_UCEC	IRF8(+)	0.064002	0.0603421	7.84647e-05	0.00365996	0.000136057	Secretory Endometrial epithelial cells	UCEC
Tumor_UCEC	MYCN(+)	0.020978	0.0174356	2.99336e-10	0.00354241	6.88669e-10	Secretory Endometrial epithelial cells	UCEC
Tumor_UCEC	EGR2(+)	0.014501	0.0109589	1.08404e-11	0.00354208	2.64853e-11	Secretory Endometrial epithelial cells	UCEC
Tumor_UCEC	CLOCK(+)	0.14395	0.140418	0.708498	0.00353182	0.745305	Secretory Endometrial epithelial cells	UCEC
Tumor_UCEC	MNX1(+)	0.00516071	0.00165402	3.32587e-05	0.00350669	6.06583e-05	Secretory Endometrial epithelial cells	UCEC
Tumor_UCEC	SRF(+)	0.0199764	0.0164863	0.000162446	0.00349014	0.000274908	Secretory Endometrial epithelial cells	UCEC
Tumor_UCEC	SP2(+)	0.0159396	0.0124674	1.02401e-12	0.00347223	2.63104e-12	Secretory Endometrial epithelial cells	UCEC
Tumor_UCEC	TP63(+)	0.0656343	0.0622756	0.0128551	0.00335872	0.0180279	Secretory Endometrial epithelial cells	UCEC
Tumor_UCEC	HOXA1(+)	0.0115664	0.00834533	7.02058e-05	0.00322109	0.000122948	Secretory Endometrial epithelial cells	UCEC
Tumor_UCEC	USF2(+)	0.00950949	0.00629677	0.0101299	0.00321272	0.0143779	Secretory Endometrial epithelial cells	UCEC
Tumor_UCEC	SP4(+)	0.02951	0.0263126	3.9896e-05	0.00319741	7.20175e-05	Secretory Endometrial epithelial cells	UCEC
Tumor_UCEC	PPARD(+)	0.00853228	0.00544984	0.0070572	0.00308244	0.0101809	Secretory Endometrial epithelial cells	UCEC
Tumor_UCEC	RARA(+)	0.0196933	0.0167338	6.01827e-06	0.00295948	1.15761e-05	Secretory Endometrial epithelial cells	UCEC
Tumor_UCEC	KLF10(+)	0.0269287	0.0239979	0.0123384	0.00293078	0.0173724	Secretory Endometrial epithelial cells	UCEC
Tumor_UCEC	TP73(+)	0.0306458	0.0277259	0.0501353	0.00291993	0.0639407	Secretory Endometrial epithelial cells	UCEC
Tumor_UCEC	RXRB(+)	0.010506	0.00767485	5.61208e-05	0.00283113	9.9269e-05	Secretory Endometrial epithelial cells	UCEC
Tumor_UCEC	KLF16(+)	0.0186798	0.0159623	0.000669288	0.00271748	0.00108069	Secretory Endometrial epithelial cells	UCEC
Tumor_UCEC	MAFK(+)	0.033764	0.0311105	0.122226	0.0026535	0.149908	Secretory Endometrial epithelial cells	UCEC
Tumor_UCEC	LHX9(+)	0.0114689	0.00882805	0.635591	0.00264087	0.677964	Secretory Endometrial epithelial cells	UCEC
Tumor_UCEC	ZNF274(+)	0.0423841	0.0397585	0.00676029	0.00262563	0.00979269	Secretory Endometrial epithelial cells	UCEC
Tumor_UCEC	HOXD13(+)	0.00399212	0.00145467	0.0121702	0.00253745	0.0172044	Secretory Endometrial epithelial cells	UCEC
Tumor_UCEC	FOXA3(+)	0.012825	0.0104409	0.0138688	0.00238413	0.0193722	Secretory Endometrial epithelial cells	UCEC
Tumor_UCEC	NKX6-2(+)	0.0440394	0.0417335	0.0100724	0.0023059	0.0143542	Secretory Endometrial epithelial cells	UCEC
Tumor_UCEC	NR1D1(+)	0.00638792	0.00413227	2.80925e-06	0.00225565	5.55538e-06	Secretory Endometrial epithelial cells	UCEC
Tumor_UCEC	TLX2(+)	0.00549976	0.00325633	0.126794	0.00224343	0.154434	Secretory Endometrial epithelial cells	UCEC
Tumor_UCEC	HOXC10(+)	0.00772959	0.0055087	0.00100937	0.00222089	0.00161499	Secretory Endometrial epithelial cells	UCEC
Tumor_UCEC	PITX3(+)	0.0102936	0.00809573	0.0274873	0.00219783	0.0366497	Secretory Endometrial epithelial cells	UCEC
Tumor_UCEC	POU3F4(+)	0.00305986	0.000888054	0.00475686	0.0021718	0.00706503	Secretory Endometrial epithelial cells	UCEC
Tumor_UCEC	SP8(+)	0.00262451	0.000456584	0.0037793	0.00216793	0.00566091	Secretory Endometrial epithelial cells	UCEC
Tumor_UCEC	ZBTB7B(+)	0.0231565	0.0210566	0.000859508	0.00209982	0.00138149	Secretory Endometrial epithelial cells	UCEC
Tumor_UCEC	REST(+)	0.0718601	0.0697922	0.110922	0.00206795	0.136998	Secretory Endometrial epithelial cells	UCEC
Tumor_UCEC	HES5(+)	0.00272191	0.000774205	0.00169127	0.0019477	0.00263419	Secretory Endometrial epithelial cells	UCEC
Tumor_UCEC	HOXA5(+)	0.00625931	0.00436796	0.0256741	0.00189135	0.0344934	Secretory Endometrial epithelial cells	UCEC
Tumor_UCEC	MLX(+)	0.00826046	0.00637022	0.0063861	0.00189024	0.00928887	Secretory Endometrial epithelial cells	UCEC
Tumor_UCEC	ZBTB7A(+)	0.0216895	0.0198632	0.024143	0.00182633	0.0326859	Secretory Endometrial epithelial cells	UCEC
Tumor_UCEC	NR1I2(+)	0.0284972	0.0267632	0.0193746	0.001734	0.0267446	Secretory Endometrial epithelial cells	UCEC
Tumor_UCEC	ETV4(+)	0.0442648	0.0425953	0.0506797	0.00166956	0.0644017	Secretory Endometrial epithelial cells	UCEC
Tumor_UCEC	RFX1(+)	0.0238628	0.0222162	0.331496	0.00164655	0.382579	Secretory Endometrial epithelial cells	UCEC
Tumor_UCEC	SPDEF(+)	0.0483765	0.0467383	0.0182409	0.00163824	0.0252788	Secretory Endometrial epithelial cells	UCEC
Tumor_UCEC	GATA1(+)	0.014247	0.0126108	0.0216548	0.00163623	0.0294304	Secretory Endometrial epithelial cells	UCEC
Tumor_UCEC	CDX1(+)	0.0183146	0.0166835	0.0699211	0.00163105	0.0872775	Secretory Endometrial epithelial cells	UCEC
Tumor_UCEC	ZBTB12(+)	0.00151861	0	0.0500913	0.00151861	0.0639407	Secretory Endometrial epithelial cells	UCEC
Tumor_UCEC	POU6F1(+)	0.00251375	0.00104915	0.470474	0.0014646	0.517522	Secretory Endometrial epithelial cells	UCEC
Tumor_UCEC	ZBTB14(+)	0.00324971	0.00179429	0.271582	0.00145542	0.314463	Secretory Endometrial epithelial cells	UCEC
Tumor_UCEC	NFIL3(+)	0.0669541	0.0655182	0.946308	0.0014359	0.956474	Secretory Endometrial epithelial cells	UCEC
Tumor_UCEC	EN2(+)	0.00142121	0	0.00948551	0.00142121	0.0135728	Secretory Endometrial epithelial cells	UCEC
Tumor_UCEC	MSX2(+)	0.00131724	0	0.110623	0.00131724	0.136998	Secretory Endometrial epithelial cells	UCEC
Tumor_UCEC	HES6(+)	0.00270394	0.00141689	0.975432	0.00128705	0.981006	Secretory Endometrial epithelial cells	UCEC
Tumor_UCEC	POU2F3(+)	0.0360517	0.0347661	0.436457	0.00128561	0.484646	Secretory Endometrial epithelial cells	UCEC
Tumor_UCEC	NKX6-1(+)	0.0018857	0.0006321	0.137676	0.0012536	0.16711	Secretory Endometrial epithelial cells	UCEC
Tumor_UCEC	GSC(+)	0.00238627	0.00126101	0.0332234	0.00112526	0.0439649	Secretory Endometrial epithelial cells	UCEC
Tumor_UCEC	RFX5(+)	0.00501177	0.00391338	0.203151	0.0010984	0.239161	Secretory Endometrial epithelial cells	UCEC
Tumor_UCEC	ZBTB26(+)	0.0048813	0.00382108	0.336196	0.00106021	0.386735	Secretory Endometrial epithelial cells	UCEC
Tumor_UCEC	TFE3(+)	0.00099711	0	0.478183	0.00099711	0.524362	Secretory Endometrial epithelial cells	UCEC
Tumor_UCEC	CEBPA(+)	0.00190063	0.000968643	0.124626	0.000931991	0.15232	Secretory Endometrial epithelial cells	UCEC
Tumor_UCEC	TFAP4(+)	0.0027508	0.00183458	0.583615	0.000916218	0.6321	Secretory Endometrial epithelial cells	UCEC
Tumor_UCEC	TBX4(+)	0.00213689	0.0014879	0.890076	0.000648993	0.910775	Secretory Endometrial epithelial cells	UCEC
Tumor_UCEC	ATF3(+)	0.127479	0.126894	0.0544425	0.00058496	0.0686874	Secretory Endometrial epithelial cells	UCEC
Tumor_UCEC	ZNF740(+)	0.00325188	0.00266851	0.710367	0.000583365	0.745305	Secretory Endometrial epithelial cells	UCEC
Tumor_UCEC	FOXD1(+)	0.000719456	0.000146193	0.585455	0.000573263	0.632148	Secretory Endometrial epithelial cells	UCEC
Tumor_UCEC	NFIC(+)	0.0954023	0.0948363	0.505356	0.000565985	0.550728	Secretory Endometrial epithelial cells	UCEC
Tumor_UCEC	NR1I3(+)	0.000539017	0	0.617071	0.000539017	0.662222	Secretory Endometrial epithelial cells	UCEC
Tumor_UCEC	CDX2(+)	0.0259661	0.0254586	0.872138	0.000507488	0.895022	Secretory Endometrial epithelial cells	UCEC
Tumor_UCEC	BACH2(+)	0.043062	0.042656	0.665086	0.000406005	0.705151	Secretory Endometrial epithelial cells	UCEC
Tumor_UCEC	SOX8(+)	0.0402434	0.0399168	0.747332	0.000326563	0.778286	Secretory Endometrial epithelial cells	UCEC
Tumor_UCEC	EOMES(+)	0.00166691	0.00134381	0.341331	0.0003231	0.391364	Secretory Endometrial epithelial cells	UCEC
Tumor_UCEC	MEIS3(+)	0.012159	0.0118376	0.263632	0.000321405	0.306265	Secretory Endometrial epithelial cells	UCEC
Tumor_UCEC	HOXD4(+)	0.00197159	0.00171802	0.817394	0.00025357	0.846243	Secretory Endometrial epithelial cells	UCEC
Tumor_UCEC	ZNF354C(+)	0.00210995	0.00186993	0.945766	0.000240018	0.956474	Secretory Endometrial epithelial cells	UCEC
Tumor_UCEC	TFAP2C(+)	0.0597512	0.05952	0.894151	0.000231151	0.912293	Secretory Endometrial epithelial cells	UCEC
Tumor_UCEC	TFAP2E(+)	0.000687198	0.000467786	0.389472	0.000219412	0.439404	Secretory Endometrial epithelial cells	UCEC
Tumor_UCEC	TBR1(+)	0.000762115	0.000553088	0.630808	0.000209028	0.674907	Secretory Endometrial epithelial cells	UCEC
Tumor_UCEC	MAFA(+)	0.0208035	0.0206246	0.82853	0.000178978	0.855257	Secretory Endometrial epithelial cells	UCEC
Tumor_UCEC	TAL1(+)	0.00259624	0.00248239	0.711427	0.000113852	0.745305	Secretory Endometrial epithelial cells	UCEC
Tumor_UCEC	RORC(+)	0.00103877	0.000943497	0.906246	9.5276e-05	0.921961	Secretory Endometrial epithelial cells	UCEC
Tumor_UCEC	HOXC11(+)	0.00162748	0.00161927	0.675679	8.21352e-06	0.714231	Secretory Endometrial epithelial cells	UCEC
Tumor_UCEC	HOXA9(+)	0.0238209	0.0238265	0.590719	-5.62102e-06	0.635881	Secretory Endometrial epithelial cells	UCEC
Tumor_UCEC	CUX1(+)	0.359016	0.359054	0.724771	-3.783e-05	0.757031	Secretory Endometrial epithelial cells	UCEC
Tumor_UCEC	KLF4(+)	0.0766696	0.076747	0.175625	-7.74283e-05	0.209423	Secretory Endometrial epithelial cells	UCEC
Tumor_UCEC	NHLH1(+)	0.000474508	0.000555281	0.362116	-8.0774e-05	0.409855	Secretory Endometrial epithelial cells	UCEC
Tumor_UCEC	MSC(+)	0.00293792	0.00302865	0.991039	-9.07305e-05	0.993862	Secretory Endometrial epithelial cells	UCEC
Tumor_UCEC	MYB(+)	0.108384	0.10849	0.852036	-0.000106145	0.87695	Secretory Endometrial epithelial cells	UCEC
Tumor_UCEC	TBX5(+)	0.00103599	0.00117951	0.762435	-0.000143519	0.791673	Secretory Endometrial epithelial cells	UCEC
Tumor_UCEC	POU4F1(+)	6.17034e-05	0.000466941	0.417123	-0.000405238	0.466119	Secretory Endometrial epithelial cells	UCEC
Tumor_UCEC	STAT2(+)	0.0914653	0.0918722	0.110101	-0.000406813	0.136946	Secretory Endometrial epithelial cells	UCEC
Tumor_UCEC	HOXC8(+)	0.000521147	0.000963712	0.430137	-0.000442565	0.47914	Secretory Endometrial epithelial cells	UCEC
Tumor_UCEC	IRF5(+)	0.0050792	0.00555048	0.356732	-0.000471278	0.405063	Secretory Endometrial epithelial cells	UCEC
Tumor_UCEC	VAX1(+)	0.00125348	0.0017278	0.999632	-0.000474321	0.999632	Secretory Endometrial epithelial cells	UCEC
Tumor_UCEC	FOXA2(+)	0.0347781	0.0352581	0.39605	-0.000480006	0.444503	Secretory Endometrial epithelial cells	UCEC
Tumor_UCEC	SOX21(+)	0.0164147	0.0170995	0.0422897	-0.000684797	0.0549298	Secretory Endometrial epithelial cells	UCEC
Tumor_UCEC	STAT1(+)	0.212428	0.213146	0.17218	-0.000717292	0.206147	Secretory Endometrial epithelial cells	UCEC
Tumor_UCEC	USF1(+)	0.00979932	0.0107115	0.514226	-0.000912221	0.558665	Secretory Endometrial epithelial cells	UCEC
Tumor_UCEC	NEUROD2(+)	0.00982508	0.0107979	0.0392874	-0.000972804	0.0514096	Secretory Endometrial epithelial cells	UCEC
Tumor_UCEC	RREB1(+)	0.132768	0.133753	0.469373	-0.000984444	0.517522	Secretory Endometrial epithelial cells	UCEC
Tumor_UCEC	ZSCAN4(+)	0.00600981	0.00705872	0.948322	-0.00104891	0.956474	Secretory Endometrial epithelial cells	UCEC
Tumor_UCEC	TBX6(+)	0.00315759	0.00428852	0.49735	-0.00113093	0.543687	Secretory Endometrial epithelial cells	UCEC
Tumor_UCEC	TWIST1(+)	0.0328875	0.0340883	0.0384053	-0.00120078	0.0504428	Secretory Endometrial epithelial cells	UCEC
Tumor_UCEC	TLX1(+)	0.00191831	0.00314124	0.662639	-0.00122293	0.70468	Secretory Endometrial epithelial cells	UCEC
Tumor_UCEC	SP1(+)	0.0958053	0.0970951	0.354903	-0.00128982	0.405063	Secretory Endometrial epithelial cells	UCEC
Tumor_UCEC	HNF4A(+)	0.109191	0.110514	0.24403	-0.00132343	0.284433	Secretory Endometrial epithelial cells	UCEC
Tumor_UCEC	TBX21(+)	0.000662113	0.00203025	0.00163399	-0.00136814	0.00255629	Secretory Endometrial epithelial cells	UCEC
Tumor_UCEC	OTX1(+)	0.00446957	0.00584589	0.456603	-0.00137632	0.505422	Secretory Endometrial epithelial cells	UCEC
Tumor_UCEC	KLF15(+)	0.0207375	0.0225292	7.56594e-05	-0.00179175	0.000131842	Secretory Endometrial epithelial cells	UCEC
Tumor_UCEC	TFAP2B(+)	0.115849	0.117696	0.211697	-0.00184778	0.248391	Secretory Endometrial epithelial cells	UCEC
Tumor_UCEC	GLIS2(+)	0.00195944	0.00403382	0.355991	-0.00207438	0.405063	Secretory Endometrial epithelial cells	UCEC
Tumor_UCEC	NR2F2(+)	0.0168547	0.0190755	0.117506	-0.00222073	0.144622	Secretory Endometrial epithelial cells	UCEC
Tumor_UCEC	NFKB2(+)	0.0389006	0.0411827	0.000145851	-0.00228206	0.000249222	Secretory Endometrial epithelial cells	UCEC
Tumor_UCEC	SOX18(+)	0.0101773	0.0125432	0.182388	-0.00236585	0.216164	Secretory Endometrial epithelial cells	UCEC
Tumor_UCEC	ETS1(+)	0.215127	0.217502	0.0299796	-0.00237409	0.0398219	Secretory Endometrial epithelial cells	UCEC
Tumor_UCEC	FOSB(+)	0.0859023	0.0883306	0.000224008	-0.0024283	0.000371937	Secretory Endometrial epithelial cells	UCEC
Tumor_UCEC	CEBPD(+)	0.10172	0.104227	0.00863993	-0.00250738	0.0124133	Secretory Endometrial epithelial cells	UCEC
Tumor_UCEC	KLF2(+)	0.0221193	0.0247316	0.00481438	-0.00261233	0.00712043	Secretory Endometrial epithelial cells	UCEC
Tumor_UCEC	SPI1(+)	0.0215886	0.0243519	9.01595e-07	-0.00276333	1.84897e-06	Secretory Endometrial epithelial cells	UCEC
Tumor_UCEC	BATF(+)	0.0299035	0.0327499	1.66146e-06	-0.00284637	3.34191e-06	Secretory Endometrial epithelial cells	UCEC
Tumor_UCEC	GATA4(+)	0.0564104	0.059272	0.000604745	-0.00286157	0.00098551	Secretory Endometrial epithelial cells	UCEC
Tumor_UCEC	HOXD10(+)	0.0246748	0.0279333	0.149072	-0.00325854	0.17909	Secretory Endometrial epithelial cells	UCEC
Tumor_UCEC	FOXD2(+)	0.00707449	0.0106149	0.00202231	-0.00354041	0.00310852	Secretory Endometrial epithelial cells	UCEC
Tumor_UCEC	LMX1A(+)	0.0155184	0.0191192	0.0407558	-0.00360086	0.0531335	Secretory Endometrial epithelial cells	UCEC
Tumor_UCEC	TFEB(+)	0.0529119	0.0566843	5.08491e-06	-0.00377235	9.83455e-06	Secretory Endometrial epithelial cells	UCEC
Tumor_UCEC	CREM(+)	0.0493528	0.0531843	9.03475e-07	-0.00383157	1.84897e-06	Secretory Endometrial epithelial cells	UCEC
Tumor_UCEC	IRF4(+)	0.0797338	0.0836356	0.000201321	-0.00390181	0.000335853	Secretory Endometrial epithelial cells	UCEC
Tumor_UCEC	HOXD9(+)	0.00450958	0.00852396	1.48558e-05	-0.00401438	2.75223e-05	Secretory Endometrial epithelial cells	UCEC
Tumor_UCEC	IRF1(+)	0.0981242	0.102527	1.07961e-05	-0.00440301	2.0214e-05	Secretory Endometrial epithelial cells	UCEC
Tumor_UCEC	VDR(+)	0.0376987	0.0421229	5.48474e-10	-0.00442423	1.2297e-09	Secretory Endometrial epithelial cells	UCEC
Tumor_UCEC	TBX15(+)	0.0571294	0.0616644	0.00485783	-0.00453502	0.00715462	Secretory Endometrial epithelial cells	UCEC
Tumor_UCEC	RARG(+)	0.0360714	0.0406491	1.59245e-13	-0.00457769	4.34529e-13	Secretory Endometrial epithelial cells	UCEC
Tumor_UCEC	FOXA1(+)	0.0580984	0.0630197	4.81261e-05	-0.00492129	8.59918e-05	Secretory Endometrial epithelial cells	UCEC
Tumor_UCEC	FOXN3(+)	0.102739	0.107719	1.2358e-06	-0.00497949	2.50001e-06	Secretory Endometrial epithelial cells	UCEC
Tumor_UCEC	NR1H2(+)	0.0135796	0.0187213	3.32428e-16	-0.00514173	1.03553e-15	Secretory Endometrial epithelial cells	UCEC
Tumor_UCEC	NEUROD1(+)	0.0305914	0.0357448	2.75966e-05	-0.00515339	5.05938e-05	Secretory Endometrial epithelial cells	UCEC
Tumor_UCEC	RUNX3(+)	0.025373	0.030782	2.89876e-20	-0.00540902	1.12128e-19	Secretory Endometrial epithelial cells	UCEC
Tumor_UCEC	MLXIPL(+)	0.0723066	0.0777857	4.79966e-10	-0.00547903	1.083e-09	Secretory Endometrial epithelial cells	UCEC
Tumor_UCEC	KLF3(+)	0.133229	0.138812	1.83279e-06	-0.00558344	3.66558e-06	Secretory Endometrial epithelial cells	UCEC
Tumor_UCEC	ELF3(+)	0.166243	0.171886	9.49033e-06	-0.00564314	1.78642e-05	Secretory Endometrial epithelial cells	UCEC
Tumor_UCEC	SOX10(+)	0.132214	0.137942	2.40277e-06	-0.00572779	4.77839e-06	Secretory Endometrial epithelial cells	UCEC
Tumor_UCEC	HNF1A(+)	0.0228637	0.0286224	7.3563e-27	-0.00575876	3.75278e-26	Secretory Endometrial epithelial cells	UCEC
Tumor_UCEC	IRF2(+)	0.0822781	0.088264	3.97066e-10	-0.00598591	9.01723e-10	Secretory Endometrial epithelial cells	UCEC
Tumor_UCEC	CREB3L1(+)	0.0742185	0.0802586	1.46588e-13	-0.0060401	4.03116e-13	Secretory Endometrial epithelial cells	UCEC
Tumor_UCEC	MAF(+)	0.0247426	0.0308699	2.41803e-18	-0.00612725	8.95943e-18	Secretory Endometrial epithelial cells	UCEC
Tumor_UCEC	TCF7(+)	0.00658157	0.0129683	2.54843e-08	-0.00638668	5.40391e-08	Secretory Endometrial epithelial cells	UCEC
Tumor_UCEC	HOXC9(+)	0.000972142	0.00750045	4.70826e-11	-0.0065283	1.10487e-10	Secretory Endometrial epithelial cells	UCEC
Tumor_UCEC	HOXD11(+)	0.000842423	0.0074051	7.29854e-17	-0.00656268	2.33553e-16	Secretory Endometrial epithelial cells	UCEC
Tumor_UCEC	ASCL1(+)	0.0307481	0.0375467	1.79636e-11	-0.00679853	4.30148e-11	Secretory Endometrial epithelial cells	UCEC
Tumor_UCEC	HOXA6(+)	0.00972106	0.0165838	4.79083e-14	-0.0068627	1.3491e-13	Secretory Endometrial epithelial cells	UCEC
Tumor_UCEC	PAX4(+)	0.0163902	0.0234315	3.14712e-06	-0.0070413	6.15436e-06	Secretory Endometrial epithelial cells	UCEC
Tumor_UCEC	FOXC2(+)	0.0079567	0.0151647	3.41807e-10	-0.007208	7.81273e-10	Secretory Endometrial epithelial cells	UCEC
Tumor_UCEC	PPARG(+)	0.0801994	0.087436	2.22426e-13	-0.00723656	6.02261e-13	Secretory Endometrial epithelial cells	UCEC
Tumor_UCEC	ELF1(+)	0.452623	0.460234	0.00214518	-0.00761036	0.00328306	Secretory Endometrial epithelial cells	UCEC
Tumor_UCEC	IKZF1(+)	0.170418	0.178082	7.40548e-09	-0.00766396	1.59922e-08	Secretory Endometrial epithelial cells	UCEC
Tumor_UCEC	GMEB2(+)	0.0598079	0.0675284	0.0374668	-0.0077205	0.0493945	Secretory Endometrial epithelial cells	UCEC
Tumor_UCEC	JDP2(+)	0.0325207	0.0403014	1.79343e-21	-0.00778077	7.17371e-21	Secretory Endometrial epithelial cells	UCEC
Tumor_UCEC	PAX5(+)	0.105364	0.113652	6.01861e-17	-0.00828761	1.96162e-16	Secretory Endometrial epithelial cells	UCEC
Tumor_UCEC	KLF9(+)	0.0500155	0.0585178	5.49718e-13	-0.00850227	1.43334e-12	Secretory Endometrial epithelial cells	UCEC
Tumor_UCEC	ONECUT2(+)	0.0602419	0.0689049	0.00174324	-0.00866308	0.00270318	Secretory Endometrial epithelial cells	UCEC
Tumor_UCEC	NFKB1(+)	0.0768771	0.0858361	2.09028e-17	-0.00895905	7.21351e-17	Secretory Endometrial epithelial cells	UCEC
Tumor_UCEC	MEOX1(+)	0.0289689	0.037931	1.19462e-12	-0.00896211	3.04714e-12	Secretory Endometrial epithelial cells	UCEC
Tumor_UCEC	SOX14(+)	0.00670428	0.0168397	0.000618635	-0.0101354	0.0010035	Secretory Endometrial epithelial cells	UCEC
Tumor_UCEC	SCRT1(+)	0.020514	0.0310337	7.39748e-06	-0.0105198	1.41517e-05	Secretory Endometrial epithelial cells	UCEC
Tumor_UCEC	PBX3(+)	0.0843896	0.0950064	2.74686e-18	-0.0106168	1.00718e-17	Secretory Endometrial epithelial cells	UCEC
Tumor_UCEC	ATOH1(+)	0.017772	0.0284005	8.50593e-21	-0.0106285	3.36414e-20	Secretory Endometrial epithelial cells	UCEC
Tumor_UCEC	RELB(+)	0.117808	0.12862	4.72148e-13	-0.0108116	1.2496e-12	Secretory Endometrial epithelial cells	UCEC
Tumor_UCEC	BHLHE22(+)	0.0101598	0.0211809	1.66477e-09	-0.0110211	3.66249e-09	Secretory Endometrial epithelial cells	UCEC
Tumor_UCEC	EHF(+)	0.130737	0.141768	1.43048e-14	-0.0110306	4.12729e-14	Secretory Endometrial epithelial cells	UCEC
Tumor_UCEC	SPIB(+)	0.0890005	0.100394	2.7516e-37	-0.0113934	2.69046e-36	Secretory Endometrial epithelial cells	UCEC
Tumor_UCEC	DLX5(+)	0.0186178	0.03011	3.03294e-06	-0.0114922	5.96422e-06	Secretory Endometrial epithelial cells	UCEC
Tumor_UCEC	PAX6(+)	0.0574635	0.0693253	5.49517e-33	-0.0118618	4.11553e-32	Secretory Endometrial epithelial cells	UCEC
Tumor_UCEC	NFATC2(+)	0.0388837	0.0507714	1.60815e-26	-0.0118877	7.97281e-26	Secretory Endometrial epithelial cells	UCEC
Tumor_UCEC	HOXA2(+)	0.0175351	0.0296233	1.30599e-28	-0.0120882	7.41465e-28	Secretory Endometrial epithelial cells	UCEC
Tumor_UCEC	KLF6(+)	0.166893	0.179024	4.82102e-17	-0.0121305	1.61619e-16	Secretory Endometrial epithelial cells	UCEC
Tumor_UCEC	PPARA(+)	0.201829	0.214523	1.05996e-15	-0.0126941	3.21644e-15	Secretory Endometrial epithelial cells	UCEC
Tumor_UCEC	FOXP2(+)	0.0620118	0.0753575	3.82743e-24	-0.0133458	1.68407e-23	Secretory Endometrial epithelial cells	UCEC
Tumor_UCEC	PDX1(+)	0.00829067	0.0228294	6.04794e-30	-0.0145387	3.73487e-29	Secretory Endometrial epithelial cells	UCEC
Tumor_UCEC	MXI1(+)	0.233886	0.248511	1.57198e-17	-0.0146255	5.47858e-17	Secretory Endometrial epithelial cells	UCEC
Tumor_UCEC	FOXL1(+)	0.0163587	0.0311053	5.64144e-17	-0.0147466	1.87339e-16	Secretory Endometrial epithelial cells	UCEC
Tumor_UCEC	LEF1(+)	0.0885682	0.10361	3.0176e-27	-0.0150419	1.58536e-26	Secretory Endometrial epithelial cells	UCEC
Tumor_UCEC	NFE2(+)	0.0158255	0.0309411	5.7023e-50	-0.0151156	1.00361e-48	Secretory Endometrial epithelial cells	UCEC
Tumor_UCEC	POU2F2(+)	0.0597747	0.0756003	5.26378e-05	-0.0158256	9.35782e-05	Secretory Endometrial epithelial cells	UCEC
Tumor_UCEC	TFEC(+)	0.0488311	0.0648227	8.48435e-66	-0.0159916	3.31832e-64	Secretory Endometrial epithelial cells	UCEC
Tumor_UCEC	GATA3(+)	0.0517466	0.0679374	1.69185e-15	-0.0161909	5.04686e-15	Secretory Endometrial epithelial cells	UCEC
Tumor_UCEC	GLI2(+)	0.0422469	0.0586606	3.98244e-09	-0.0164137	8.6532e-09	Secretory Endometrial epithelial cells	UCEC
Tumor_UCEC	ATF7(+)	0.094815	0.111343	0.144768	-0.0165282	0.174515	Secretory Endometrial epithelial cells	UCEC
Tumor_UCEC	ETV6(+)	0.205284	0.221889	2.26145e-19	-0.0166048	8.55948e-19	Secretory Endometrial epithelial cells	UCEC
Tumor_UCEC	NR1H4(+)	0.045367	0.0621359	2.80207e-72	-0.0167689	1.97266e-70	Secretory Endometrial epithelial cells	UCEC
Tumor_UCEC	EMX1(+)	0.062593	0.0798705	3.45299e-09	-0.0172775	7.54939e-09	Secretory Endometrial epithelial cells	UCEC
Tumor_UCEC	RFX4(+)	0.0348722	0.0521539	4.48035e-43	-0.0172817	6.57118e-42	Secretory Endometrial epithelial cells	UCEC
Tumor_UCEC	FLI1(+)	0.165826	0.183116	1.31972e-36	-0.01729	1.22248e-35	Secretory Endometrial epithelial cells	UCEC
Tumor_UCEC	ELF2(+)	0.0967205	0.114068	2.61776e-39	-0.0173477	2.87954e-38	Secretory Endometrial epithelial cells	UCEC
Tumor_UCEC	EGR4(+)	0.0330582	0.0507933	5.96823e-05	-0.0177351	0.000105041	Secretory Endometrial epithelial cells	UCEC
Tumor_UCEC	BCL6(+)	0.0653766	0.0835936	1.5908e-41	-0.018217	1.93091e-40	Secretory Endometrial epithelial cells	UCEC
Tumor_UCEC	STAT3(+)	0.0814396	0.100142	6.03272e-34	-0.018702	4.71893e-33	Secretory Endometrial epithelial cells	UCEC
Tumor_UCEC	SPIC(+)	0.029657	0.0485106	3.62239e-42	-0.0188536	4.55386e-41	Secretory Endometrial epithelial cells	UCEC
Tumor_UCEC	FOSL2(+)	0.126183	0.14568	2.2503e-30	-0.0194972	1.46686e-29	Secretory Endometrial epithelial cells	UCEC
Tumor_UCEC	CTCFL(+)	0.0536606	0.0733735	5.06584e-24	-0.0197129	2.20145e-23	Secretory Endometrial epithelial cells	UCEC
Tumor_UCEC	ESRRB(+)	0.073393	0.0934551	6.94315e-70	-0.0200621	3.27627e-68	Secretory Endometrial epithelial cells	UCEC
Tumor_UCEC	OTX2(+)	0.0208669	0.0432537	7.69444e-13	-0.0223868	1.9915e-12	Secretory Endometrial epithelial cells	UCEC
Tumor_UCEC	MITF(+)	0.203051	0.22594	5.37832e-47	-0.0228885	8.60531e-46	Secretory Endometrial epithelial cells	UCEC
Tumor_UCEC	ONECUT1(+)	0.0621472	0.0852443	1.29553e-21	-0.0230971	5.24168e-21	Secretory Endometrial epithelial cells	UCEC
Tumor_UCEC	ZEB1(+)	0.160561	0.183863	2.50828e-35	-0.0233023	2.20729e-34	Secretory Endometrial epithelial cells	UCEC
Tumor_UCEC	HNF4G(+)	0.0767359	0.100343	1.53228e-62	-0.0236073	4.90329e-61	Secretory Endometrial epithelial cells	UCEC
Tumor_UCEC	RFX2(+)	0.193464	0.218101	3.33685e-41	-0.0246376	3.91524e-40	Secretory Endometrial epithelial cells	UCEC
Tumor_UCEC	LHX2(+)	0.0465517	0.0716819	3.6781e-52	-0.0251302	7.61583e-51	Secretory Endometrial epithelial cells	UCEC
Tumor_UCEC	HNF1B(+)	0.135263	0.1647	7.44607e-70	-0.029437	3.27627e-68	Secretory Endometrial epithelial cells	UCEC
Tumor_UCEC	FOXO3(+)	0.122191	0.15258	1.39045e-58	-0.0303892	3.76491e-57	Secretory Endometrial epithelial cells	UCEC
Tumor_UCEC	TCF12(+)	0.0784737	0.110733	4.721e-38	-0.0322596	4.88762e-37	Secretory Endometrial epithelial cells	UCEC
Tumor_UCEC	PHOX2A(+)	0.00132519	0.0337745	7.72726e-23	-0.0324493	3.2e-22	Secretory Endometrial epithelial cells	UCEC
Tumor_UCEC	FOXP1(+)	0.120542	0.153645	1.40202e-63	-0.033103	4.93512e-62	Secretory Endometrial epithelial cells	UCEC
Tumor_UCEC	RFX3(+)	0.35829	0.393347	1.32781e-28	-0.035057	7.41889e-28	Secretory Endometrial epithelial cells	UCEC
Tumor_UCEC	TCF21(+)	0.0744848	0.110158	1.96604e-42	-0.0356735	2.56313e-41	Secretory Endometrial epithelial cells	UCEC
Tumor_UCEC	MEF2A(+)	0.133342	0.170329	8.08387e-12	-0.0369868	2.03252e-11	Secretory Endometrial epithelial cells	UCEC
Tumor_UCEC	GATA6(+)	0.051031	0.0974846	1.60305e-99	-0.0464536	5.64273e-97	Secretory Endometrial epithelial cells	UCEC
Tumor_UCEC	PKNOX2(+)	0.0607531	0.108149	1.66734e-24	-0.0473956	7.82539e-24	Secretory Endometrial epithelial cells	UCEC
Tumor_UCEC	MEIS2(+)	0.0832096	0.133497	4.92517e-20	-0.050287	1.88441e-19	Secretory Endometrial epithelial cells	UCEC
Tumor_UCEC	MEIS1(+)	0.115061	0.16802	1.50506e-42	-0.0529592	2.03763e-41	Secretory Endometrial epithelial cells	UCEC
Tumor_UCEC	TEAD1(+)	0.185602	0.240125	9.3242e-29	-0.0545231	5.38052e-28	Secretory Endometrial epithelial cells	UCEC
Tumor_UCEC	HIF1A(+)	0.10061	0.163372	1.21393e-30	-0.0627615	8.06232e-30	Secretory Endometrial epithelial cells	UCEC
Tumor_UCEC	NR3C1(+)	0.0973849	0.162648	3.67819e-35	-0.0652631	3.08267e-34	Secretory Endometrial epithelial cells	UCEC
Tumor_UCEC	NFIB(+)	0.225036	0.315982	3.58758e-35	-0.090946	3.08007e-34	Secretory Endometrial epithelial cells	UCEC
Tumor_UCEC	POU1F1(+)	0.0276629	0.146375	4.7734e-83	-0.118712	5.60079e-81	Secretory Endometrial epithelial cells	UCEC
Tumor_UCEC	POU5F1(+)	0.0675444	0.186473	2.35537e-78	-0.118929	2.07273e-76	Secretory Endometrial epithelial cells	UCEC
Tumor_CRC	ATF7(+)	0.155051	0.0887158	0.0115582	0.0663349	0.0217566	Distal Stem Cells	CRC
Tumor_CRC	GLIS1(+)	0.0613342	0.0131367	8.16238e-10	0.0481975	4.13278e-09	Distal Stem Cells	CRC
Tumor_CRC	TCF7L2(+)	0.185306	0.141209	4.68742e-10	0.0440975	2.4377e-09	Distal Stem Cells	CRC
Tumor_CRC	MEF2A(+)	0.163679	0.119692	2.76393e-11	0.0439868	1.70685e-10	Distal Stem Cells	CRC
Tumor_CRC	HOXB7(+)	0.121009	0.0783478	1.89994e-30	0.0426616	3.93399e-29	Distal Stem Cells	CRC
Tumor_CRC	HNF4A(+)	0.231006	0.19441	3.60105e-43	0.0365961	1.81082e-41	Distal Stem Cells	CRC
Tumor_CRC	KLF6(+)	0.168223	0.133715	7.50399e-45	0.034508	5.28281e-43	Distal Stem Cells	CRC
Tumor_CRC	TEAD1(+)	0.166645	0.135541	2.01959e-11	0.0311033	1.26945e-10	Distal Stem Cells	CRC
Tumor_CRC	ETS1(+)	0.227104	0.198342	3.93971e-34	0.0287623	1.06675e-32	Distal Stem Cells	CRC
Tumor_CRC	ETS2(+)	0.368379	0.339913	1.23959e-23	0.0284657	1.61606e-22	Distal Stem Cells	CRC
Tumor_CRC	HOXB9(+)	0.101577	0.0767179	1.24351e-40	0.0248594	4.86349e-39	Distal Stem Cells	CRC
Tumor_CRC	FOXO3(+)	0.134111	0.110989	4.95025e-22	0.0231215	5.44527e-21	Distal Stem Cells	CRC
Tumor_CRC	FOS(+)	0.115561	0.0926709	2.36845e-31	0.02289	5.21059e-30	Distal Stem Cells	CRC
Tumor_CRC	PKNOX2(+)	0.032175	0.00941882	6.65357e-11	0.0227561	3.77751e-10	Distal Stem Cells	CRC
Tumor_CRC	KLF3(+)	0.203364	0.181534	2.11437e-09	0.0218306	1.01953e-08	Distal Stem Cells	CRC
Tumor_CRC	ETV4(+)	0.0699566	0.0488805	1.1192e-33	0.0210761	2.62639e-32	Distal Stem Cells	CRC
Tumor_CRC	ELK3(+)	0.144146	0.123095	3.32726e-26	0.0210508	5.09216e-25	Distal Stem Cells	CRC
Tumor_CRC	ELF3(+)	0.196526	0.176136	3.57254e-14	0.0203897	2.61986e-13	Distal Stem Cells	CRC
Tumor_CRC	CENPB(+)	0.0225648	0.00244351	1.06021e-12	0.0201212	7.31754e-12	Distal Stem Cells	CRC
Tumor_CRC	FOSL1(+)	0.128456	0.108483	5.38498e-34	0.0199731	1.35394e-32	Distal Stem Cells	CRC
Tumor_CRC	EGR1(+)	0.107267	0.0875473	9.76715e-21	0.0197196	1.04183e-19	Distal Stem Cells	CRC
Tumor_CRC	GRHL1(+)	0.213148	0.19395	2.73116e-16	0.0191984	2.28898e-15	Distal Stem Cells	CRC
Tumor_CRC	ATF3(+)	0.115403	0.0976991	8.22796e-38	0.0177043	2.63295e-36	Distal Stem Cells	CRC
Tumor_CRC	MAFK(+)	0.0423632	0.0254839	5.41401e-30	0.0168793	1.05874e-28	Distal Stem Cells	CRC
Tumor_CRC	FOSL2(+)	0.120836	0.104124	3.43833e-12	0.0167116	2.20053e-11	Distal Stem Cells	CRC
Tumor_CRC	TCF7(+)	0.0224026	0.00688396	1.43892e-17	0.0155187	1.26625e-16	Distal Stem Cells	CRC
Tumor_CRC	HOXB8(+)	0.0253909	0.0108317	3.44663e-06	0.0145592	1.15544e-05	Distal Stem Cells	CRC
Tumor_CRC	MLXIPL(+)	0.100308	0.0857663	2.06755e-16	0.0145417	1.77507e-15	Distal Stem Cells	CRC
Tumor_CRC	HOXA10(+)	0.0446166	0.0313107	3.02389e-16	0.0133059	2.47537e-15	Distal Stem Cells	CRC
Tumor_CRC	CUX1(+)	0.417252	0.40402	4.4241e-05	0.0132321	0.000128701	Distal Stem Cells	CRC
Tumor_CRC	USF1(+)	0.0222829	0.00910895	4.71887e-07	0.013174	1.76707e-06	Distal Stem Cells	CRC
Tumor_CRC	NR1I2(+)	0.0721062	0.0590677	6.42898e-16	0.0130384	5.14318e-15	Distal Stem Cells	CRC
Tumor_CRC	BHLHE40(+)	0.0662275	0.0532516	6.5668e-30	0.0129759	1.21659e-28	Distal Stem Cells	CRC
Tumor_CRC	CDX2(+)	0.117233	0.104645	9.47677e-08	0.012588	3.97122e-07	Distal Stem Cells	CRC
Tumor_CRC	TLX1(+)	0.0145135	0.00208953	3.60152e-06	0.0124239	1.19598e-05	Distal Stem Cells	CRC
Tumor_CRC	ELF1(+)	0.504688	0.492674	0.000527735	0.0120144	0.00129904	Distal Stem Cells	CRC
Tumor_CRC	JUNB(+)	0.0435671	0.0317545	1.93157e-26	0.0118126	3.09052e-25	Distal Stem Cells	CRC
Tumor_CRC	DLX6(+)	0.0226978	0.0111747	1.43812e-05	0.0115232	4.47982e-05	Distal Stem Cells	CRC
Tumor_CRC	HNF1A(+)	0.0447513	0.03341	2.97099e-29	0.0113413	5.22894e-28	Distal Stem Cells	CRC
Tumor_CRC	RXRG(+)	0.011334	0	5.74842e-11	0.011334	3.42957e-10	Distal Stem Cells	CRC
Tumor_CRC	RREB1(+)	0.145124	0.134002	8.21861e-10	0.0111223	4.13278e-09	Distal Stem Cells	CRC
Tumor_CRC	PAX1(+)	0.0179586	0.00700983	0.0292558	0.0109488	0.0502343	Distal Stem Cells	CRC
Tumor_CRC	GLI2(+)	0.0439259	0.0330385	6.28282e-05	0.0108874	0.000176924	Distal Stem Cells	CRC
Tumor_CRC	IKZF1(+)	0.172869	0.162298	1.44283e-09	0.0105718	7.05383e-09	Distal Stem Cells	CRC
Tumor_CRC	CEBPB(+)	0.059682	0.0492396	3.24208e-08	0.0104424	1.40891e-07	Distal Stem Cells	CRC
Tumor_CRC	NR3C1(+)	0.0975556	0.0872211	0.0341626	0.0103345	0.0569916	Distal Stem Cells	CRC
Tumor_CRC	RELB(+)	0.116927	0.106845	1.69576e-08	0.0100816	7.85407e-08	Distal Stem Cells	CRC
Tumor_CRC	FOSB(+)	0.0761343	0.0662194	1.60416e-23	0.00991484	1.94712e-22	Distal Stem Cells	CRC
Tumor_CRC	MAFF(+)	0.0437504	0.0338953	1.53361e-20	0.00985502	1.58773e-19	Distal Stem Cells	CRC
Tumor_CRC	FLI1(+)	0.169733	0.160142	2.01097e-07	0.00959023	8.13634e-07	Distal Stem Cells	CRC
Tumor_CRC	JDP2(+)	0.0319566	0.022731	1.24827e-28	0.00922561	2.09233e-27	Distal Stem Cells	CRC
Tumor_CRC	BATF(+)	0.0370527	0.027893	1.93972e-25	0.00915968	2.84492e-24	Distal Stem Cells	CRC
Tumor_CRC	GRHL2(+)	0.0916952	0.082623	4.37845e-05	0.00907222	0.000128434	Distal Stem Cells	CRC
Tumor_CRC	RARA(+)	0.0247648	0.0157239	2.52442e-15	0.00904095	1.93173e-14	Distal Stem Cells	CRC
Tumor_CRC	RXRB(+)	0.0215617	0.0130116	1.10417e-07	0.00855013	4.57256e-07	Distal Stem Cells	CRC
Tumor_CRC	ZBTB7A(+)	0.0472741	0.0389226	8.24733e-06	0.00835151	2.66336e-05	Distal Stem Cells	CRC
Tumor_CRC	ZBTB12(+)	0.00852745	0.000259997	0.00281586	0.00826745	0.00631326	Distal Stem Cells	CRC
Tumor_CRC	ERF(+)	0.0376271	0.0294025	2.35778e-06	0.00822466	8.05767e-06	Distal Stem Cells	CRC
Tumor_CRC	EGR3(+)	0.0148245	0.00673786	6.65518e-08	0.00808664	2.82244e-07	Distal Stem Cells	CRC
Tumor_CRC	RARG(+)	0.0327717	0.024764	4.38077e-18	0.0080077	4.05798e-17	Distal Stem Cells	CRC
Tumor_CRC	RELA(+)	0.0283294	0.0204244	3.64005e-07	0.00790499	1.40802e-06	Distal Stem Cells	CRC
Tumor_CRC	ELF4(+)	0.0504786	0.0425871	2.19336e-06	0.00789155	7.72064e-06	Distal Stem Cells	CRC
Tumor_CRC	SPDEF(+)	0.0577928	0.0500172	3.29753e-10	0.0077756	1.75868e-09	Distal Stem Cells	CRC
Tumor_CRC	SOX9(+)	0.0272861	0.0195762	0.00030397	0.00770995	0.000781003	Distal Stem Cells	CRC
Tumor_CRC	HES5(+)	0.0109766	0.00330703	1.10695e-05	0.00766961	3.54224e-05	Distal Stem Cells	CRC
Tumor_CRC	CEBPD(+)	0.0793625	0.0719302	1.74638e-12	0.00743227	1.18216e-11	Distal Stem Cells	CRC
Tumor_CRC	RORB(+)	0.0200336	0.0126943	0.00592783	0.00733932	0.0121314	Distal Stem Cells	CRC
Tumor_CRC	CREB1(+)	0.239243	0.23192	0.00407586	0.00732272	0.00859103	Distal Stem Cells	CRC
Tumor_CRC	PAX5(+)	0.10704	0.0997528	1.90692e-07	0.00728684	7.80508e-07	Distal Stem Cells	CRC
Tumor_CRC	VDR(+)	0.0808959	0.0737733	1.01584e-06	0.00712264	3.68635e-06	Distal Stem Cells	CRC
Tumor_CRC	ETV6(+)	0.200234	0.193112	0.00155641	0.00712203	0.00362819	Distal Stem Cells	CRC
Tumor_CRC	CREB3L4(+)	0.00982378	0.00273287	0.000204579	0.00709092	0.000541442	Distal Stem Cells	CRC
Tumor_CRC	E2F4(+)	0.0342864	0.0272817	0.000186012	0.00700468	0.000496032	Distal Stem Cells	CRC
Tumor_CRC	USF2(+)	0.0160809	0.00919202	0.000302191	0.00688888	0.000781003	Distal Stem Cells	CRC
Tumor_CRC	NFKB1(+)	0.0755602	0.0687704	6.42967e-07	0.00678984	2.35755e-06	Distal Stem Cells	CRC
Tumor_CRC	KLF10(+)	0.0233305	0.0165631	6.15241e-23	0.00676743	7.21883e-22	Distal Stem Cells	CRC
Tumor_CRC	HOXD10(+)	0.0276631	0.0209276	0.200206	0.00673552	0.273149	Distal Stem Cells	CRC
Tumor_CRC	NFKB2(+)	0.036385	0.0298136	6.62585e-11	0.00657138	3.77751e-10	Distal Stem Cells	CRC
Tumor_CRC	NRF1(+)	0.285468	0.279048	0.0379379	0.00641953	0.0621123	Distal Stem Cells	CRC
Tumor_CRC	FOXC1(+)	0.0198726	0.0136385	0.0188879	0.00623418	0.0342709	Distal Stem Cells	CRC
Tumor_CRC	LEF1(+)	0.0605084	0.0542898	3.79075e-07	0.00621865	1.45037e-06	Distal Stem Cells	CRC
Tumor_CRC	JUN(+)	0.12236	0.116286	0.00741723	0.00607419	0.0148345	Distal Stem Cells	CRC
Tumor_CRC	IRF7(+)	0.0194592	0.0134154	2.14487e-12	0.00604381	1.42452e-11	Distal Stem Cells	CRC
Tumor_CRC	MAZ(+)	0.035667	0.0296884	0.00167355	0.00597862	0.0038756	Distal Stem Cells	CRC
Tumor_CRC	NFATC2(+)	0.0418238	0.0359536	1.37486e-10	0.00587016	7.44537e-10	Distal Stem Cells	CRC
Tumor_CRC	ZNF341(+)	0.0182588	0.0123938	2.63762e-08	0.00586498	1.16055e-07	Distal Stem Cells	CRC
Tumor_CRC	TFAP2C(+)	0.0513979	0.0455485	1.22026e-05	0.00584941	3.86966e-05	Distal Stem Cells	CRC
Tumor_CRC	ZBTB26(+)	0.0118742	0.00611138	0.120957	0.00576281	0.176667	Distal Stem Cells	CRC
Tumor_CRC	TFAP2E(+)	0.0062646	0.000560807	0.00130947	0.00570379	0.0030935	Distal Stem Cells	CRC
Tumor_CRC	STAT3(+)	0.074625	0.0690074	5.51682e-06	0.00561759	1.81488e-05	Distal Stem Cells	CRC
Tumor_CRC	IRF3(+)	0.0435297	0.0379752	0.00291605	0.00555451	0.00649651	Distal Stem Cells	CRC
Tumor_CRC	ZEB1(+)	0.14342	0.138	0.000923189	0.00541944	0.00221063	Distal Stem Cells	CRC
Tumor_CRC	ERG(+)	0.0215691	0.0161718	0.000212642	0.00539725	0.000558582	Distal Stem Cells	CRC
Tumor_CRC	EGR2(+)	0.0143153	0.00909176	5.83236e-19	0.0052235	5.54862e-18	Distal Stem Cells	CRC
Tumor_CRC	SIX2(+)	0.00763247	0.0024821	1.3787e-05	0.00515037	4.33305e-05	Distal Stem Cells	CRC
Tumor_CRC	HOXB4(+)	0.0494859	0.044402	0.752294	0.00508386	0.802447	Distal Stem Cells	CRC
Tumor_CRC	PRDM1(+)	0.0475671	0.0427006	4.28524e-07	0.00486645	1.62194e-06	Distal Stem Cells	CRC
Tumor_CRC	HOXB5(+)	0.0692446	0.0644427	0.0648716	0.00480189	0.101039	Distal Stem Cells	CRC
Tumor_CRC	SRF(+)	0.0195503	0.0147784	2.73227e-07	0.00477192	1.08063e-06	Distal Stem Cells	CRC
Tumor_CRC	MAFG(+)	0.0180713	0.0134248	0.00494725	0.00464646	0.0102461	Distal Stem Cells	CRC
Tumor_CRC	NR1D1(+)	0.00748007	0.00288626	2.59892e-12	0.00459381	1.69411e-11	Distal Stem Cells	CRC
Tumor_CRC	TCF7L1(+)	0.0217429	0.0171591	0.0187738	0.00458373	0.0342403	Distal Stem Cells	CRC
Tumor_CRC	LHX9(+)	0.00651279	0.00205454	0.000371308	0.00445825	0.000938375	Distal Stem Cells	CRC
Tumor_CRC	IRF8(+)	0.0641809	0.059727	2.30261e-06	0.00445388	7.9557e-06	Distal Stem Cells	CRC
Tumor_CRC	KLF2(+)	0.0177077	0.0132795	2.38465e-05	0.00442821	7.17433e-05	Distal Stem Cells	CRC
Tumor_CRC	TP63(+)	0.0664347	0.0621984	0.00146258	0.00423631	0.0034322	Distal Stem Cells	CRC
Tumor_CRC	SOX4(+)	0.0631221	0.0588916	0.000104445	0.00423051	0.000291783	Distal Stem Cells	CRC
Tumor_CRC	NFE2L1(+)	0.0202044	0.015974	0.000469665	0.00423041	0.00116424	Distal Stem Cells	CRC
Tumor_CRC	KLF9(+)	0.0506286	0.0464399	0.0112442	0.00418865	0.0212794	Distal Stem Cells	CRC
Tumor_CRC	CTCFL(+)	0.0326258	0.0285116	0.0351288	0.00411418	0.0583271	Distal Stem Cells	CRC
Tumor_CRC	POU2F2(+)	0.0443964	0.040392	0.241269	0.00400446	0.320478	Distal Stem Cells	CRC
Tumor_CRC	FOXP1(+)	0.127649	0.123658	0.0294014	0.00399137	0.0502393	Distal Stem Cells	CRC
Tumor_CRC	IRF4(+)	0.0682928	0.0643672	0.000318099	0.00392559	0.000811382	Distal Stem Cells	CRC
Tumor_CRC	RUNX2(+)	0.0134343	0.0095129	0.00179063	0.00392137	0.00411962	Distal Stem Cells	CRC
Tumor_CRC	TBX3(+)	0.012258	0.00840938	0.00297516	0.00384866	0.00658652	Distal Stem Cells	CRC
Tumor_CRC	ATOH1(+)	0.0330256	0.0292193	0.0412821	0.00380629	0.0665168	Distal Stem Cells	CRC
Tumor_CRC	TBX6(+)	0.0138	0.010003	0.604422	0.003797	0.666949	Distal Stem Cells	CRC
Tumor_CRC	HSF1(+)	0.068748	0.065032	0.252412	0.00371591	0.334018	Distal Stem Cells	CRC
Tumor_CRC	SPI1(+)	0.0242514	0.0206058	1.85167e-08	0.00364561	8.46477e-08	Distal Stem Cells	CRC
Tumor_CRC	RXRA(+)	0.054418	0.0508044	0.0915954	0.00361356	0.137198	Distal Stem Cells	CRC
Tumor_CRC	EGR4(+)	0.00607226	0.00262986	0.0633077	0.0034424	0.0990414	Distal Stem Cells	CRC
Tumor_CRC	MSX2(+)	0.00343131	0	0.0318528	0.00343131	0.0536468	Distal Stem Cells	CRC
Tumor_CRC	HES7(+)	0.0129706	0.00956987	0.639729	0.00340072	0.700965	Distal Stem Cells	CRC
Tumor_CRC	KLF15(+)	0.0215041	0.0182212	2.00188e-08	0.00328287	9.03414e-08	Distal Stem Cells	CRC
Tumor_CRC	PAX7(+)	0.00629725	0.00311099	0.0498814	0.00318626	0.0794491	Distal Stem Cells	CRC
Tumor_CRC	IRF5(+)	0.0080873	0.00491494	0.000110209	0.00317236	0.000303074	Distal Stem Cells	CRC
Tumor_CRC	IRF1(+)	0.079719	0.0766033	0.139828	0.00311562	0.199269	Distal Stem Cells	CRC
Tumor_CRC	CREM(+)	0.0365408	0.0334363	0.000127288	0.00310446	0.000344657	Distal Stem Cells	CRC
Tumor_CRC	ELK4(+)	0.19175	0.188671	0.0905818	0.00307874	0.13626	Distal Stem Cells	CRC
Tumor_CRC	SHOX(+)	0.00688987	0.00383813	0.00366968	0.00305174	0.00797363	Distal Stem Cells	CRC
Tumor_CRC	KLF16(+)	0.0128692	0.00991734	5.23974e-07	0.00295189	1.94146e-06	Distal Stem Cells	CRC
Tumor_CRC	RUNX3(+)	0.0261504	0.0233659	0.0010276	0.0027845	0.00244402	Distal Stem Cells	CRC
Tumor_CRC	SOX10(+)	0.120612	0.117856	0.0110298	0.00275526	0.0209864	Distal Stem Cells	CRC
Tumor_CRC	TEAD2(+)	0.0530299	0.0503298	0.0395483	0.00270006	0.0641521	Distal Stem Cells	CRC
Tumor_CRC	MEF2D(+)	0.0355805	0.032885	0.016799	0.0026955	0.0309593	Distal Stem Cells	CRC
Tumor_CRC	ETV2(+)	0.00937795	0.0067683	3.27909e-07	0.00260965	1.28249e-06	Distal Stem Cells	CRC
Tumor_CRC	SOX8(+)	0.0385259	0.0360105	2.14713e-05	0.00251539	6.57208e-05	Distal Stem Cells	CRC
Tumor_CRC	HOXD13(+)	0.00423099	0.00173574	0.00376567	0.00249524	0.0081285	Distal Stem Cells	CRC
Tumor_CRC	NHLH1(+)	0.00258354	9.57227e-05	0.0318448	0.00248782	0.0536468	Distal Stem Cells	CRC
Tumor_CRC	NFYA(+)	0.0256998	0.0232265	0.00310448	0.00247325	0.00682987	Distal Stem Cells	CRC
Tumor_CRC	KLF13(+)	0.00859213	0.00613347	1.59164e-06	0.00245867	5.65916e-06	Distal Stem Cells	CRC
Tumor_CRC	LMX1A(+)	0.0133123	0.0109135	0.482877	0.00239884	0.564694	Distal Stem Cells	CRC
Tumor_CRC	PPARD(+)	0.00997745	0.00760893	0.122609	0.00236852	0.17834	Distal Stem Cells	CRC
Tumor_CRC	ELF2(+)	0.0997182	0.0973582	0.0250804	0.00236003	0.0443634	Distal Stem Cells	CRC
Tumor_CRC	KLF11(+)	0.0106318	0.00828448	5.60679e-05	0.00234729	0.000160454	Distal Stem Cells	CRC
Tumor_CRC	TFAP4(+)	0.00519577	0.00285114	0.431749	0.00234463	0.522253	Distal Stem Cells	CRC
Tumor_CRC	BACH2(+)	0.0415579	0.0392354	0.00784911	0.0023225	0.0155218	Distal Stem Cells	CRC
Tumor_CRC	IRF9(+)	0.0128627	0.0105543	2.49693e-05	0.0023084	7.44848e-05	Distal Stem Cells	CRC
Tumor_CRC	ATF2(+)	0.0919266	0.0896253	0.182776	0.00230133	0.252303	Distal Stem Cells	CRC
Tumor_CRC	JUND(+)	0.0233707	0.0211377	0.0393869	0.00223303	0.0641521	Distal Stem Cells	CRC
Tumor_CRC	ETV5(+)	0.0344131	0.0322487	0.0457665	0.00216442	0.0732263	Distal Stem Cells	CRC
Tumor_CRC	E2F6(+)	0.0794931	0.0773291	0.540159	0.00216401	0.613342	Distal Stem Cells	CRC
Tumor_CRC	MAF(+)	0.0227937	0.0206797	0.00836252	0.00211404	0.0164447	Distal Stem Cells	CRC
Tumor_CRC	MITF(+)	0.191777	0.189671	0.14158	0.00210623	0.200952	Distal Stem Cells	CRC
Tumor_CRC	NKX6-2(+)	0.0406153	0.0385101	0.00745996	0.00210513	0.0148356	Distal Stem Cells	CRC
Tumor_CRC	TBX21(+)	0.00415827	0.0020837	0.0724279	0.00207457	0.111819	Distal Stem Cells	CRC
Tumor_CRC	TFEC(+)	0.0517139	0.0496845	0.0239323	0.00202943	0.0427623	Distal Stem Cells	CRC
Tumor_CRC	RFX2(+)	0.178325	0.176392	0.0778428	0.00193295	0.119654	Distal Stem Cells	CRC
Tumor_CRC	HOXB6(+)	0.0211778	0.0192539	0.0787385	0.00192394	0.120504	Distal Stem Cells	CRC
Tumor_CRC	VAX2(+)	0.0287074	0.026786	0.485117	0.00192143	0.565434	Distal Stem Cells	CRC
Tumor_CRC	CREB3(+)	0.00665754	0.00473736	0.000117442	0.00192018	0.000320462	Distal Stem Cells	CRC
Tumor_CRC	PAX4(+)	0.00416013	0.00225503	0.00982173	0.00190509	0.0189959	Distal Stem Cells	CRC
Tumor_CRC	SPIC(+)	0.0409804	0.0391167	0.288147	0.00186372	0.374023	Distal Stem Cells	CRC
Tumor_CRC	SOX2(+)	0.0571252	0.0553213	0.0290804	0.00180388	0.050178	Distal Stem Cells	CRC
Tumor_CRC	EN2(+)	0.00230139	0.000501285	0.108625	0.0018001	0.160655	Distal Stem Cells	CRC
Tumor_CRC	GATA1(+)	0.017239	0.0155684	0.03657	0.00167061	0.0601525	Distal Stem Cells	CRC
Tumor_CRC	TAL1(+)	0.00419366	0.00254069	0.0356601	0.00165297	0.0589312	Distal Stem Cells	CRC
Tumor_CRC	SREBF1(+)	0.16407	0.162508	0.662734	0.00156241	0.717792	Distal Stem Cells	CRC
Tumor_CRC	PPARG(+)	0.133608	0.13208	0.265717	0.00152781	0.349001	Distal Stem Cells	CRC
Tumor_CRC	ESRRB(+)	0.0734042	0.071896	0.0900784	0.0015082	0.136084	Distal Stem Cells	CRC
Tumor_CRC	FOXD2(+)	0.00738377	0.00589845	0.19573	0.00148532	0.268082	Distal Stem Cells	CRC
Tumor_CRC	ZNF354C(+)	0.00268283	0.00125191	0.155262	0.00143091	0.216874	Distal Stem Cells	CRC
Tumor_CRC	HOXB13(+)	0.00304388	0.00161347	0.230872	0.00143042	0.310179	Distal Stem Cells	CRC
Tumor_CRC	FOXA2(+)	0.0727873	0.0713627	0.339297	0.0014246	0.434301	Distal Stem Cells	CRC
Tumor_CRC	CEBPG(+)	0.0120487	0.0106477	0.102104	0.00140107	0.151648	Distal Stem Cells	CRC
Tumor_CRC	THAP1(+)	0.00891104	0.0075182	0.00381024	0.00139284	0.0081285	Distal Stem Cells	CRC
Tumor_CRC	VAX1(+)	0.00224423	0.000882916	0.769304	0.00136131	0.818111	Distal Stem Cells	CRC
Tumor_CRC	HOXA1(+)	0.0163989	0.0150461	0.376041	0.00135276	0.466079	Distal Stem Cells	CRC
Tumor_CRC	POU3F3(+)	0.00800817	0.00666021	0.538067	0.00134795	0.612943	Distal Stem Cells	CRC
Tumor_CRC	NEUROD2(+)	0.00913646	0.00783789	0.47447	0.00129857	0.560448	Distal Stem Cells	CRC
Tumor_CRC	ZNF274(+)	0.0442413	0.0429521	0.411775	0.0012892	0.499809	Distal Stem Cells	CRC
Tumor_CRC	TLX2(+)	0.00364377	0.00236085	0.289017	0.00128292	0.374023	Distal Stem Cells	CRC
Tumor_CRC	EOMES(+)	0.00343155	0.00217914	0.0167748	0.00125242	0.0309593	Distal Stem Cells	CRC
Tumor_CRC	HOXC11(+)	0.00201864	0.000789531	0.0696472	0.00122911	0.107999	Distal Stem Cells	CRC
Tumor_CRC	MYCN(+)	0.0187031	0.0174745	0.299773	0.00122855	0.38511	Distal Stem Cells	CRC
Tumor_CRC	ZSCAN4(+)	0.0057311	0.00452232	0.533117	0.00120878	0.609277	Distal Stem Cells	CRC
Tumor_CRC	FOXC2(+)	0.00449635	0.00334381	0.138355	0.00115254	0.197971	Distal Stem Cells	CRC
Tumor_CRC	BCL6(+)	0.0394624	0.0383613	0.237755	0.00110106	0.317007	Distal Stem Cells	CRC
Tumor_CRC	TCF12(+)	0.0811479	0.0800559	0.360124	0.00109198	0.452728	Distal Stem Cells	CRC
Tumor_CRC	SCRT1(+)	0.00283372	0.00174915	0.216784	0.00108457	0.293492	Distal Stem Cells	CRC
Tumor_CRC	SOX14(+)	0.00126813	0.000197095	0.382314	0.00107104	0.472192	Distal Stem Cells	CRC
Tumor_CRC	ATF4(+)	0.0208701	0.0198271	0.294975	0.00104296	0.380334	Distal Stem Cells	CRC
Tumor_CRC	MSX1(+)	0.019453	0.0184293	0.497589	0.00102365	0.576156	Distal Stem Cells	CRC
Tumor_CRC	ZIC5(+)	0.00367162	0.00267898	0.878435	0.000992646	0.902745	Distal Stem Cells	CRC
Tumor_CRC	CUX2(+)	0.0914028	0.0904286	0.448001	0.00097428	0.536382	Distal Stem Cells	CRC
Tumor_CRC	STAT2(+)	0.086499	0.0856155	0.48126	0.000883519	0.564678	Distal Stem Cells	CRC
Tumor_CRC	THAP11(+)	0.00605526	0.00519835	0.132049	0.000856915	0.190497	Distal Stem Cells	CRC
Tumor_CRC	NR2F6(+)	0.0156364	0.0147844	0.228936	0.000851968	0.308757	Distal Stem Cells	CRC
Tumor_CRC	HOXA9(+)	0.0649587	0.0641369	0.697658	0.000821817	0.750996	Distal Stem Cells	CRC
Tumor_CRC	LHX2(+)	0.0321201	0.0313006	0.453248	0.0008195	0.540825	Distal Stem Cells	CRC
Tumor_CRC	RORC(+)	0.000817451	0	0.087974	0.000817451	0.134056	Distal Stem Cells	CRC
Tumor_CRC	HOXB2(+)	0.00435754	0.00357257	0.358626	0.000784972	0.452728	Distal Stem Cells	CRC
Tumor_CRC	MLX(+)	0.0074252	0.00664343	0.359351	0.000781772	0.452728	Distal Stem Cells	CRC
Tumor_CRC	ZNF740(+)	0.00140961	0.000638092	0.879663	0.00077152	0.902745	Distal Stem Cells	CRC
Tumor_CRC	FOXA3(+)	0.0450748	0.0443203	0.783967	0.000754567	0.828698	Distal Stem Cells	CRC
Tumor_CRC	POU3F4(+)	0.00167403	0.00092782	0.0282433	0.00074621	0.0489736	Distal Stem Cells	CRC
Tumor_CRC	HES6(+)	0.00606187	0.00535417	0.909146	0.000707692	0.919596	Distal Stem Cells	CRC
Tumor_CRC	HINFP(+)	0.0040766	0.00339635	0.563838	0.000680256	0.634093	Distal Stem Cells	CRC
Tumor_CRC	HOXC10(+)	0.0082732	0.00760544	0.367759	0.000667756	0.457425	Distal Stem Cells	CRC
Tumor_CRC	HLF(+)	0.00549165	0.00488601	0.390825	0.00060564	0.47934	Distal Stem Cells	CRC
Tumor_CRC	POU2F3(+)	0.0334153	0.0328379	0.0899413	0.00057741	0.136084	Distal Stem Cells	CRC
Tumor_CRC	OSR2(+)	0.0009398	0.000366106	0.945137	0.000573694	0.953262	Distal Stem Cells	CRC
Tumor_CRC	TFE3(+)	0.003603	0.00307866	0.791511	0.000524333	0.834168	Distal Stem Cells	CRC
Tumor_CRC	BHLHE22(+)	0.00313807	0.00270245	0.896029	0.000435611	0.914388	Distal Stem Cells	CRC
Tumor_CRC	DRGX(+)	0.0010706	0.000706784	0.34083	0.000363816	0.434682	Distal Stem Cells	CRC
Tumor_CRC	GLIS2(+)	0.000295143	0	0.150081	0.000295143	0.211314	Distal Stem Cells	CRC
Tumor_CRC	SP8(+)	0.00219477	0.00190154	0.119949	0.000293225	0.175925	Distal Stem Cells	CRC
Tumor_CRC	HOXD4(+)	0.00117559	0.000912883	0.489732	0.000262707	0.568929	Distal Stem Cells	CRC
Tumor_CRC	PPARA(+)	0.312508	0.31231	0.803081	0.000197811	0.838827	Distal Stem Cells	CRC
Tumor_CRC	POU3F2(+)	0.00278443	0.00260313	0.978143	0.000181296	0.98093	Distal Stem Cells	CRC
Tumor_CRC	EHF(+)	0.146202	0.146051	0.84316	0.000150838	0.875494	Distal Stem Cells	CRC
Tumor_CRC	GCM1(+)	0.0117787	0.0116686	0.7989	0.000110131	0.838827	Distal Stem Cells	CRC
Tumor_CRC	GATA2(+)	0.0205909	0.0205184	0.906114	7.25717e-05	0.919596	Distal Stem Cells	CRC
Tumor_CRC	TBR1(+)	0.00140932	0.00134608	0.701238	6.32372e-05	0.75181	Distal Stem Cells	CRC
Tumor_CRC	FOXD1(+)	5.71249e-05	0	0.364614	5.71249e-05	0.456741	Distal Stem Cells	CRC
Tumor_CRC	TCF3(+)	0.0130947	0.0130523	0.870744	4.23722e-05	0.898832	Distal Stem Cells	CRC
Tumor_CRC	POU6F1(+)	0.00252453	0.00248294	0.695682	4.15877e-05	0.750996	Distal Stem Cells	CRC
Tumor_CRC	LMX1B(+)	0.00644787	0.00642722	0.406898	2.06461e-05	0.495599	Distal Stem Cells	CRC
Tumor_CRC	RFX5(+)	0.00386661	0.00385057	0.52448	1.60371e-05	0.601358	Distal Stem Cells	CRC
Tumor_CRC	HOXD11(+)	0.00123455	0.0013421	0.616859	-0.000107544	0.678545	Distal Stem Cells	CRC
Tumor_CRC	DLX5(+)	0.0079234	0.00804521	0.48	-0.000121804	0.564678	Distal Stem Cells	CRC
Tumor_CRC	MAFA(+)	0.0177332	0.0179074	0.462286	-0.000174171	0.548208	Distal Stem Cells	CRC
Tumor_CRC	TBX15(+)	0.0487295	0.0489161	0.776763	-0.000186624	0.823555	Distal Stem Cells	CRC
Tumor_CRC	MSC(+)	0.00321349	0.0034585	0.388321	-0.000245013	0.477934	Distal Stem Cells	CRC
Tumor_CRC	HOXC9(+)	0.000609662	0.000859535	0.964661	-0.000249872	0.970173	Distal Stem Cells	CRC
Tumor_CRC	NKX6-1(+)	7.09212e-05	0.00033514	0.503108	-0.000264218	0.580636	Distal Stem Cells	CRC
Tumor_CRC	TFEB(+)	0.0549105	0.0551751	0.80122	-0.000264554	0.838827	Distal Stem Cells	CRC
Tumor_CRC	POU1F1(+)	0.0109697	0.011303	0.46255	-0.000333265	0.548208	Distal Stem Cells	CRC
Tumor_CRC	MEOX1(+)	0.00910789	0.00945015	0.702686	-0.000342261	0.75181	Distal Stem Cells	CRC
Tumor_CRC	NFIL3(+)	0.0516529	0.0520886	0.518105	-0.000435777	0.59599	Distal Stem Cells	CRC
Tumor_CRC	REL(+)	0.073271	0.0737259	0.446177	-0.000454915	0.536382	Distal Stem Cells	CRC
Tumor_CRC	XBP1(+)	0.0998548	0.100389	0.908594	-0.000533982	0.919596	Distal Stem Cells	CRC
Tumor_CRC	ELK1(+)	0.012971	0.0135669	0.406447	-0.000595908	0.495599	Distal Stem Cells	CRC
Tumor_CRC	RFX4(+)	0.0168354	0.0174502	0.288694	-0.000614847	0.374023	Distal Stem Cells	CRC
Tumor_CRC	TP53(+)	0.0226215	0.0232372	0.647612	-0.000615665	0.703578	Distal Stem Cells	CRC
Tumor_CRC	SOX18(+)	0.00163018	0.00250023	0.236204	-0.000870047	0.316137	Distal Stem Cells	CRC
Tumor_CRC	ETV3(+)	0.0235614	0.024436	0.189914	-0.000874519	0.261132	Distal Stem Cells	CRC
Tumor_CRC	RFX1(+)	0.0259845	0.0268832	0.447039	-0.000898643	0.536382	Distal Stem Cells	CRC
Tumor_CRC	TBX5(+)	0.000546349	0.00148288	0.255598	-0.000936533	0.336969	Distal Stem Cells	CRC
Tumor_CRC	HOXD8(+)	0.016507	0.0174487	0.588464	-0.000941634	0.65196	Distal Stem Cells	CRC
Tumor_CRC	TFAP2B(+)	0.104114	0.105123	0.570169	-0.00100884	0.637141	Distal Stem Cells	CRC
Tumor_CRC	ARNT(+)	0.0623845	0.0634085	0.641224	-0.00102405	0.700965	Distal Stem Cells	CRC
Tumor_CRC	POU4F1(+)	5.81972e-05	0.00111467	0.152374	-0.00105647	0.213688	Distal Stem Cells	CRC
Tumor_CRC	TWIST1(+)	0.0313144	0.0323874	0.985789	-0.00107301	0.985789	Distal Stem Cells	CRC
Tumor_CRC	NR1H2(+)	0.00953433	0.0106291	0.0024846	-0.0010948	0.00564244	Distal Stem Cells	CRC
Tumor_CRC	TBX4(+)	0.00106711	0.00229553	0.896204	-0.00122841	0.914388	Distal Stem Cells	CRC
Tumor_CRC	MEIS3(+)	0.00205112	0.0033126	0.0138684	-0.00126148	0.025829	Distal Stem Cells	CRC
Tumor_CRC	NFYB(+)	0.0118018	0.0130698	0.0522611	-0.00126798	0.0828645	Distal Stem Cells	CRC
Tumor_CRC	NKX2-3(+)	0.00836014	0.00963273	0.574685	-0.00127259	0.640156	Distal Stem Cells	CRC
Tumor_CRC	PAX6(+)	0.0504895	0.0518179	0.100584	-0.00132832	0.150023	Distal Stem Cells	CRC
Tumor_CRC	ZBTB14(+)	0.00159299	0.00293626	0.181372	-0.00134327	0.25135	Distal Stem Cells	CRC
Tumor_CRC	TEF(+)	0.0311886	0.0325697	0.862938	-0.0013811	0.893395	Distal Stem Cells	CRC
Tumor_CRC	FOXI1(+)	0.0215957	0.0232353	0.561198	-0.00163967	0.633147	Distal Stem Cells	CRC
Tumor_CRC	HOXC8(+)	0	0.00167011	0.0069572	-0.00167011	0.0141557	Distal Stem Cells	CRC
Tumor_CRC	SP2(+)	0.0163028	0.0180437	0.041384	-0.00174085	0.0665168	Distal Stem Cells	CRC
Tumor_CRC	MAX(+)	0.158446	0.160311	0.129361	-0.00186493	0.187387	Distal Stem Cells	CRC
Tumor_CRC	HIF1A(+)	0.0454228	0.0474147	0.568643	-0.00199196	0.637141	Distal Stem Cells	CRC
Tumor_CRC	SPIB(+)	0.0936709	0.095861	0.0248316	-0.00219008	0.044145	Distal Stem Cells	CRC
Tumor_CRC	ZBTB7B(+)	0.0409358	0.0431493	0.00859685	-0.0022135	0.0168116	Distal Stem Cells	CRC
Tumor_CRC	KLF4(+)	0.112697	0.115007	0.00917943	-0.00230995	0.0178517	Distal Stem Cells	CRC
Tumor_CRC	FOXL1(+)	0.0110525	0.0136401	0.119168	-0.00258753	0.175511	Distal Stem Cells	CRC
Tumor_CRC	MEIS1(+)	0.0427208	0.0453671	0.352205	-0.00264632	0.447567	Distal Stem Cells	CRC
Tumor_CRC	FOXB1(+)	0.014794	0.0176329	0.552762	-0.0028389	0.625634	Distal Stem Cells	CRC
Tumor_CRC	PHOX2A(+)	0.001254	0.00415231	0.588987	-0.00289831	0.65196	Distal Stem Cells	CRC
Tumor_CRC	FOXA1(+)	0.0422659	0.0452836	0.0178394	-0.0030177	0.0327055	Distal Stem Cells	CRC
Tumor_CRC	ZNF143(+)	0.0404635	0.043494	0.0256323	-0.00303053	0.0451129	Distal Stem Cells	CRC
Tumor_CRC	STAT1(+)	0.193527	0.196592	0.0535293	-0.0030654	0.0844947	Distal Stem Cells	CRC
Tumor_CRC	KLF5(+)	0.222171	0.225244	0.366093	-0.00307323	0.456968	Distal Stem Cells	CRC
Tumor_CRC	CREB3L1(+)	0.108556	0.111648	0.0070423	-0.00309135	0.0142465	Distal Stem Cells	CRC
Tumor_CRC	NR2F2(+)	0.0102609	0.0134121	0.0591383	-0.00315119	0.0929317	Distal Stem Cells	CRC
Tumor_CRC	CEBPA(+)	0.00261237	0.00589209	0.00494841	-0.00327972	0.0102461	Distal Stem Cells	CRC
Tumor_CRC	IRF2(+)	0.0888545	0.0922598	0.00061455	-0.00340532	0.00149187	Distal Stem Cells	CRC
Tumor_CRC	HOXA7(+)	0.0420086	0.0454348	0.00552035	-0.00342611	0.0113635	Distal Stem Cells	CRC
Tumor_CRC	GATA3(+)	0.047449	0.0508814	0.213167	-0.00343239	0.28971	Distal Stem Cells	CRC
Tumor_CRC	FOXN3(+)	0.10023	0.10401	0.0336781	-0.00377934	0.0564508	Distal Stem Cells	CRC
Tumor_CRC	NFE2(+)	0.0181836	0.0219885	0.000130001	-0.00380488	0.000349315	Distal Stem Cells	CRC
Tumor_CRC	HNF1B(+)	0.124758	0.12874	0.0041164	-0.00398174	0.00862483	Distal Stem Cells	CRC
Tumor_CRC	HNF4G(+)	0.13942	0.143466	0.647439	-0.00404626	0.703578	Distal Stem Cells	CRC
Tumor_CRC	PITX3(+)	0.0101501	0.0144278	0.000284212	-0.00427767	0.000741058	Distal Stem Cells	CRC
Tumor_CRC	ASCL1(+)	0.0235254	0.0278167	1.73755e-05	-0.00429123	5.36506e-05	Distal Stem Cells	CRC
Tumor_CRC	HOXA2(+)	0.00766219	0.012085	0.000106138	-0.00442276	0.000294179	Distal Stem Cells	CRC
Tumor_CRC	ZNF384(+)	0.0530789	0.0576658	0.00278381	-0.00458691	0.00628143	Distal Stem Cells	CRC
Tumor_CRC	MXI1(+)	0.231526	0.236301	0.14348	-0.00477514	0.202832	Distal Stem Cells	CRC
Tumor_CRC	SP4(+)	0.025862	0.0306534	3.72192e-09	-0.0047915	1.77043e-08	Distal Stem Cells	CRC
Tumor_CRC	HOXA13(+)	0.0512757	0.0561427	0.0299613	-0.00486698	0.0509487	Distal Stem Cells	CRC
Tumor_CRC	MNX1(+)	0.0121756	0.0170649	0.00728492	-0.00488925	0.0146531	Distal Stem Cells	CRC
Tumor_CRC	SOX13(+)	0.0140248	0.018929	0.829546	-0.00490421	0.863906	Distal Stem Cells	CRC
Tumor_CRC	GABPA(+)	0.0543182	0.0592305	4.86054e-05	-0.0049123	0.000140238	Distal Stem Cells	CRC
Tumor_CRC	GATA4(+)	0.0528291	0.0577998	0.000772992	-0.00497073	0.00186365	Distal Stem Cells	CRC
Tumor_CRC	NR1H4(+)	0.0451393	0.0501925	1.31322e-10	-0.00505323	7.2227e-10	Distal Stem Cells	CRC
Tumor_CRC	MYC(+)	0.169621	0.174968	0.010123	-0.00534699	0.0194715	Distal Stem Cells	CRC
Tumor_CRC	TCF21(+)	0.0744712	0.0798697	0.022064	-0.00539853	0.0396251	Distal Stem Cells	CRC
Tumor_CRC	OTX1(+)	0.00167717	0.00717391	6.61375e-06	-0.00549674	2.15559e-05	Distal Stem Cells	CRC
Tumor_CRC	HOXD9(+)	0.0144892	0.0199968	0.0102393	-0.00550761	0.0195882	Distal Stem Cells	CRC
Tumor_CRC	SOX21(+)	0.0135114	0.0191945	0.00379616	-0.00568318	0.0081285	Distal Stem Cells	CRC
Tumor_CRC	SP1(+)	0.10929	0.114986	0.0260007	-0.00569618	0.0453082	Distal Stem Cells	CRC
Tumor_CRC	GATA6(+)	0.0693554	0.0751127	0.0204282	-0.0057573	0.0368756	Distal Stem Cells	CRC
Tumor_CRC	MEF2B(+)	0.0253443	0.0318467	0.000373217	-0.00650234	0.000938375	Distal Stem Cells	CRC
Tumor_CRC	ZNF135(+)	0.00389402	0.0105018	0.0132703	-0.00660777	0.0248466	Distal Stem Cells	CRC
Tumor_CRC	GSC(+)	0.00832688	0.0162296	0.00394657	-0.00790271	0.00836863	Distal Stem Cells	CRC
Tumor_CRC	NEUROD1(+)	0.0144399	0.0230481	5.159e-14	-0.00860821	3.70606e-13	Distal Stem Cells	CRC
Tumor_CRC	NR1I3(+)	0.000145157	0.00899724	0.0033869	-0.00885208	0.0074049	Distal Stem Cells	CRC
Tumor_CRC	RFX3(+)	0.299955	0.308905	0.000415475	-0.00895007	0.00103721	Distal Stem Cells	CRC
Tumor_CRC	SP3(+)	0.0871778	0.0964172	1.04352e-06	-0.00923937	3.74814e-06	Distal Stem Cells	CRC
Tumor_CRC	PDX1(+)	0.00949213	0.0188252	5.39202e-11	-0.00933302	3.2724e-10	Distal Stem Cells	CRC
Tumor_CRC	NR2C2(+)	0.277246	0.286765	5.8588e-05	-0.00951844	0.000166314	Distal Stem Cells	CRC
Tumor_CRC	OTX2(+)	0.0404552	0.0504104	0.000551593	-0.00995522	0.00134834	Distal Stem Cells	CRC
Tumor_CRC	REST(+)	0.0682325	0.078344	2.30534e-06	-0.0101116	7.9557e-06	Distal Stem Cells	CRC
Tumor_CRC	ESRRA(+)	0.193243	0.203767	0.00221534	-0.0105241	0.00506364	Distal Stem Cells	CRC
Tumor_CRC	CDX1(+)	0.0668167	0.077477	6.05686e-08	-0.0106603	2.60002e-07	Distal Stem Cells	CRC
Tumor_CRC	ONECUT2(+)	0.0979162	0.109249	0.169698	-0.0113325	0.236102	Distal Stem Cells	CRC
Tumor_CRC	PBX3(+)	0.0723343	0.08376	1.27238e-09	-0.0114256	6.30816e-09	Distal Stem Cells	CRC
Tumor_CRC	HOXA5(+)	0.0411298	0.0527644	2.26469e-07	-0.0116347	9.05875e-07	Distal Stem Cells	CRC
Tumor_CRC	ATF6(+)	0.241714	0.253727	3.3856e-06	-0.012013	1.1459e-05	Distal Stem Cells	CRC
Tumor_CRC	NFIC(+)	0.0934165	0.105691	7.85365e-11	-0.0122747	4.38807e-10	Distal Stem Cells	CRC
Tumor_CRC	FOXP2(+)	0.0558322	0.0681992	2.06695e-08	-0.012367	9.2097e-08	Distal Stem Cells	CRC
Tumor_CRC	NFIB(+)	0.18791	0.200518	0.288476	-0.0126081	0.374023	Distal Stem Cells	CRC
Tumor_CRC	EMX1(+)	0.0514579	0.0641349	2.34806e-05	-0.012677	7.12514e-05	Distal Stem Cells	CRC
Tumor_CRC	GMEB2(+)	0.0820331	0.0948288	0.134185	-0.0127956	0.192789	Distal Stem Cells	CRC
Tumor_CRC	MYBL1(+)	0.106907	0.121838	1.04306e-19	-0.0149315	1.01988e-18	Distal Stem Cells	CRC
Tumor_CRC	YY1(+)	0.122555	0.138547	5.24978e-09	-0.0159922	2.4639e-08	Distal Stem Cells	CRC
Tumor_CRC	CLOCK(+)	0.113529	0.130766	0.0259412	-0.0172377	0.0453082	Distal Stem Cells	CRC
Tumor_CRC	GBX1(+)	0.00546531	0.0233767	2.89803e-13	-0.0179114	2.04022e-12	Distal Stem Cells	CRC
Tumor_CRC	E2F3(+)	0.433836	0.452008	4.70919e-10	-0.0181721	2.4377e-09	Distal Stem Cells	CRC
Tumor_CRC	SREBF2(+)	0.430882	0.449144	6.24319e-11	-0.0182618	3.66267e-10	Distal Stem Cells	CRC
Tumor_CRC	HSF4(+)	0.0156055	0.0358255	1.3599e-24	-0.02022	1.91474e-23	Distal Stem Cells	CRC
Tumor_CRC	MYBL2(+)	0.0555333	0.077977	5.32555e-42	-0.0224437	2.34324e-40	Distal Stem Cells	CRC
Tumor_CRC	E2F1(+)	0.0920096	0.115799	3.47223e-20	-0.0237891	3.49207e-19	Distal Stem Cells	CRC
Tumor_CRC	TP73(+)	0.0247085	0.0526272	2.57895e-47	-0.0279188	3.02597e-45	Distal Stem Cells	CRC
Tumor_CRC	MYB(+)	0.114205	0.142983	1.86734e-40	-0.0287783	6.57303e-39	Distal Stem Cells	CRC
Tumor_CRC	ONECUT1(+)	0.0327453	0.0621595	1.80767e-24	-0.0294142	2.44731e-23	Distal Stem Cells	CRC
Tumor_CRC	EN1(+)	0.0146137	0.0458148	1.2888e-15	-0.0312011	1.00813e-14	Distal Stem Cells	CRC
Tumor_CRC	E2F2(+)	0.0527122	0.0851572	9.13841e-45	-0.0324449	5.3612e-43	Distal Stem Cells	CRC
Tumor_CRC	CTCF(+)	0.224197	0.258405	9.49437e-15	-0.034208	7.11068e-14	Distal Stem Cells	CRC
Tumor_CRC	PAX9(+)	0.00226242	0.0368545	1.11024e-22	-0.0345921	1.26066e-21	Distal Stem Cells	CRC
Tumor_CRC	MEIS2(+)	0.0112698	0.0478961	1.49681e-23	-0.0366263	1.8817e-22	Distal Stem Cells	CRC
Tumor_CRC	HOXA6(+)	0.050118	0.0869179	3.76739e-36	-0.0367999	1.1051e-34	Distal Stem Cells	CRC
Tumor_CRC	E2F7(+)	0.130966	0.175719	7.55491e-50	-0.0447525	1.32966e-47	Distal Stem Cells	CRC
Tumor_CRC	E2F8(+)	0.0725462	0.120775	5.06276e-64	-0.0482283	1.78209e-61	Distal Stem Cells	CRC
Tumor_CRC	ISX(+)	0.0934195	0.141681	7.1718e-18	-0.0482612	6.47301e-17	Distal Stem Cells	CRC
Tumor_CRC	POU5F1(+)	0.139168	0.190139	3.46103e-05	-0.0509713	0.000102377	Distal Stem Cells	CRC
Tumor_CRC	TFDP1(+)	0.254901	0.310147	4.13589e-45	-0.0552462	3.63958e-43	Distal Stem Cells	CRC
Tumor_BRCA	CUX2(+)	0.200342	0.141443	6.24971e-22	0.0588986	2.44433e-21	Luminal mature	BRCA
Tumor_BRCA	USF1(+)	0.0530537	0.00995647	7.40624e-35	0.0430972	4.13809e-34	Luminal mature	BRCA
Tumor_BRCA	CUX1(+)	0.349138	0.306851	4.71302e-77	0.0422869	9.75873e-76	Luminal mature	BRCA
Tumor_BRCA	CTCF(+)	0.203114	0.166514	1.07658e-55	0.0366004	1.14835e-54	Luminal mature	BRCA
Tumor_BRCA	POU5F1(+)	0.0871543	0.0525574	9.14164e-20	0.0345969	3.25036e-19	Luminal mature	BRCA
Tumor_BRCA	ESRRA(+)	0.146772	0.114984	4.4754e-46	0.0317873	3.58032e-45	Luminal mature	BRCA
Tumor_BRCA	GLIS1(+)	0.0493983	0.0217927	1.07666e-14	0.0276056	3.13212e-14	Luminal mature	BRCA
Tumor_BRCA	CREB3L4(+)	0.0446097	0.018159	3.49949e-34	0.0264507	1.89511e-33	Luminal mature	BRCA
Tumor_BRCA	ATF7(+)	0.10087	0.0746017	0.0528463	0.0262686	0.0701958	Luminal mature	BRCA
Tumor_BRCA	SREBF1(+)	0.193359	0.168495	4.85866e-86	0.0248633	1.31558e-84	Luminal mature	BRCA
Tumor_BRCA	GMEB2(+)	0.0622863	0.0381736	9.60867e-17	0.0241128	3.01987e-16	Luminal mature	BRCA
Tumor_BRCA	LMX1B(+)	0.11285	0.0903887	2.24635e-09	0.0224611	5.0687e-09	Luminal mature	BRCA
Tumor_BRCA	RARA(+)	0.0410486	0.0187031	1.40308e-143	0.0223455	4.93886e-141	Luminal mature	BRCA
Tumor_BRCA	NFIC(+)	0.106641	0.0852235	2.09349e-83	0.0214171	4.91273e-82	Luminal mature	BRCA
Tumor_BRCA	SP1(+)	0.108699	0.0893255	5.75892e-55	0.0193733	5.96218e-54	Luminal mature	BRCA
Tumor_BRCA	SCRT1(+)	0.0226041	0.00328681	9.81034e-24	0.0193173	4.06263e-23	Luminal mature	BRCA
Tumor_BRCA	SPDEF(+)	0.0951929	0.0764123	2.27396e-98	0.0187806	1.00054e-96	Luminal mature	BRCA
Tumor_BRCA	POU1F1(+)	0.0556162	0.0369871	2.34606e-16	0.0186291	7.30809e-16	Luminal mature	BRCA
Tumor_BRCA	FOS(+)	0.127477	0.108863	3.24785e-54	0.0186135	3.26641e-53	Luminal mature	BRCA
Tumor_BRCA	HOXB4(+)	0.0265282	0.00832103	1.02163e-36	0.0182071	6.09514e-36	Luminal mature	BRCA
Tumor_BRCA	EGR1(+)	0.10952	0.0918221	9.39903e-63	0.017698	1.27248e-61	Luminal mature	BRCA
Tumor_BRCA	RXRA(+)	0.0511336	0.0340587	7.18994e-107	0.0170749	6.32714e-105	Luminal mature	BRCA
Tumor_BRCA	CENPB(+)	0.0304533	0.0135309	2.57539e-22	0.0169224	1.01858e-21	Luminal mature	BRCA
Tumor_BRCA	TEAD2(+)	0.059844	0.0437401	3.94836e-62	0.016104	5.1475e-61	Luminal mature	BRCA
Tumor_BRCA	HSF1(+)	0.0631158	0.0472992	2.05958e-69	0.0158165	3.29533e-68	Luminal mature	BRCA
Tumor_BRCA	SOX13(+)	0.0233892	0.0078732	3.57674e-07	0.015516	6.80576e-07	Luminal mature	BRCA
Tumor_BRCA	IRF3(+)	0.0420186	0.0266566	1.6946e-50	0.015362	1.61216e-49	Luminal mature	BRCA
Tumor_BRCA	RORB(+)	0.0470192	0.0318945	3.57464e-07	0.0151246	6.80576e-07	Luminal mature	BRCA
Tumor_BRCA	CREB3L1(+)	0.0948766	0.079758	1.00925e-76	0.0151186	1.97364e-75	Luminal mature	BRCA
Tumor_BRCA	TFDP1(+)	0.230063	0.215122	2.8846e-20	0.014941	1.0361e-19	Luminal mature	BRCA
Tumor_BRCA	POU2F2(+)	0.0520688	0.0377365	2.22879e-19	0.0143324	7.76768e-19	Luminal mature	BRCA
Tumor_BRCA	MEF2B(+)	0.0309922	0.0167417	1.00202e-33	0.0142505	5.34409e-33	Luminal mature	BRCA
Tumor_BRCA	MEF2D(+)	0.0454548	0.0323768	2.64452e-107	0.0130779	3.1029e-105	Luminal mature	BRCA
Tumor_BRCA	ZBTB7A(+)	0.0322018	0.0196684	1.54257e-68	0.0125334	2.26244e-67	Luminal mature	BRCA
Tumor_BRCA	ATOH1(+)	0.0318884	0.0199496	1.00705e-42	0.0119388	7.385e-42	Luminal mature	BRCA
Tumor_BRCA	PAX9(+)	0.0251887	0.0133153	3.53312e-07	0.0118735	6.80576e-07	Luminal mature	BRCA
Tumor_BRCA	RELB(+)	0.113221	0.101645	1.00857e-46	0.0115765	8.2562e-46	Luminal mature	BRCA
Tumor_BRCA	HOXB5(+)	0.0312057	0.0196671	5.16411e-88	0.0115386	1.65251e-86	Luminal mature	BRCA
Tumor_BRCA	ZNF384(+)	0.0490921	0.0380079	9.69764e-39	0.0110842	6.32143e-38	Luminal mature	BRCA
Tumor_BRCA	GBX1(+)	0.0192858	0.0082329	1.86979e-21	0.0110529	7.07704e-21	Luminal mature	BRCA
Tumor_BRCA	RELA(+)	0.0306605	0.0196315	6.87675e-37	0.011029	4.17348e-36	Luminal mature	BRCA
Tumor_BRCA	XBP1(+)	0.179166	0.168447	1.43686e-20	0.0107187	5.26848e-20	Luminal mature	BRCA
Tumor_BRCA	MAFK(+)	0.0342402	0.0236541	4.46711e-39	0.0105861	2.96683e-38	Luminal mature	BRCA
Tumor_BRCA	KLF4(+)	0.0925487	0.0822737	6.38514e-78	0.0102751	1.40473e-76	Luminal mature	BRCA
Tumor_BRCA	SREBF2(+)	0.396903	0.386637	1.49259e-13	0.0102669	4.23703e-13	Luminal mature	BRCA
Tumor_BRCA	RARG(+)	0.0353929	0.0252633	3.90862e-71	0.0101295	7.24123e-70	Luminal mature	BRCA
Tumor_BRCA	RXRB(+)	0.0215728	0.0114465	3.22958e-28	0.0101263	1.49581e-27	Luminal mature	BRCA
Tumor_BRCA	ZBTB12(+)	0.0119462	0.00208388	6.32919e-08	0.00986236	1.29528e-07	Luminal mature	BRCA
Tumor_BRCA	MAFF(+)	0.0489834	0.0392882	1.43592e-31	0.00969524	7.11894e-31	Luminal mature	BRCA
Tumor_BRCA	ZNF341(+)	0.0198906	0.0102092	6.52737e-44	0.00968142	4.99486e-43	Luminal mature	BRCA
Tumor_BRCA	SHOX(+)	0.0318085	0.0224122	9.94379e-10	0.00939627	2.27287e-09	Luminal mature	BRCA
Tumor_BRCA	MEIS1(+)	0.0399261	0.0305328	1.6032e-22	0.00939332	6.4865e-22	Luminal mature	BRCA
Tumor_BRCA	FOXA2(+)	0.0230755	0.0138145	2.16267e-11	0.009261	5.43758e-11	Luminal mature	BRCA
Tumor_BRCA	IRF7(+)	0.0250347	0.0159282	4.26771e-41	0.0091065	3.00447e-40	Luminal mature	BRCA
Tumor_BRCA	VDR(+)	0.0425061	0.0336488	1.02946e-57	0.00885728	1.1324e-56	Luminal mature	BRCA
Tumor_BRCA	NFE2L1(+)	0.0235763	0.014937	2.80762e-18	0.00863923	9.4122e-18	Luminal mature	BRCA
Tumor_BRCA	ZBTB7B(+)	0.0292451	0.0211509	2.98253e-61	0.00809419	3.74947e-60	Luminal mature	BRCA
Tumor_BRCA	ELF4(+)	0.0339434	0.0258638	8.36545e-48	0.00807964	7.01104e-47	Luminal mature	BRCA
Tumor_BRCA	HSF4(+)	0.0194801	0.0115113	8.23351e-15	0.00796884	2.43546e-14	Luminal mature	BRCA
Tumor_BRCA	CEBPB(+)	0.0668902	0.0591683	9.25607e-11	0.0077219	2.21642e-10	Luminal mature	BRCA
Tumor_BRCA	FOSL2(+)	0.104067	0.0963698	7.65568e-22	0.00769732	2.96132e-21	Luminal mature	BRCA
Tumor_BRCA	MEIS3(+)	0.0120105	0.00441196	2.4542e-38	0.00759855	1.54264e-37	Luminal mature	BRCA
Tumor_BRCA	FOSL1(+)	0.122313	0.114801	1.10141e-24	0.00751239	4.72802e-24	Luminal mature	BRCA
Tumor_BRCA	NR2F6(+)	0.0225948	0.0153456	2.07715e-07	0.00724921	4.08467e-07	Luminal mature	BRCA
Tumor_BRCA	MAZ(+)	0.0449381	0.0377081	4.9656e-11	0.00722995	1.21381e-10	Luminal mature	BRCA
Tumor_BRCA	PPARA(+)	0.208439	0.20137	6.23282e-09	0.00706856	1.38858e-08	Luminal mature	BRCA
Tumor_BRCA	E2F1(+)	0.0919882	0.0849265	2.37634e-05	0.00706165	4.16155e-05	Luminal mature	BRCA
Tumor_BRCA	ERF(+)	0.0354171	0.0284633	2.08428e-14	0.0069538	6.01366e-14	Luminal mature	BRCA
Tumor_BRCA	EN1(+)	0.170974	0.164031	0.679389	0.00694315	0.718153	Luminal mature	BRCA
Tumor_BRCA	MSX1(+)	0.0251227	0.0182398	1.47522e-30	0.00688285	7.21221e-30	Luminal mature	BRCA
Tumor_BRCA	GLI2(+)	0.0571728	0.0503447	0.00153866	0.00682811	0.0023245	Luminal mature	BRCA
Tumor_BRCA	USF2(+)	0.0160395	0.00927745	2.15993e-11	0.00676206	5.43758e-11	Luminal mature	BRCA
Tumor_BRCA	RFX2(+)	0.188113	0.181452	7.66857e-14	0.00666106	2.19458e-13	Luminal mature	BRCA
Tumor_BRCA	PAX4(+)	0.0153959	0.00890532	2.19377e-13	0.00649053	6.08038e-13	Luminal mature	BRCA
Tumor_BRCA	RFX1(+)	0.0279849	0.0216672	1.02931e-24	0.00631771	4.47306e-24	Luminal mature	BRCA
Tumor_BRCA	HOXB8(+)	0.00923026	0.00299133	2.18706e-10	0.00623893	5.13231e-10	Luminal mature	BRCA
Tumor_BRCA	GSC(+)	0.00991169	0.00375108	5.86965e-07	0.00616061	1.099e-06	Luminal mature	BRCA
Tumor_BRCA	ZNF143(+)	0.0466244	0.0407642	2.37894e-13	0.00586025	6.54209e-13	Luminal mature	BRCA
Tumor_BRCA	TEF(+)	0.0213941	0.0155401	2.07637e-09	0.00585399	4.71537e-09	Luminal mature	BRCA
Tumor_BRCA	KLF2(+)	0.026202	0.0204462	8.83614e-18	0.00575579	2.87993e-17	Luminal mature	BRCA
Tumor_BRCA	NEUROD2(+)	0.00961663	0.00390165	1.53894e-20	0.00571499	5.58461e-20	Luminal mature	BRCA
Tumor_BRCA	HES5(+)	0.0073252	0.00183225	1.60995e-13	0.00549295	4.53363e-13	Luminal mature	BRCA
Tumor_BRCA	MLXIPL(+)	0.0731261	0.0677968	2.33339e-22	0.00532927	9.33355e-22	Luminal mature	BRCA
Tumor_BRCA	TFAP2B(+)	0.152998	0.147687	0.0452589	0.00531028	0.0615102	Luminal mature	BRCA
Tumor_BRCA	STAT2(+)	0.0916708	0.0863771	2.09906e-17	0.00529371	6.71699e-17	Luminal mature	BRCA
Tumor_BRCA	E2F4(+)	0.0318798	0.0266677	1.25166e-07	0.00521207	2.50332e-07	Luminal mature	BRCA
Tumor_BRCA	HOXD9(+)	0.00785864	0.00285301	2.64624e-12	0.00500562	7.00358e-12	Luminal mature	BRCA
Tumor_BRCA	FOXB1(+)	0.0146879	0.00972879	7.33552e-05	0.00495911	0.000124739	Luminal mature	BRCA
Tumor_BRCA	CREB3(+)	0.0140432	0.00923575	2.46075e-09	0.00480746	5.5171e-09	Luminal mature	BRCA
Tumor_BRCA	HOXC8(+)	0.00632122	0.00156111	2.06375e-07	0.00476012	4.08112e-07	Luminal mature	BRCA
Tumor_BRCA	HNF4A(+)	0.108398	0.103679	5.48901e-16	0.00471879	1.69485e-15	Luminal mature	BRCA
Tumor_BRCA	JUNB(+)	0.0486273	0.0440226	2.62e-11	0.00460469	6.5407e-11	Luminal mature	BRCA
Tumor_BRCA	HOXB6(+)	0.0148475	0.0102699	4.30448e-25	0.00457758	1.89397e-24	Luminal mature	BRCA
Tumor_BRCA	SRF(+)	0.021664	0.0171269	8.19309e-11	0.00453709	1.97532e-10	Luminal mature	BRCA
Tumor_BRCA	JUN(+)	0.141206	0.136695	1.15799e-07	0.00451038	2.32921e-07	Luminal mature	BRCA
Tumor_BRCA	SPI1(+)	0.0255021	0.0210397	4.31026e-18	0.00446233	1.41796e-17	Luminal mature	BRCA
Tumor_BRCA	SOX2(+)	0.0594819	0.0550211	2.24641e-33	0.00446078	1.18021e-32	Luminal mature	BRCA
Tumor_BRCA	JUND(+)	0.0328437	0.0284328	7.98458e-15	0.00441082	2.38184e-14	Luminal mature	BRCA
Tumor_BRCA	MYBL2(+)	0.0541546	0.0498951	6.74716e-08	0.00425951	1.37283e-07	Luminal mature	BRCA
Tumor_BRCA	ELK3(+)	0.136775	0.132532	1.80141e-08	0.00424283	3.81985e-08	Luminal mature	BRCA
Tumor_BRCA	NR1I3(+)	0.00459909	0.000398475	0.125624	0.00420062	0.155703	Luminal mature	BRCA
Tumor_BRCA	TFAP4(+)	0.00538527	0.00119914	0.000374829	0.00418612	0.000594324	Luminal mature	BRCA
Tumor_BRCA	KLF10(+)	0.0249986	0.0209016	1.3324e-32	0.004097	6.79715e-32	Luminal mature	BRCA
Tumor_BRCA	KLF6(+)	0.158525	0.154503	0.000105094	0.00402164	0.000173677	Luminal mature	BRCA
Tumor_BRCA	ETV4(+)	0.0467109	0.0427299	2.09902e-10	0.00398104	4.95876e-10	Luminal mature	BRCA
Tumor_BRCA	RUNX2(+)	0.0313396	0.0273912	0.000437416	0.00394842	0.000687368	Luminal mature	BRCA
Tumor_BRCA	POU6F1(+)	0.006247	0.00230466	0.0323863	0.00394234	0.0450592	Luminal mature	BRCA
Tumor_BRCA	NFKB2(+)	0.0368675	0.0329783	6.32327e-15	0.00388917	1.90239e-14	Luminal mature	BRCA
Tumor_BRCA	MAFG(+)	0.0181899	0.0144761	0.000520981	0.0037138	0.000815046	Luminal mature	BRCA
Tumor_BRCA	BHLHE40(+)	0.0832716	0.0796131	3.02942e-08	0.00365851	6.38536e-08	Luminal mature	BRCA
Tumor_BRCA	HNF1A(+)	0.0210895	0.017563	2.64271e-41	0.00352647	1.89843e-40	Luminal mature	BRCA
Tumor_BRCA	ZIC5(+)	0.00972554	0.00630885	0.010158	0.00341669	0.0144761	Luminal mature	BRCA
Tumor_BRCA	LHX9(+)	0.0129538	0.00957352	0.000204827	0.00338024	0.000327723	Luminal mature	BRCA
Tumor_BRCA	E2F2(+)	0.0563243	0.0529529	0.266157	0.00337146	0.309199	Luminal mature	BRCA
Tumor_BRCA	HOXD13(+)	0.00912218	0.0057719	9.75561e-05	0.00335028	0.000162748	Luminal mature	BRCA
Tumor_BRCA	HOXC11(+)	0.00494407	0.00161296	5.26695e-13	0.00333111	1.41524e-12	Luminal mature	BRCA
Tumor_BRCA	POU3F3(+)	0.00879391	0.00549764	3.62186e-11	0.00329627	8.97813e-11	Luminal mature	BRCA
Tumor_BRCA	POU3F2(+)	0.0106837	0.00742837	1.44086e-11	0.00325535	3.67523e-11	Luminal mature	BRCA
Tumor_BRCA	SPIC(+)	0.0254804	0.0222909	6.70166e-06	0.0031895	1.19141e-05	Luminal mature	BRCA
Tumor_BRCA	TFE3(+)	0.00472667	0.00155454	0.411183	0.00317213	0.452301	Luminal mature	BRCA
Tumor_BRCA	PPARD(+)	0.00873476	0.00560875	2.82813e-07	0.00312601	5.53056e-07	Luminal mature	BRCA
Tumor_BRCA	EGR3(+)	0.00974832	0.00668905	2.47248e-05	0.00305927	4.30848e-05	Luminal mature	BRCA
Tumor_BRCA	SIX2(+)	0.0056566	0.00260768	3.57689e-07	0.00304893	6.80576e-07	Luminal mature	BRCA
Tumor_BRCA	NR1I2(+)	0.0295839	0.0265556	6.25034e-24	0.00302826	2.61919e-23	Luminal mature	BRCA
Tumor_BRCA	MYCN(+)	0.019674	0.0166615	8.44453e-15	0.00301251	2.47706e-14	Luminal mature	BRCA
Tumor_BRCA	HOXA9(+)	0.0196554	0.0166617	1.48e-12	0.00299368	3.94667e-12	Luminal mature	BRCA
Tumor_BRCA	SOX4(+)	0.055176	0.0523269	6.31925e-10	0.00284911	1.45384e-09	Luminal mature	BRCA
Tumor_BRCA	MNX1(+)	0.00667647	0.00383835	6.8756e-08	0.00283812	1.39093e-07	Luminal mature	BRCA
Tumor_BRCA	SP2(+)	0.0194997	0.0166815	3.09429e-12	0.00281824	8.09437e-12	Luminal mature	BRCA
Tumor_BRCA	FOSB(+)	0.0829488	0.0801385	4.10792e-06	0.00281033	7.49217e-06	Luminal mature	BRCA
Tumor_BRCA	HOXC10(+)	0.0112598	0.00845503	3.13128e-08	0.00280476	6.56078e-08	Luminal mature	BRCA
Tumor_BRCA	HOXD10(+)	0.0199803	0.0171919	0.292226	0.00278841	0.338367	Luminal mature	BRCA
Tumor_BRCA	BHLHE22(+)	0.00926034	0.00648074	0.0321151	0.0027796	0.0448591	Luminal mature	BRCA
Tumor_BRCA	NFE2(+)	0.0130454	0.0102811	1.77121e-05	0.00276439	3.11733e-05	Luminal mature	BRCA
Tumor_BRCA	RREB1(+)	0.132734	0.130017	2.90027e-05	0.00271742	5.02903e-05	Luminal mature	BRCA
Tumor_BRCA	HOXC9(+)	0.00436971	0.00171707	5.6819e-05	0.00265264	9.70887e-05	Luminal mature	BRCA
Tumor_BRCA	KLF16(+)	0.0157592	0.0131874	3.10438e-12	0.00257184	8.09437e-12	Luminal mature	BRCA
Tumor_BRCA	TCF21(+)	0.0692394	0.0667006	0.062821	0.00253884	0.0825112	Luminal mature	BRCA
Tumor_BRCA	HES7(+)	0.0048782	0.00238761	0.0143498	0.00249058	0.0203674	Luminal mature	BRCA
Tumor_BRCA	HOXA1(+)	0.0141899	0.0117575	0.000565848	0.00243238	0.00088132	Luminal mature	BRCA
Tumor_BRCA	E2F8(+)	0.0670994	0.0647789	0.237101	0.00232049	0.278198	Luminal mature	BRCA
Tumor_BRCA	IRF5(+)	0.00754082	0.00523177	4.83934e-07	0.00230905	9.15832e-07	Luminal mature	BRCA
Tumor_BRCA	GATA2(+)	0.0320202	0.029716	1.17387e-08	0.00230416	2.55064e-08	Luminal mature	BRCA
Tumor_BRCA	MAF(+)	0.0278503	0.025551	1.33249e-08	0.00229932	2.85997e-08	Luminal mature	BRCA
Tumor_BRCA	ATF3(+)	0.126237	0.123968	0.125276	0.00226907	0.155703	Luminal mature	BRCA
Tumor_BRCA	TCF3(+)	0.0139938	0.0117381	4.34408e-06	0.00225576	7.88204e-06	Luminal mature	BRCA
Tumor_BRCA	STAT3(+)	0.082657	0.0804014	0.00217353	0.00225557	0.0032282	Luminal mature	BRCA
Tumor_BRCA	EGR2(+)	0.016043	0.0138648	5.72025e-06	0.00217815	1.02731e-05	Luminal mature	BRCA
Tumor_BRCA	NEUROD1(+)	0.0196811	0.0175114	0.0441567	0.00216979	0.0604792	Luminal mature	BRCA
Tumor_BRCA	CEBPG(+)	0.0154525	0.0132927	3.205e-05	0.00215982	5.5302e-05	Luminal mature	BRCA
Tumor_BRCA	HOXB9(+)	0.0269935	0.0249576	6.24508e-07	0.00203585	1.1631e-06	Luminal mature	BRCA
Tumor_BRCA	SOX8(+)	0.0318055	0.0298126	6.14568e-11	0.00199289	1.49192e-10	Luminal mature	BRCA
Tumor_BRCA	FOXC1(+)	0.0130998	0.011209	0.129966	0.00189079	0.160519	Luminal mature	BRCA
Tumor_BRCA	NKX6-2(+)	0.0361961	0.0343343	1.52567e-07	0.00186178	3.03409e-07	Luminal mature	BRCA
Tumor_BRCA	ZBTB14(+)	0.00441256	0.00259264	0.00444669	0.00181992	0.0064413	Luminal mature	BRCA
Tumor_BRCA	NR1D1(+)	0.00590262	0.00408344	8.50547e-07	0.00181918	1.5675e-06	Luminal mature	BRCA
Tumor_BRCA	TFEB(+)	0.0561331	0.0543717	0.00100217	0.00176142	0.00153074	Luminal mature	BRCA
Tumor_BRCA	MEOX1(+)	0.0107325	0.00898351	0.015569	0.00174894	0.0220092	Luminal mature	BRCA
Tumor_BRCA	THAP1(+)	0.011718	0.010004	6.13352e-06	0.00171402	1.09594e-05	Luminal mature	BRCA
Tumor_BRCA	SOX18(+)	0.00382271	0.00214265	0.0043781	0.00168006	0.00636815	Luminal mature	BRCA
Tumor_BRCA	NR1H2(+)	0.010322	0.00872502	8.72297e-05	0.00159702	0.000146214	Luminal mature	BRCA
Tumor_BRCA	TAL1(+)	0.00507626	0.00351872	0.00303323	0.00155755	0.00444874	Luminal mature	BRCA
Tumor_BRCA	EGR4(+)	0.00987792	0.0083443	0.79947	0.00153361	0.82526	Luminal mature	BRCA
Tumor_BRCA	SOX14(+)	0.00203249	0.000514403	0.0533104	0.00151809	0.0705461	Luminal mature	BRCA
Tumor_BRCA	HOXD4(+)	0.00533491	0.00382184	0.0507726	0.00151307	0.068052	Luminal mature	BRCA
Tumor_BRCA	ESRRB(+)	0.0837995	0.082387	0.00561568	0.00141254	0.00803545	Luminal mature	BRCA
Tumor_BRCA	ZNF274(+)	0.0477721	0.0463674	0.355241	0.00140477	0.402073	Luminal mature	BRCA
Tumor_BRCA	RORC(+)	0.00264702	0.0012674	0.123321	0.00137962	0.153933	Luminal mature	BRCA
Tumor_BRCA	ZSCAN4(+)	0.0107459	0.00939128	0.509907	0.00135457	0.550575	Luminal mature	BRCA
Tumor_BRCA	OSR2(+)	0.00556791	0.00421871	0.0969523	0.0013492	0.12276	Luminal mature	BRCA
Tumor_BRCA	ETS2(+)	0.24048	0.239207	0.359221	0.00127269	0.405275	Luminal mature	BRCA
Tumor_BRCA	THAP11(+)	0.00860091	0.0073287	0.0515262	0.0012722	0.0687016	Luminal mature	BRCA
Tumor_BRCA	KLF13(+)	0.0096763	0.00843359	0.00161144	0.00124272	0.00242404	Luminal mature	BRCA
Tumor_BRCA	NKX2-3(+)	0.00703799	0.00580328	0.301005	0.00123471	0.347389	Luminal mature	BRCA
Tumor_BRCA	TBX21(+)	0.00423894	0.00303161	0.00431861	0.00120732	0.00630767	Luminal mature	BRCA
Tumor_BRCA	HOXA13(+)	0.0079974	0.00679508	0.0932084	0.00120232	0.118874	Luminal mature	BRCA
Tumor_BRCA	SOX21(+)	0.0171008	0.015904	0.251202	0.00119675	0.293764	Luminal mature	BRCA
Tumor_BRCA	EOMES(+)	0.00354255	0.00236626	0.000153884	0.00117629	0.000250774	Luminal mature	BRCA
Tumor_BRCA	YY1(+)	0.133988	0.132849	0.40342	0.00113845	0.447962	Luminal mature	BRCA
Tumor_BRCA	TFAP2E(+)	0.00138951	0.000296022	0.0311254	0.00109349	0.04365	Luminal mature	BRCA
Tumor_BRCA	HOXB13(+)	0.0057485	0.00471314	0.206106	0.00103536	0.244274	Luminal mature	BRCA
Tumor_BRCA	TP53(+)	0.0214086	0.0203853	0.0760131	0.00102325	0.0983699	Luminal mature	BRCA
Tumor_BRCA	FOXA3(+)	0.0225344	0.0215398	0.159198	0.000994659	0.193903	Luminal mature	BRCA
Tumor_BRCA	ELF3(+)	0.173716	0.17275	0.966039	0.000965924	0.968791	Luminal mature	BRCA
Tumor_BRCA	HOXB2(+)	0.00793447	0.00700595	0.0471141	0.000928527	0.0637853	Luminal mature	BRCA
Tumor_BRCA	PITX3(+)	0.0112866	0.0103714	0.421222	0.000915266	0.460467	Luminal mature	BRCA
Tumor_BRCA	TBX4(+)	0.00219088	0.00129836	0.361752	0.000892522	0.406826	Luminal mature	BRCA
Tumor_BRCA	BCL6(+)	0.0568358	0.0559436	0.0451091	0.000892238	0.0615102	Luminal mature	BRCA
Tumor_BRCA	OTX1(+)	0.0077078	0.00682139	0.33079	0.000886405	0.378046	Luminal mature	BRCA
Tumor_BRCA	ATF4(+)	0.025387	0.0245087	0.695874	0.000878341	0.729011	Luminal mature	BRCA
Tumor_BRCA	JDP2(+)	0.0262521	0.0254655	0.416349	0.00078661	0.456557	Luminal mature	BRCA
Tumor_BRCA	POU3F4(+)	0.00215007	0.00136401	0.0277051	0.000786057	0.0390087	Luminal mature	BRCA
Tumor_BRCA	ZNF135(+)	0.0275925	0.0268909	0.406555	0.000701596	0.450023	Luminal mature	BRCA
Tumor_BRCA	EN2(+)	0.0010312	0.000385592	0.0846265	0.000645611	0.108717	Luminal mature	BRCA
Tumor_BRCA	ELK1(+)	0.0139384	0.0133011	0.0902336	0.000637344	0.115499	Luminal mature	BRCA
Tumor_BRCA	HINFP(+)	0.00573941	0.00510995	0.476329	0.00062946	0.519095	Luminal mature	BRCA
Tumor_BRCA	RFX5(+)	0.00591845	0.00533898	0.0508457	0.000579473	0.068052	Luminal mature	BRCA
Tumor_BRCA	FOXL1(+)	0.0269818	0.02641	0.816712	0.000571787	0.83682	Luminal mature	BRCA
Tumor_BRCA	TP73(+)	0.0296518	0.0290805	0.118141	0.000571286	0.147991	Luminal mature	BRCA
Tumor_BRCA	POU4F1(+)	0.0008732	0.000430298	0.371584	0.000442901	0.416553	Luminal mature	BRCA
Tumor_BRCA	HIF1A(+)	0.0548311	0.0544089	0.692876	0.000422178	0.728036	Luminal mature	BRCA
Tumor_BRCA	PAX1(+)	0.00302537	0.00260732	0.668806	0.000418057	0.709096	Luminal mature	BRCA
Tumor_BRCA	TBR1(+)	0.000922705	0.000544984	0.173533	0.000377722	0.209191	Luminal mature	BRCA
Tumor_BRCA	NR1H4(+)	0.0422697	0.0419064	0.192113	0.000363329	0.228459	Luminal mature	BRCA
Tumor_BRCA	ARNT(+)	0.0847432	0.0843818	0.691631	0.000361392	0.728036	Luminal mature	BRCA
Tumor_BRCA	FOXI1(+)	0.0214761	0.021168	0.794356	0.00030816	0.822392	Luminal mature	BRCA
Tumor_BRCA	NHLH1(+)	0.00227487	0.00196741	0.998412	0.000307465	0.998412	Luminal mature	BRCA
Tumor_BRCA	IRF9(+)	0.017239	0.0169406	0.658332	0.000298382	0.700099	Luminal mature	BRCA
Tumor_BRCA	CEBPA(+)	0.00143476	0.00116549	0.825616	0.000269273	0.839933	Luminal mature	BRCA
Tumor_BRCA	GLIS2(+)	0.00139257	0.00113245	0.343575	0.000260117	0.390124	Luminal mature	BRCA
Tumor_BRCA	RFX4(+)	0.0256975	0.0254818	0.708257	0.000215635	0.737593	Luminal mature	BRCA
Tumor_BRCA	PHOX2A(+)	0.00129327	0.00108208	0.734759	0.000211191	0.762935	Luminal mature	BRCA
Tumor_BRCA	VAX1(+)	0.0022752	0.00208312	0.630831	0.000192085	0.672886	Luminal mature	BRCA
Tumor_BRCA	EMX1(+)	0.0461081	0.0459562	0.811263	0.0001519	0.834984	Luminal mature	BRCA
Tumor_BRCA	BATF(+)	0.0456721	0.0455563	0.700157	0.000115854	0.731322	Luminal mature	BRCA
Tumor_BRCA	DRGX(+)	0.0015401	0.00148011	0.956018	5.99856e-05	0.964236	Luminal mature	BRCA
Tumor_BRCA	NKX6-1(+)	0.000371186	0.000317564	0.0955611	5.36219e-05	0.121435	Luminal mature	BRCA
Tumor_BRCA	ASCL1(+)	0.0259221	0.0258838	0.817801	3.82913e-05	0.83682	Luminal mature	BRCA
Tumor_BRCA	HOXA5(+)	0.00860866	0.00858133	0.484294	2.73334e-05	0.526147	Luminal mature	BRCA
Tumor_BRCA	ETV3(+)	0.0299613	0.029947	0.0982196	1.43266e-05	0.123919	Luminal mature	BRCA
Tumor_BRCA	RXRG(+)	0.000934617	0.000966118	0.165389	-3.15005e-05	0.200748	Luminal mature	BRCA
Tumor_BRCA	FOXD1(+)	0.00107991	0.00111948	0.526356	-3.95677e-05	0.56487	Luminal mature	BRCA
Tumor_BRCA	IRF1(+)	0.0827652	0.082827	0.149716	-6.17898e-05	0.183623	Luminal mature	BRCA
Tumor_BRCA	FOXC2(+)	0.00332667	0.00339466	0.511978	-6.79847e-05	0.55112	Luminal mature	BRCA
Tumor_BRCA	KLF11(+)	0.0106873	0.0107681	0.383014	-8.08434e-05	0.426798	Luminal mature	BRCA
Tumor_BRCA	SP8(+)	0.00241311	0.00252365	0.841756	-0.00011054	0.853885	Luminal mature	BRCA
Tumor_BRCA	MSC(+)	0.00291528	0.00308972	0.215188	-0.000174446	0.253332	Luminal mature	BRCA
Tumor_BRCA	KLF5(+)	0.171346	0.17154	0.960828	-0.000193665	0.966319	Luminal mature	BRCA
Tumor_BRCA	ETV2(+)	0.00900948	0.00923202	0.000584606	-0.000222545	0.000906526	Luminal mature	BRCA
Tumor_BRCA	HOXA7(+)	0.0134659	0.0136997	0.383148	-0.000233797	0.426798	Luminal mature	BRCA
Tumor_BRCA	HOXA6(+)	0.0106692	0.0109203	0.408623	-0.000251131	0.450894	Luminal mature	BRCA
Tumor_BRCA	TLX1(+)	0.00309378	0.00344567	0.493049	-0.000351899	0.53401	Luminal mature	BRCA
Tumor_BRCA	TBX5(+)	0.00184893	0.00223415	0.938444	-0.000385215	0.949231	Luminal mature	BRCA
Tumor_BRCA	GRHL2(+)	0.105814	0.106282	0.338792	-0.000468025	0.385938	Luminal mature	BRCA
Tumor_BRCA	MSX2(+)	0.000463521	0.000996764	0.117309	-0.000533242	0.147474	Luminal mature	BRCA
Tumor_BRCA	CDX1(+)	0.0211872	0.0217885	0.133426	-0.000601326	0.164217	Luminal mature	BRCA
Tumor_BRCA	HOXD11(+)	0.00248061	0.003136	0.316987	-0.000655389	0.364639	Luminal mature	BRCA
Tumor_BRCA	KLF15(+)	0.0204921	0.0211585	0.00195408	-0.000666476	0.00292697	Luminal mature	BRCA
Tumor_BRCA	ISX(+)	0.0128964	0.0135681	0.326411	-0.000671703	0.374256	Luminal mature	BRCA
Tumor_BRCA	HOXB7(+)	0.0203818	0.0211234	0.187671	-0.000741629	0.223933	Luminal mature	BRCA
Tumor_BRCA	LEF1(+)	0.0742723	0.0750694	0.178459	-0.000797149	0.213665	Luminal mature	BRCA
Tumor_BRCA	PAX6(+)	0.0542202	0.0550304	0.0704786	-0.000810227	0.0918832	Luminal mature	BRCA
Tumor_BRCA	PKNOX2(+)	0.0454995	0.046343	0.0350991	-0.000843462	0.0486413	Luminal mature	BRCA
Tumor_BRCA	NFYB(+)	0.0150565	0.0159527	0.000427065	-0.000896284	0.000674111	Luminal mature	BRCA
Tumor_BRCA	GCM1(+)	0.0233085	0.0242049	0.213724	-0.000896326	0.252452	Luminal mature	BRCA
Tumor_BRCA	RUNX3(+)	0.023481	0.0243842	2.86728e-07	-0.000903131	5.57615e-07	Luminal mature	BRCA
Tumor_BRCA	PDX1(+)	0.00716405	0.00809512	0.0367417	-0.000931071	0.0507179	Luminal mature	BRCA
Tumor_BRCA	VAX2(+)	0.0450696	0.0460919	0.258097	-0.00102229	0.300828	Luminal mature	BRCA
Tumor_BRCA	NFIL3(+)	0.0580237	0.05906	0.0011515	-0.00103628	0.0017471	Luminal mature	BRCA
Tumor_BRCA	TP63(+)	0.0597742	0.0608176	0.16827	-0.00104339	0.203542	Luminal mature	BRCA
Tumor_BRCA	GATA1(+)	0.0126786	0.0137793	0.00017442	-0.00110071	0.000281633	Luminal mature	BRCA
Tumor_BRCA	ZNF740(+)	0.00211125	0.00324953	0.175991	-0.00113828	0.21143	Luminal mature	BRCA
Tumor_BRCA	SPIB(+)	0.0876043	0.0888134	0.00484729	-0.0012091	0.00699281	Luminal mature	BRCA
Tumor_BRCA	PRDM1(+)	0.0604739	0.0617631	0.0383405	-0.00128921	0.0527181	Luminal mature	BRCA
Tumor_BRCA	MLX(+)	0.0112561	0.0125764	0.0771891	-0.00132023	0.0995258	Luminal mature	BRCA
Tumor_BRCA	REST(+)	0.0710225	0.0723949	7.41602e-05	-0.00137242	0.000125502	Luminal mature	BRCA
Tumor_BRCA	GATA4(+)	0.0465131	0.0479387	0.00525342	-0.0014256	0.00754777	Luminal mature	BRCA
Tumor_BRCA	HES6(+)	0.00325377	0.00470074	0.0623524	-0.00144697	0.0822024	Luminal mature	BRCA
Tumor_BRCA	E2F6(+)	0.0676622	0.0692502	0.00199035	-0.00158795	0.00296866	Luminal mature	BRCA
Tumor_BRCA	MYC(+)	0.159453	0.161043	0.00100455	-0.00159053	0.00153074	Luminal mature	BRCA
Tumor_BRCA	MAFA(+)	0.0178636	0.0195675	0.000158833	-0.00170382	0.000257646	Luminal mature	BRCA
Tumor_BRCA	TLX2(+)	0.00597398	0.00776839	0.0504137	-0.00179441	0.0679909	Luminal mature	BRCA
Tumor_BRCA	GATA3(+)	0.150245	0.15206	0.823873	-0.001815	0.839933	Luminal mature	BRCA
Tumor_BRCA	HOXA10(+)	0.0122472	0.0141977	1.21243e-06	-0.00195046	2.22279e-06	Luminal mature	BRCA
Tumor_BRCA	GATA6(+)	0.041281	0.0432355	8.50631e-06	-0.00195448	1.50463e-05	Luminal mature	BRCA
Tumor_BRCA	POU2F3(+)	0.0290642	0.0310509	0.00225933	-0.00198672	0.00334153	Luminal mature	BRCA
Tumor_BRCA	CDX2(+)	0.020993	0.023111	6.24996e-08	-0.00211797	1.28654e-07	Luminal mature	BRCA
Tumor_BRCA	ZBTB26(+)	0.00534215	0.00749054	0.150898	-0.00214839	0.184431	Luminal mature	BRCA
Tumor_BRCA	TWIST1(+)	0.0337812	0.0359421	5.63396e-06	-0.0021609	1.017e-05	Luminal mature	BRCA
Tumor_BRCA	ZNF354C(+)	0.00440476	0.00668235	0.0030311	-0.00227759	0.00444874	Luminal mature	BRCA
Tumor_BRCA	E2F3(+)	0.4079	0.410322	0.0653277	-0.00242161	0.0854846	Luminal mature	BRCA
Tumor_BRCA	LMX1A(+)	0.0151583	0.0177197	0.0722979	-0.00256135	0.0939073	Luminal mature	BRCA
Tumor_BRCA	NFYA(+)	0.0258282	0.0283977	6.69686e-09	-0.0025695	1.48258e-08	Luminal mature	BRCA
Tumor_BRCA	PPARG(+)	0.0802015	0.0828177	8.56595e-05	-0.00261621	0.000144269	Luminal mature	BRCA
Tumor_BRCA	TCF7(+)	0.0117505	0.0144368	3.92666e-05	-0.0026863	6.74237e-05	Luminal mature	BRCA
Tumor_BRCA	CREM(+)	0.0444084	0.0471327	1.55811e-10	-0.00272431	3.70577e-10	Luminal mature	BRCA
Tumor_BRCA	LHX2(+)	0.042102	0.0448818	7.03592e-07	-0.00277977	1.3035e-06	Luminal mature	BRCA
Tumor_BRCA	PAX7(+)	0.00869078	0.011525	0.572112	-0.00283425	0.612107	Luminal mature	BRCA
Tumor_BRCA	REL(+)	0.082517	0.0853821	2.59947e-10	-0.00286504	6.0597e-10	Luminal mature	BRCA
Tumor_BRCA	ONECUT1(+)	0.0262412	0.029267	9.96279e-05	-0.00302582	0.00016542	Luminal mature	BRCA
Tumor_BRCA	NFATC2(+)	0.0425181	0.0456205	5.5422e-12	-0.00310239	1.43445e-11	Luminal mature	BRCA
Tumor_BRCA	TBX15(+)	0.0497907	0.0529093	0.000187772	-0.00311861	0.000301806	Luminal mature	BRCA
Tumor_BRCA	IRF8(+)	0.0624757	0.0656654	3.6249e-18	-0.00318972	1.20374e-17	Luminal mature	BRCA
Tumor_BRCA	TBX6(+)	0.00502922	0.00832261	0.000349372	-0.00329339	0.000556465	Luminal mature	BRCA
Tumor_BRCA	IRF4(+)	0.0764128	0.0798262	5.61746e-07	-0.00341346	1.05741e-06	Luminal mature	BRCA
Tumor_BRCA	HOXD8(+)	0.0214395	0.0250131	0.000942772	-0.0035736	0.00144915	Luminal mature	BRCA
Tumor_BRCA	HLF(+)	0.00447891	0.00812339	1.55192e-17	-0.00364448	5.01171e-17	Luminal mature	BRCA
Tumor_BRCA	MYBL1(+)	0.110301	0.113977	1.13993e-08	-0.00367636	2.49228e-08	Luminal mature	BRCA
Tumor_BRCA	E2F7(+)	0.139766	0.143632	9.84542e-21	-0.00386622	3.64799e-20	Luminal mature	BRCA
Tumor_BRCA	SOX10(+)	0.12158	0.125867	4.50063e-10	-0.00428685	1.04225e-09	Luminal mature	BRCA
Tumor_BRCA	ELF2(+)	0.110718	0.115389	3.79694e-08	-0.00467088	7.8619e-08	Luminal mature	BRCA
Tumor_BRCA	KLF9(+)	0.0514662	0.0561627	2.89782e-13	-0.00469647	7.85006e-13	Luminal mature	BRCA
Tumor_BRCA	TFEC(+)	0.0527174	0.0574555	1.32428e-34	-0.00473809	7.28354e-34	Luminal mature	BRCA
Tumor_BRCA	FOXN3(+)	0.0888535	0.0937349	2.89917e-13	-0.0048815	7.85006e-13	Luminal mature	BRCA
Tumor_BRCA	HOXA2(+)	0.02599	0.0310228	2.68129e-27	-0.00503279	1.22573e-26	Luminal mature	BRCA
Tumor_BRCA	CTCFL(+)	0.0440814	0.0492868	3.68488e-08	-0.00520544	7.67503e-08	Luminal mature	BRCA
Tumor_BRCA	NR2F2(+)	0.0208418	0.0264992	1.27069e-08	-0.0056574	2.74406e-08	Luminal mature	BRCA
Tumor_BRCA	TFAP2C(+)	0.0581438	0.0638132	6.20072e-19	-0.00566944	2.11908e-18	Luminal mature	BRCA
Tumor_BRCA	ERG(+)	0.0376548	0.0435107	1.00098e-11	-0.00585586	2.57186e-11	Luminal mature	BRCA
Tumor_BRCA	FOXP2(+)	0.0497609	0.0557441	8.5646e-26	-0.00598316	3.81613e-25	Luminal mature	BRCA
Tumor_BRCA	GRHL1(+)	0.213181	0.219213	1.62097e-08	-0.00603161	3.45807e-08	Luminal mature	BRCA
Tumor_BRCA	ETV5(+)	0.036521	0.0432152	5.53923e-27	-0.00669422	2.49976e-26	Luminal mature	BRCA
Tumor_BRCA	BACH2(+)	0.0449987	0.0517814	6.24207e-48	-0.00678272	5.35905e-47	Luminal mature	BRCA
Tumor_BRCA	FOXD2(+)	0.00366528	0.0104533	9.03793e-17	-0.00678797	2.86608e-16	Luminal mature	BRCA
Tumor_BRCA	IRF2(+)	0.0881673	0.0949717	3.55037e-35	-0.00680441	2.01569e-34	Luminal mature	BRCA
Tumor_BRCA	FOXA1(+)	0.120688	0.12783	0.000147427	-0.00714202	0.000241368	Luminal mature	BRCA
Tumor_BRCA	CEBPD(+)	0.0910064	0.0982492	9.52034e-41	-0.00724276	6.5709e-40	Luminal mature	BRCA
Tumor_BRCA	SP4(+)	0.0303041	0.0375853	1.52129e-68	-0.0072812	2.26244e-67	Luminal mature	BRCA
Tumor_BRCA	SOX9(+)	0.0218964	0.0292437	4.37212e-15	-0.00734722	1.33825e-14	Luminal mature	BRCA
Tumor_BRCA	HNF1B(+)	0.129583	0.137131	2.92107e-29	-0.00754821	1.40852e-28	Luminal mature	BRCA
Tumor_BRCA	KLF3(+)	0.135388	0.143499	1.15558e-28	-0.00811123	5.49682e-28	Luminal mature	BRCA
Tumor_BRCA	PAX5(+)	0.104923	0.113087	1.23788e-45	-0.008164	9.68298e-45	Luminal mature	BRCA
Tumor_BRCA	TBX3(+)	0.0439702	0.0528079	1.09501e-08	-0.00883769	2.40903e-08	Luminal mature	BRCA
Tumor_BRCA	ZEB1(+)	0.155408	0.16438	2.46995e-19	-0.00897212	8.52375e-19	Luminal mature	BRCA
Tumor_BRCA	CLOCK(+)	0.139029	0.148028	0.000609774	-0.00899906	0.000941406	Luminal mature	BRCA
Tumor_BRCA	EHF(+)	0.119976	0.129607	1.22512e-38	-0.00963124	7.84078e-38	Luminal mature	BRCA
Tumor_BRCA	PBX3(+)	0.10685	0.116723	2.85259e-23	-0.00987375	1.16757e-22	Luminal mature	BRCA
Tumor_BRCA	SP3(+)	0.0917691	0.101886	2.16723e-36	-0.0101171	1.27144e-35	Luminal mature	BRCA
Tumor_BRCA	TCF7L1(+)	0.0614259	0.0718141	3.42016e-21	-0.0103882	1.28074e-20	Luminal mature	BRCA
Tumor_BRCA	FLI1(+)	0.169473	0.180075	9.24122e-50	-0.0106016	8.56029e-49	Luminal mature	BRCA
Tumor_BRCA	FOXP1(+)	0.138171	0.149016	2.08974e-18	-0.0108457	7.07295e-18	Luminal mature	BRCA
Tumor_BRCA	FOXO3(+)	0.120206	0.131325	7.62441e-33	-0.0111195	3.94675e-32	Luminal mature	BRCA
Tumor_BRCA	IKZF1(+)	0.180458	0.192288	1.59511e-49	-0.01183	1.4037e-48	Luminal mature	BRCA
Tumor_BRCA	DLX6(+)	0.0378677	0.0500031	4.87488e-11	-0.0121354	1.19997e-10	Luminal mature	BRCA
Tumor_BRCA	NFKB1(+)	0.0819497	0.0942348	4.55474e-61	-0.0122851	5.52851e-60	Luminal mature	BRCA
Tumor_BRCA	MYB(+)	0.131646	0.144284	8.84906e-36	-0.0126381	5.10634e-35	Luminal mature	BRCA
Tumor_BRCA	MEF2A(+)	0.189117	0.202625	0.000110915	-0.0135087	0.00018244	Luminal mature	BRCA
Tumor_BRCA	HNF4G(+)	0.0734044	0.0873476	9.8331e-84	-0.0139432	2.47232e-82	Luminal mature	BRCA
Tumor_BRCA	ETS1(+)	0.218229	0.232337	1.19714e-49	-0.0141084	1.08049e-48	Luminal mature	BRCA
Tumor_BRCA	DLX5(+)	0.0177011	0.0318732	1.27191e-19	-0.0141721	4.47713e-19	Luminal mature	BRCA
Tumor_BRCA	ETV6(+)	0.194894	0.209112	1.40695e-28	-0.0142175	6.60326e-28	Luminal mature	BRCA
Tumor_BRCA	TCF12(+)	0.0872633	0.102252	1.13153e-31	-0.0149885	5.68996e-31	Luminal mature	BRCA
Tumor_BRCA	GABPA(+)	0.0626547	0.0780258	9.47554e-105	-0.0153712	6.67078e-103	Luminal mature	BRCA
Tumor_BRCA	NRF1(+)	0.293431	0.309369	5.02605e-24	-0.0159371	2.13153e-23	Luminal mature	BRCA
Tumor_BRCA	MITF(+)	0.196818	0.213803	8.94498e-87	-0.0169847	2.62386e-85	Luminal mature	BRCA
Tumor_BRCA	TCF7L2(+)	0.127498	0.144599	2.149e-13	-0.0171012	6.00355e-13	Luminal mature	BRCA
Tumor_BRCA	STAT1(+)	0.184745	0.202372	1.67186e-70	-0.017627	2.94248e-69	Luminal mature	BRCA
Tumor_BRCA	MEIS2(+)	0.0353389	0.0536913	4.73573e-15	-0.0183524	1.43705e-14	Luminal mature	BRCA
Tumor_BRCA	ATF2(+)	0.0983304	0.117984	5.18279e-99	-0.0196541	2.79537e-97	Luminal mature	BRCA
Tumor_BRCA	MXI1(+)	0.231118	0.251108	1.98683e-60	-0.0199895	2.33121e-59	Luminal mature	BRCA
Tumor_BRCA	ELK4(+)	0.188902	0.211883	3.52577e-88	-0.022981	1.24107e-86	Luminal mature	BRCA
Tumor_BRCA	TEAD1(+)	0.118056	0.141944	3.9405e-38	-0.0238885	2.43343e-37	Luminal mature	BRCA
Tumor_BRCA	ONECUT2(+)	0.0486092	0.0737883	6.29904e-60	-0.0251791	7.15246e-59	Luminal mature	BRCA
Tumor_BRCA	NR2C2(+)	0.278785	0.304196	2.26201e-63	-0.0254118	3.18492e-62	Luminal mature	BRCA
Tumor_BRCA	ATF6(+)	0.274523	0.300543	4.33502e-40	-0.0260201	2.93447e-39	Luminal mature	BRCA
Tumor_BRCA	OTX2(+)	0.042555	0.0686577	3.48518e-52	-0.0261026	3.40773e-51	Luminal mature	BRCA
Tumor_BRCA	MAX(+)	0.173772	0.20275	7.43897e-139	-0.0289775	1.30926e-136	Luminal mature	BRCA
Tumor_BRCA	NR3C1(+)	0.144991	0.175245	1.65597e-21	-0.0302539	6.3359e-21	Luminal mature	BRCA
Tumor_BRCA	CREB1(+)	0.233323	0.264633	1.03808e-95	-0.0313106	4.06004e-94	Luminal mature	BRCA
Tumor_BRCA	RFX3(+)	0.326642	0.358319	5.55897e-99	-0.031677	2.79537e-97	Luminal mature	BRCA
Tumor_BRCA	ELF1(+)	0.460655	0.500141	3.29024e-70	-0.0394864	5.51507e-69	Luminal mature	BRCA
Tumor_BRCA	NFIB(+)	0.245475	0.290529	5.80856e-43	-0.0450536	4.35024e-42	Luminal mature	BRCA
Tumor_BRCA_Basal	EN1(+)	0.25567	0.153117	2.15743e-130	0.102553	4.74635e-129	Luminal progenitor	BRCA_Basal
Tumor_BRCA_Basal	E2F3(+)	0.499099	0.431324	1.8631e-253	0.067775	3.27906e-251	Luminal progenitor	BRCA_Basal
Tumor_BRCA_Basal	TFDP1(+)	0.272072	0.217833	2.78072e-169	0.0542389	8.89829e-168	Luminal progenitor	BRCA_Basal
Tumor_BRCA_Basal	MYBL1(+)	0.169669	0.12655	9.80288e-251	0.0431191	1.1502e-248	Luminal progenitor	BRCA_Basal
Tumor_BRCA_Basal	CUX1(+)	0.345887	0.313038	1.8339e-110	0.032849	2.68972e-109	Luminal progenitor	BRCA_Basal
Tumor_BRCA_Basal	PAX1(+)	0.0393377	0.0100474	1.12423e-24	0.0292903	3.91812e-24	Luminal progenitor	BRCA_Basal
Tumor_BRCA_Basal	SREBF2(+)	0.407714	0.379062	1.11876e-122	0.0286524	2.31649e-121	Luminal progenitor	BRCA_Basal
Tumor_BRCA_Basal	TCF7L1(+)	0.197546	0.170039	4.75428e-15	0.0275065	1.30743e-14	Luminal progenitor	BRCA_Basal
Tumor_BRCA_Basal	GMEB2(+)	0.0637477	0.0363866	3.90827e-32	0.0273611	1.71964e-31	Luminal progenitor	BRCA_Basal
Tumor_BRCA_Basal	CENPB(+)	0.0522307	0.0258875	9.56061e-22	0.0263432	3.20508e-21	Luminal progenitor	BRCA_Basal
Tumor_BRCA_Basal	DLX5(+)	0.0424521	0.0161365	8.20659e-65	0.0263156	6.27982e-64	Luminal progenitor	BRCA_Basal
Tumor_BRCA_Basal	E2F1(+)	0.108642	0.0842786	1.68327e-111	0.0243632	2.69323e-110	Luminal progenitor	BRCA_Basal
Tumor_BRCA_Basal	GBX1(+)	0.0296165	0.00632685	7.28808e-95	0.0232897	9.5015e-94	Luminal progenitor	BRCA_Basal
Tumor_BRCA_Basal	E2F2(+)	0.0755996	0.0528063	5.15207e-137	0.0227933	1.29538e-135	Luminal progenitor	BRCA_Basal
Tumor_BRCA_Basal	CTCF(+)	0.183242	0.162197	1.05122e-41	0.021045	5.52283e-41	Luminal progenitor	BRCA_Basal
Tumor_BRCA_Basal	E2F7(+)	0.157765	0.136862	9.46651e-82	0.0209027	1.14904e-80	Luminal progenitor	BRCA_Basal
Tumor_BRCA_Basal	POU2F2(+)	0.0530812	0.0333729	3.44925e-30	0.0197083	1.4454e-29	Luminal progenitor	BRCA_Basal
Tumor_BRCA_Basal	SOX4(+)	0.0796793	0.0615485	1.95374e-211	0.0181308	1.1462e-209	Luminal progenitor	BRCA_Basal
Tumor_BRCA_Basal	RORB(+)	0.0826828	0.0650049	8.43156e-10	0.0176779	1.86661e-09	Luminal progenitor	BRCA_Basal
Tumor_BRCA_Basal	MYC(+)	0.189913	0.17237	9.6808e-43	0.0175431	5.16309e-42	Luminal progenitor	BRCA_Basal
Tumor_BRCA_Basal	YY1(+)	0.151683	0.13421	2.71902e-23	0.0174729	9.3833e-23	Luminal progenitor	BRCA_Basal
Tumor_BRCA_Basal	PAX4(+)	0.0277003	0.0103697	6.18898e-65	0.0173306	4.84116e-64	Luminal progenitor	BRCA_Basal
Tumor_BRCA_Basal	HSF1(+)	0.0631378	0.0467024	1.62999e-174	0.0164355	5.73756e-173	Luminal progenitor	BRCA_Basal
Tumor_BRCA_Basal	FOSL1(+)	0.135851	0.119426	9.57548e-122	0.0164248	1.77398e-120	Luminal progenitor	BRCA_Basal
Tumor_BRCA_Basal	ETS2(+)	0.256492	0.240434	1.86991e-66	0.016058	1.53072e-65	Luminal progenitor	BRCA_Basal
Tumor_BRCA_Basal	MYBL2(+)	0.0654631	0.0497968	1.68731e-118	0.0156663	2.96966e-117	Luminal progenitor	BRCA_Basal
Tumor_BRCA_Basal	SHOX(+)	0.0249246	0.0104616	3.80339e-43	0.014463	2.09186e-42	Luminal progenitor	BRCA_Basal
Tumor_BRCA_Basal	E2F8(+)	0.0814013	0.066992	3.54294e-40	0.0144093	1.78159e-39	Luminal progenitor	BRCA_Basal
Tumor_BRCA_Basal	SCRT1(+)	0.0265624	0.01245	2.18429e-10	0.0141123	5.05835e-10	Luminal progenitor	BRCA_Basal
Tumor_BRCA_Basal	VAX2(+)	0.0675728	0.0535123	1.62739e-11	0.0140605	3.87056e-11	Luminal progenitor	BRCA_Basal
Tumor_BRCA_Basal	CEBPB(+)	0.0771502	0.0634745	1.36643e-14	0.0136757	3.67164e-14	Luminal progenitor	BRCA_Basal
Tumor_BRCA_Basal	PKNOX2(+)	0.0362871	0.0228332	2.35067e-17	0.0134538	7.01217e-17	Luminal progenitor	BRCA_Basal
Tumor_BRCA_Basal	RUNX2(+)	0.0541715	0.0411579	4.69512e-26	0.0130136	1.68641e-25	Luminal progenitor	BRCA_Basal
Tumor_BRCA_Basal	POU5F1(+)	0.11471	0.102304	1.40647e-08	0.0124057	2.92946e-08	Luminal progenitor	BRCA_Basal
Tumor_BRCA_Basal	TBX3(+)	0.0291224	0.0173451	7.88036e-28	0.0117774	2.98267e-27	Luminal progenitor	BRCA_Basal
Tumor_BRCA_Basal	MAZ(+)	0.0508988	0.0393415	1.11453e-07	0.0115573	2.21646e-07	Luminal progenitor	BRCA_Basal
Tumor_BRCA_Basal	RELB(+)	0.124542	0.113201	4.28056e-30	0.0113411	1.77265e-29	Luminal progenitor	BRCA_Basal
Tumor_BRCA_Basal	ESRRA(+)	0.122575	0.112137	2.0603e-13	0.0104387	5.25525e-13	Luminal progenitor	BRCA_Basal
Tumor_BRCA_Basal	NR2C2(+)	0.314017	0.303786	2.33509e-21	0.0102315	7.68179e-21	Luminal progenitor	BRCA_Basal
Tumor_BRCA_Basal	TCF21(+)	0.0788479	0.0688169	6.11107e-22	0.010031	2.06836e-21	Luminal progenitor	BRCA_Basal
Tumor_BRCA_Basal	BHLHE22(+)	0.0198776	0.00989228	3.66364e-15	0.00998536	1.02349e-14	Luminal progenitor	BRCA_Basal
Tumor_BRCA_Basal	TWIST1(+)	0.0440658	0.0343511	4.56384e-77	0.00971466	4.86809e-76	Luminal progenitor	BRCA_Basal
Tumor_BRCA_Basal	ZNF384(+)	0.0479425	0.0387601	1.88991e-57	0.00918233	1.30441e-56	Luminal progenitor	BRCA_Basal
Tumor_BRCA_Basal	E2F6(+)	0.076632	0.0674515	1.80577e-35	0.00918057	8.47509e-35	Luminal progenitor	BRCA_Basal
Tumor_BRCA_Basal	NEUROD2(+)	0.0140041	0.00491046	1.41217e-66	0.00909366	1.18353e-65	Luminal progenitor	BRCA_Basal
Tumor_BRCA_Basal	KLF5(+)	0.174702	0.165612	9.83674e-40	0.00908994	4.87681e-39	Luminal progenitor	BRCA_Basal
Tumor_BRCA_Basal	SOX8(+)	0.0404666	0.0315138	6.01253e-151	0.00895279	1.76367e-149	Luminal progenitor	BRCA_Basal
Tumor_BRCA_Basal	SOX18(+)	0.0134581	0.00460297	1.38483e-18	0.00885515	4.20225e-18	Luminal progenitor	BRCA_Basal
Tumor_BRCA_Basal	SOX10(+)	0.14743	0.138963	0.314324	0.00846677	0.347931	Luminal progenitor	BRCA_Basal
Tumor_BRCA_Basal	NFYA(+)	0.0352838	0.0269802	1.27598e-51	0.00830365	7.87976e-51	Luminal progenitor	BRCA_Basal
Tumor_BRCA_Basal	ETV3(+)	0.0398783	0.0322644	4.17266e-39	0.00761383	2.03997e-38	Luminal progenitor	BRCA_Basal
Tumor_BRCA_Basal	ETS1(+)	0.246203	0.2386	0.000119454	0.00760368	0.000195718	Luminal progenitor	BRCA_Basal
Tumor_BRCA_Basal	ZIC5(+)	0.012842	0.00527715	1.06107e-11	0.00756483	2.54079e-11	Luminal progenitor	BRCA_Basal
Tumor_BRCA_Basal	TP73(+)	0.0318368	0.0243078	4.52152e-29	0.00752901	1.8294e-28	Luminal progenitor	BRCA_Basal
Tumor_BRCA_Basal	NR2F6(+)	0.019654	0.0121333	4.22833e-12	0.00752074	1.01943e-11	Luminal progenitor	BRCA_Basal
Tumor_BRCA_Basal	CEBPG(+)	0.0213862	0.0138879	2.926e-35	0.00749828	1.3552e-34	Luminal progenitor	BRCA_Basal
Tumor_BRCA_Basal	TEAD2(+)	0.0529935	0.0456587	5.90224e-57	0.00733488	3.91998e-56	Luminal progenitor	BRCA_Basal
Tumor_BRCA_Basal	IRF1(+)	0.0953248	0.0882195	8.29306e-05	0.00710526	0.000139008	Luminal progenitor	BRCA_Basal
Tumor_BRCA_Basal	HOXB13(+)	0.0116303	0.00453244	3.80504e-17	0.00709782	1.12552e-16	Luminal progenitor	BRCA_Basal
Tumor_BRCA_Basal	HOXB9(+)	0.0327064	0.0257116	9.41522e-79	0.00699475	1.03567e-77	Luminal progenitor	BRCA_Basal
Tumor_BRCA_Basal	STAT1(+)	0.221459	0.214595	1.596e-08	0.00686323	3.30466e-08	Luminal progenitor	BRCA_Basal
Tumor_BRCA_Basal	RREB1(+)	0.129427	0.12262	1.39184e-28	0.00680692	5.38381e-28	Luminal progenitor	BRCA_Basal
Tumor_BRCA_Basal	STAT2(+)	0.0945912	0.0880369	3.25025e-26	0.00655427	1.17947e-25	Luminal progenitor	BRCA_Basal
Tumor_BRCA_Basal	HES7(+)	0.0105844	0.00432163	1.84568e-09	0.00626282	4.0605e-09	Luminal progenitor	BRCA_Basal
Tumor_BRCA_Basal	OTX2(+)	0.0227675	0.0167892	5.86621e-07	0.00597832	1.09835e-06	Luminal progenitor	BRCA_Basal
Tumor_BRCA_Basal	NEUROD1(+)	0.0358404	0.0298832	6.86065e-14	0.00595719	1.8022e-13	Luminal progenitor	BRCA_Basal
Tumor_BRCA_Basal	TP63(+)	0.0705504	0.0646715	4.87869e-26	0.00587893	1.73465e-25	Luminal progenitor	BRCA_Basal
Tumor_BRCA_Basal	SPIB(+)	0.0982589	0.0923965	6.56948e-29	0.00586235	2.56939e-28	Luminal progenitor	BRCA_Basal
Tumor_BRCA_Basal	THAP11(+)	0.0143194	0.00851306	3.31256e-13	0.00580635	8.32872e-13	Luminal progenitor	BRCA_Basal
Tumor_BRCA_Basal	JUNB(+)	0.0495329	0.0438404	0.0668259	0.00569251	0.0837107	Luminal progenitor	BRCA_Basal
Tumor_BRCA_Basal	ATF4(+)	0.0312369	0.0256543	6.26219e-07	0.00558254	1.16629e-06	Luminal progenitor	BRCA_Basal
Tumor_BRCA_Basal	FOS(+)	0.113137	0.107702	0.00143885	0.00543483	0.00211032	Luminal progenitor	BRCA_Basal
Tumor_BRCA_Basal	HOXD10(+)	0.0185595	0.0131634	0.000303032	0.00539609	0.0004699	Luminal progenitor	BRCA_Basal
Tumor_BRCA_Basal	KLF10(+)	0.0270341	0.0216555	2.28825e-40	0.00537865	1.1845e-39	Luminal progenitor	BRCA_Basal
Tumor_BRCA_Basal	ELF4(+)	0.0285199	0.0231579	1.29583e-49	0.00536203	7.6022e-49	Luminal progenitor	BRCA_Basal
Tumor_BRCA_Basal	NRF1(+)	0.315749	0.31053	1.0426e-08	0.00521904	2.18451e-08	Luminal progenitor	BRCA_Basal
Tumor_BRCA_Basal	MEOX1(+)	0.0110602	0.00584859	7.26874e-21	0.0052116	2.36907e-20	Luminal progenitor	BRCA_Basal
Tumor_BRCA_Basal	MSX1(+)	0.0299589	0.0247823	6.83109e-15	0.00517655	1.86399e-14	Luminal progenitor	BRCA_Basal
Tumor_BRCA_Basal	JUN(+)	0.140395	0.135226	0.179204	0.00516903	0.2075	Luminal progenitor	BRCA_Basal
Tumor_BRCA_Basal	KLF13(+)	0.0142119	0.00914416	6.69849e-25	0.00506778	2.35787e-24	Luminal progenitor	BRCA_Basal
Tumor_BRCA_Basal	ELK3(+)	0.14752	0.142478	8.22837e-13	0.0050424	2.01138e-12	Luminal progenitor	BRCA_Basal
Tumor_BRCA_Basal	CREM(+)	0.050123	0.0451297	2.21295e-29	0.00499325	9.05767e-29	Luminal progenitor	BRCA_Basal
Tumor_BRCA_Basal	PITX3(+)	0.0136918	0.00876952	4.88513e-29	0.00492227	1.95405e-28	Luminal progenitor	BRCA_Basal
Tumor_BRCA_Basal	JUND(+)	0.0368909	0.0321394	0.151988	0.00475151	0.177423	Luminal progenitor	BRCA_Basal
Tumor_BRCA_Basal	CREB3(+)	0.0146906	0.00996344	0.0234191	0.00472714	0.0304189	Luminal progenitor	BRCA_Basal
Tumor_BRCA_Basal	RUNX3(+)	0.0396194	0.035005	3.28632e-09	0.00461438	7.185e-09	Luminal progenitor	BRCA_Basal
Tumor_BRCA_Basal	USF1(+)	0.0135384	0.00893392	3.4834e-10	0.00460451	7.9107e-10	Luminal progenitor	BRCA_Basal
Tumor_BRCA_Basal	LMX1A(+)	0.0188867	0.0143072	1.02522e-05	0.00457957	1.77771e-05	Luminal progenitor	BRCA_Basal
Tumor_BRCA_Basal	KLF16(+)	0.0176635	0.01311	1.99175e-30	0.0045535	8.54995e-30	Luminal progenitor	BRCA_Basal
Tumor_BRCA_Basal	HOXA13(+)	0.0106949	0.00632148	4.24103e-34	0.0043734	1.9139e-33	Luminal progenitor	BRCA_Basal
Tumor_BRCA_Basal	MYCN(+)	0.0224028	0.0180439	2.06859e-60	0.00435886	1.51697e-59	Luminal progenitor	BRCA_Basal
Tumor_BRCA_Basal	SPI1(+)	0.0266808	0.0223797	4.87461e-06	0.00430101	8.70997e-06	Luminal progenitor	BRCA_Basal
Tumor_BRCA_Basal	TCF3(+)	0.0155057	0.0112514	5.42089e-16	0.00425436	1.56406e-15	Luminal progenitor	BRCA_Basal
Tumor_BRCA_Basal	RXRA(+)	0.0360085	0.0318034	2.81792e-20	0.00420508	9.10008e-20	Luminal progenitor	BRCA_Basal
Tumor_BRCA_Basal	SIX2(+)	0.00641103	0.00228095	2.01861e-15	0.00413008	5.76096e-15	Luminal progenitor	BRCA_Basal
Tumor_BRCA_Basal	MEF2B(+)	0.0218292	0.0177155	1.45765e-07	0.0041136	2.86644e-07	Luminal progenitor	BRCA_Basal
Tumor_BRCA_Basal	THAP1(+)	0.0144591	0.0104271	4.44208e-09	0.004032	9.53422e-09	Luminal progenitor	BRCA_Basal
Tumor_BRCA_Basal	HOXD8(+)	0.0272343	0.0232067	0.000772836	0.00402751	0.00116256	Luminal progenitor	BRCA_Basal
Tumor_BRCA_Basal	GLI2(+)	0.0680972	0.0641834	0.194575	0.00391373	0.224558	Luminal progenitor	BRCA_Basal
Tumor_BRCA_Basal	CUX2(+)	0.0851073	0.0811984	0.000215426	0.00390886	0.000341577	Luminal progenitor	BRCA_Basal
Tumor_BRCA_Basal	ZBTB7A(+)	0.0226772	0.0187799	2.2465e-18	0.0038973	6.75869e-18	Luminal progenitor	BRCA_Basal
Tumor_BRCA_Basal	FOSB(+)	0.0869221	0.0830313	9.301e-09	0.00389089	1.96045e-08	Luminal progenitor	BRCA_Basal
Tumor_BRCA_Basal	SOX2(+)	0.065279	0.0613994	5.13487e-29	0.00387953	2.03087e-28	Luminal progenitor	BRCA_Basal
Tumor_BRCA_Basal	ERF(+)	0.0337755	0.0299541	0.00049425	0.00382133	0.000749896	Luminal progenitor	BRCA_Basal
Tumor_BRCA_Basal	ETV2(+)	0.0191699	0.0153568	0.0176753	0.00381314	0.0236567	Luminal progenitor	BRCA_Basal
Tumor_BRCA_Basal	TEF(+)	0.0194538	0.0158173	2.38538e-06	0.00363653	4.30592e-06	Luminal progenitor	BRCA_Basal
Tumor_BRCA_Basal	PDX1(+)	0.00873638	0.0051287	2.02943e-15	0.00360769	5.76096e-15	Luminal progenitor	BRCA_Basal
Tumor_BRCA_Basal	HOXD9(+)	0.00876551	0.00522432	3.35288e-09	0.00354119	7.28526e-09	Luminal progenitor	BRCA_Basal
Tumor_BRCA_Basal	HOXB6(+)	0.0148285	0.0113938	4.39873e-15	0.00343471	1.21918e-14	Luminal progenitor	BRCA_Basal
Tumor_BRCA_Basal	DLX6(+)	0.0245335	0.0212388	0.0119641	0.00329473	0.0161976	Luminal progenitor	BRCA_Basal
Tumor_BRCA_Basal	RELA(+)	0.0236983	0.0204282	0.000149916	0.00327004	0.000242067	Luminal progenitor	BRCA_Basal
Tumor_BRCA_Basal	HOXB4(+)	0.00902616	0.00575741	6.08563e-05	0.00326875	0.000102988	Luminal progenitor	BRCA_Basal
Tumor_BRCA_Basal	TP53(+)	0.0234759	0.0202685	4.15777e-20	0.00320741	1.3185e-19	Luminal progenitor	BRCA_Basal
Tumor_BRCA_Basal	MAF(+)	0.0281686	0.0249658	8.45099e-14	0.00320283	2.18732e-13	Luminal progenitor	BRCA_Basal
Tumor_BRCA_Basal	FOXC2(+)	0.00869532	0.00553394	1.3874e-06	0.00316138	2.5304e-06	Luminal progenitor	BRCA_Basal
Tumor_BRCA_Basal	NKX6-2(+)	0.0447707	0.0416662	7.06225e-14	0.00310446	1.84142e-13	Luminal progenitor	BRCA_Basal
Tumor_BRCA_Basal	KLF4(+)	0.0845183	0.0815936	3.01891e-07	0.00292472	5.7753e-07	Luminal progenitor	BRCA_Basal
Tumor_BRCA_Basal	SREBF1(+)	0.161934	0.159036	0.0146541	0.00289818	0.0197634	Luminal progenitor	BRCA_Basal
Tumor_BRCA_Basal	IRF3(+)	0.0270848	0.0242161	1.54009e-06	0.00286867	2.79439e-06	Luminal progenitor	BRCA_Basal
Tumor_BRCA_Basal	SPIC(+)	0.0325132	0.029686	0.000116283	0.00282722	0.000192167	Luminal progenitor	BRCA_Basal
Tumor_BRCA_Basal	IRF7(+)	0.0197754	0.0169554	0.888901	0.00281996	0.89398	Luminal progenitor	BRCA_Basal
Tumor_BRCA_Basal	E2F4(+)	0.028536	0.0257961	0.021838	0.0027399	0.0285761	Luminal progenitor	BRCA_Basal
Tumor_BRCA_Basal	JDP2(+)	0.0298709	0.0271764	5.4577e-17	0.0026945	1.60093e-16	Luminal progenitor	BRCA_Basal
Tumor_BRCA_Basal	SRF(+)	0.0228442	0.0201797	4.65206e-11	0.00266452	1.09901e-10	Luminal progenitor	BRCA_Basal
Tumor_BRCA_Basal	TCF7(+)	0.00806415	0.00540639	0.0103042	0.00265777	0.0141132	Luminal progenitor	BRCA_Basal
Tumor_BRCA_Basal	TBX21(+)	0.00770271	0.00511738	0.439627	0.00258533	0.47762	Luminal progenitor	BRCA_Basal
Tumor_BRCA_Basal	MAFG(+)	0.0202704	0.0176886	0.0184242	0.00258182	0.0244728	Luminal progenitor	BRCA_Basal
Tumor_BRCA_Basal	GCM1(+)	0.0211489	0.0186054	8.41262e-05	0.00254357	0.000140343	Luminal progenitor	BRCA_Basal
Tumor_BRCA_Basal	MAFF(+)	0.0439926	0.0414926	3.72026e-09	0.00250002	8.03394e-09	Luminal progenitor	BRCA_Basal
Tumor_BRCA_Basal	HNF4A(+)	0.106201	0.103757	1.08037e-06	0.00244464	1.99104e-06	Luminal progenitor	BRCA_Basal
Tumor_BRCA_Basal	NFE2L1(+)	0.0221894	0.0197546	0.150842	0.00243481	0.177423	Luminal progenitor	BRCA_Basal
Tumor_BRCA_Basal	PPARD(+)	0.00883332	0.0065027	1.85651e-07	0.00233062	3.61046e-07	Luminal progenitor	BRCA_Basal
Tumor_BRCA_Basal	NFIC(+)	0.0863638	0.0840483	5.43299e-06	0.00231548	9.56207e-06	Luminal progenitor	BRCA_Basal
Tumor_BRCA_Basal	ZNF143(+)	0.0424223	0.0401097	1.68642e-05	0.00231257	2.90991e-05	Luminal progenitor	BRCA_Basal
Tumor_BRCA_Basal	EMX1(+)	0.0543583	0.0520467	0.0974746	0.00231161	0.118314	Luminal progenitor	BRCA_Basal
Tumor_BRCA_Basal	FLI1(+)	0.181926	0.179701	0.00231593	0.00222544	0.00336862	Luminal progenitor	BRCA_Basal
Tumor_BRCA_Basal	CDX1(+)	0.0179745	0.0157662	2.85014e-10	0.0022083	6.55719e-10	Luminal progenitor	BRCA_Basal
Tumor_BRCA_Basal	TBR1(+)	0.00238053	0.000231803	3.28005e-08	0.00214872	6.75191e-08	Luminal progenitor	BRCA_Basal
Tumor_BRCA_Basal	RARG(+)	0.0313475	0.0292021	2.09038e-10	0.00214535	4.87294e-10	Luminal progenitor	BRCA_Basal
Tumor_BRCA_Basal	REST(+)	0.074003	0.0718773	0.111877	0.00212578	0.134406	Luminal progenitor	BRCA_Basal
Tumor_BRCA_Basal	MEF2D(+)	0.0356315	0.0335278	0.000122377	0.00210372	0.000199429	Luminal progenitor	BRCA_Basal
Tumor_BRCA_Basal	TFEB(+)	0.0600088	0.0579261	0.00981876	0.00208272	0.0135008	Luminal progenitor	BRCA_Basal
Tumor_BRCA_Basal	MLXIPL(+)	0.070344	0.0682676	9.04074e-07	0.00207631	1.67492e-06	Luminal progenitor	BRCA_Basal
Tumor_BRCA_Basal	USF2(+)	0.0114601	0.00945417	0.00120963	0.0020059	0.00178903	Luminal progenitor	BRCA_Basal
Tumor_BRCA_Basal	MEIS3(+)	0.00677841	0.00493193	3.00108e-10	0.00184648	6.85961e-10	Luminal progenitor	BRCA_Basal
Tumor_BRCA_Basal	HOXA10(+)	0.0154525	0.0136173	6.74903e-08	0.00183523	1.35752e-07	Luminal progenitor	BRCA_Basal
Tumor_BRCA_Basal	MAFA(+)	0.0227817	0.0210082	0.000158664	0.00177353	0.000253862	Luminal progenitor	BRCA_Basal
Tumor_BRCA_Basal	HINFP(+)	0.00488935	0.00316008	0.00113433	0.00172927	0.00168475	Luminal progenitor	BRCA_Basal
Tumor_BRCA_Basal	MEIS2(+)	0.0545398	0.0529254	0.517624	0.00161436	0.55381	Luminal progenitor	BRCA_Basal
Tumor_BRCA_Basal	SP4(+)	0.0372284	0.0356428	0.000573378	0.00158559	0.000866219	Luminal progenitor	BRCA_Basal
Tumor_BRCA_Basal	TBX6(+)	0.0078244	0.00628204	0.0166378	0.00154236	0.0223531	Luminal progenitor	BRCA_Basal
Tumor_BRCA_Basal	CTCFL(+)	0.0351863	0.0337085	0.105004	0.0014778	0.12658	Luminal progenitor	BRCA_Basal
Tumor_BRCA_Basal	EOMES(+)	0.0046472	0.00317452	0.475269	0.00147268	0.513174	Luminal progenitor	BRCA_Basal
Tumor_BRCA_Basal	GRHL1(+)	0.256865	0.255432	5.49626e-09	0.00143326	1.17253e-08	Luminal progenitor	BRCA_Basal
Tumor_BRCA_Basal	NFE2(+)	0.0157715	0.0143775	0.000119544	0.00139394	0.000195718	Luminal progenitor	BRCA_Basal
Tumor_BRCA_Basal	GSC(+)	0.00596689	0.00466997	0.063104	0.00129692	0.0796151	Luminal progenitor	BRCA_Basal
Tumor_BRCA_Basal	REL(+)	0.0897743	0.0884859	0.292145	0.00128844	0.325427	Luminal progenitor	BRCA_Basal
Tumor_BRCA_Basal	NR1D1(+)	0.0052326	0.00398067	7.92732e-06	0.00125193	1.38139e-05	Luminal progenitor	BRCA_Basal
Tumor_BRCA_Basal	HES5(+)	0.00324615	0.00202262	0.00098783	0.00122353	0.00147337	Luminal progenitor	BRCA_Basal
Tumor_BRCA_Basal	ZBTB7B(+)	0.0230961	0.0218803	0.0028429	0.00121583	0.00406789	Luminal progenitor	BRCA_Basal
Tumor_BRCA_Basal	SP8(+)	0.00334738	0.00214234	0.00823439	0.00120504	0.011502	Luminal progenitor	BRCA_Basal
Tumor_BRCA_Basal	EN2(+)	0.00183499	0.000665385	3.56282e-07	0.0011696	6.74254e-07	Luminal progenitor	BRCA_Basal
Tumor_BRCA_Basal	MEIS1(+)	0.0344856	0.0333175	0.198232	0.00116811	0.227289	Luminal progenitor	BRCA_Basal
Tumor_BRCA_Basal	HOXD13(+)	0.00368961	0.00255066	0.0303931	0.00113895	0.0393323	Luminal progenitor	BRCA_Basal
Tumor_BRCA_Basal	SOX21(+)	0.0200551	0.018997	0.197859	0.00105812	0.227289	Luminal progenitor	BRCA_Basal
Tumor_BRCA_Basal	NHLH1(+)	0.00138148	0.000396612	0.0118507	0.000984866	0.016106	Luminal progenitor	BRCA_Basal
Tumor_BRCA_Basal	POU3F4(+)	0.0044193	0.00343851	0.146441	0.000980796	0.173559	Luminal progenitor	BRCA_Basal
Tumor_BRCA_Basal	RARA(+)	0.0164001	0.0154359	0.0305347	0.000964218	0.0393708	Luminal progenitor	BRCA_Basal
Tumor_BRCA_Basal	IRF9(+)	0.0188007	0.0178856	0.000264545	0.000915108	0.000413866	Luminal progenitor	BRCA_Basal
Tumor_BRCA_Basal	HOXD11(+)	0.00160569	0.000695494	0.00122785	0.000910195	0.00180839	Luminal progenitor	BRCA_Basal
Tumor_BRCA_Basal	SOX13(+)	0.0114074	0.0105	0.43498	0.000907385	0.474034	Luminal progenitor	BRCA_Basal
Tumor_BRCA_Basal	EGR2(+)	0.0154852	0.0146056	0.00868689	0.000879589	0.0120861	Luminal progenitor	BRCA_Basal
Tumor_BRCA_Basal	HES6(+)	0.00526433	0.00442036	0.0677326	0.000843967	0.0845457	Luminal progenitor	BRCA_Basal
Tumor_BRCA_Basal	HOXA7(+)	0.0109503	0.0101324	0.00027135	0.000817857	0.000422634	Luminal progenitor	BRCA_Basal
Tumor_BRCA_Basal	NFKB2(+)	0.038675	0.0378852	0.477274	0.000789811	0.513763	Luminal progenitor	BRCA_Basal
Tumor_BRCA_Basal	RXRG(+)	0.00165887	0.000914247	0.0495194	0.000744623	0.0633849	Luminal progenitor	BRCA_Basal
Tumor_BRCA_Basal	NR1I2(+)	0.028321	0.0275928	0.199981	0.000728183	0.228549	Luminal progenitor	BRCA_Basal
Tumor_BRCA_Basal	TFAP4(+)	0.00281146	0.00212002	0.269361	0.000691444	0.302923	Luminal progenitor	BRCA_Basal
Tumor_BRCA_Basal	TFAP2E(+)	0.000901617	0.000210274	0.00264842	0.000691343	0.00383639	Luminal progenitor	BRCA_Basal
Tumor_BRCA_Basal	VDR(+)	0.0381492	0.0375027	0.0768427	0.000646533	0.0952416	Luminal progenitor	BRCA_Basal
Tumor_BRCA_Basal	HOXC8(+)	0.00179932	0.00121027	0.0200939	0.000589054	0.0265035	Luminal progenitor	BRCA_Basal
Tumor_BRCA_Basal	PHOX2A(+)	0.00124436	0.000662487	0.21322	0.000581872	0.242108	Luminal progenitor	BRCA_Basal
Tumor_BRCA_Basal	IRF8(+)	0.0676683	0.0670936	1.9144e-13	0.000574659	4.91875e-13	Luminal progenitor	BRCA_Basal
Tumor_BRCA_Basal	RFX5(+)	0.00651537	0.00595007	0.0885028	0.000565295	0.108547	Luminal progenitor	BRCA_Basal
Tumor_BRCA_Basal	POU4F1(+)	0.00088842	0.000408662	0.0556319	0.000479758	0.0709509	Luminal progenitor	BRCA_Basal
Tumor_BRCA_Basal	HOXC10(+)	0.00804602	0.00756907	0.593265	0.000476949	0.627115	Luminal progenitor	BRCA_Basal
Tumor_BRCA_Basal	NFYB(+)	0.0161616	0.0157004	0.055931	0.00046124	0.0710747	Luminal progenitor	BRCA_Basal
Tumor_BRCA_Basal	CEBPA(+)	0.00205042	0.00160594	0.946859	0.000444487	0.949557	Luminal progenitor	BRCA_Basal
Tumor_BRCA_Basal	TAL1(+)	0.00408923	0.00365112	0.208979	0.000438107	0.23806	Luminal progenitor	BRCA_Basal
Tumor_BRCA_Basal	KLF11(+)	0.0106334	0.0102174	0.416949	0.000416023	0.457215	Luminal progenitor	BRCA_Basal
Tumor_BRCA_Basal	ZBTB14(+)	0.00169102	0.00128061	0.032489	0.000410406	0.0417377	Luminal progenitor	BRCA_Basal
Tumor_BRCA_Basal	MNX1(+)	0.0044669	0.00406634	0.433138	0.000400566	0.473492	Luminal progenitor	BRCA_Basal
Tumor_BRCA_Basal	HOXC9(+)	0.00165539	0.00125677	0.0206443	0.000398627	0.0271149	Luminal progenitor	BRCA_Basal
Tumor_BRCA_Basal	MAFK(+)	0.0285411	0.0281444	0.152378	0.000396672	0.177423	Luminal progenitor	BRCA_Basal
Tumor_BRCA_Basal	ATF3(+)	0.131236	0.130841	0.989709	0.000394959	0.989709	Luminal progenitor	BRCA_Basal
Tumor_BRCA_Basal	GATA1(+)	0.0136148	0.0132501	0.353694	0.000364723	0.390284	Luminal progenitor	BRCA_Basal
Tumor_BRCA_Basal	ETV4(+)	0.0452403	0.044879	0.688544	0.000361328	0.710755	Luminal progenitor	BRCA_Basal
Tumor_BRCA_Basal	ZNF341(+)	0.00975965	0.0094227	0.619151	0.000336945	0.648634	Luminal progenitor	BRCA_Basal
Tumor_BRCA_Basal	HOXC11(+)	0.00199364	0.00171825	0.150856	0.000275388	0.177423	Luminal progenitor	BRCA_Basal
Tumor_BRCA_Basal	HSF4(+)	0.0186833	0.0184357	0.804297	0.00024758	0.815886	Luminal progenitor	BRCA_Basal
Tumor_BRCA_Basal	SP2(+)	0.0174444	0.0171992	0.119662	0.000245178	0.143269	Luminal progenitor	BRCA_Basal
Tumor_BRCA_Basal	PAX6(+)	0.0533228	0.0530913	0.152597	0.000231434	0.177423	Luminal progenitor	BRCA_Basal
Tumor_BRCA_Basal	HOXB2(+)	0.00723005	0.00700071	0.0911908	0.000229342	0.11107	Luminal progenitor	BRCA_Basal
Tumor_BRCA_Basal	HOXA1(+)	0.011386	0.0112123	0.790604	0.000173683	0.808322	Luminal progenitor	BRCA_Basal
Tumor_BRCA_Basal	FOXD1(+)	0.000308416	0.000145305	0.792247	0.000163111	0.808322	Luminal progenitor	BRCA_Basal
Tumor_BRCA_Basal	NR1I3(+)	0.00376519	0.00360498	0.53232	0.000160201	0.567808	Luminal progenitor	BRCA_Basal
Tumor_BRCA_Basal	FOXC1(+)	0.0573117	0.0571583	0.601796	0.000153328	0.634229	Luminal progenitor	BRCA_Basal
Tumor_BRCA_Basal	GLIS2(+)	0.00174284	0.00161421	0.538053	0.000128627	0.572189	Luminal progenitor	BRCA_Basal
Tumor_BRCA_Basal	SP3(+)	0.0996633	0.0995388	0.649264	0.000124503	0.676157	Luminal progenitor	BRCA_Basal
Tumor_BRCA_Basal	MSX2(+)	0.000334207	0.000215744	0.255823	0.000118463	0.288621	Luminal progenitor	BRCA_Basal
Tumor_BRCA_Basal	NKX6-1(+)	0.000546325	0.000456718	0.282455	8.96065e-05	0.316637	Luminal progenitor	BRCA_Basal
Tumor_BRCA_Basal	KLF15(+)	0.0188828	0.0188164	0.883883	6.63097e-05	0.891481	Luminal progenitor	BRCA_Basal
Tumor_BRCA_Basal	IRF5(+)	0.00664605	0.00658683	0.000128219	5.92155e-05	0.000207986	Luminal progenitor	BRCA_Basal
Tumor_BRCA_Basal	NFIL3(+)	0.0642951	0.0643087	0.000464326	-1.36788e-05	0.000707544	Luminal progenitor	BRCA_Basal
Tumor_BRCA_Basal	HOXB7(+)	0.0173598	0.0174611	0.680374	-0.000101263	0.705001	Luminal progenitor	BRCA_Basal
Tumor_BRCA_Basal	FOXD2(+)	0.00507596	0.00517827	0.459768	-0.000102313	0.497964	Luminal progenitor	BRCA_Basal
Tumor_BRCA_Basal	HOXB8(+)	0.0027206	0.00283418	0.0182079	-0.000113575	0.0242773	Luminal progenitor	BRCA_Basal
Tumor_BRCA_Basal	OSR2(+)	0.00487233	0.00503913	0.755075	-0.000166801	0.774888	Luminal progenitor	BRCA_Basal
Tumor_BRCA_Basal	ELK1(+)	0.0123445	0.012541	0.12461	-0.00019648	0.148687	Luminal progenitor	BRCA_Basal
Tumor_BRCA_Basal	ATF7(+)	0.0966626	0.0968781	0.864298	-0.000215462	0.874232	Luminal progenitor	BRCA_Basal
Tumor_BRCA_Basal	HNF1A(+)	0.0195675	0.0198442	0.132925	-0.000276718	0.158073	Luminal progenitor	BRCA_Basal
Tumor_BRCA_Basal	TFEC(+)	0.0583369	0.0586229	0.00369988	-0.000286	0.00527271	Luminal progenitor	BRCA_Basal
Tumor_BRCA_Basal	TBX4(+)	0.00129404	0.0015836	0.680967	-0.000289553	0.705001	Luminal progenitor	BRCA_Basal
Tumor_BRCA_Basal	RXRB(+)	0.00993322	0.0102261	0.0026809	-0.000292905	0.00385174	Luminal progenitor	BRCA_Basal
Tumor_BRCA_Basal	SOX14(+)	0.00123226	0.00153449	0.503052	-0.00030223	0.539861	Luminal progenitor	BRCA_Basal
Tumor_BRCA_Basal	VAX1(+)	0.00168983	0.0020854	0.642189	-0.000395568	0.670773	Luminal progenitor	BRCA_Basal
Tumor_BRCA_Basal	DRGX(+)	0.00187428	0.00232598	0.288832	-0.000451695	0.322759	Luminal progenitor	BRCA_Basal
Tumor_BRCA_Basal	POU6F1(+)	0.00144136	0.00190097	0.55448	-0.000459611	0.587882	Luminal progenitor	BRCA_Basal
Tumor_BRCA_Basal	ZNF354C(+)	0.00326733	0.00382936	0.0661903	-0.000562026	0.0832106	Luminal progenitor	BRCA_Basal
Tumor_BRCA_Basal	RFX1(+)	0.0202031	0.0208144	0.00087489	-0.000611295	0.00131047	Luminal progenitor	BRCA_Basal
Tumor_BRCA_Basal	HOXD4(+)	0.00581205	0.00646103	0.294263	-0.000648974	0.326753	Luminal progenitor	BRCA_Basal
Tumor_BRCA_Basal	RORC(+)	0.0001065	0.000809109	0.229508	-0.00070261	0.259765	Luminal progenitor	BRCA_Basal
Tumor_BRCA_Basal	KLF2(+)	0.0232474	0.0239638	0.00207254	-0.000716376	0.00302712	Luminal progenitor	BRCA_Basal
Tumor_BRCA_Basal	CREB3L1(+)	0.0695106	0.0702277	0.00973925	-0.000717034	0.013444	Luminal progenitor	BRCA_Basal
Tumor_BRCA_Basal	ZBTB26(+)	0.00630598	0.00702352	0.803349	-0.000717543	0.815886	Luminal progenitor	BRCA_Basal
Tumor_BRCA_Basal	ZBTB12(+)	0.00181789	0.00255758	0.0898728	-0.000739685	0.109845	Luminal progenitor	BRCA_Basal
Tumor_BRCA_Basal	BATF(+)	0.0349628	0.0357322	4.45143e-10	-0.00076949	9.98028e-10	Luminal progenitor	BRCA_Basal
Tumor_BRCA_Basal	NR1H2(+)	0.0102352	0.0110247	0.0767943	-0.000789521	0.0952416	Luminal progenitor	BRCA_Basal
Tumor_BRCA_Basal	TFE3(+)	0.00175072	0.0025552	0.7547	-0.000804483	0.774888	Luminal progenitor	BRCA_Basal
[truncated: 2,225 more rows]

## Sheet: S4d_diff_TFs_T_vs_Other_T
cell_group_1	TF	TF_Score_group1	TF_Score_group2	pvalue	Score_diff	FDR	cell_group_2
Tumor__OV	SOX8	2.80389	-0.361129	0	3.16502	0	Other_cancers_tumor_cells
Tumor__OV	SOX9	2.47332	-0.289876	0	2.76319	0	Other_cancers_tumor_cells
Tumor__OV	SOX13	2.38061	-0.268294	0	2.64891	0	Other_cancers_tumor_cells
Tumor__OV	PAX9	2.39872	-0.242612	0	2.64133	0	Other_cancers_tumor_cells
Tumor__OV	PAX1	2.30989	-0.211832	0	2.52172	0	Other_cancers_tumor_cells
Tumor__OV	SOX2	2.24564	-0.263294	0	2.50893	0	Other_cancers_tumor_cells
Tumor__OV	MEIS1(var.2)	2.35706	-0.144865	0	2.50192	0	Other_cancers_tumor_cells
Tumor__OV	TEAD3	2.10038	-0.292928	0	2.39331	0	Other_cancers_tumor_cells
Tumor__OV	MEIS2(var.2)	2.19001	-0.156899	0	2.3469	0	Other_cancers_tumor_cells
Tumor__OV	TEAD4	1.99021	-0.288276	0	2.27848	0	Other_cancers_tumor_cells
Tumor__OV	PBX2	2.09317	-0.140272	0	2.23344	0	Other_cancers_tumor_cells
Tumor__OV	TEAD2	1.90207	-0.26362	0	2.1657	0	Other_cancers_tumor_cells
Tumor__OV	SOX15	1.8524	-0.276225	0	2.12862	0	Other_cancers_tumor_cells
Tumor__OV	TEAD1	1.80816	-0.26493	0	2.07309	0	Other_cancers_tumor_cells
Tumor__OV	SOX14	1.84737	-0.215733	0	2.06311	0	Other_cancers_tumor_cells
Tumor__OV	ZEB1	1.27266	-0.328302	0	1.60096	0	Other_cancers_tumor_cells
Tumor__OV	SNAI3	1.20245	-0.364207	0	1.56666	0	Other_cancers_tumor_cells
Tumor__OV	SNAI2	1.13609	-0.353713	0	1.4898	0	Other_cancers_tumor_cells
Tumor__OV	SNAI1	1.11786	-0.329392	0	1.44725	0	Other_cancers_tumor_cells
Tumor__OV	SP8	1.25616	-0.172623	0	1.42879	0	Other_cancers_tumor_cells
Tumor__OV	ZNF384	1.05145	-0.353265	0	1.40471	0	Other_cancers_tumor_cells
Tumor__OV	SP1	1.1688	-0.220341	0	1.38914	0	Other_cancers_tumor_cells
Tumor__OV	SRY	1.18128	-0.195519	0	1.3768	0	Other_cancers_tumor_cells
Tumor__OV	PAX6	1.27731	-0.0808501	0	1.35816	0	Other_cancers_tumor_cells
Tumor__OV	KLF11	1.14779	-0.147674	0	1.29546	0	Other_cancers_tumor_cells
Tumor__OV	SP3	1.08108	-0.195055	0	1.27614	0	Other_cancers_tumor_cells
Tumor__OV	ZNF135	0.843424	-0.428218	0	1.27164	0	Other_cancers_tumor_cells
Tumor__OV	KLF10	1.10782	-0.153858	0	1.26168	0	Other_cancers_tumor_cells
Tumor__OV	SOX18	1.16215	-0.0971153	0	1.25927	0	Other_cancers_tumor_cells
Tumor__OV	SP4	1.05577	-0.190643	0	1.24641	0	Other_cancers_tumor_cells
Tumor__OV	KLF16	1.0935	-0.133148	0	1.22665	0	Other_cancers_tumor_cells
Tumor__OV	ZNF263	1.15568	-0.0574484	0	1.21313	0	Other_cancers_tumor_cells
Tumor__OV	PBX1	1.08584	-0.115439	0	1.20128	0	Other_cancers_tumor_cells
Tumor__OV	KLF9	1.08971	-0.110479	0	1.20019	0	Other_cancers_tumor_cells
Tumor__OV	SIX2	1.18337	0.0080276	0	1.17534	0	Other_cancers_tumor_cells
Tumor__OV	SOX4	0.964262	-0.208189	0	1.17245	0	Other_cancers_tumor_cells
Tumor__OV	KLF2	0.953576	-0.215636	0	1.16921	0	Other_cancers_tumor_cells
Tumor__OV	KLF3	0.946703	-0.21575	0	1.16245	0	Other_cancers_tumor_cells
Tumor__OV	EGR3	1.06595	-0.095423	0	1.16137	0	Other_cancers_tumor_cells
Tumor__OV	TCF4	0.893456	-0.243098	0	1.13655	0	Other_cancers_tumor_cells
Tumor__OV	KLF14	0.953716	-0.180646	0	1.13436	0	Other_cancers_tumor_cells
Tumor__OV	FIGLA	0.837753	-0.287952	0	1.1257	0	Other_cancers_tumor_cells
Tumor__OV	EGR4	1.03317	-0.0790414	0	1.11221	0	Other_cancers_tumor_cells
Tumor__OV	TCF3	0.846856	-0.248589	0	1.09545	0	Other_cancers_tumor_cells
Tumor__OV	TCF12(var.2)	0.839727	-0.246129	0	1.08586	0	Other_cancers_tumor_cells
Tumor__OV	EGR1	0.977064	-0.0926439	0	1.06971	0	Other_cancers_tumor_cells
Tumor__OV	SP2	0.960003	-0.109504	0	1.06951	0	Other_cancers_tumor_cells
Tumor__OV	KLF6	0.879713	-0.152247	0	1.03196	0	Other_cancers_tumor_cells
Tumor__OV	SP9	0.82721	-0.147742	0	0.974952	0	Other_cancers_tumor_cells
Tumor__OV	TBX18	0.792639	-0.163329	0	0.955967	0	Other_cancers_tumor_cells
Tumor__OV	NFIC::TLX1	1.06509	0.119135	0	0.945958	0	Other_cancers_tumor_cells
Tumor__OV	EGR2	0.861792	-0.0668438	0	0.928636	0	Other_cancers_tumor_cells
Tumor__OV	NFIC(var.2)	1.11172	0.188249	0	0.92347	0	Other_cancers_tumor_cells
Tumor__OV	SIX1	0.922433	0.00144676	0	0.920987	0	Other_cancers_tumor_cells
Tumor__OV	KLF5	0.801037	-0.116738	0	0.917775	0	Other_cancers_tumor_cells
Tumor__OV	ZNF740	0.816447	-0.0910101	0	0.907457	0	Other_cancers_tumor_cells
Tumor__OV	SOX12	0.77271	-0.13023	0	0.902941	0	Other_cancers_tumor_cells
Tumor__OV	NFIB	1.1823	0.288724	0	0.893578	0	Other_cancers_tumor_cells
Tumor__OV	ZNF460	0.651054	-0.236662	0	0.887716	0	Other_cancers_tumor_cells
Tumor__OV	KLF13	0.741137	-0.108506	0	0.849642	0	Other_cancers_tumor_cells
Tumor__OV	NFIX(var.2)	1.13339	0.2842	0	0.84919	0	Other_cancers_tumor_cells
Tumor__OV	TBX3	0.684241	-0.158364	0	0.842605	0	Other_cancers_tumor_cells
Tumor__OV	MGA	0.677295	-0.161551	0	0.838846	0	Other_cancers_tumor_cells
Tumor__OV	TBX15	0.677295	-0.161551	0	0.838846	0	Other_cancers_tumor_cells
Tumor__OV	PHOX2B	0.674977	-0.151815	0	0.826792	0	Other_cancers_tumor_cells
Tumor__OV	TBX1	0.60539	-0.198522	0	0.803912	0	Other_cancers_tumor_cells
Tumor__OV	TBX6	0.631142	-0.168183	0	0.799325	0	Other_cancers_tumor_cells
Tumor__OV	TBX5	0.610278	-0.18573	0	0.796007	0	Other_cancers_tumor_cells
Tumor__OV	ASCL1(var.2)	0.605131	-0.186616	0	0.791747	0	Other_cancers_tumor_cells
Tumor__OV	ZNF75D	0.771967	-0.0187956	0	0.790763	0	Other_cancers_tumor_cells
Tumor__OV	TBX4	0.619774	-0.165972	0	0.785746	0	Other_cancers_tumor_cells
Tumor__OV	PAX5	0.626357	-0.157637	0	0.783994	0	Other_cancers_tumor_cells
Tumor__OV	MEF2A	0.435597	-0.331904	0	0.7675	0	Other_cancers_tumor_cells
Tumor__OV	ONECUT1	0.550715	-0.20883	0	0.759544	0	Other_cancers_tumor_cells
Tumor__OV	KLF4	0.649738	-0.0974235	0	0.747162	0	Other_cancers_tumor_cells
Tumor__OV	ONECUT3	0.530274	-0.209863	0	0.740137	0	Other_cancers_tumor_cells
Tumor__OV	HOXB13	0.436696	-0.296819	0	0.733514	0	Other_cancers_tumor_cells
Tumor__OV	KLF17	0.652409	-0.017853	0	0.670262	0	Other_cancers_tumor_cells
Tumor__OV	ZBTB6	0.564846	-0.100484	0	0.66533	0	Other_cancers_tumor_cells
Tumor__OV	RREB1	0.644288	-0.00808635	0	0.652374	0	Other_cancers_tumor_cells
Tumor__OV	ZNF148	0.558459	-0.0842358	0	0.642695	0	Other_cancers_tumor_cells
Tumor__OV	TBX21	0.532029	-0.0813089	0	0.613338	0	Other_cancers_tumor_cells
Tumor__OV	MEF2C	0.328089	-0.254695	5.49818e-256	0.582785	1.5198e-255	Other_cancers_tumor_cells
Tumor__OV	IRF1	0.494493	-0.0881573	0	0.58265	0	Other_cancers_tumor_cells
Tumor__OV	MYOD1	0.432857	-0.139971	0	0.572828	0	Other_cancers_tumor_cells
Tumor__OV	PLAG1	0.441338	-0.127299	0	0.568637	0	Other_cancers_tumor_cells
Tumor__OV	TBR1	0.473294	-0.062192	0	0.535486	0	Other_cancers_tumor_cells
Tumor__OV	MEF2D	0.255091	-0.280052	2.18163e-157	0.535143	4.89706e-157	Other_cancers_tumor_cells
Tumor__OV	ONECUT2	0.377125	-0.157807	0	0.534931	0	Other_cancers_tumor_cells
Tumor__OV	SREBF1(var.2)	0.255318	-0.273826	8.05006e-175	0.529143	1.9229e-174	Other_cancers_tumor_cells
Tumor__OV	NR1D1	0.347232	-0.177963	3.17945e-265	0.525195	9.10676e-265	Other_cancers_tumor_cells
Tumor__OV	SOX21	0.460745	-0.0579004	0	0.518645	0	Other_cancers_tumor_cells
Tumor__OV	VEZF1	0.444021	-0.0479311	0	0.491952	0	Other_cancers_tumor_cells
Tumor__OV	SCRT1	0.429166	-0.0581018	5.57789e-230	0.487268	1.44705e-229	Other_cancers_tumor_cells
Tumor__OV	MAZ	0.448818	-0.0366554	0	0.485474	0	Other_cancers_tumor_cells
Tumor__OV	TBX2	0.439011	-0.0405745	0	0.479586	0	Other_cancers_tumor_cells
Tumor__OV	SREBF2(var.2)	0.280085	-0.192046	0	0.472131	0	Other_cancers_tumor_cells
Tumor__OV	ZNF682	0.486196	0.0147323	0	0.471464	0	Other_cancers_tumor_cells
Tumor__OV	HOXA13	0.176359	-0.292691	0	0.46905	0	Other_cancers_tumor_cells
Tumor__OV	MEF2B	0.199908	-0.263828	9.32642e-107	0.463736	1.86234e-106	Other_cancers_tumor_cells
Tumor__OV	PAX3	0.435116	-0.0268815	0	0.461998	0	Other_cancers_tumor_cells
Tumor__OV	EOMES	0.402968	-0.0467494	0	0.449718	0	Other_cancers_tumor_cells
Tumor__OV	INSM1	0.411238	-0.0297281	0	0.440966	0	Other_cancers_tumor_cells
Tumor__OV	GLI3	0.391163	-0.0456432	0	0.436806	0	Other_cancers_tumor_cells
Tumor__OV	ZNF140	0.340468	-0.0959656	0	0.436434	0	Other_cancers_tumor_cells
Tumor__OV	CDX2	0.140346	-0.293868	0	0.434214	0	Other_cancers_tumor_cells
Tumor__OV	GLI2	0.388029	-0.0381538	0	0.426183	0	Other_cancers_tumor_cells
Tumor__OV	POU4F1	0.389036	-0.0367308	0	0.425767	0	Other_cancers_tumor_cells
Tumor__OV	PAX7	0.392139	-0.0303123	0	0.422451	0	Other_cancers_tumor_cells
[truncated: 7,487 more rows]

## Sheet: S4e_diff_TFs_Tumor_vs_CNC
cell_group_1	TF	TF_Score_group1	TF_Score_group2	pvalue	Score_diff	FDR	cell_group_2	Cancer
[truncated: 7,596 more rows]

[truncated: 1 more sheets: S4f_prioritized_regulons]
