# Supplementary material for: Epigenetic regulation during cancer transitions across 11 tumour types
Source: Nature. 2023 Nov 1;623(7986):432–41. doi: 10.1038/s41586-023-06682-5 (PMC10632147; doi:10.1038/s41586-023-06682-5)
Supplement: Supplementary file 7 — Confirming tissue- and cancer-cell-specific TFs using published datasets. [file 41586_2023_6682_MOESM7_ESM.xlsx]

## Sheet: a. TF validataion
ATAC_TF	Cancer Type	Regulon_type	FoldCange_in_pulished_snATAC-seq_studies (T/N)	Upregulated_in_fetal_development	Markers_in_bulk_ATAC	Fold change match the regulon type
TP63	HNSCC	Cancer_specific		Esophageal Epithelial		Yes
KLF4	HNSCC	Tissue_specific		Esophageal Epithelial		Yes
KLF5	HNSCC	Tissue_specific		Esophageal Epithelial		Yes
TP73	CESC	Cancer_specific			Cluster_8	Yes
MAFK	PDAC	Cancer_specific	1.28337	Alpha 1		Yes
KLF6	PDAC	Cancer_specific	0.947744			No
GATA6	PDAC	Tissue_specific	0.669991			Yes
ELF3	PDAC	Tissue_specific	1.14289			No
KLF3	PDAC	Cancer_specific	1.36203			Yes
HOXB9	CRC	Cancer_specific			Cluster_2	Yes
HOXA13	CRC	Tissue_specific		Colon Epithelial 1		Yes
CDX2	CRC	Cancer_specific		Colon Goblet	Cluster_2	Yes
CDX1	CRC	Tissue_specific		Colon Epithelial 3	Cluster_2	Yes
HOXA9	CRC	Tissue_specific			Cluster_2	Yes
CREB3	MM	Cancer_specific	1.07354			Yes
TCF3	MM	Cancer_specific		Plasma B		Yes
IRF5	MM	Cancer_specific		Plasma B		Yes
SPDEF	BRCA	Cancer_specific		Mammary Luminal Epi 2		Yes
FOXA1	BRCA	Tissue_specific	Upregulated in Epthelial cells			Yes
GATA3	BRCA	Tissue_specific			Cluster_3	Yes
TFAP2C	BRCA_Basal	Tissue_specific		Mammary Basal Epi		Yes
E2F7	GBM	Cancer_specific			Cluster_5	Yes
LHX2	GBM	Tissue_specific		Astrocyte 1		Yes
RFX4	GBM	Tissue_specific			Cluster_5	Yes
ASCL1	GBM	Tissue_specific		Oligo Precursor	Cluster_5	Yes
SOX9	GBM	Cancer_specific		Oligodendrocyte		Yes
PAX4	GBM	Tissue_specific		Astrocyte 2		Yes
TEF	ccRCC	Cancer_specific	2.40422			Yes
MAF	ccRCC	Cancer_specific	1.64273			Yes
POU3F3	ccRCC	Cancer_specific	2.61561			Yes
FOXP2	ccRCC	Cancer_specific	1.25143			Yes
HNF1A	ccRCC	Tissue_specific	30.5987		Cluster_1	No
NR1H4	ccRCC	Cancer_specific	1.83744			Yes
HSF4	ccRCC	Cancer_specific	0.950315			Yes
KLF9	ccRCC	Tissue_specific	0.232589			Yes
MXI1	ccRCC	Cancer_specific	1.34187			Yes
ONECUT1	ccRCC	Tissue_specific	1.56381			No
EMX1	ccRCC	Tissue_specific	4.23792			No
SOX10	SKCM	Tissue_specific			Cluster_7	Yes
RUNX2	SKCM	Tissue_specific			Cluster_7	Yes
RUNX3	SKCM	Tissue_specific			Cluster_7	Yes

## Sheet: b. ENCODE meta
00:00:38.900000	https://www.encodeproject.org/report/?type=Experiment&control_type%21=%2A&assay_term_name=ChIP-seq&replicates.library.biosample.donor.organism.scientific_name=Homo+sapiens&assay_title=TF+ChIP-seq&target.label=ERG&target.label=TP63&target.label=KLF5&target.label=KLF4&target.label=FOSL1&target.label=ELK3&target.label=KLF10&target.label=RXRA&target.label=RARG&target.label=E2F8&target.label=KLF6&targ…
ID	Accession	Assay name	Assay title	Biosample classification	Target	Target of assay	Target gene symbol	Biosample summary	Biosample term name	Dbxrefs	Description	Lab	Project	Status	Files	Related series	Biosample accession	Biological replicate	Technical replicate	Linked antibody	Organism	Life stage	Biosample age	Biosample treatment	Biosample treatment ontology ID	Biosample treatment amount	Biosample treatment amount units	Biosample treatment duration	Biosample treatment duration units	Synchronization	Post-synchronization time	Post-synchronization time units	Biosample modification site target organism	Biosample modification site introduced gene organism	Replicates	Mixed biosamples	Cellular component	Library construction platform	Library construction method	References	Controls	Perturbed
/experiments/ENCSR000DKA/	ENCSR000DKA	ChIP-seq	TF ChIP-seq	cell line	/targets/GATA2-human/	GATA2	GATA2	Homo sapiens K562 stably expressing GATA2	K562	UCSC-ENCODE-hg19:wgEncodeEH001208,GEO:GSM777641,FactorBook:ENCSR000DKA	GATA2 ChIP-seq on human K562 eGFP-GATA2	Kevin White, UChicago	ENCODE	released	/files/ENCFF000ZTU/,/files/ENCFF000ZTV/,/files/ENCFF000ZTW/,/files/ENCFF000ZTX/,/files/ENCFF000ZUB/,/files/ENCFF000ZUK/,/files/ENCFF001VRI/,/files/ENCFF002DDW/,/files/ENCFF642PKG/,/files/ENCFF925YOB/,/files/ENCFF939IDF/,/files/ENCFF716QYC/,/files/ENCFF880ZXO/,/files/ENCFF082TOF/,/files/ENCFF479NOE/,/files/ENCFF498TWR/,/files/ENCFF237CLM/,/files/ENCFF647USW/,/files/ENCFF373KER/,/files/ENCFF716MRV/…		ENCBS903OXA,ENCBS746ASY	2,1	1	ENCAB000ASW	Homo sapiens	adult	53 years										/organisms/human/		/replicates/2bebe47a-b567-46b4-9189-b0505ddf492c/,/replicates/bc86b06d-803f-4190-8b97-0c45660830c9/					/publications/49a062dc-c25e-41d5-8b5e-1fc7c936fc20/,/publications/1873c58b-3a16-4195-884b-947ed8c4d8c7/,/publications/46913505-43ee-43dc-8397-cb46910b639d/	/experiments/ENCSR828WYU/,/experiments/ENCSR000DKG/	FALSE
/experiments/ENCSR000BNJ/	ENCSR000BNJ	ChIP-seq	TF ChIP-seq	cell line	/targets/HNF4G-human/	HNF4G	HNF4G	Homo sapiens HepG2	HepG2	FactorBook:ENCSR000BNJ,UCSC-ENCODE-hg19:wgEncodeEH001651,GEO:GSM803404	HNF4G ChIP-seq protocol v041610.1 on human HepG2	Richard Myers, HAIB	ENCODE	released	/files/ENCFF000PJV/,/files/ENCFF000PJW/,/files/ENCFF000PJY/,/files/ENCFF000PJZ/,/files/ENCFF000PKA/,/files/ENCFF000PKB/,/files/ENCFF000PKH/,/files/ENCFF000PKJ/,/files/ENCFF001UGI/,/files/ENCFF001UGJ/,/files/ENCFF002CKO/,/files/ENCFF167BHG/,/files/ENCFF830YVW/,/files/ENCFF444CNM/,/files/ENCFF003EYJ/,/files/ENCFF960YUK/,/files/ENCFF227RSP/,/files/ENCFF548BKE/,/files/ENCFF433SCF/,/files/ENCFF674MDC/…		ENCBS114ENC	2,1	1	ENCAB000AHQ	Homo sapiens	child	15 years												/replicates/526bf171-97c1-4d85-989c-f28217954376/,/replicates/027a2534-a755-473b-8c66-8a3aaa5aaf9b/					/publications/49a062dc-c25e-41d5-8b5e-1fc7c936fc20/,/publications/9435b694-1431-4368-9fb6-22d9ee3f3ea3/,/publications/1873c58b-3a16-4195-884b-947ed8c4d8c7/	/experiments/ENCSR000BLG/	FALSE
/experiments/ENCSR000EEB/	ENCSR000EEB	ChIP-seq	TF ChIP-seq	cell line	/targets/MAFK-human/	MAFK	MAFK	Homo sapiens HepG2	HepG2	FactorBook:ENCSR000EEB,UCSC-ENCODE-hg19:wgEncodeEH001842,GEO:GSM935305	MAFK ChIP-seq on human HepG2	Michael Snyder, Stanford	ENCODE	released	/files/ENCFF000XTS/,/files/ENCFF000XTT/,/files/ENCFF000XTU/,/files/ENCFF000XTV/,/files/ENCFF000XUK/,/files/ENCFF000XUL/,/files/ENCFF001VKK/,/files/ENCFF002CUH/,/files/ENCFF539WMC/,/files/ENCFF251HGY/,/files/ENCFF588POK/,/files/ENCFF007BXW/,/files/ENCFF829RTX/,/files/ENCFF126OVJ/,/files/ENCFF150WRC/,/files/ENCFF070SKM/,/files/ENCFF988ZUO/,/files/ENCFF016LSH/,/files/ENCFF534JSP/,/files/ENCFF814UDQ/…	/experiment-series/ENCSR317VHB/	ENCBS638AAA	2,1	1	ENCAB000AIJ	Homo sapiens	child	15 years												/replicates/4fc68bb3-5400-49b3-b69e-886241a362f2/,/replicates/abf6c71d-5aff-4776-9053-8eae83cf842f/					/publications/49a062dc-c25e-41d5-8b5e-1fc7c936fc20/,/publications/9435b694-1431-4368-9fb6-22d9ee3f3ea3/,/publications/1873c58b-3a16-4195-884b-947ed8c4d8c7/	/experiments/ENCSR000EEN/	FALSE
/experiments/ENCSR000EGX/	ENCSR000EGX	ChIP-seq	TF ChIP-seq	cell line	/targets/MAFK-human/	MAFK	MAFK	Homo sapiens K562	K562	GEO:GSM935311,FactorBook:ENCSR000EGX,UCSC-ENCODE-hg19:wgEncodeEH001844	MAFK ChIP-seq on human K562	Michael Snyder, Stanford	ENCODE	released	/files/ENCFF000YSW/,/files/ENCFF000YSX/,/files/ENCFF000YSY/,/files/ENCFF000YTC/,/files/ENCFF000YUC/,/files/ENCFF000YUE/,/files/ENCFF001VNR/,/files/ENCFF002CXC/,/files/ENCFF684XPL/,/files/ENCFF049TZN/,/files/ENCFF433CEB/,/files/ENCFF628SDY/,/files/ENCFF560QPO/,/files/ENCFF660EKS/,/files/ENCFF278TBG/,/files/ENCFF239OMI/,/files/ENCFF554LML/,/files/ENCFF288PVF/,/files/ENCFF124UTT/,/files/ENCFF887IBL/…		ENCBS039ENC	1,2	1	ENCAB000AIJ	Homo sapiens	adult	53 years												/replicates/ab2e3f24-e945-41db-bfed-3b50d0081b85/,/replicates/31fb7155-1727-4b63-a234-442727711704/					/publications/49a062dc-c25e-41d5-8b5e-1fc7c936fc20/,/publications/bdfc082b-5248-4bc5-9059-612bb405db0e/,/publications/1873c58b-3a16-4195-884b-947ed8c4d8c7/,/publications/46913505-43ee-43dc-8397-cb46910b639d/	/experiments/ENCSR000EHI/	FALSE
/experiments/ENCSR000EEH/	ENCSR000EEH	ChIP-seq	TF ChIP-seq	cell line	/targets/NRF1-human/	NRF1	NRF1	Homo sapiens HepG2	HepG2	UCSC-ENCODE-hg19:wgEncodeEH001802,FactorBook:ENCSR000EEH,GEO:GSM935648	NRF1 ChIP-seq on human HepG2	Michael Snyder, Stanford	ENCODE	released	/files/ENCFF000XVG/,/files/ENCFF000XVH/,/files/ENCFF000XVI/,/files/ENCFF000XVJ/,/files/ENCFF000XVP/,/files/ENCFF000XVR/,/files/ENCFF001VKP/,/files/ENCFF002CUM/,/files/ENCFF128ANS/,/files/ENCFF787RXW/,/files/ENCFF559RYJ/,/files/ENCFF101XWQ/,/files/ENCFF991AEO/,/files/ENCFF737CQG/,/files/ENCFF180OPA/,/files/ENCFF585QSQ/,/files/ENCFF527ZVG/,/files/ENCFF961NCT/,/files/ENCFF672STB/,/files/ENCFF182ZBU/…	/experiment-series/ENCSR368GWY/	ENCBS638AAA	1,2	1	ENCAB000AJI	Homo sapiens	child	15 years												/replicates/69b8326e-d223-4eb1-83f9-2ffb1349448c/,/replicates/cda0da8c-0aee-4583-8639-859223983373/					/publications/49a062dc-c25e-41d5-8b5e-1fc7c936fc20/,/publications/1873c58b-3a16-4195-884b-947ed8c4d8c7/	/experiments/ENCSR000EEN/	FALSE
/experiments/ENCSR000EBZ/	ENCSR000EBZ	ChIP-seq	TF ChIP-seq	cell line	/targets/JUND-human/	JUND	JUND	Homo sapiens H1	H1	UCSC-ENCODE-hg19:wgEncodeEH002023,FactorBook:ENCSR000EBZ,GEO:GSM935434	JUND ChIP-seq on human H1-hESC	Michael Snyder, Stanford	ENCODE	released	/files/ENCFF000WTD/,/files/ENCFF000WTE/,/files/ENCFF000WTF/,/files/ENCFF000WTH/,/files/ENCFF000WTJ/,/files/ENCFF000WTK/,/files/ENCFF001VGW/,/files/ENCFF002CQY/,/files/ENCFF016RHZ/,/files/ENCFF568WZX/,/files/ENCFF963DAM/,/files/ENCFF168FJY/,/files/ENCFF460PKZ/,/files/ENCFF976ANH/,/files/ENCFF950LBU/,/files/ENCFF632FAF/,/files/ENCFF437UHI/,/files/ENCFF118SQE/,/files/ENCFF626WJE/,/files/ENCFF024ORT/…	/experiment-series/ENCSR769NPJ/	ENCBS854AAA	1,2	1	ENCAB000AID	Homo sapiens	embryonic													/replicates/196f17c7-2e8c-41d8-afcf-c505f7433f32/,/replicates/7487baba-8ae3-4635-8fd6-419cf50601cf/					/publications/49a062dc-c25e-41d5-8b5e-1fc7c936fc20/,/publications/1873c58b-3a16-4195-884b-947ed8c4d8c7/	/experiments/ENCSR000ECG/	FALSE
/experiments/ENCSR000EWV/	ENCSR000EWV	ChIP-seq	TF ChIP-seq	cell line	/targets/GATA3-human/	GATA3	GATA3	Homo sapiens MCF-7	MCF-7	GEO:GSM825711,FactorBook:ENCSR000EWV,UCSC-ENCODE-hg19:wgEncodeEH002035	GATA3 ChIP-seq on human MCF-7	Peggy Farnham, USC	ENCODE	released	/files/ENCFF000ZKH/,/files/ENCFF000ZKI/,/files/ENCFF000ZKJ/,/files/ENCFF000ZKL/,/files/ENCFF000ZKN/,/files/ENCFF000ZKO/,/files/ENCFF001VQF/,/files/ENCFF002CZJ/,/files/ENCFF988PXT/,/files/ENCFF307YZS/,/files/ENCFF181DBW/,/files/ENCFF313GCS/,/files/ENCFF695MAU/,/files/ENCFF020RCX/,/files/ENCFF087MTQ/,/files/ENCFF017ATT/,/files/ENCFF768KVQ/,/files/ENCFF729TSD/,/files/ENCFF838VNC/,/files/ENCFF841ZTL/…	/experiment-series/ENCSR549UCJ/	ENCBS105ENC	2,1	1	ENCAB000AGY	Homo sapiens	adult	69 years												/replicates/1ad64b9f-8ad5-4f1e-bc43-b8f731f04eac/,/replicates/2fb86583-3194-410e-8d08-3fb27997386b/					/publications/49a062dc-c25e-41d5-8b5e-1fc7c936fc20/,/publications/1873c58b-3a16-4195-884b-947ed8c4d8c7/	/experiments/ENCSR000EWW/	FALSE
/experiments/ENCSR000BST/	ENCSR000BST	ChIP-seq	TF ChIP-seq	cell line	/targets/GATA3-human/	GATA3	GATA3	Homo sapiens MCF-7	MCF-7	UCSC-ENCODE-hg19:wgEncodeEH003235,FactorBook:ENCSR000BST,GEO:GSM1010783	GATA3 ChIP-seq protocol v042211.1 on human MCF-7	Richard Myers, HAIB	ENCODE	released	/files/ENCFF000QND/,/files/ENCFF000QNE/,/files/ENCFF000QNF/,/files/ENCFF000QNG/,/files/ENCFF000QNH/,/files/ENCFF000QNI/,/files/ENCFF000QNP/,/files/ENCFF000QNS/,/files/ENCFF001UMX/,/files/ENCFF001UMZ/,/files/ENCFF525NJS/,/files/ENCFF285RPS/,/files/ENCFF586QHZ/,/files/ENCFF944GIS/,/files/ENCFF564VMT/,/files/ENCFF917FOV/,/files/ENCFF686DDE/,/files/ENCFF506TAG/,/files/ENCFF120BNO/,/files/ENCFF342GNN/…	/experiment-series/ENCSR549UCJ/	ENCBS056AAA	2,1	1	ENCAB000AGY	Homo sapiens	adult	69 years												/replicates/c085c65f-35ef-492c-98f3-b42b41c8d7df/,/replicates/5aaffa23-8580-4ca4-9249-77fb060ca930/						/experiments/ENCSR000AHE/	FALSE
/experiments/ENCSR767NGL/	ENCSR767NGL	ChIP-seq	TF ChIP-seq	cell line	/targets/FOSL1-human/	FOSL1	FOSL1	Homo sapiens HepG2 genetically modified (insertion) using CRISPR targeting H. sapiens FOSL1	HepG2	GEO:GSE187889	ChIP-Seq on HepG2	Richard Myers, HAIB	ENCODE	released	/files/ENCFF660RIA/,/files/ENCFF604YAK/,/files/ENCFF284PVR/,/files/ENCFF121NNY/,/files/ENCFF559XFS/,/files/ENCFF351GVF/,/files/ENCFF493FOI/,/files/ENCFF594VJQ/,/files/ENCFF441PNV/,/files/ENCFF051MDJ/,/files/ENCFF930ASZ/,/files/ENCFF707RAJ/,/files/ENCFF154ZSJ/,/files/ENCFF560JDF/,/files/ENCFF903EMT/,/files/ENCFF497SIC/,/files/ENCFF689QGQ/,/files/ENCFF949HSF/,/files/ENCFF628EGY/,/files/ENCFF449GIJ/…		ENCBS072HTS,ENCBS106TAW	1,2	1	ENCAB697XQW	Homo sapiens	child	15 years										/organisms/human/		/replicates/982ee0f0-1a6c-4363-9371-9893ad2e7678/,/replicates/101583ed-8733-4a5d-b1fb-1731e3d792f5/						/experiments/ENCSR020QUJ/	FALSE
/experiments/ENCSR787CHF/	ENCSR787CHF	ChIP-seq	TF ChIP-seq	cell line	/targets/USF1-human/	USF1	USF1	Homo sapiens K562 genetically modified (insertion) using CRISPR targeting H. sapiens USF1	K562	GEO:GSE209132	ChIP-Seq on K562	Richard Myers, HAIB	ENCODE	released	/files/ENCFF444WAX/,/files/ENCFF370HYI/,/files/ENCFF728YNF/,/files/ENCFF369OQH/,/files/ENCFF100RAQ/,/files/ENCFF550KSJ/,/files/ENCFF217HMR/,/files/ENCFF380WOC/,/files/ENCFF377QVR/,/files/ENCFF913XQO/,/files/ENCFF854OID/,/files/ENCFF748VRX/,/files/ENCFF476KYV/,/files/ENCFF477UME/,/files/ENCFF976XAV/,/files/ENCFF578AXR/,/files/ENCFF579TXS/,/files/ENCFF781OPI/,/files/ENCFF023WEW/,/files/ENCFF255QDL/…		ENCBS577OTZ,ENCBS530WMR	1,2	1	ENCAB697XQW	Homo sapiens	adult	53 years										/organisms/human/		/replicates/3a523eab-ad74-4778-9d32-496e46f7ed3f/,/replicates/819257b9-c04c-40cb-bcce-84547b4cbff6/						/experiments/ENCSR490VNA/	FALSE
/experiments/ENCSR903MVU/	ENCSR903MVU	ChIP-seq	TF ChIP-seq	cell line	/targets/MAZ-human/	MAZ	MAZ	Homo sapiens GM12878 genetically modified (insertion) using CRISPR targeting H. sapiens MAZ	GM12878	GEO:GSE170566	GM12878 immortalized cell line stably expressing C-terminal eGFP-MAZ fusion protein.	Michael Snyder, Stanford	ENCODE	released	/files/ENCFF858PHT/,/files/ENCFF341AQX/,/files/ENCFF989PAV/,/files/ENCFF714PVU/,/files/ENCFF435YSQ/,/files/ENCFF304DTY/,/files/ENCFF836OCE/,/files/ENCFF951WKU/,/files/ENCFF142GNH/,/files/ENCFF705KIU/,/files/ENCFF618NGB/,/files/ENCFF733PXA/,/files/ENCFF147KVT/,/files/ENCFF372JAB/,/files/ENCFF250FJC/,/files/ENCFF769MBX/,/files/ENCFF212GQU/,/files/ENCFF837FLU/,/files/ENCFF511RNV/,/files/ENCFF858NWL/…		ENCBS496NMZ,ENCBS211HKF	1,2	1	ENCAB728YTO	Homo sapiens	adult											/organisms/human/		/replicates/47888b0d-403c-4449-a890-de3cb577867d/,/replicates/85dc5173-d485-4a8d-914e-2402e543908b/						/experiments/ENCSR583RUC/	FALSE
/experiments/ENCSR288ZFV/	ENCSR288ZFV	ChIP-seq	TF ChIP-seq	cell line	/targets/ATF4-human/	ATF4	ATF4	Homo sapiens HepG2 genetically modified (insertion) using CRISPR targeting H. sapiens ATF4	HepG2	GEO:GSE175148	HepG2 immortalized cell line stably expressing C-terminal eGFP-ATF4 fusion protein.	Michael Snyder, Stanford	ENCODE	released	/files/ENCFF169TCI/,/files/ENCFF153SON/,/files/ENCFF017LHS/,/files/ENCFF433IZT/,/files/ENCFF623HAP/,/files/ENCFF144BLI/,/files/ENCFF636BGI/,/files/ENCFF477OMZ/,/files/ENCFF126KLU/,/files/ENCFF331YHG/,/files/ENCFF638NIK/,/files/ENCFF801ONC/,/files/ENCFF063OWC/,/files/ENCFF647WFG/,/files/ENCFF723GQW/,/files/ENCFF450YCE/,/files/ENCFF363AAW/,/files/ENCFF935TYN/,/files/ENCFF026GWX/,/files/ENCFF901GEZ/…		ENCBS050IJL,ENCBS039CPR	2,1	1	ENCAB728YTO	Homo sapiens	child	15 years										/organisms/human/		/replicates/45a87ad4-4dfd-4241-9826-a14deb5e178a/,/replicates/0c526993-7762-4453-a145-f03c80005b14/						/experiments/ENCSR149IMO/,/experiments/ENCSR592WMK/	FALSE
/experiments/ENCSR911MML/	ENCSR911MML	ChIP-seq	TF ChIP-seq	cell line	/targets/TCF3-human/	TCF3	TCF3	Homo sapiens HepG2 genetically modified (insertion) using CRISPR targeting H. sapiens TCF3	HepG2	GEO:GSE170592	ChIP-Seq on HepG2	Richard Myers, HAIB	ENCODE	released	/files/ENCFF904RIB/,/files/ENCFF177YXT/,/files/ENCFF223ZKG/,/files/ENCFF428TCM/,/files/ENCFF904LAL/,/files/ENCFF317MJT/,/files/ENCFF038RTJ/,/files/ENCFF709VKH/,/files/ENCFF504HNE/,/files/ENCFF216PZU/,/files/ENCFF117UVW/,/files/ENCFF988VRI/,/files/ENCFF151YML/,/files/ENCFF400XTB/,/files/ENCFF813CJO/,/files/ENCFF850DUU/,/files/ENCFF417MVR/,/files/ENCFF902EKZ/,/files/ENCFF781HFQ/,/files/ENCFF720DLZ/…		ENCBS908VFO,ENCBS076MBZ	1,2	1	ENCAB697XQW	Homo sapiens	child	15 years										/organisms/human/		/replicates/fcbc75f5-f5e3-4a4b-a882-f77c759ecce4/,/replicates/88427b91-c913-4d0f-9da7-77dab813a5f4/						/experiments/ENCSR042HRU/	FALSE
/experiments/ENCSR865RXA/	ENCSR865RXA	ChIP-seq	TF ChIP-seq	cell line	/targets/FOXA1-human/	FOXA1	FOXA1	Homo sapiens HepG2 genetically modified (insertion) using CRISPR targeting H. sapiens FOXA1	HepG2	GEO:GSE170359	ChIP-Seq on HepG2	Richard Myers, HAIB	ENCODE	released	/files/ENCFF128UUS/,/files/ENCFF015SPJ/,/files/ENCFF940RNK/,/files/ENCFF943NCT/,/files/ENCFF519MJU/,/files/ENCFF235PEX/,/files/ENCFF287TBB/,/files/ENCFF280BKL/,/files/ENCFF759VRA/,/files/ENCFF741SFG/,/files/ENCFF092INE/,/files/ENCFF639EZN/,/files/ENCFF980FBK/,/files/ENCFF658EER/,/files/ENCFF747YHA/,/files/ENCFF209UGA/,/files/ENCFF671BAK/,/files/ENCFF742AMZ/,/files/ENCFF594NSY/,/files/ENCFF472SVW/…		ENCBS835WUS,ENCBS601JVN	1,2	1	ENCAB697XQW	Homo sapiens	child	15 years										/organisms/human/		/replicates/6c3e4420-b8af-43cb-8947-aaf0d74e9d75/,/replicates/f6f7768f-045c-40f2-9ce0-c400c8bf44a9/						/experiments/ENCSR239QGH/	FALSE
/experiments/ENCSR000BGK/	ENCSR000BGK	ChIP-seq	TF ChIP-seq	cell line	/targets/JUND-human/	JUND	JUND	Homo sapiens HepG2	HepG2	FactorBook:ENCSR000BGK,UCSC-ENCODE-hg19:wgEncodeEH001470,GEO:GSM803500	JUND ChIP-seq protocol PCR1x on human HepG2	Richard Myers, HAIB	ENCODE	released	/files/ENCFF000PKC/,/files/ENCFF000PKD/,/files/ENCFF000PKE/,/files/ENCFF000PKF/,/files/ENCFF000PKG/,/files/ENCFF000PKI/,/files/ENCFF000PKK/,/files/ENCFF000PKR/,/files/ENCFF001UGK/,/files/ENCFF001UGL/,/files/ENCFF002CKP/,/files/ENCFF999AFA/,/files/ENCFF943YUP/,/files/ENCFF521KDX/,/files/ENCFF232TLZ/,/files/ENCFF318WWT/,/files/ENCFF575CSB/,/files/ENCFF776GGM/,/files/ENCFF058QGD/,/files/ENCFF214JZV/…	/experiment-series/ENCSR643EQU/	ENCBS114ENC	1,2	1	ENCAB000AID	Homo sapiens	child	15 years												/replicates/a69a3285-04af-4056-b93e-1e6b8abc6294/,/replicates/56a96e00-122e-453b-a495-d202532f92f8/					/publications/49a062dc-c25e-41d5-8b5e-1fc7c936fc20/,/publications/1873c58b-3a16-4195-884b-947ed8c4d8c7/	/experiments/ENCSR000BLN/	FALSE
/experiments/ENCSR956OSX/	ENCSR956OSX	ChIP-seq	TF ChIP-seq	cell line	/targets/ONECUT1-human/	ONECUT1	ONECUT1	Homo sapiens HepG2 genetically modified (insertion) using CRISPR targeting H. sapiens ONECUT1	HepG2	GEO:GSE170781	ChIP-Seq on HepG2	Richard Myers, HAIB	ENCODE	released	/files/ENCFF218KXL/,/files/ENCFF843QCN/,/files/ENCFF541MWJ/,/files/ENCFF124TNR/,/files/ENCFF900MAN/,/files/ENCFF919ZSN/,/files/ENCFF065EHR/,/files/ENCFF533MQW/,/files/ENCFF480JGI/,/files/ENCFF475BPZ/,/files/ENCFF338CHT/,/files/ENCFF866JCN/,/files/ENCFF799VNF/,/files/ENCFF506OYR/,/files/ENCFF756PHT/,/files/ENCFF520KAX/,/files/ENCFF034XCJ/,/files/ENCFF534EEY/,/files/ENCFF623SDS/,/files/ENCFF399QKA/…		ENCBS005EKG,ENCBS988CVN	1,2	1	ENCAB697XQW	Homo sapiens	child	15 years										/organisms/human/		/replicates/9500e95f-e4ff-42ca-bab8-4216f067fced/,/replicates/6d757fdc-cec1-4f36-ae62-1313811f7dff/						/experiments/ENCSR020QUJ/	FALSE
/experiments/ENCSR000BKP/	ENCSR000BKP	ChIP-seq	TF ChIP-seq	cell line	/targets/JUND-human/	JUND	JUND	Homo sapiens H1	H1	UCSC-ENCODE-hg19:wgEncodeEH001579,FactorBook:ENCSR000BKP,GEO:GSM803529	JUND ChIP-seq protocol v041610.2 on human H1-hESC	Richard Myers, HAIB	ENCODE	released	/files/ENCFF000OPG/,/files/ENCFF000OPH/,/files/ENCFF000OPI/,/files/ENCFF000OPJ/,/files/ENCFF000OPM/,/files/ENCFF000OPN/,/files/ENCFF000OPS/,/files/ENCFF000OPZ/,/files/ENCFF001UBM/,/files/ENCFF001UBN/,/files/ENCFF002CIZ/,/files/ENCFF872ZQO/,/files/ENCFF719SSA/,/files/ENCFF015LMA/,/files/ENCFF889YQP/,/files/ENCFF253UUS/,/files/ENCFF607MKO/,/files/ENCFF255PIM/,/files/ENCFF751AJC/,/files/ENCFF694EPR/…	/experiment-series/ENCSR769NPJ/	ENCBS111ENC	2,1	1	ENCAB000AID	Homo sapiens	embryonic													/replicates/83c78b3f-72e2-472d-8275-528d32b5c523/,/replicates/e1cda7d6-87a1-445f-bd77-ac07c0b1a18c/					/publications/49a062dc-c25e-41d5-8b5e-1fc7c936fc20/,/publications/4979bd73-0b00-4a40-9b95-0977f7a40542/,/publications/1873c58b-3a16-4195-884b-947ed8c4d8c7/	/experiments/ENCSR000BHL/	FALSE
/experiments/ENCSR000EDN/	ENCSR000EDN	ChIP-seq	TF ChIP-seq	cell line	/targets/MAZ-human/	MAZ	MAZ	Homo sapiens HepG2	HepG2	GEO:GSM935335,UCSC-ENCODE-hg19:wgEncodeEH002860,FactorBook:ENCSR000EDN	MAZ ChIP-seq on human HepG2 produced by the Snyder lab	Michael Snyder, Stanford	ENCODE	released	/files/ENCFF000XUM/,/files/ENCFF000XUN/,/files/ENCFF000XUP/,/files/ENCFF000XUR/,/files/ENCFF000XUS/,/files/ENCFF000XUT/,/files/ENCFF001VKN/,/files/ENCFF002CUK/,/files/ENCFF179DVX/,/files/ENCFF932DKG/,/files/ENCFF760BPG/,/files/ENCFF477SBU/,/files/ENCFF147JLU/,/files/ENCFF954NZI/,/files/ENCFF031HXF/,/files/ENCFF092GOB/,/files/ENCFF693CAN/,/files/ENCFF573PGC/,/files/ENCFF669PHP/,/files/ENCFF708RZG/…		ENCBS638AAA	2,1	1	ENCAB000AIM	Homo sapiens	child	15 years												/replicates/3095c576-9e14-4815-8c51-5fba68ec49fa/,/replicates/a9eb4e3a-81db-4244-996d-ff01f412ffe5/					/publications/49a062dc-c25e-41d5-8b5e-1fc7c936fc20/,/publications/9435b694-1431-4368-9fb6-22d9ee3f3ea3/,/publications/1873c58b-3a16-4195-884b-947ed8c4d8c7/	/experiments/ENCSR000EEN/	FALSE
/experiments/ENCSR000DJX/	ENCSR000DJX	ChIP-seq	TF ChIP-seq	cell line	/targets/JUND-human/	JUND	JUND	Homo sapiens K562 stably expressing JUND	K562	UCSC-ENCODE-hg19:wgEncodeEH001211,FactorBook:ENCSR000DJX,GEO:GSM777639	JUND ChIP-seq on human K562 eGFP-JunD	Kevin White, UChicago	ENCODE	released	/files/ENCFF000ZUM/,/files/ENCFF000ZUN/,/files/ENCFF000ZUO/,/files/ENCFF000ZUP/,/files/ENCFF000ZUT/,/files/ENCFF000ZUU/,/files/ENCFF000ZVC/,/files/ENCFF000ZVD/,/files/ENCFF001VRL/,/files/ENCFF002DDZ/,/files/ENCFF932HPG/,/files/ENCFF129OTK/,/files/ENCFF676GIL/,/files/ENCFF319EWR/,/files/ENCFF789TTO/,/files/ENCFF907DYN/,/files/ENCFF529VEA/,/files/ENCFF058KXK/,/files/ENCFF110QRO/,/files/ENCFF387ZWT/…		ENCBS770RPE,ENCBS919IGK,ENCBS349TGF	1,3,2	1	ENCAB000ASW	Homo sapiens	adult	53 years										/organisms/human/		/replicates/24c7e168-0ff2-47e7-afc1-b4fccfd2d190/,/replicates/58afec4f-9d23-4083-ba4f-463bddaf98d3/,/replicates/1b0ffe69-b6b1-4eb2-a547-8df6e36113d1/					/publications/49a062dc-c25e-41d5-8b5e-1fc7c936fc20/,/publications/1873c58b-3a16-4195-884b-947ed8c4d8c7/	/experiments/ENCSR000DKD/,/experiments/ENCSR828WYU/	FALSE
/experiments/ENCSR000BJW/	ENCSR000BJW	ChIP-seq	TF ChIP-seq	cell line	/targets/RXRA-human/	RXRA	RXRA	Homo sapiens H1	H1	FactorBook:ENCSR000BJW,GEO:GSM803506,UCSC-ENCODE-hg19:wgEncodeEH001560	RXRA ChIP-seq protocol v041610.2 on human H1-hESC	Richard Myers, HAIB	ENCODE	released	/files/ENCFF000OSL/,/files/ENCFF000OSM/,/files/ENCFF000OSN/,/files/ENCFF000OSO/,/files/ENCFF000OSQ/,/files/ENCFF000OSR/,/files/ENCFF000OSU/,/files/ENCFF000OSX/,/files/ENCFF001UCD/,/files/ENCFF001UCF/,/files/ENCFF002CJH/,/files/ENCFF993MMT/,/files/ENCFF064LNE/,/files/ENCFF361FRE/,/files/ENCFF397JLL/,/files/ENCFF816OHX/,/files/ENCFF615AON/,/files/ENCFF856GRT/,/files/ENCFF925ROB/,/files/ENCFF117OSG/…		ENCBS111ENC	2,1	1	ENCAB000AKN	Homo sapiens	embryonic													/replicates/ad23efe8-fe71-4dcd-ac11-4ef7c8a4a299/,/replicates/4aa4ff1f-dc58-4774-bd91-71060e1f32ca/					/publications/49a062dc-c25e-41d5-8b5e-1fc7c936fc20/,/publications/4979bd73-0b00-4a40-9b95-0977f7a40542/,/publications/1873c58b-3a16-4195-884b-947ed8c4d8c7/	/experiments/ENCSR000BHL/	FALSE
/experiments/ENCSR000BGA/	ENCSR000BGA	ChIP-seq	TF ChIP-seq	cell line	/targets/FOXP2-human/	FOXP2	FOXP2	Homo sapiens PFSK-1	PFSK-1	FactorBook:ENCSR000BGA,GEO:GSM803480,UCSC-ENCODE-hg19:wgEncodeEH001460	FOXP2 ChIP-seq protocol PCR2x on human PFSK-1	Richard Myers, HAIB	ENCODE	released	/files/ENCFF000QTZ/,/files/ENCFF000QUA/,/files/ENCFF000QUB/,/files/ENCFF000QUC/,/files/ENCFF000QUE/,/files/ENCFF000QUF/,/files/ENCFF000QUH/,/files/ENCFF000QUL/,/files/ENCFF001UOJ/,/files/ENCFF001UOK/,/files/ENCFF002CND/,/files/ENCFF659ROO/,/files/ENCFF320MKV/,/files/ENCFF997XTV/,/files/ENCFF054FYX/,/files/ENCFF013ZLL/,/files/ENCFF966NNP/,/files/ENCFF361ONE/,/files/ENCFF192KRY/,/files/ENCFF726LJT/…		ENCBS054ENC	2,1	1	ENCAB000AGQ	Homo sapiens	child	22 months												/replicates/9913ecf2-0d6f-40ab-be16-b0af93daaf48/,/replicates/73e78667-94dd-4ade-9bee-90f4a772b295/					/publications/49a062dc-c25e-41d5-8b5e-1fc7c936fc20/,/publications/1873c58b-3a16-4195-884b-947ed8c4d8c7/	/experiments/ENCSR000BJU/	FALSE
/experiments/ENCSR803PAI/	ENCSR803PAI	ChIP-seq	TF ChIP-seq	cell line	/targets/ATF4-human/	ATF4	ATF4	Homo sapiens HepG2 genetically modified (insertion) using CRISPR targeting H. sapiens ATF4	HepG2		ChIP-Seq on HepG2	Richard Myers, HAIB	ENCODE	released	/files/ENCFF406VBU/,/files/ENCFF621RSZ/,/files/ENCFF253CDV/,/files/ENCFF614JQA/,/files/ENCFF056GCS/,/files/ENCFF640PRA/,/files/ENCFF685GXV/,/files/ENCFF293BUC/,/files/ENCFF776CFO/,/files/ENCFF826PKE/,/files/ENCFF642KKC/,/files/ENCFF975HSZ/,/files/ENCFF244ROK/,/files/ENCFF535BIN/,/files/ENCFF510BCH/,/files/ENCFF950ICB/,/files/ENCFF790XQI/,/files/ENCFF885VKD/,/files/ENCFF387VTI/,/files/ENCFF843PIU/…		ENCBS819BTV,ENCBS536SLI	1,2	1	ENCAB697XQW	Homo sapiens	child	15 years										/organisms/human/		/replicates/e56f5ac6-35c6-4b1d-b4f8-d8bdedd573bb/,/replicates/1dc422bf-fe84-4b3b-be13-4f6d6538fad6/						/experiments/ENCSR396WYG/	FALSE
/experiments/ENCSR000BIU/	ENCSR000BIU	ChIP-seq	TF ChIP-seq	cell line	/targets/USF1-human/	USF1	USF1	Homo sapiens H1	H1	FactorBook:ENCSR000BIU,UCSC-ENCODE-hg19:wgEncodeEH001532,GEO:GSM803426	USF1 ChIP-seq protocol PCR1x on human H1-hESC	Richard Myers, HAIB	ENCODE	released	/files/ENCFF000OVW/,/files/ENCFF000OVX/,/files/ENCFF000OVY/,/files/ENCFF000OVZ/,/files/ENCFF000OWB/,/files/ENCFF000OWC/,/files/ENCFF000OWE/,/files/ENCFF000OWL/,/files/ENCFF001UDA/,/files/ENCFF001UDB/,/files/ENCFF002CJS/,/files/ENCFF167CHE/,/files/ENCFF576SZW/,/files/ENCFF606OTI/,/files/ENCFF589RCU/,/files/ENCFF553NXK/,/files/ENCFF319RMX/,/files/ENCFF093BZZ/,/files/ENCFF959KAI/,/files/ENCFF410CQF/…		ENCBS111ENC	1,2	1	ENCAB000AMF	Homo sapiens	embryonic													/replicates/60d2e260-ede2-46f0-b62c-193ebdee0a46/,/replicates/7d54ecb5-278f-4eb7-9cfa-1a3a981bcfd2/					/publications/49a062dc-c25e-41d5-8b5e-1fc7c936fc20/,/publications/4979bd73-0b00-4a40-9b95-0977f7a40542/,/publications/1873c58b-3a16-4195-884b-947ed8c4d8c7/	/experiments/ENCSR000BHL/	FALSE
/experiments/ENCSR121SPB/	ENCSR121SPB	ChIP-seq	TF ChIP-seq	cell line	/targets/KLF10-human/	KLF10	KLF10	Homo sapiens K562 genetically modified (insertion) using CRISPR targeting H. sapiens KLF10	K562	GEO:GSE170364	eGFP-KLF10 ChIP-seq on human K562	Michael Snyder, Stanford	ENCODE	released	/files/ENCFF097ZBB/,/files/ENCFF241ASF/,/files/ENCFF246XXX/,/files/ENCFF336LTK/,/files/ENCFF179OHG/,/files/ENCFF576EUS/,/files/ENCFF487OSE/,/files/ENCFF356USI/,/files/ENCFF659FWL/,/files/ENCFF235LAA/,/files/ENCFF630UKR/,/files/ENCFF219WWC/,/files/ENCFF604DXV/,/files/ENCFF142ZTD/,/files/ENCFF769MLQ/,/files/ENCFF509AQY/,/files/ENCFF255WEY/,/files/ENCFF750TBY/,/files/ENCFF729VPI/,/files/ENCFF350FZH/…		ENCBS702DTC,ENCBS953CJW	2,1	1	ENCAB728YTO	Homo sapiens	adult	53 years										/organisms/human/		/replicates/71806725-c48e-40e4-8cfa-769270f5a8d3/,/replicates/9c7f4f16-c9c5-4e1a-a852-652942913042/						/experiments/ENCSR012KTG/,/experiments/ENCSR032KPU/	FALSE
/experiments/ENCSR186JMM/	ENCSR186JMM	ChIP-seq	TF ChIP-seq	cell line	/targets/MEIS1-human/	MEIS1	MEIS1	Homo sapiens HEK293 genetically modified (insertion) using CRISPR targeting H. sapiens MEIS1	HEK293		ChIP-Seq on HEK293	Richard Myers, HAIB	ENCODE	released	/files/ENCFF893KBZ/,/files/ENCFF303TLM/,/files/ENCFF112QJI/,/files/ENCFF586SZM/,/files/ENCFF552UYJ/,/files/ENCFF830VIY/,/files/ENCFF247FMJ/,/files/ENCFF468UUF/,/files/ENCFF484SQH/,/files/ENCFF800HVE/,/files/ENCFF765SRJ/,/files/ENCFF111VMK/,/files/ENCFF043IQV/,/files/ENCFF716JSQ/,/files/ENCFF816SAY/,/files/ENCFF460WAM/,/files/ENCFF889ODD/,/files/ENCFF931EOQ/,/files/ENCFF058CXG/,/files/ENCFF712EDM/…		ENCBS347CJX,ENCBS652TAF	1,2	1	ENCAB697XQW	Homo sapiens	embryonic											/organisms/human/		/replicates/b43617e5-95fe-4df3-8685-7fd35467e3dc/,/replicates/83865555-39c6-4224-ac9d-16a4be191f0c/						/experiments/ENCSR245JDY/	FALSE
/experiments/ENCSR965SHB/	ENCSR965SHB	ChIP-seq	TF ChIP-seq	cell line	/targets/ATF4-human/	ATF4	ATF4	Homo sapiens HepG2 genetically modified (insertion) using CRISPR targeting H. sapiens ATF4	HepG2		ChIP-Seq on HepG2	Richard Myers, HAIB	ENCODE	released	/files/ENCFF389YMB/,/files/ENCFF118TTJ/,/files/ENCFF500BOU/,/files/ENCFF905VLK/,/files/ENCFF835SLY/,/files/ENCFF903ADR/,/files/ENCFF359LNM/,/files/ENCFF519GKM/,/files/ENCFF646IHV/,/files/ENCFF148EKP/,/files/ENCFF154STS/,/files/ENCFF593LJJ/,/files/ENCFF465MGA/,/files/ENCFF886RBI/,/files/ENCFF975EWF/,/files/ENCFF607BPI/,/files/ENCFF943ILJ/,/files/ENCFF142BGV/,/files/ENCFF189EEE/,/files/ENCFF801RXK/…		ENCBS819BTV,ENCBS536SLI	1,2	1	ENCAB697XQW	Homo sapiens	child	15 years										/organisms/human/		/replicates/74a797ca-09f6-4c26-b3a5-189a8abc54f3/,/replicates/46a2de35-5e96-4db3-bf37-7007a3ac9b2a/						/experiments/ENCSR720MOD/	FALSE
/experiments/ENCSR440UPD/	ENCSR440UPD	ChIP-seq	TF ChIP-seq	cell line	/targets/EMX1-human/	EMX1	EMX1	Homo sapiens WTC11 genetically modified (insertion) using CRISPR targeting H. sapiens EMX1	WTC11	GEO:GSE209332	EMX1 ChIP-seq on human WTC11	Michael Snyder, Stanford	ENCODE	released	/files/ENCFF365WJY/,/files/ENCFF790OYI/,/files/ENCFF711KNV/,/files/ENCFF146PPB/,/files/ENCFF919KFS/,/files/ENCFF548IVG/,/files/ENCFF078XCR/,/files/ENCFF034BCZ/,/files/ENCFF793GOD/,/files/ENCFF556AUI/,/files/ENCFF975KXH/,/files/ENCFF070ATS/,/files/ENCFF765JPK/,/files/ENCFF556ILN/,/files/ENCFF643YFT/,/files/ENCFF657VFS/,/files/ENCFF377JAS/,/files/ENCFF344DND/,/files/ENCFF287HYD/,/files/ENCFF324DOD/…		ENCBS886NNV,ENCBS208WTG	1,2	1	ENCAB728YTO	Homo sapiens	adult	30 years										/organisms/human/		/replicates/da8c5448-9571-431d-8aed-4f59d5ecfb15/,/replicates/2175e01e-bd69-402f-a973-bd55b598467e/						/experiments/ENCSR395ZBR/	FALSE
/experiments/ENCSR000EDU/	ENCSR000EDU	ChIP-seq	TF ChIP-seq	cell line	/targets/MXI1-human/	MXI1	MXI1	Homo sapiens HepG2	HepG2	GEO:GSM935437,FactorBook:ENCSR000EDU,UCSC-ENCODE-hg19:wgEncodeEH002029	MXI1 ChIP-seq on human HepG2	Michael Snyder, Stanford	ENCODE	released	/files/ENCFF000XUV/,/files/ENCFF000XUW/,/files/ENCFF000XUX/,/files/ENCFF000XUY/,/files/ENCFF000XVA/,/files/ENCFF000XVC/,/files/ENCFF000XVE/,/files/ENCFF000XVF/,/files/ENCFF001VKO/,/files/ENCFF002CUL/,/files/ENCFF674SSX/,/files/ENCFF772SCN/,/files/ENCFF323THU/,/files/ENCFF319PHH/,/files/ENCFF477EXU/,/files/ENCFF169TID/,/files/ENCFF370HPE/,/files/ENCFF274LUD/,/files/ENCFF599KZZ/,/files/ENCFF975PZX/…		ENCBS638AAA	2,3,1	1	ENCAB000AIT	Homo sapiens	child	15 years												/replicates/32476905-1c0d-4679-b1e8-16b24b10bcd2/,/replicates/80e3ac81-b51e-49ba-802e-9a1fb33b5e3a/,/replicates/34d632fd-5f98-48f4-a8fe-7e676bab0292/					/publications/49a062dc-c25e-41d5-8b5e-1fc7c936fc20/,/publications/9435b694-1431-4368-9fb6-22d9ee3f3ea3/,/publications/1873c58b-3a16-4195-884b-947ed8c4d8c7/	/experiments/ENCSR000EVT/,/experiments/ENCSR000EDR/	FALSE
/experiments/ENCSR000EBS/	ENCSR000EBS	ChIP-seq	TF ChIP-seq	cell line	/targets/MAFK-human/	MAFK	MAFK	Homo sapiens H1	H1	FactorBook:ENCSR000EBS,UCSC-ENCODE-hg19:wgEncodeEH002828,GEO:GSM935292	MAFK ChIP-seq on human H1-hESC produced by the Snyder lab	Michael Snyder, Stanford	ENCODE	released	/files/ENCFF000WTL/,/files/ENCFF000WTM/,/files/ENCFF000WTN/,/files/ENCFF000WTO/,/files/ENCFF000WTQ/,/files/ENCFF000WTS/,/files/ENCFF001VGX/,/files/ENCFF002CQZ/,/files/ENCFF788YMP/,/files/ENCFF968SCO/,/files/ENCFF578QOG/,/files/ENCFF507JNJ/,/files/ENCFF484UMT/,/files/ENCFF590SUW/,/files/ENCFF603BYA/,/files/ENCFF529AVR/,/files/ENCFF716YSW/,/files/ENCFF239EMF/,/files/ENCFF188TRJ/,/files/ENCFF288WFI/…		ENCBS854AAA	1,2	1	ENCAB000AIJ	Homo sapiens	embryonic													/replicates/b64b3dac-93c0-417d-b339-da2ad489fa9a/,/replicates/095dc35c-54fe-4eca-9b3f-39d7674feca1/					/publications/49a062dc-c25e-41d5-8b5e-1fc7c936fc20/,/publications/4979bd73-0b00-4a40-9b95-0977f7a40542/,/publications/1873c58b-3a16-4195-884b-947ed8c4d8c7/	/experiments/ENCSR000ECG/	FALSE
/experiments/ENCSR000BKT/	ENCSR000BKT	ChIP-seq	TF ChIP-seq	cell line	/targets/USF1-human/	USF1	USF1	Homo sapiens K562	K562	UCSC-ENCODE-hg19:wgEncodeEH001583,FactorBook:ENCSR000BKT,GEO:GSM803441	USF1 ChIP-seq protocol v041610.1 on human K562	Richard Myers, HAIB	ENCODE	released	/files/ENCFF000QJD/,/files/ENCFF000QJE/,/files/ENCFF000QJF/,/files/ENCFF000QJG/,/files/ENCFF000QJI/,/files/ENCFF000QJJ/,/files/ENCFF000QJP/,/files/ENCFF000QJR/,/files/ENCFF001ULX/,/files/ENCFF001ULY/,/files/ENCFF002CMV/,/files/ENCFF666MMS/,/files/ENCFF070DTB/,/files/ENCFF794ABP/,/files/ENCFF523RSS/,/files/ENCFF587WWS/,/files/ENCFF827PYV/,/files/ENCFF318WJA/,/files/ENCFF396PZE/,/files/ENCFF528NQV/…		ENCBS109ENC	1,2	1	ENCAB000AMF	Homo sapiens	adult	53 years												/replicates/12186601-e25e-4329-9c65-c35adc229fd3/,/replicates/8ab7a9e9-3426-4aa6-87a5-dbfc700a7e68/					/publications/49a062dc-c25e-41d5-8b5e-1fc7c936fc20/,/publications/bdfc082b-5248-4bc5-9059-612bb405db0e/,/publications/1873c58b-3a16-4195-884b-947ed8c4d8c7/,/publications/46913505-43ee-43dc-8397-cb46910b639d/	/experiments/ENCSR000BLJ/	FALSE
/experiments/ENCSR000EYV/	ENCSR000EYV	ChIP-seq	TF ChIP-seq	cell line	/targets/JUND-human/	JUND	JUND	Homo sapiens GM12878	GM12878	UCSC-ENCODE-hg19:wgEncodeEH000639,FactorBook:ENCSR000EYV,GEO:GSM935541	JUND ChIP-seq on human GM12878	Sherman Weissman, Yale	ENCODE	released	/files/ENCFF000VXJ/,/files/ENCFF000VXK/,/files/ENCFF000VXL/,/files/ENCFF000VXM/,/files/ENCFF000VYD/,/files/ENCFF000VYE/,/files/ENCFF001VEM/,/files/ENCFF002COV/,/files/ENCFF859INR/,/files/ENCFF078RFY/,/files/ENCFF728EFG/,/files/ENCFF023QWA/,/files/ENCFF512XCO/,/files/ENCFF593EGF/,/files/ENCFF422MNX/,/files/ENCFF233ZVY/,/files/ENCFF633RYD/,/files/ENCFF842SKI/,/files/ENCFF509ZNE/,/files/ENCFF848JON/…	/experiment-series/ENCSR541BJM/	ENCBS630AAA	1,2	1	ENCAB000AID	Homo sapiens	adult													/replicates/3ce15c67-39ac-4199-b99f-9eb736a3ba85/,/replicates/4f3a68fc-8120-446f-b86a-93803e16ad0d/					/publications/49a062dc-c25e-41d5-8b5e-1fc7c936fc20/,/publications/1873c58b-3a16-4195-884b-947ed8c4d8c7/,/publications/46913505-43ee-43dc-8397-cb46910b639d/	/experiments/ENCSR000EYX/	FALSE
/experiments/ENCSR853ADA/	ENCSR853ADA	ChIP-seq	TF ChIP-seq	cell line	/targets/NRF1-human/	NRF1	NRF1	Homo sapiens HepG2	HepG2	FactorBook:ENCSR853ADA,GEO:GSE96424	Chip-Seq on HepG2	Richard Myers, HAIB	ENCODE	released	/files/ENCFF472ZHR/,/files/ENCFF105SMK/,/files/ENCFF468UEL/,/files/ENCFF045UOH/,/files/ENCFF674SQJ/,/files/ENCFF213IBE/,/files/ENCFF126URE/,/files/ENCFF911GYT/,/files/ENCFF583CBK/,/files/ENCFF696LNC/,/files/ENCFF636FTJ/,/files/ENCFF168SMR/,/files/ENCFF436LYU/,/files/ENCFF533OLJ/,/files/ENCFF062EYR/,/files/ENCFF328VME/,/files/ENCFF003GNY/,/files/ENCFF999BAC/,/files/ENCFF920ITW/,/files/ENCFF518DDL/…	/experiment-series/ENCSR368GWY/	ENCBS684ULB,ENCBS515IJA	2,1	1	ENCAB000BLM	Homo sapiens	child	15 years												/replicates/500b3691-0dee-47fa-ac63-e7259aa2ac94/,/replicates/c316bffd-71c6-4938-a798-a07c4fe7427c/					/publications/49a062dc-c25e-41d5-8b5e-1fc7c936fc20/,/publications/9435b694-1431-4368-9fb6-22d9ee3f3ea3/,/publications/1873c58b-3a16-4195-884b-947ed8c4d8c7/	/experiments/ENCSR237LVA/,/experiments/ENCSR381PHD/	FALSE
/experiments/ENCSR267DFA/	ENCSR267DFA	ChIP-seq	TF ChIP-seq	cell line	/targets/FOXA1-human/	FOXA1	FOXA1	Homo sapiens HepG2	HepG2	FactorBook:ENCSR267DFA,GEO:GSE91618	FOXA1 ChIP-seq on human HepG2	Michael Snyder, Stanford	ENCODE	released	/files/ENCFF230PMN/,/files/ENCFF713NFU/,/files/ENCFF323EKY/,/files/ENCFF283OAI/,/files/ENCFF546MGM/,/files/ENCFF806EBY/,/files/ENCFF290PNU/,/files/ENCFF540FMP/,/files/ENCFF395CCW/,/files/ENCFF644LDA/,/files/ENCFF927DCI/,/files/ENCFF549YDX/,/files/ENCFF432MIZ/,/files/ENCFF775MML/,/files/ENCFF538TSR/,/files/ENCFF675TLS/,/files/ENCFF094QYE/,/files/ENCFF082AFF/,/files/ENCFF590AAM/,/files/ENCFF923YCX/…	/experiment-series/ENCSR966JDR/	ENCBS767MPH,ENCBS803ZJJ	1,2	1	ENCAB301QLE	Homo sapiens	child	15 years												/replicates/b28f3aea-c0b8-4422-bc98-f63636927185/,/replicates/a1045fda-a917-4081-ac9b-1316a6937227/					/publications/49a062dc-c25e-41d5-8b5e-1fc7c936fc20/,/publications/1873c58b-3a16-4195-884b-947ed8c4d8c7/	/experiments/ENCSR121CWV/	FALSE
/experiments/ENCSR897ZXU/	ENCSR897ZXU	ChIP-seq	TF ChIP-seq	cell line	/targets/E2F8-human/	E2F8	E2F8	Homo sapiens MCF-7	MCF-7	GEO:GSE127615,FactorBook:ENCSR897ZXU	E2F8 ChIP-seq on human MCF-7	Michael Snyder, Stanford	ENCODE	released	/files/ENCFF430OXE/,/files/ENCFF085YOW/,/files/ENCFF251YCF/,/files/ENCFF272CZX/,/files/ENCFF152QAM/,/files/ENCFF738QTE/,/files/ENCFF966KGE/,/files/ENCFF606MZP/,/files/ENCFF945CEV/,/files/ENCFF941VIO/,/files/ENCFF588YNB/,/files/ENCFF936LKT/,/files/ENCFF303WKO/,/files/ENCFF186VUM/,/files/ENCFF226PXS/,/files/ENCFF927HIC/,/files/ENCFF262ETY/,/files/ENCFF093MAU/,/files/ENCFF019ZGI/,/files/ENCFF360LVH/…		ENCBS705BBA,ENCBS158RRU	2,1	1	ENCAB224FFQ	Homo sapiens	adult	69 years												/replicates/2121d93b-bdf3-4780-95fa-b4916034115e/,/replicates/5868c85f-adb4-415e-9019-75d73259470c/						/experiments/ENCSR217LRF/	FALSE
/experiments/ENCSR689JMY/	ENCSR689JMY	ChIP-seq	TF ChIP-seq	cell line	/targets/NRF1-human/	NRF1	NRF1	Homo sapiens HepG2 genetically modified (insertion) using CRISPR targeting H. sapiens NRF1	HepG2		ChIP-Seq on HepG2	Richard Myers, HAIB	ENCODE	released	/files/ENCFF979ZYK/,/files/ENCFF241DNY/,/files/ENCFF262KBE/,/files/ENCFF512AXP/,/files/ENCFF232DJS/,/files/ENCFF875FOK/,/files/ENCFF245FYV/,/files/ENCFF414GBJ/,/files/ENCFF238QEJ/,/files/ENCFF226NYX/,/files/ENCFF147ECH/,/files/ENCFF075PSA/,/files/ENCFF682OWI/,/files/ENCFF179EOH/,/files/ENCFF079BEH/,/files/ENCFF457PIG/,/files/ENCFF172VVU/,/files/ENCFF348EDE/,/files/ENCFF348FAZ/,/files/ENCFF137HSY/…		ENCBS677NWH,ENCBS482HVY	1,2	1	ENCAB697XQW	Homo sapiens	child	15 years										/organisms/human/		/replicates/1d3e2993-869b-43d1-bd12-9d69a18b052b/,/replicates/66e7fbf3-c285-47c8-a932-bbb70f616e3e/						/experiments/ENCSR730QNM/	FALSE
/experiments/ENCSR000EXZ/	ENCSR000EXZ	ChIP-seq	TF ChIP-seq	cell line	/targets/GATA3-human/	GATA3	GATA3	Homo sapiens SH-SY5Y	SH-SY5Y	UCSC-ENCODE-hg19:wgEncodeEH002031,FactorBook:ENCSR000EXZ,GEO:GSM935567	GATA3 ChIP-seq on human SH-SY5Y	Peggy Farnham, USC	ENCODE	released	/files/ENCFF000ZPT/,/files/ENCFF000ZPV/,/files/ENCFF000ZPW/,/files/ENCFF000ZPX/,/files/ENCFF000ZPZ/,/files/ENCFF000ZQB/,/files/ENCFF001VQW/,/files/ENCFF002DAA/,/files/ENCFF032LZO/,/files/ENCFF248TCM/,/files/ENCFF545GLE/,/files/ENCFF757VQN/,/files/ENCFF318YMR/,/files/ENCFF047QGO/,/files/ENCFF549WCZ/,/files/ENCFF898BAG/,/files/ENCFF673XHO/,/files/ENCFF977MNX/,/files/ENCFF304QKH/,/files/ENCFF389ULO/…		ENCBS264AAA	1,2	1	ENCAB000AGZ	Homo sapiens	child	4 years												/replicates/e1875cc6-9de1-4aff-8a64-67c08a807a50/,/replicates/0a4dfa82-f854-44a7-8c75-c727e9861178/					/publications/49a062dc-c25e-41d5-8b5e-1fc7c936fc20/,/publications/1873c58b-3a16-4195-884b-947ed8c4d8c7/	/experiments/ENCSR000EYA/	FALSE
/experiments/ENCSR695WOH/	ENCSR695WOH	ChIP-seq	TF ChIP-seq	cell line	/targets/MEIS1-human/	MEIS1	MEIS1	Homo sapiens HepG2 genetically modified (insertion) using CRISPR targeting H. sapiens MEIS1	HepG2	GEO:GSE188204	ChIP-Seq on HepG2	Richard Myers, HAIB	ENCODE	released	/files/ENCFF273DMA/,/files/ENCFF762GXO/,/files/ENCFF857LIX/,/files/ENCFF859POT/,/files/ENCFF803INP/,/files/ENCFF546OSE/,/files/ENCFF766FHX/,/files/ENCFF706DID/,/files/ENCFF732OPH/,/files/ENCFF354HOO/,/files/ENCFF402CAK/,/files/ENCFF755FIQ/,/files/ENCFF098UIZ/,/files/ENCFF076FON/,/files/ENCFF890OXT/,/files/ENCFF428MGG/,/files/ENCFF805DDU/,/files/ENCFF089ZTP/,/files/ENCFF717LVD/,/files/ENCFF347EEF/…		ENCBS537XHZ,ENCBS734OGN	1,2	1	ENCAB697XQW	Homo sapiens	child	15 years										/organisms/human/		/replicates/e3d822b5-45a6-4caf-a702-cbc7a8e358ab/,/replicates/f0ab61e3-719b-4d54-95c7-cfcde722fb14/						/experiments/ENCSR042HRU/	FALSE
/experiments/ENCSR000EDJ/	ENCSR000EDJ	ChIP-seq	TF ChIP-seq	cell line	/targets/NRF1-human/	NRF1	NRF1	Homo sapiens HeLa-S3	HeLa-S3	FactorBook:ENCSR000EDJ,UCSC-ENCODE-hg19:wgEncodeEH000723,GEO:GSM935636	NRF1 ChIP-seq on human HeLa-S3	Michael Snyder, Stanford	ENCODE	released	/files/ENCFF000XJA/,/files/ENCFF000XJB/,/files/ENCFF000XJC/,/files/ENCFF000XJF/,/files/ENCFF000XJL/,/files/ENCFF000XJQ/,/files/ENCFF001VIY/,/files/ENCFF002CSW/,/files/ENCFF716FNJ/,/files/ENCFF685QOO/,/files/ENCFF237PKK/,/files/ENCFF858BFB/,/files/ENCFF991PBU/,/files/ENCFF730BLH/,/files/ENCFF981YFI/,/files/ENCFF443UCM/,/files/ENCFF452LQA/,/files/ENCFF986GHQ/,/files/ENCFF124EIO/,/files/ENCFF812QYQ/…		ENCBS637AAA	2,1	1	ENCAB000AJI	Homo sapiens	adult	31 years												/replicates/5c569c06-118a-4fb1-bfc4-c53fe579b61f/,/replicates/51bc0bd0-da9a-4076-bd51-08068733c0b8/					/publications/49a062dc-c25e-41d5-8b5e-1fc7c936fc20/,/publications/1873c58b-3a16-4195-884b-947ed8c4d8c7/	/experiments/ENCSR000EZJ/	FALSE
/experiments/ENCSR000BMO/	ENCSR000BMO	ChIP-seq	TF ChIP-seq	cell line	/targets/FOXA1-human/	FOXA1	FOXA1	Homo sapiens HepG2	HepG2	FactorBook:ENCSR000BMO,UCSC-ENCODE-hg19:wgEncodeEH001630,GEO:GSM803432	FOXA1 ChIP-seq protocol v041610.1 on human HepG2	Richard Myers, HAIB	ENCODE	released	/files/ENCFF000PHQ/,/files/ENCFF000PHR/,/files/ENCFF000PHS/,/files/ENCFF000PHT/,/files/ENCFF000PHV/,/files/ENCFF000PHW/,/files/ENCFF000PHY/,/files/ENCFF000PIB/,/files/ENCFF001UFU/,/files/ENCFF001UFV/,/files/ENCFF002CKI/,/files/ENCFF044DIF/,/files/ENCFF782PBE/,/files/ENCFF332SRJ/,/files/ENCFF401YVR/,/files/ENCFF247XZI/,/files/ENCFF566DDF/,/files/ENCFF793JQM/,/files/ENCFF144CKE/,/files/ENCFF587IJL/…	/experiment-series/ENCSR966JDR/	ENCBS114ENC	1,2	1	ENCAB000AGM	Homo sapiens	child	15 years												/replicates/c892765d-d244-4be8-a87a-355db35ed40c/,/replicates/d653b156-02ec-4628-9c5e-0b955e7e3f8e/					/publications/49a062dc-c25e-41d5-8b5e-1fc7c936fc20/,/publications/1873c58b-3a16-4195-884b-947ed8c4d8c7/	/experiments/ENCSR000BLG/,/experiments/ENCSR000BLN/	FALSE
/experiments/ENCSR352QSB/	ENCSR352QSB	ChIP-seq	TF ChIP-seq	tissue	/targets/RXRA-human/	RXRA	RXRA	Homo sapiens liver tissue female child (4 years)	liver	GEO:GSE127603,FactorBook:ENCSR352QSB	Chip-Seq on RXRA-human	Richard Myers, HAIB	ENCODE	released	/files/ENCFF948IGU/,/files/ENCFF101KOG/,/files/ENCFF072HUA/,/files/ENCFF996GBL/,/files/ENCFF409ZCP/,/files/ENCFF208KVO/,/files/ENCFF930VIY/,/files/ENCFF633JGF/,/files/ENCFF431MMB/,/files/ENCFF146XFQ/,/files/ENCFF872NJT/,/files/ENCFF158EVG/,/files/ENCFF688RSF/,/files/ENCFF993MXC/,/files/ENCFF758TQJ/,/files/ENCFF926HIG/,/files/ENCFF308OQK/,/files/ENCFF491SLY/,/files/ENCFF371RAL/,/files/ENCFF815CRR/…		ENCBS401URL	1,2	1	ENCAB000AKN	Homo sapiens	child	4 years												/replicates/b00e0885-e8f4-4ac0-99d1-9ebc5805bd7f/,/replicates/e0a39a3f-ea6b-4c49-ad69-3ef090964e84/						/experiments/ENCSR849OTN/,/experiments/ENCSR769JUI/	FALSE
/experiments/ENCSR000EWS/	ENCSR000EWS	ChIP-seq	TF ChIP-seq	cell line	/targets/GATA3-human/	GATA3	GATA3	Homo sapiens MCF-7	MCF-7	FactorBook:ENCSR000EWS,GEO:GSM935445,UCSC-ENCODE-hg19:wgEncodeEH002812	GATA3 ChIP-seq on human MCF-7	Peggy Farnham, USC	ENCODE	released	/files/ENCFF000ZKP/,/files/ENCFF000ZKR/,/files/ENCFF000ZKS/,/files/ENCFF000ZKT/,/files/ENCFF000ZKW/,/files/ENCFF000ZLE/,/files/ENCFF001VQG/,/files/ENCFF002CZK/,/files/ENCFF000ZKV/,/files/ENCFF093ETA/,/files/ENCFF776YWH/,/files/ENCFF396ZEK/,/files/ENCFF858NLQ/,/files/ENCFF375WKY/,/files/ENCFF085NFS/,/files/ENCFF052DQV/,/files/ENCFF178GBS/,/files/ENCFF739IFX/,/files/ENCFF111KTT/,/files/ENCFF993ABR/…	/experiment-series/ENCSR549UCJ/	ENCBS105ENC	1,2	1	ENCAB000AGZ	Homo sapiens	adult	69 years												/replicates/c84bc4d4-7cdf-4de2-a116-1f2ef3a2e9c0/,/replicates/71c91366-c4f3-469e-8306-6ce6d00bdbf3/					/publications/49a062dc-c25e-41d5-8b5e-1fc7c936fc20/,/publications/1873c58b-3a16-4195-884b-947ed8c4d8c7/	/experiments/ENCSR000EWW/	FALSE
/experiments/ENCSR000BQT/	ENCSR000BQT	ChIP-seq	TF ChIP-seq	cell line	/targets/TCF3-human/	TCF3	TCF3	Homo sapiens GM12878	GM12878	UCSC-ENCODE-hg19:wgEncodeEH002315,FactorBook:ENCSR000BQT,GEO:GSM1010745	TCF3 ChIP-seq protocol PCR1x on human GM12878	Richard Myers, HAIB	ENCODE	released	/files/ENCFF000OGJ/,/files/ENCFF000OGK/,/files/ENCFF000OGL/,/files/ENCFF000OGM/,/files/ENCFF000OGO/,/files/ENCFF000OGP/,/files/ENCFF000OGV/,/files/ENCFF000OGY/,/files/ENCFF001TZK/,/files/ENCFF001TZL/,/files/ENCFF002CIA/,/files/ENCFF954JZG/,/files/ENCFF743IZF/,/files/ENCFF783AQJ/,/files/ENCFF282LQN/,/files/ENCFF782IDR/,/files/ENCFF174XHA/,/files/ENCFF042PES/,/files/ENCFF698CID/,/files/ENCFF778OEG/…		ENCBS110ENC	1,2	1	ENCAB000ALU	Homo sapiens	adult													/replicates/d36daffc-28ab-490a-9f76-09b5cd8b6151/,/replicates/8aa141fe-ed47-43ac-803e-242ec38848c9/					/publications/49a062dc-c25e-41d5-8b5e-1fc7c936fc20/,/publications/1873c58b-3a16-4195-884b-947ed8c4d8c7/	/experiments/ENCSR000BGH/	FALSE
/experiments/ENCSR416HDG/	ENCSR416HDG	ChIP-seq	TF ChIP-seq	cell line	/targets/RXRA-human/	RXRA	RXRA	Homo sapiens HepG2 genetically modified (insertion) using CRISPR targeting H. sapiens RXRA	HepG2	GEO:GSE169861	ChIP-Seq on HepG2	Richard Myers, HAIB	ENCODE	released	/files/ENCFF964CIX/,/files/ENCFF408DAJ/,/files/ENCFF852LOE/,/files/ENCFF006APV/,/files/ENCFF346ZIN/,/files/ENCFF387CHT/,/files/ENCFF896LKV/,/files/ENCFF299DRP/,/files/ENCFF144FZI/,/files/ENCFF587GXH/,/files/ENCFF935LNK/,/files/ENCFF715UBX/,/files/ENCFF868QHE/,/files/ENCFF771VIN/,/files/ENCFF036GTX/,/files/ENCFF328SRN/,/files/ENCFF672JLN/,/files/ENCFF369VPT/,/files/ENCFF551QOR/,/files/ENCFF969EEM/…		ENCBS339IKI,ENCBS984GQQ	1,2	1	ENCAB697XQW	Homo sapiens	child	15 years										/organisms/human/		/replicates/ed4d1b04-d1e6-4dc4-905b-75aded5e4561/,/replicates/2c1adbd4-c476-40c4-aabf-a7a8e69a994b/						/experiments/ENCSR239QGH/	FALSE
/experiments/ENCSR211BDR/	ENCSR211BDR	ChIP-seq	TF ChIP-seq	cell line	/targets/JDP2-human/	JDP2	JDP2	Homo sapiens HepG2 genetically modified (insertion) using CRISPR targeting H. sapiens JDP2	HepG2		ChIP-Seq on HepG2	Richard Myers, HAIB	ENCODE	released	/files/ENCFF216FCI/,/files/ENCFF952XOC/,/files/ENCFF803YVN/,/files/ENCFF470YQF/,/files/ENCFF439XNJ/,/files/ENCFF852BTG/,/files/ENCFF102XXQ/,/files/ENCFF223QGJ/,/files/ENCFF072HDJ/,/files/ENCFF397WSF/,/files/ENCFF091WNK/,/files/ENCFF052KGL/,/files/ENCFF626CLS/,/files/ENCFF938KZM/,/files/ENCFF323DFB/,/files/ENCFF552XOP/,/files/ENCFF791DHB/,/files/ENCFF451QUC/,/files/ENCFF182TSJ/,/files/ENCFF424PFP/…		ENCBS900SXN,ENCBS234YRZ	1,2	1	ENCAB697XQW	Homo sapiens	child	15 years										/organisms/human/		/replicates/d7cb57cb-bc32-4569-bf28-0495eb933a8c/,/replicates/8faa86fb-0280-4c35-ab4a-4a0d3c596290/						/experiments/ENCSR720MOD/	FALSE
/experiments/ENCSR196HGZ/	ENCSR196HGZ	ChIP-seq	TF ChIP-seq	tissue	/targets/JUND-human/	JUND	JUND	Homo sapiens liver tissue female child (4 years)	liver	FactorBook:ENCSR196HGZ,GEO:GSE95975	Chip-Seq on JUND-human	Richard Myers, HAIB	ENCODE	released	/files/ENCFF689WAA/,/files/ENCFF972ZUD/,/files/ENCFF231XVC/,/files/ENCFF512ZHO/,/files/ENCFF077SLL/,/files/ENCFF032LDQ/,/files/ENCFF459VZA/,/files/ENCFF896BMA/,/files/ENCFF581XVI/,/files/ENCFF572SMO/,/files/ENCFF705BOD/,/files/ENCFF014IVZ/,/files/ENCFF289VWJ/,/files/ENCFF287ZYU/,/files/ENCFF711DHZ/,/files/ENCFF528FTD/,/files/ENCFF199CZR/,/files/ENCFF851EKF/,/files/ENCFF595XKR/,/files/ENCFF711ERI/…		ENCBS401URL	1,2	1	ENCAB000AID	Homo sapiens	child	4 years												/replicates/d9b41f89-80b9-40d9-a511-7a6344278bf5/,/replicates/ab9b641a-72b0-4614-a786-1838ec0fad88/					/publications/49a062dc-c25e-41d5-8b5e-1fc7c936fc20/,/publications/1873c58b-3a16-4195-884b-947ed8c4d8c7/	/experiments/ENCSR849OTN/,/experiments/ENCSR769JUI/	FALSE
/experiments/ENCSR127NBZ/	ENCSR127NBZ	ChIP-seq	TF ChIP-seq	cell line	/targets/ERG-human/	ERG	ERG	Homo sapiens WTC11 genetically modified (insertion) using CRISPR targeting H. sapiens ERG	WTC11	GEO:GSE209559	eGFP-ERG ChIP-seq on human WTC11	Michael Snyder, Stanford	ENCODE	released	/files/ENCFF535LJN/,/files/ENCFF736NWL/,/files/ENCFF273TUW/,/files/ENCFF120RFF/,/files/ENCFF916OKK/,/files/ENCFF063DBR/,/files/ENCFF581OLW/,/files/ENCFF018XLM/,/files/ENCFF966HMI/,/files/ENCFF590EIX/,/files/ENCFF946AVU/,/files/ENCFF718MEN/,/files/ENCFF687RHZ/,/files/ENCFF934JHT/,/files/ENCFF911KAD/,/files/ENCFF642JFF/,/files/ENCFF098YWC/,/files/ENCFF197YJO/,/files/ENCFF011YUL/,/files/ENCFF555HXA/…		ENCBS868NKT,ENCBS631AHS	1,2	1	ENCAB728YTO	Homo sapiens	adult	30 years										/organisms/human/		/replicates/82978958-330a-4028-80be-8b7bd1930eaf/,/replicates/30af48e4-b825-4866-b569-17084b91fb05/						/experiments/ENCSR395ZBR/	FALSE
/experiments/ENCSR000BTZ/	ENCSR000BTZ	ChIP-seq	TF ChIP-seq	cell line	/targets/USF1-human/	USF1	USF1	Homo sapiens SK-N-SH	SK-N-SH	UCSC-ENCODE-hg19:wgEncodeEH003269,FactorBook:ENCSR000BTZ,GEO:GSM1010806	USF1 ChIP-seq protocol v042211.1 on human SK-N-SH	Richard Myers, HAIB	ENCODE	released	/files/ENCFF000REB/,/files/ENCFF000RED/,/files/ENCFF000REE/,/files/ENCFF000REG/,/files/ENCFF000REH/,/files/ENCFF000REJ/,/files/ENCFF000REP/,/files/ENCFF000RER/,/files/ENCFF001UQL/,/files/ENCFF001UQM/,/files/ENCFF391SAY/,/files/ENCFF982PNT/,/files/ENCFF812DRN/,/files/ENCFF899WHF/,/files/ENCFF958QXS/,/files/ENCFF070UMA/,/files/ENCFF929GRA/,/files/ENCFF301SME/,/files/ENCFF581TVT/,/files/ENCFF975WAN/…		ENCBS428ENC	2,1	1	ENCAB000AMF	Homo sapiens	child	4 years												/replicates/47fd0b8a-89f3-4781-a726-0da001092741/,/replicates/d9b31d93-cdbd-471d-943a-23de591d9f38/						/experiments/ENCSR000BVW/	FALSE
/experiments/ENCSR000BJD/	ENCSR000BJD	ChIP-seq	TF ChIP-seq	cell line	/targets/RXRA-human/	RXRA	RXRA	Homo sapiens GM12878	GM12878	FactorBook:ENCSR000BJD,GEO:GSM803341,UCSC-ENCODE-hg19:wgEncodeEH001541	RXRA ChIP-seq protocol PCR1x on human GM12878	Richard Myers, HAIB	ENCODE	released	/files/ENCFF000ODU/,/files/ENCFF000ODW/,/files/ENCFF000ODX/,/files/ENCFF000ODY/,/files/ENCFF000OEA/,/files/ENCFF000OEC/,/files/ENCFF000OEH/,/files/ENCFF000OEJ/,/files/ENCFF001TYT/,/files/ENCFF001TYV/,/files/ENCFF002CHT/,/files/ENCFF213FVH/,/files/ENCFF125QGK/,/files/ENCFF924KUA/,/files/ENCFF292CKM/,/files/ENCFF713PKK/,/files/ENCFF336YAA/,/files/ENCFF532MNB/,/files/ENCFF401FGJ/,/files/ENCFF488TFQ/…		ENCBS110ENC	1,2	1	ENCAB000AKN	Homo sapiens	adult													/replicates/8ea1f423-163f-48a4-9e70-cc23afb67a24/,/replicates/7beeb79c-3cc5-4a38-ad69-1f15b27bf8b9/					/publications/1873c58b-3a16-4195-884b-947ed8c4d8c7/,/publications/49a062dc-c25e-41d5-8b5e-1fc7c936fc20/,/publications/bdfc082b-5248-4bc5-9059-612bb405db0e/,/publications/32cebfc9-36df-4d93-87fd-9ddc79a718cf/,/publications/46913505-43ee-43dc-8397-cb46910b639d/	/experiments/ENCSR000BGH/	FALSE
/experiments/ENCSR000BSA/	ENCSR000BSA	ChIP-seq	TF ChIP-seq	cell line	/targets/JUND-human/	JUND	JUND	Homo sapiens HCT116	HCT116	UCSC-ENCODE-hg19:wgEncodeEH003216,FactorBook:ENCSR000BSA,GEO:GSM1010847	JUND ChIP-seq protocol v042211.1 on human HCT-116	Richard Myers, HAIB	ENCODE	released	/files/ENCFF000OZT/,/files/ENCFF000OZW/,/files/ENCFF000OZX/,/files/ENCFF000OZY/,/files/ENCFF000PAA/,/files/ENCFF000PAB/,/files/ENCFF000PAH/,/files/ENCFF000PAI/,/files/ENCFF001UDY/,/files/ENCFF001UDZ/,/files/ENCFF726DLQ/,/files/ENCFF219BXD/,/files/ENCFF087HBR/,/files/ENCFF560UTZ/,/files/ENCFF242DVM/,/files/ENCFF904LDR/,/files/ENCFF374UIA/,/files/ENCFF073LHY/,/files/ENCFF999JKB/,/files/ENCFF136DCL/…		ENCBS389ENC	2,1	1	ENCAB000AID	Homo sapiens	adult	48 years												/replicates/b7b18666-e118-4df8-a12f-c08ecf27e6c1/,/replicates/2b414cec-1289-451e-a5db-597548a9b780/					/publications/49a062dc-c25e-41d5-8b5e-1fc7c936fc20/,/publications/1873c58b-3a16-4195-884b-947ed8c4d8c7/	/experiments/ENCSR000BVT/	FALSE
/experiments/ENCSR006WUS/	ENCSR006WUS	ChIP-seq	TF ChIP-seq	cell line	/targets/NEUROD1-human/	NEUROD1	NEUROD1	Homo sapiens MCF-7	MCF-7	FactorBook:ENCSR006WUS,GEO:GSE127346	NEUROD1 ChIP-seq on human MCF-7	Michael Snyder, Stanford	ENCODE	released	/files/ENCFF306ZHJ/,/files/ENCFF967TYE/,/files/ENCFF202GQI/,/files/ENCFF156UAQ/,/files/ENCFF291XCZ/,/files/ENCFF498MQF/,/files/ENCFF214ARE/,/files/ENCFF507XLD/,/files/ENCFF181DKI/,/files/ENCFF645EWA/,/files/ENCFF507JIM/,/files/ENCFF479NSB/,/files/ENCFF584IZJ/,/files/ENCFF264KEG/,/files/ENCFF503OBN/,/files/ENCFF512ZVD/,/files/ENCFF013MRQ/,/files/ENCFF494XPM/,/files/ENCFF420KDU/,/files/ENCFF543FLC/…		ENCBS123ZGI,ENCBS609QTY	2,1	1	ENCAB000BDX	Homo sapiens	adult	69 years												/replicates/ec844b5e-c664-4028-a729-5dcaa85e9534/,/replicates/70fd8e84-bb39-447a-86ca-af6de6d4e48f/						/experiments/ENCSR594UCI/,/experiments/ENCSR217LRF/	FALSE
/experiments/ENCSR145TSJ/	ENCSR145TSJ	ChIP-seq	TF ChIP-seq	cell line	/targets/ATF4-human/	ATF4	ATF4	Homo sapiens K562	K562	FactorBook:ENCSR145TSJ,GEO:GSE127432	ATF4 ChIP-seq on human K562	Michael Snyder, Stanford	ENCODE	released	/files/ENCFF492AMG/,/files/ENCFF389CSQ/,/files/ENCFF069VNL/,/files/ENCFF682IGK/,/files/ENCFF081USS/,/files/ENCFF565KLI/,/files/ENCFF676XEB/,/files/ENCFF258YDE/,/files/ENCFF111CNS/,/files/ENCFF703NOB/,/files/ENCFF552SPI/,/files/ENCFF933IST/,/files/ENCFF102VJO/,/files/ENCFF313JTU/,/files/ENCFF484GNY/,/files/ENCFF742FPU/,/files/ENCFF560GZS/,/files/ENCFF195CWQ/,/files/ENCFF509CGW/,/files/ENCFF308UOK/…		ENCBS288EEL,ENCBS697XFI	2,1	1	ENCAB306IYD	Homo sapiens	adult	53 years												/replicates/5873a967-968f-47cd-9dfb-d2f18bc4b561/,/replicates/9a301745-4f62-4ee0-a8b0-575bb8d4df22/					/publications/46913505-43ee-43dc-8397-cb46910b639d/,/publications/bdfc082b-5248-4bc5-9059-612bb405db0e/	/experiments/ENCSR173USI/,/experiments/ENCSR554FDZ/	FALSE
/experiments/ENCSR044UJJ/	ENCSR044UJJ	ChIP-seq	TF ChIP-seq	cell line	/targets/ATF4-human/	ATF4	ATF4	Homo sapiens K562 genetically modified (insertion) using CRISPR targeting H. sapiens ATF4	K562		eGFP-ATF4 ChIP-seq on human K562	Michael Snyder, Stanford	ENCODE	released	/files/ENCFF605EGK/,/files/ENCFF130HOG/,/files/ENCFF330FSE/,/files/ENCFF332RKG/,/files/ENCFF987PZY/,/files/ENCFF150KOL/,/files/ENCFF125YMJ/,/files/ENCFF250MUC/,/files/ENCFF036IAE/,/files/ENCFF244ITM/,/files/ENCFF211RPU/,/files/ENCFF863MWE/,/files/ENCFF408CLF/,/files/ENCFF743YVY/,/files/ENCFF774BEC/,/files/ENCFF271OYM/,/files/ENCFF030XBX/,/files/ENCFF014DCU/,/files/ENCFF467EGX/,/files/ENCFF291XES/…		ENCBS218ZAY,ENCBS631TUZ	2,1	1	ENCAB728YTO	Homo sapiens	adult	53 years										/organisms/human/		/replicates/c0f20613-dddb-4c5f-a5e1-88e8d0d6bfcf/,/replicates/e04c475e-4796-4596-b533-705b75056051/						/experiments/ENCSR722TKK/,/experiments/ENCSR328FYU/	FALSE
/experiments/ENCSR643JRH/	ENCSR643JRH	ChIP-seq	TF ChIP-seq	cell line	/targets/MAZ-human/	MAZ	MAZ	Homo sapiens K562 genetically modified (insertion) using CRISPR targeting H. sapiens MAZ	K562	GEO:GSE175036	eGFP-MAZ ChIP-seq on human K562	Michael Snyder, Stanford	ENCODE	released	/files/ENCFF634THB/,/files/ENCFF019NTV/,/files/ENCFF967IXD/,/files/ENCFF027IXU/,/files/ENCFF674XZS/,/files/ENCFF389FLV/,/files/ENCFF266ORM/,/files/ENCFF585SED/,/files/ENCFF099KJR/,/files/ENCFF647YEK/,/files/ENCFF737KLZ/,/files/ENCFF884SOI/,/files/ENCFF361XNU/,/files/ENCFF139XXX/,/files/ENCFF254WJH/,/files/ENCFF416XSD/,/files/ENCFF677ANA/,/files/ENCFF459WXZ/,/files/ENCFF909JEM/,/files/ENCFF534DDA/…		ENCBS506QOL,ENCBS519OFN	2,1	1	ENCAB728YTO	Homo sapiens	adult	53 years										/organisms/human/		/replicates/9b6466de-1d4e-4b84-8a0d-9a4a99e832aa/,/replicates/30dfcc58-b8c1-4868-8d5b-136c84107b0e/						/experiments/ENCSR029KZF/,/experiments/ENCSR328FYU/	FALSE
/experiments/ENCSR819LHG/	ENCSR819LHG	ChIP-seq	TF ChIP-seq	cell line	/targets/FOXA1-human/	FOXA1	FOXA1	Homo sapiens K562	K562	FactorBook:ENCSR819LHG,GEO:GSE92078	FOXA1 ChIP-seq on human K562	Michael Snyder, Stanford	ENCODE	released	/files/ENCFF186GBM/,/files/ENCFF394CJB/,/files/ENCFF692TZI/,/files/ENCFF762YIW/,/files/ENCFF821DRJ/,/files/ENCFF345KWK/,/files/ENCFF459WEJ/,/files/ENCFF134FYL/,/files/ENCFF009OHH/,/files/ENCFF926PMG/,/files/ENCFF364SJK/,/files/ENCFF611PXX/,/files/ENCFF311IHN/,/files/ENCFF361ACG/,/files/ENCFF966HWQ/,/files/ENCFF589JOA/,/files/ENCFF337NGR/,/files/ENCFF589LQL/,/files/ENCFF621DBO/,/files/ENCFF058MIV/…		ENCBS187ZIN,ENCBS727RLP	2,1	1	ENCAB301QLE	Homo sapiens	adult	53 years												/replicates/010b1648-abb5-4188-aa7d-39ff07a9d3a0/,/replicates/6cf2130c-682e-422e-93a4-4db20d35df6f/					/publications/46913505-43ee-43dc-8397-cb46910b639d/,/publications/bdfc082b-5248-4bc5-9059-612bb405db0e/	/experiments/ENCSR658AGP/	FALSE
/experiments/ENCSR636YLV/	ENCSR636YLV	ChIP-seq	TF ChIP-seq	cell line	/targets/MAZ-human/	MAZ	MAZ	Homo sapiens A549	A549	GEO:GSE91939,FactorBook:ENCSR636YLV	MAZ ChIP-seq on human A549	Michael Snyder, Stanford	ENCODE	released	/files/ENCFF573PNL/,/files/ENCFF927GYN/,/files/ENCFF472YFZ/,/files/ENCFF072HSB/,/files/ENCFF542JSY/,/files/ENCFF053NPG/,/files/ENCFF519AWG/,/files/ENCFF926GFK/,/files/ENCFF750XJM/,/files/ENCFF712OYP/,/files/ENCFF955VEK/,/files/ENCFF288UUU/,/files/ENCFF002EAI/,/files/ENCFF002EAJ/,/files/ENCFF513CSC/,/files/ENCFF689HKH/,/files/ENCFF159LKY/,/files/ENCFF799DUP/,/files/ENCFF247MKC/,/files/ENCFF004TKK/…		ENCBS159AAA,ENCBS127GWZ	2,3	1	ENCAB000AIM	Homo sapiens	adult	58 years												/replicates/afe79d56-16b6-4b7e-9235-af48b74d58f2/,/replicates/62c26c15-edb2-496e-872a-9f8ec2fd30c3/					/publications/49a062dc-c25e-41d5-8b5e-1fc7c936fc20/,/publications/1873c58b-3a16-4195-884b-947ed8c4d8c7/	/experiments/ENCSR949BZP/,/experiments/ENCSR496AXR/	FALSE
/experiments/ENCSR000BNS/	ENCSR000BNS	ChIP-seq	TF ChIP-seq	cell line	/targets/FOSL1-human/	FOSL1	FOSL1	Homo sapiens H1	H1	UCSC-ENCODE-hg19:wgEncodeEH001660,GEO:GSM803382,FactorBook:ENCSR000BNS	FOSL1 ChIP-seq protocol v041610.2 on human H1-hESC	Richard Myers, HAIB	ENCODE	released	/files/ENCFF000OOI/,/files/ENCFF000OOJ/,/files/ENCFF000OOK/,/files/ENCFF000OOM/,/files/ENCFF000OON/,/files/ENCFF000OOP/,/files/ENCFF000OOU/,/files/ENCFF000OOX/,/files/ENCFF001UBG/,/files/ENCFF001UBH/,/files/ENCFF002CIW/,/files/ENCFF765GXY/,/files/ENCFF953PTA/,/files/ENCFF983LHJ/,/files/ENCFF608UEO/,/files/ENCFF113JVG/,/files/ENCFF203RDK/,/files/ENCFF362KQB/,/files/ENCFF086OOD/,/files/ENCFF325QSH/…		ENCBS111ENC	1,2	1	ENCAB000AGJ	Homo sapiens	embryonic													/replicates/52f5c81c-ff8b-4f80-af63-c5414a3d9481/,/replicates/838bbfb9-9d32-430f-82a1-dd27a43c8345/					/publications/49a062dc-c25e-41d5-8b5e-1fc7c936fc20/,/publications/4979bd73-0b00-4a40-9b95-0977f7a40542/,/publications/1873c58b-3a16-4195-884b-947ed8c4d8c7/	/experiments/ENCSR000BHL/	FALSE
/experiments/ENCSR000EYB/	ENCSR000EYB	ChIP-seq	TF ChIP-seq	cell line	/targets/GATA2-human/	GATA2	GATA2	Homo sapiens SH-SY5Y	SH-SY5Y	UCSC-ENCODE-hg19:wgEncodeEH001770,GEO:GSM935589,FactorBook:ENCSR000EYB	GATA2 ChIP-seq on human SH-SY5Y	Peggy Farnham, USC	ENCODE	released	/files/ENCFF000ZPP/,/files/ENCFF000ZPQ/,/files/ENCFF000ZPR/,/files/ENCFF000ZPS/,/files/ENCFF000ZQF/,/files/ENCFF000ZQX/,/files/ENCFF001VQV/,/files/ENCFF002CZZ/,/files/ENCFF680MNQ/,/files/ENCFF354VOK/,/files/ENCFF658RFI/,/files/ENCFF823FPK/,/files/ENCFF330EUW/,/files/ENCFF334FFC/,/files/ENCFF325HRK/,/files/ENCFF826FNF/,/files/ENCFF967ORA/,/files/ENCFF865GLB/,/files/ENCFF866EMS/,/files/ENCFF099JBR/…		ENCBS264AAA	1,2	1	ENCAB000AGT	Homo sapiens	child	4 years												/replicates/e68a3bb8-437a-4820-89d6-2765bc837c8a/,/replicates/48c6ea0d-36d3-4a21-9122-95bc295d62df/					/publications/49a062dc-c25e-41d5-8b5e-1fc7c936fc20/,/publications/1873c58b-3a16-4195-884b-947ed8c4d8c7/	/experiments/ENCSR000EYA/	FALSE
/experiments/ENCSR998AJK/	ENCSR998AJK	ChIP-seq	TF ChIP-seq	cell line	/targets/NRF1-human/	NRF1	NRF1	Homo sapiens K562	K562	FactorBook:ENCSR998AJK,GEO:GSE92224	NRF1 ChIP-seq on human K562	Michael Snyder, Stanford	ENCODE	released	/files/ENCFF655PTL/,/files/ENCFF883WVV/,/files/ENCFF405QFN/,/files/ENCFF002DPA/,/files/ENCFF002DPF/,/files/ENCFF002EFX/,/files/ENCFF002EFZ/,/files/ENCFF966TQS/,/files/ENCFF113EKC/,/files/ENCFF657EBT/,/files/ENCFF288BMB/,/files/ENCFF406JKC/,/files/ENCFF774YNB/,/files/ENCFF816USM/,/files/ENCFF836FKF/,/files/ENCFF616OKD/,/files/ENCFF493ABN/,/files/ENCFF563JEN/,/files/ENCFF986GTB/,/files/ENCFF615FDE/…	/experiment-series/ENCSR934VLK/	ENCBS293ZDP,ENCBS232KKV	2,1	1	ENCAB000BLK	Homo sapiens	adult	53 years												/replicates/4538b29c-700e-47e2-815e-a2cf557f2170/,/replicates/165d4a3a-7556-4ec3-8f47-d0f5f2e1cdea/					/publications/49a062dc-c25e-41d5-8b5e-1fc7c936fc20/,/publications/bdfc082b-5248-4bc5-9059-612bb405db0e/,/publications/1873c58b-3a16-4195-884b-947ed8c4d8c7/,/publications/46913505-43ee-43dc-8397-cb46910b639d/	/experiments/ENCSR173USI/	FALSE
/experiments/ENCSR608HVP/	ENCSR608HVP	ChIP-seq	TF ChIP-seq	cell line	/targets/KLF13-human/	KLF13	KLF13	Homo sapiens K562 stably expressing KLF13	K562	GEO:GSE91910,FactorBook:ENCSR608HVP	eGFP-KLF13 ChIP-seq on human K562	Michael Snyder, Stanford	ENCODE	released	/files/ENCFF715ELD/,/files/ENCFF119KHE/,/files/ENCFF358PYP/,/files/ENCFF519FTA/,/files/ENCFF684JBQ/,/files/ENCFF607CQM/,/files/ENCFF708ZXK/,/files/ENCFF169LKQ/,/files/ENCFF630QQM/,/files/ENCFF645XKW/,/files/ENCFF260RPO/,/files/ENCFF800KSB/,/files/ENCFF991UQW/,/files/ENCFF229SYD/,/files/ENCFF367KYN/,/files/ENCFF119DBB/,/files/ENCFF013RUD/,/files/ENCFF258DEA/,/files/ENCFF163SYH/,/files/ENCFF203IKW/…		ENCBS078AAA,ENCBS432AAA	1,2	1	ENCAB728YTO	Homo sapiens	adult	53 years										/organisms/human/		/replicates/5b7db44e-9826-420f-9df9-beca604d41f4/,/replicates/b3105204-1280-4afe-95a9-2e1d94fe9075/					/publications/49a062dc-c25e-41d5-8b5e-1fc7c936fc20/,/publications/1873c58b-3a16-4195-884b-947ed8c4d8c7/,/publications/46913505-43ee-43dc-8397-cb46910b639d/	/experiments/ENCSR962GNR/	FALSE
/experiments/ENCSR098XMN/	ENCSR098XMN	ChIP-seq	TF ChIP-seq	tissue	/targets/RXRA-human/	RXRA	RXRA	Homo sapiens with nonobstructive coronary artery disease; liver tissue male adult (32 years)	liver	FactorBook:ENCSR098XMN,GEO:GSE127399	Chip-Seq on RXRA-human	Richard Myers, HAIB	ENCODE	released	/files/ENCFF003OUL/,/files/ENCFF390HDY/,/files/ENCFF101CRH/,/files/ENCFF027LPM/,/files/ENCFF623GZK/,/files/ENCFF803GSQ/,/files/ENCFF205WQU/,/files/ENCFF967KLU/,/files/ENCFF334WLO/,/files/ENCFF761PTZ/,/files/ENCFF769OKK/,/files/ENCFF029JHT/,/files/ENCFF124SJD/,/files/ENCFF712IIB/,/files/ENCFF418ZKY/,/files/ENCFF586QFS/,/files/ENCFF402FHN/,/files/ENCFF444TJW/,/files/ENCFF010FSB/,/files/ENCFF609RFQ/…		ENCBS046RNA	1,2	1	ENCAB000AKN	Homo sapiens	adult	32 years												/replicates/ddb958d5-c9c6-4c1c-ba37-c35b8305dc6c/,/replicates/59fad97b-10eb-4d41-9918-c8e7171c6ad7/						/experiments/ENCSR019XRC/,/experiments/ENCSR628ONI/	FALSE
/experiments/ENCSR934NHU/	ENCSR934NHU	ChIP-seq	TF ChIP-seq	in vitro differentiated cells	/targets/MXI1-human/	MXI1	MXI1	Homo sapiens neural cell originated from H1	neural cell	FactorBook:ENCSR934NHU,GEO:GSE127642	MXI1 ChIP-seq on human neural cell	Michael Snyder, Stanford	ENCODE	released	/files/ENCFF862XFE/,/files/ENCFF002ELG/,/files/ENCFF002ELH/,/files/ENCFF002ELN/,/files/ENCFF002ELO/,/files/ENCFF598OEP/,/files/ENCFF201POB/,/files/ENCFF722ZLB/,/files/ENCFF498WXH/,/files/ENCFF307MXC/,/files/ENCFF260PNL/,/files/ENCFF092IFZ/,/files/ENCFF456TDF/,/files/ENCFF095KVR/,/files/ENCFF448HFK/,/files/ENCFF677HBZ/,/files/ENCFF549BNX/,/files/ENCFF958NNA/,/files/ENCFF291JHS/,/files/ENCFF182TTF/…		ENCBS980OYK,ENCBS163EMU	1,2	1,2	ENCAB000AIT	Homo sapiens	embryonic													/replicates/ea5817e0-1123-41a2-98ee-ef0ae67b2cc8/,/replicates/41897bc7-4609-4f66-9560-cb07bcffeae0/,/replicates/0c791ea4-df85-45c2-b223-0e1f1fd7149e/						/experiments/ENCSR634PYN/	FALSE
/experiments/ENCSR555PBN/	ENCSR555PBN	ChIP-seq	TF ChIP-seq	cell line	/targets/MAFK-human/	MAFK	MAFK	Homo sapiens MCF-7	MCF-7	GEO:GSE127366,FactorBook:ENCSR555PBN	MAFK ChIP-seq on human MCF-7	Michael Snyder, Stanford	ENCODE	released	/files/ENCFF510UVQ/,/files/ENCFF317BVF/,/files/ENCFF002DPV/,/files/ENCFF002DPW/,/files/ENCFF002DTR/,/files/ENCFF002EGJ/,/files/ENCFF078DNG/,/files/ENCFF086KKL/,/files/ENCFF256SFJ/,/files/ENCFF341NAU/,/files/ENCFF669UBT/,/files/ENCFF784RRO/,/files/ENCFF738RYL/,/files/ENCFF250EIC/,/files/ENCFF255IAB/,/files/ENCFF022UEL/,/files/ENCFF871XHT/,/files/ENCFF604RUY/,/files/ENCFF350PWJ/,/files/ENCFF456EBS/…		ENCBS034XKZ,ENCBS168ISE	2,1	1	ENCAB000AIJ	Homo sapiens	adult	69 years												/replicates/d890fa60-06b7-4d19-91b6-cd0ab8f67a36/,/replicates/6aa1a026-3bb2-4806-9ce8-68cdd86a795a/						/experiments/ENCSR594UCI/,/experiments/ENCSR217LRF/	FALSE
/experiments/ENCSR126YEB/	ENCSR126YEB	ChIP-seq	TF ChIP-seq	cell line	/targets/FOXA1-human/	FOXA1	FOXA1	Homo sapiens MCF-7	MCF-7	FactorBook:ENCSR126YEB,GEO:GSE105305	FOXA1 ChIP-seq on human MCF-7	Michael Snyder, Stanford	ENCODE	released	/files/ENCFF774LQB/,/files/ENCFF580EKN/,/files/ENCFF482CBA/,/files/ENCFF611LYK/,/files/ENCFF787PBQ/,/files/ENCFF287PVI/,/files/ENCFF255FPM/,/files/ENCFF723DLM/,/files/ENCFF488HLY/,/files/ENCFF688GOZ/,/files/ENCFF081LSG/,/files/ENCFF561UXI/,/files/ENCFF017WRM/,/files/ENCFF565ZVL/,/files/ENCFF031CJZ/,/files/ENCFF458ICY/,/files/ENCFF818CQZ/,/files/ENCFF898OVP/,/files/ENCFF044NZP/,/files/ENCFF159MOK/…		ENCBS670IYV,ENCBS959SHH	2,1	1	ENCAB301QLE	Homo sapiens	adult	69 years												/replicates/8c9acda1-1704-44df-b13b-07b8cb27e4ab/,/replicates/dea51ac7-8e72-4773-9774-18488844c994/						/experiments/ENCSR594UCI/,/experiments/ENCSR217LRF/	FALSE
/experiments/ENCSR972CVS/	ENCSR972CVS	ChIP-seq	TF ChIP-seq	cell line	/targets/ELK3-human/	ELK3	ELK3	Homo sapiens K562 genetically modified (insertion) using CRISPR targeting H. sapiens ELK3	K562	GEO:GSE170827	eGFP-ELK3 ChIP-seq on human K562	Michael Snyder, Stanford	ENCODE	released	/files/ENCFF896QXS/,/files/ENCFF134JJG/,/files/ENCFF475ODN/,/files/ENCFF056UQA/,/files/ENCFF080SGV/,/files/ENCFF064LME/,/files/ENCFF489LNB/,/files/ENCFF745ZHC/,/files/ENCFF455UDZ/,/files/ENCFF198NGY/,/files/ENCFF391HCU/,/files/ENCFF820OZZ/,/files/ENCFF809PAL/,/files/ENCFF690LEX/,/files/ENCFF112TAK/,/files/ENCFF934YZP/,/files/ENCFF868OEW/,/files/ENCFF573XYH/,/files/ENCFF193MHV/,/files/ENCFF126QEK/…		ENCBS641LWO,ENCBS419VTQ	1,2	1	ENCAB728YTO	Homo sapiens	adult	53 years										/organisms/human/		/replicates/55e5984e-289e-4724-9211-b453d0684b55/,/replicates/4b72c32d-0c35-49ae-b59f-e2c386507269/						/experiments/ENCSR497AAP/,/experiments/ENCSR328FYU/	FALSE
/experiments/ENCSR000EWG/	ENCSR000EWG	ChIP-seq	TF ChIP-seq	cell line	/targets/GATA2-human/	GATA2	GATA2	Homo sapiens K562	K562	UCSC-ENCODE-hg19:wgEncodeEH000683,GEO:GSM935373,FactorBook:ENCSR000EWG	GATA2 ChIP-seq on human K562	Peggy Farnham, USC	ENCODE	released	/files/ENCFF000YNJ/,/files/ENCFF000YNK/,/files/ENCFF000YNN/,/files/ENCFF000YNO/,/files/ENCFF000YNY/,/files/ENCFF000YNZ/,/files/ENCFF001VNE/,/files/ENCFF002CWQ/,/files/ENCFF150JOH/,/files/ENCFF252WPQ/,/files/ENCFF829VOR/,/files/ENCFF224NNV/,/files/ENCFF654HDB/,/files/ENCFF340JWK/,/files/ENCFF441UQW/,/files/ENCFF781FFF/,/files/ENCFF440KMN/,/files/ENCFF173TXA/,/files/ENCFF847QQW/,/files/ENCFF779CRV/…	/experiment-series/ENCSR022UWN/	ENCBS667AAA	1,2	1	ENCAB000AGT	Homo sapiens	adult	53 years												/replicates/279f98a3-5dcd-4b29-96a6-006119cc59fe/,/replicates/ec5c70a9-702c-4603-8384-1407602358f9/					/publications/49a062dc-c25e-41d5-8b5e-1fc7c936fc20/,/publications/bdfc082b-5248-4bc5-9059-612bb405db0e/,/publications/1873c58b-3a16-4195-884b-947ed8c4d8c7/,/publications/46913505-43ee-43dc-8397-cb46910b639d/	/experiments/ENCSR000EWK/	FALSE
/experiments/ENCSR135ANT/	ENCSR135ANT	ChIP-seq	TF ChIP-seq	cell line	/targets/NRF1-human/	NRF1	NRF1	Homo sapiens MCF-7	MCF-7	FactorBook:ENCSR135ANT,GEO:GSE91522	NRF1 ChIP-seq on human MCF-7	Michael Snyder, Stanford	ENCODE	released	/files/ENCFF936NXE/,/files/ENCFF539DMV/,/files/ENCFF484GUE/,/files/ENCFF163OQM/,/files/ENCFF633IRT/,/files/ENCFF092BZM/,/files/ENCFF687COF/,/files/ENCFF403JKC/,/files/ENCFF219WNU/,/files/ENCFF646BDY/,/files/ENCFF747UIC/,/files/ENCFF605IET/,/files/ENCFF862EDR/,/files/ENCFF711PMS/,/files/ENCFF241NLT/,/files/ENCFF388CCA/,/files/ENCFF132SYW/,/files/ENCFF767EZN/,/files/ENCFF404TRO/,/files/ENCFF709LIT/…		ENCBS616MBU,ENCBS168ISE	3,1	1	ENCAB000AJI	Homo sapiens	adult	69 years												/replicates/1f58ccff-3a64-4d68-996a-ee2a4cf2988b/,/replicates/a4a89109-a62e-417e-bf44-a0099f414d64/					/publications/49a062dc-c25e-41d5-8b5e-1fc7c936fc20/,/publications/1873c58b-3a16-4195-884b-947ed8c4d8c7/	/experiments/ENCSR594UCI/,/experiments/ENCSR217LRF/	FALSE
/experiments/ENCSR000ECU/	ENCSR000ECU	ChIP-seq	TF ChIP-seq	cell line	/targets/MXI1-human/	MXI1	MXI1	Homo sapiens HeLa-S3	HeLa-S3	GEO:GSM935498,UCSC-ENCODE-hg19:wgEncodeEH001826,FactorBook:ENCSR000ECU	MXI1 ChIP-seq on human HeLa-S3	Michael Snyder, Stanford	ENCODE	released	/files/ENCFF000XIA/,/files/ENCFF000XIB/,/files/ENCFF000XIC/,/files/ENCFF000XIF/,/files/ENCFF000XII/,/files/ENCFF000XIP/,/files/ENCFF001VIV/,/files/ENCFF002CST/,/files/ENCFF500WCE/,/files/ENCFF208FBD/,/files/ENCFF360NLN/,/files/ENCFF547NVJ/,/files/ENCFF420AQP/,/files/ENCFF713YZN/,/files/ENCFF660KUX/,/files/ENCFF166KZZ/,/files/ENCFF947VEL/,/files/ENCFF014ZVM/,/files/ENCFF896MZE/,/files/ENCFF275QBQ/…		ENCBS637AAA	2,1	1	ENCAB000AIT	Homo sapiens	adult	31 years												/replicates/7a3b788f-b499-4db4-b9ad-19028cee8c05/,/replicates/4ea5fff8-5443-4ea7-879e-50a7eaefdf49/					/publications/49a062dc-c25e-41d5-8b5e-1fc7c936fc20/,/publications/1873c58b-3a16-4195-884b-947ed8c4d8c7/	/experiments/ENCSR000EDI/	FALSE
/experiments/ENCSR000EVW/	ENCSR000EVW	ChIP-seq	TF ChIP-seq	primary cell	/targets/GATA2-human/	GATA2	GATA2	Homo sapiens endothelial cell of umbilical vein newborn	endothelial cell of umbilical vein	GEO:GSM935347,FactorBook:ENCSR000EVW,UCSC-ENCODE-hg19:wgEncodeEH001758,UCSC-ENCODE-hg19:wgEncodeEH003360	GATA2 ChIP-seq on human HUVEC	Peggy Farnham, USC	ENCODE	released	/files/ENCFF000YAJ/,/files/ENCFF000YAK/,/files/ENCFF000YAR/,/files/ENCFF000YAT/,/files/ENCFF001VLJ/,/files/ENCFF002CVD/,/files/ENCFF919YKF/,/files/ENCFF000YAF/,/files/ENCFF000YAI/,/files/ENCFF815HYF/,/files/ENCFF958UOJ/,/files/ENCFF755LCI/,/files/ENCFF935FXZ/,/files/ENCFF794ZQG/,/files/ENCFF647FHC/,/files/ENCFF525GVK/,/files/ENCFF822SAU/,/files/ENCFF179JTN/,/files/ENCFF400WSD/,/files/ENCFF121BOQ/…		ENCBS666AAA	2,1	1	ENCAB000AGT	Homo sapiens	newborn													/replicates/9893a379-506c-4251-92b4-0c983510aed7/,/replicates/0e8d56d8-8f4a-4522-961f-b6cbfa31d0fa/					/publications/49a062dc-c25e-41d5-8b5e-1fc7c936fc20/,/publications/1873c58b-3a16-4195-884b-947ed8c4d8c7/	/experiments/ENCSR000EVV/	FALSE
/experiments/ENCSR000BVO/	ENCSR000BVO	ChIP-seq	TF ChIP-seq	cell line	/targets/JUND-human/	JUND	JUND	Homo sapiens T47D	T47D	GEO:GSM1010718,UCSC-ENCODE-hg19:wgEncodeEH003321,FactorBook:ENCSR000BVO	JUND ChIP-seq protocol v042211.1 on human T-47D	Richard Myers, HAIB	ENCODE	released	/files/ENCFF000RIT/,/files/ENCFF000RIU/,/files/ENCFF000RIV/,/files/ENCFF000RIW/,/files/ENCFF000RIZ/,/files/ENCFF000RJA/,/files/ENCFF000RJG/,/files/ENCFF000RJM/,/files/ENCFF001URN/,/files/ENCFF001URO/,/files/ENCFF794NQC/,/files/ENCFF421GCC/,/files/ENCFF356EIA/,/files/ENCFF151THN/,/files/ENCFF742ZML/,/files/ENCFF113BIW/,/files/ENCFF596HMK/,/files/ENCFF511JPZ/,/files/ENCFF900WNY/,/files/ENCFF664URQ/…		ENCBS440ENC	2,1	1	ENCAB000AID	Homo sapiens	adult	54 years												/replicates/3936331a-7fee-4ad9-a1ec-f667fefbe1f0/,/replicates/96e65093-1e3a-46b9-a17a-435ae78edfd0/					/publications/49a062dc-c25e-41d5-8b5e-1fc7c936fc20/,/publications/1873c58b-3a16-4195-884b-947ed8c4d8c7/	/experiments/ENCSR000BVX/	FALSE
/experiments/ENCSR000ECL/	ENCSR000ECL	ChIP-seq	TF ChIP-seq	cell line	/targets/MAZ-human/	MAZ	MAZ	Homo sapiens HeLa-S3	HeLa-S3	GEO:GSM935272,FactorBook:ENCSR000ECL,UCSC-ENCODE-hg19:wgEncodeEH002855	MAZ ChIP-seq on human HeLa-S3 produced by the Snyder lab	Michael Snyder, Stanford	ENCODE	released	/files/ENCFF000XHQ/,/files/ENCFF000XHR/,/files/ENCFF000XHS/,/files/ENCFF000XHT/,/files/ENCFF000XHV/,/files/ENCFF000XHX/,/files/ENCFF001VIU/,/files/ENCFF002CSS/,/files/ENCFF119YOQ/,/files/ENCFF785RWZ/,/files/ENCFF954EHQ/,/files/ENCFF438YFV/,/files/ENCFF918TMR/,/files/ENCFF845FFV/,/files/ENCFF304NMV/,/files/ENCFF240HAC/,/files/ENCFF367CED/,/files/ENCFF168NCN/,/files/ENCFF036NCL/,/files/ENCFF675XLZ/…		ENCBS637AAA	1,2	1	ENCAB000AIM	Homo sapiens	adult	31 years												/replicates/350876c3-fe49-427e-a04e-c190e06b8db5/,/replicates/00ecce44-e6ea-434b-99e8-2bdec196adcc/					/publications/49a062dc-c25e-41d5-8b5e-1fc7c936fc20/,/publications/1873c58b-3a16-4195-884b-947ed8c4d8c7/	/experiments/ENCSR000EDI/	FALSE
/experiments/ENCSR000BGB/	ENCSR000BGB	ChIP-seq	TF ChIP-seq	cell line	/targets/FOXP2-human/	FOXP2	FOXP2	Homo sapiens SK-N-MC	SK-N-MC	GEO:GSM803353,UCSC-ENCODE-hg19:wgEncodeEH001461,FactorBook:ENCSR000BGB	FOXP2 ChIP-seq protocol PCR2x on human SK-N-MC.	Richard Myers, HAIB	ENCODE	released	/files/ENCFF000QWI/,/files/ENCFF000QWJ/,/files/ENCFF000QWK/,/files/ENCFF000QWL/,/files/ENCFF000QWM/,/files/ENCFF000QWO/,/files/ENCFF000QWW/,/files/ENCFF000QWY/,/files/ENCFF001UOV/,/files/ENCFF001UOW/,/files/ENCFF002CNH/,/files/ENCFF067SPT/,/files/ENCFF257YRW/,/files/ENCFF528VHB/,/files/ENCFF462QPA/,/files/ENCFF450GSC/,/files/ENCFF034ZGA/,/files/ENCFF438XDP/,/files/ENCFF161AYB/,/files/ENCFF648ANZ/…		ENCBS426ENC	1,2	1	ENCAB000AGQ	Homo sapiens	child	14 years												/replicates/51b75d53-14e5-4ed3-8f07-2c27902e7195/,/replicates/cc881bd7-c63a-4ab3-ade1-72f7dbf726fe/					/publications/49a062dc-c25e-41d5-8b5e-1fc7c936fc20/,/publications/1873c58b-3a16-4195-884b-947ed8c4d8c7/	/experiments/ENCSR000BOD/	FALSE
/experiments/ENCSR837EYC/	ENCSR837EYC	ChIP-seq	TF ChIP-seq	cell line	/targets/NRF1-human/	NRF1	NRF1	Homo sapiens K562	K562	FactorBook:ENCSR837EYC,GEO:GSE96408	ChIP-Seq on K562-human	Richard Myers, HAIB	ENCODE	released	/files/ENCFF206ARZ/,/files/ENCFF252RBF/,/files/ENCFF862RTJ/,/files/ENCFF742QOQ/,/files/ENCFF978AGA/,/files/ENCFF300JRB/,/files/ENCFF812ZYM/,/files/ENCFF576VLX/,/files/ENCFF352ACZ/,/files/ENCFF027MWG/,/files/ENCFF870HGG/,/files/ENCFF185CRQ/,/files/ENCFF564KCD/,/files/ENCFF207NLX/,/files/ENCFF058DPW/,/files/ENCFF308RKT/,/files/ENCFF197LZX/,/files/ENCFF728GJW/,/files/ENCFF267SKK/,/files/ENCFF932HVW/…	/experiment-series/ENCSR934VLK/	ENCBS316CKF,ENCBS602AAA	2,1	1	ENCAB000BLM	Homo sapiens	adult	53 years												/replicates/53703fbf-0962-4a4f-9bda-36bbb39f13e9/,/replicates/5dcd270e-f280-4846-aec3-30577ba954d6/					/publications/49a062dc-c25e-41d5-8b5e-1fc7c936fc20/,/publications/1873c58b-3a16-4195-884b-947ed8c4d8c7/,/publications/46913505-43ee-43dc-8397-cb46910b639d/	/experiments/ENCSR599SPN/,/experiments/ENCSR000FCA/	FALSE
/experiments/ENCSR000DYS/	ENCSR000DYS	ChIP-seq	TF ChIP-seq	cell line	/targets/JUND-human/	JUND	JUND	Homo sapiens GM12878	GM12878	GEO:GSM1003634,UCSC-ENCODE-hg19:wgEncodeEH003370,FactorBook:ENCSR000DYS	JUND ChIP-seq on human GM12878 produced by the Snyder lab	Michael Snyder, Stanford	ENCODE	released	/files/ENCFF000VWX/,/files/ENCFF000VWY/,/files/ENCFF000VWZ/,/files/ENCFF000VXA/,/files/ENCFF000VXC/,/files/ENCFF000VXF/,/files/ENCFF001VEL/,/files/ENCFF491RPU/,/files/ENCFF411KDZ/,/files/ENCFF055FUM/,/files/ENCFF764KYI/,/files/ENCFF425XHS/,/files/ENCFF025JEN/,/files/ENCFF860UYK/,/files/ENCFF028CUJ/,/files/ENCFF235TOZ/,/files/ENCFF258LKL/,/files/ENCFF505IBJ/,/files/ENCFF435ICE/,/files/ENCFF092QPA/…	/experiment-series/ENCSR541BJM/	ENCBS630AAA	2,1	1	ENCAB000AID	Homo sapiens	adult													/replicates/c80a8b0b-b91a-4f1e-b2ce-c87b4719039a/,/replicates/fda18f84-9f5f-4071-8f49-a45e31fb34e1/					/publications/1873c58b-3a16-4195-884b-947ed8c4d8c7/,/publications/49a062dc-c25e-41d5-8b5e-1fc7c936fc20/,/publications/bdfc082b-5248-4bc5-9059-612bb405db0e/,/publications/32cebfc9-36df-4d93-87fd-9ddc79a718cf/,/publications/46913505-43ee-43dc-8397-cb46910b639d/	/experiments/ENCSR000EAB/	FALSE
/experiments/ENCSR000DZA/	ENCSR000DZA	ChIP-seq	TF ChIP-seq	cell line	/targets/MAZ-human/	MAZ	MAZ	Homo sapiens GM12878	GM12878	UCSC-ENCODE-hg19:wgEncodeEH002852,GEO:GSM935283,FactorBook:ENCSR000DZA	MAZ ChIP-seq on human GM12878 produced by the Snyder lab	Michael Snyder, Stanford	ENCODE	released	/files/ENCFF000VYJ/,/files/ENCFF000VYK/,/files/ENCFF000VYL/,/files/ENCFF000VYM/,/files/ENCFF000VYO/,/files/ENCFF000VYQ/,/files/ENCFF001VEQ/,/files/ENCFF002COX/,/files/ENCFF346FHC/,/files/ENCFF387JUO/,/files/ENCFF122OAU/,/files/ENCFF406RXQ/,/files/ENCFF352KKZ/,/files/ENCFF308ZET/,/files/ENCFF962MLT/,/files/ENCFF289UDS/,/files/ENCFF509RNF/,/files/ENCFF699MGL/,/files/ENCFF197TNR/,/files/ENCFF138BYH/…		ENCBS630AAA	1,2	1	ENCAB000AIM	Homo sapiens	adult													/replicates/577ece74-0564-410a-ad48-5934f7a23cb2/,/replicates/121c2516-a5bb-46ac-b517-35fb6b593fcc/					/publications/1873c58b-3a16-4195-884b-947ed8c4d8c7/,/publications/49a062dc-c25e-41d5-8b5e-1fc7c936fc20/,/publications/bdfc082b-5248-4bc5-9059-612bb405db0e/,/publications/32cebfc9-36df-4d93-87fd-9ddc79a718cf/,/publications/46913505-43ee-43dc-8397-cb46910b639d/	/experiments/ENCSR000EAB/,/experiments/ENCSR000EAF/	FALSE
/experiments/ENCSR000BLE/	ENCSR000BLE	ChIP-seq	TF ChIP-seq	cell line	/targets/FOXA1-human/	FOXA1	FOXA1	Homo sapiens HepG2	HepG2	FactorBook:ENCSR000BLE,GEO:GSM803461,UCSC-ENCODE-hg19:wgEncodeEH001594	FOXA1 ChIP-seq protocol v041610.1 on human HepG2	Richard Myers, HAIB	ENCODE	released	/files/ENCFF000PHX/,/files/ENCFF000PHZ/,/files/ENCFF000PIA/,/files/ENCFF000PIC/,/files/ENCFF000PID/,/files/ENCFF000PIF/,/files/ENCFF000PIJ/,/files/ENCFF000PIM/,/files/ENCFF001UFW/,/files/ENCFF001UFX/,/files/ENCFF002CKJ/,/files/ENCFF869JXO/,/files/ENCFF952XAL/,/files/ENCFF172IMH/,/files/ENCFF567DDU/,/files/ENCFF563UBP/,/files/ENCFF210TQG/,/files/ENCFF994UGO/,/files/ENCFF579JDB/,/files/ENCFF074KQO/…	/experiment-series/ENCSR966JDR/	ENCBS114ENC	2,1	1	ENCAB000AGN	Homo sapiens	child	15 years												/replicates/c4146069-8f72-40fd-8a4c-e4efd0b98d0f/,/replicates/f645079c-1b18-447d-bd07-67c9b9a6af49/					/publications/49a062dc-c25e-41d5-8b5e-1fc7c936fc20/,/publications/9435b694-1431-4368-9fb6-22d9ee3f3ea3/,/publications/1873c58b-3a16-4195-884b-947ed8c4d8c7/	/experiments/ENCSR000BLG/,/experiments/ENCSR000BLN/	FALSE
/experiments/ENCSR000EHH/	ENCSR000EHH	ChIP-seq	TF ChIP-seq	cell line	/targets/NRF1-human/	NRF1	NRF1	Homo sapiens K562	K562	UCSC-ENCODE-hg19:wgEncodeEH001796,FactorBook:ENCSR000EHH,GEO:GSM935361	NRF1 ChIP-seq on human K562	Michael Snyder, Stanford	ENCODE	released	/files/ENCFF000YVE/,/files/ENCFF000YVF/,/files/ENCFF000YVG/,/files/ENCFF000YVI/,/files/ENCFF000YVU/,/files/ENCFF000YWC/,/files/ENCFF001VOA/,/files/ENCFF002CXK/,/files/ENCFF235YON/,/files/ENCFF733NCK/,/files/ENCFF084WSP/,/files/ENCFF922ZMC/,/files/ENCFF674LRE/,/files/ENCFF994TSJ/,/files/ENCFF214HSL/,/files/ENCFF718OLQ/,/files/ENCFF174DVW/,/files/ENCFF180QAC/,/files/ENCFF407YBS/,/files/ENCFF017SIC/…	/experiment-series/ENCSR934VLK/	ENCBS039ENC	2,1	1	ENCAB000AJI	Homo sapiens	adult	53 years												/replicates/e5b87ddc-3835-4ab8-9c5c-c620862afc3a/,/replicates/f89ec5b2-84b0-4f98-a774-739b6c6612e3/					/publications/49a062dc-c25e-41d5-8b5e-1fc7c936fc20/,/publications/1873c58b-3a16-4195-884b-947ed8c4d8c7/	/experiments/ENCSR000EHI/	FALSE
/experiments/ENCSR000EFF/	ENCSR000EFF	ChIP-seq	TF ChIP-seq	cell line	/targets/MAZ-human/	MAZ	MAZ	Homo sapiens IMR-90	IMR-90	UCSC-ENCODE-hg19:wgEncodeEH003365,FactorBook:ENCSR000EFF,GEO:GSM1003613	MAZ ChIP-seq on human IMR90 produced by the Snyder lab	Michael Snyder, Stanford	ENCODE	released	/files/ENCFF000YDF/,/files/ENCFF000YDG/,/files/ENCFF000YDI/,/files/ENCFF000YDK/,/files/ENCFF000YDL/,/files/ENCFF000YDM/,/files/ENCFF001VLR/,/files/ENCFF565LCU/,/files/ENCFF867KQD/,/files/ENCFF812FMM/,/files/ENCFF035PHI/,/files/ENCFF690ZFM/,/files/ENCFF578GNA/,/files/ENCFF270WBP/,/files/ENCFF865LAP/,/files/ENCFF532KWW/,/files/ENCFF797RNH/,/files/ENCFF149BRD/,/files/ENCFF145PYD/,/files/ENCFF140KTY/…		ENCBS379ENC	1,2	1	ENCAB000AIM	Homo sapiens	embryonic	16 weeks												/replicates/f2e1ea90-dccf-44ae-b106-f5e9195eb4f7/,/replicates/7d754564-9aba-4b64-b495-a43adaaead27/						/experiments/ENCSR000EFL/	FALSE
/experiments/ENCSR000DYV/	ENCSR000DYV	ChIP-seq	TF ChIP-seq	cell line	/targets/MAFK-human/	MAFK	MAFK	Homo sapiens GM12878	GM12878	UCSC-ENCODE-hg19:wgEncodeEH003361,GEO:GSM1003616,FactorBook:ENCSR000DYV	MAFK ChIP-seq on human GM12878 produced by the Snyder lab	Michael Snyder, Stanford	ENCODE	released	/files/ENCFF000VXN/,/files/ENCFF000VXO/,/files/ENCFF000VXP/,/files/ENCFF000VXQ/,/files/ENCFF000VXS/,/files/ENCFF000VXU/,/files/ENCFF001VEN/,/files/ENCFF469MLY/,/files/ENCFF051OWS/,/files/ENCFF271GYL/,/files/ENCFF950RDW/,/files/ENCFF832UGW/,/files/ENCFF600DHH/,/files/ENCFF122PLB/,/files/ENCFF798UYG/,/files/ENCFF801VTB/,/files/ENCFF875OHY/,/files/ENCFF226PAC/,/files/ENCFF547YFC/,/files/ENCFF885GJK/…		ENCBS630AAA	2,1	1	ENCAB000AIJ	Homo sapiens	adult													/replicates/014130a4-659f-4fea-99dd-5f3d3e394b26/,/replicates/8ae92ea5-7122-4901-9f3b-5fef77a7f65d/					/publications/1873c58b-3a16-4195-884b-947ed8c4d8c7/,/publications/49a062dc-c25e-41d5-8b5e-1fc7c936fc20/,/publications/bdfc082b-5248-4bc5-9059-612bb405db0e/,/publications/32cebfc9-36df-4d93-87fd-9ddc79a718cf/,/publications/46913505-43ee-43dc-8397-cb46910b639d/	/experiments/ENCSR000EAB/,/experiments/ENCSR000EAF/	FALSE
/experiments/ENCSR000ECK/	ENCSR000ECK	ChIP-seq	TF ChIP-seq	cell line	/targets/MAFK-human/	MAFK	MAFK	Homo sapiens HeLa-S3	HeLa-S3	GEO:GSM935290,UCSC-ENCODE-hg19:wgEncodeEH002856,FactorBook:ENCSR000ECK	MAFK ChIP-seq on human HeLa-S3 produced by the Snyder lab	Michael Snyder, Stanford	ENCODE	released	/files/ENCFF000XGS/,/files/ENCFF000XGT/,/files/ENCFF000XGU/,/files/ENCFF000XGV/,/files/ENCFF000XGX/,/files/ENCFF000XGZ/,/files/ENCFF001VIR/,/files/ENCFF002CSQ/,/files/ENCFF724ECR/,/files/ENCFF086SQL/,/files/ENCFF405VXR/,/files/ENCFF909PSG/,/files/ENCFF407WOE/,/files/ENCFF330LPO/,/files/ENCFF739HNF/,/files/ENCFF928GGW/,/files/ENCFF679EHK/,/files/ENCFF743JCQ/,/files/ENCFF067MOE/,/files/ENCFF796KTU/…		ENCBS637AAA	2,1	1	ENCAB000AIJ	Homo sapiens	adult	31 years												/replicates/c6225e0d-c398-4607-bb59-0fda417675f8/,/replicates/e0595697-ae79-49bd-a3d4-797015ef6b5c/					/publications/49a062dc-c25e-41d5-8b5e-1fc7c936fc20/,/publications/1873c58b-3a16-4195-884b-947ed8c4d8c7/	/experiments/ENCSR000EDI/	FALSE
/experiments/ENCSR735KEY/	ENCSR735KEY	ChIP-seq	TF ChIP-seq	tissue	/targets/FOXA1-human/	FOXA1	FOXA1	Homo sapiens with nonobstructive coronary artery disease; liver tissue male adult (32 years)	liver	GEO:GSE96344,FactorBook:ENCSR735KEY	Chip-Seq on FOXA1-human	Richard Myers, HAIB	ENCODE	released	/files/ENCFF945VNK/,/files/ENCFF765EAP/,/files/ENCFF515FHW/,/files/ENCFF956ULJ/,/files/ENCFF044HXX/,/files/ENCFF395OWK/,/files/ENCFF735NGK/,/files/ENCFF036JKL/,/files/ENCFF180STN/,/files/ENCFF326NFN/,/files/ENCFF897JMT/,/files/ENCFF257XHW/,/files/ENCFF867EUD/,/files/ENCFF437YNA/,/files/ENCFF412OVP/,/files/ENCFF365HNK/,/files/ENCFF741PQE/,/files/ENCFF459FMQ/,/files/ENCFF130WVF/,/files/ENCFF543OML/…		ENCBS046RNA	1,2	1	ENCAB000AGN	Homo sapiens	adult	32 years												/replicates/b4451ffa-8447-41c1-b8f1-428ce82e1477/,/replicates/e0875fe9-8fce-4908-9ffa-797892c309c2/						/experiments/ENCSR621CSR/,/experiments/ENCSR019XRC/	FALSE
/experiments/ENCSR000EDH/	ENCSR000EDH	ChIP-seq	TF ChIP-seq	cell line	/targets/JUND-human/	JUND	JUND	Homo sapiens HeLa-S3	HeLa-S3	FactorBook:ENCSR000EDH,GEO:GSM935328,UCSC-ENCODE-hg19:wgEncodeEH000745	JUND ChIP-seq on human HeLa-S3	Michael Snyder, Stanford	ENCODE	released	/files/ENCFF000XGK/,/files/ENCFF000XGL/,/files/ENCFF000XGM/,/files/ENCFF000XGN/,/files/ENCFF000XHI/,/files/ENCFF000XHO/,/files/ENCFF001VIQ/,/files/ENCFF002CSP/,/files/ENCFF549UBA/,/files/ENCFF443SAU/,/files/ENCFF310CQP/,/files/ENCFF734HUF/,/files/ENCFF756JBL/,/files/ENCFF642OHL/,/files/ENCFF694NVD/,/files/ENCFF007SRC/,/files/ENCFF687DOT/,/files/ENCFF531RIP/,/files/ENCFF415FMC/,/files/ENCFF357JCS/…		ENCBS637AAA	2,1	1	ENCAB000AID	Homo sapiens	adult	31 years												/replicates/752c41fe-95f2-4336-883f-ef47910a391a/,/replicates/77422e40-b53e-4a8d-bff1-f4f168a40aa0/					/publications/49a062dc-c25e-41d5-8b5e-1fc7c936fc20/,/publications/1873c58b-3a16-4195-884b-947ed8c4d8c7/	/experiments/ENCSR000EDI/	FALSE
/experiments/ENCSR000ECC/	ENCSR000ECC	ChIP-seq	TF ChIP-seq	cell line	/targets/NRF1-human/	NRF1	NRF1	Homo sapiens H1	H1	GEO:GSM935308,UCSC-ENCODE-hg19:wgEncodeEH001847,FactorBook:ENCSR000ECC	NRF1 ChIP-seq on human H1-hESC	Michael Snyder, Stanford	ENCODE	released	/files/ENCFF000WUK/,/files/ENCFF000WUL/,/files/ENCFF000WUM/,/files/ENCFF000WUN/,/files/ENCFF000WUR/,/files/ENCFF000WUS/,/files/ENCFF001VHA/,/files/ENCFF002CRC/,/files/ENCFF635WXQ/,/files/ENCFF989VTF/,/files/ENCFF563ODJ/,/files/ENCFF092KAW/,/files/ENCFF794YDS/,/files/ENCFF649EVF/,/files/ENCFF060DJH/,/files/ENCFF100HXA/,/files/ENCFF744FCP/,/files/ENCFF879PRH/,/files/ENCFF380EHF/,/files/ENCFF584RVM/…		ENCBS854AAA	2,1	1	ENCAB000AJI	Homo sapiens	embryonic													/replicates/d92a7bcb-917d-4007-8b55-19328f2f97ad/,/replicates/9cba5941-000f-4c62-844c-d40cfe298359/					/publications/49a062dc-c25e-41d5-8b5e-1fc7c936fc20/,/publications/4979bd73-0b00-4a40-9b95-0977f7a40542/,/publications/1873c58b-3a16-4195-884b-947ed8c4d8c7/	/experiments/ENCSR000ECG/	FALSE
/experiments/ENCSR000EDZ/	ENCSR000EDZ	ChIP-seq	TF ChIP-seq	cell line	/targets/MAFK-human/	MAFK	MAFK	Homo sapiens HepG2	HepG2	GEO:GSM935610,FactorBook:ENCSR000EDZ,UCSC-ENCODE-hg19:wgEncodeEH001850	MAFK ChIP-seq on human HepG2	Michael Snyder, Stanford	ENCODE	released	/files/ENCFF000XTW/,/files/ENCFF000XTX/,/files/ENCFF000XTY/,/files/ENCFF000XUB/,/files/ENCFF000XUU/,/files/ENCFF000XVK/,/files/ENCFF001VKL/,/files/ENCFF002CUI/,/files/ENCFF034QXU/,/files/ENCFF799ELF/,/files/ENCFF211KFP/,/files/ENCFF020TAL/,/files/ENCFF792OIY/,/files/ENCFF226KME/,/files/ENCFF827LKV/,/files/ENCFF779IAQ/,/files/ENCFF019CEQ/,/files/ENCFF902OMQ/,/files/ENCFF754KJX/,/files/ENCFF455JLQ/…	/experiment-series/ENCSR317VHB/	ENCBS638AAA	1,2	1	ENCAB000AIK	Homo sapiens	child	15 years												/replicates/520e6de5-56da-40eb-a0a1-cf2aca19176b/,/replicates/c79cd1c8-1412-4e07-8a15-0dbcaa6425eb/					/publications/49a062dc-c25e-41d5-8b5e-1fc7c936fc20/,/publications/1873c58b-3a16-4195-884b-947ed8c4d8c7/	/experiments/ENCSR000EEN/	FALSE
/experiments/ENCSR000EGN/	ENCSR000EGN	ChIP-seq	TF ChIP-seq	cell line	/targets/JUND-human/	JUND	JUND	Homo sapiens K562	K562	UCSC-ENCODE-hg19:wgEncodeEH002164,FactorBook:ENCSR000EGN,GEO:GSM935569	JUND ChIP-seq on human K562 produced by the Snyder lab	Michael Snyder, Stanford	ENCODE	released	/files/ENCFF000YSA/,/files/ENCFF000YSB/,/files/ENCFF000YSC/,/files/ENCFF000YSE/,/files/ENCFF000YSG/,/files/ENCFF000YSH/,/files/ENCFF001VNP/,/files/ENCFF002CWZ/,/files/ENCFF568UCC/,/files/ENCFF417DVP/,/files/ENCFF904GCT/,/files/ENCFF663HKN/,/files/ENCFF532IBJ/,/files/ENCFF800MCM/,/files/ENCFF624HEI/,/files/ENCFF400BSN/,/files/ENCFF321ZQU/,/files/ENCFF916YPG/,/files/ENCFF941ZJD/,/files/ENCFF296KNV/…		ENCBS039ENC	2,1	1	ENCAB000AID	Homo sapiens	adult	53 years												/replicates/221081b6-5c70-49bf-895f-e7e39e9f62b3/,/replicates/96781841-fadf-47b7-9279-21d2fa8c26a4/					/publications/49a062dc-c25e-41d5-8b5e-1fc7c936fc20/,/publications/bdfc082b-5248-4bc5-9059-612bb405db0e/,/publications/1873c58b-3a16-4195-884b-947ed8c4d8c7/,/publications/46913505-43ee-43dc-8397-cb46910b639d/	/experiments/ENCSR000EHI/	FALSE
/experiments/ENCSR000BNK/	ENCSR000BNK	ChIP-seq	TF ChIP-seq	cell line	/targets/CTCFL-human/	CTCFL	CTCFL	Homo sapiens K562	K562	UCSC-ENCODE-hg19:wgEncodeEH001652,GEO:GSM803401,FactorBook:ENCSR000BNK	CTCFL ChIP-seq protocol v041610.1 on human K562	Richard Myers, HAIB	ENCODE	released	/files/ENCFF000PYE/,/files/ENCFF000PYF/,/files/ENCFF000PYG/,/files/ENCFF000PYH/,/files/ENCFF000PYI/,/files/ENCFF000PYK/,/files/ENCFF000PYP/,/files/ENCFF000PYR/,/files/ENCFF001UJN/,/files/ENCFF001UJO/,/files/ENCFF002CLT/,/files/ENCFF562MZN/,/files/ENCFF454MMY/,/files/ENCFF674NLR/,/files/ENCFF310MOR/,/files/ENCFF186CHS/,/files/ENCFF097SZB/,/files/ENCFF072NCZ/,/files/ENCFF487BCT/,/files/ENCFF045OLP/…		ENCBS109ENC	1,2	1	ENCAB000AFS	Homo sapiens	adult	53 years												/replicates/ef48e18c-e871-4b48-9bbe-6e8161754e92/,/replicates/ec0e2f78-233c-4c22-8d1c-a0d073766055/					/publications/49a062dc-c25e-41d5-8b5e-1fc7c936fc20/,/publications/bdfc082b-5248-4bc5-9059-612bb405db0e/,/publications/1873c58b-3a16-4195-884b-947ed8c4d8c7/,/publications/46913505-43ee-43dc-8397-cb46910b639d/	/experiments/ENCSR000BLJ/	FALSE
/experiments/ENCSR000BTH/	ENCSR000BTH	ChIP-seq	TF ChIP-seq	cell line	/targets/GATA3-human/	GATA3	GATA3	Homo sapiens SK-N-SH	SK-N-SH	GEO:GSM1010738,UCSC-ENCODE-hg19:wgEncodeEH003249,FactorBook:ENCSR000BTH	GATA3 ChIP-seq protocol v042211.1 on human SK-N-SH	Richard Myers, HAIB	ENCODE	released	/files/ENCFF000QYL/,/files/ENCFF000QYM/,/files/ENCFF000QYN/,/files/ENCFF000QYO/,/files/ENCFF000QYQ/,/files/ENCFF000QYR/,/files/ENCFF000QYZ/,/files/ENCFF000QZA/,/files/ENCFF001UPH/,/files/ENCFF001UPI/,/files/ENCFF351FTQ/,/files/ENCFF224WYK/,/files/ENCFF680AAJ/,/files/ENCFF222SZK/,/files/ENCFF770OLH/,/files/ENCFF308WOJ/,/files/ENCFF863ZFE/,/files/ENCFF942SHO/,/files/ENCFF862BZT/,/files/ENCFF466BIS/…		ENCBS428ENC	1,2	1	ENCAB000AGY	Homo sapiens	child	4 years												/replicates/517d8427-b223-4024-8fa6-0d497110e8eb/,/replicates/c152a5b4-b8f0-4471-b3d0-d03eafa26797/						/experiments/ENCSR000BVW/	FALSE
/experiments/ENCSR000EEI/	ENCSR000EEI	ChIP-seq	TF ChIP-seq	cell line	/targets/JUND-human/	JUND	JUND	Homo sapiens HepG2	HepG2	GEO:GSM935649,FactorBook:ENCSR000EEI,UCSC-ENCODE-hg19:wgEncodeEH001801	JUND ChIP-seq on human HepG2	Michael Snyder, Stanford	ENCODE	released	/files/ENCFF000XTG/,/files/ENCFF000XTH/,/files/ENCFF000XTI/,/files/ENCFF000XTJ/,/files/ENCFF000XTQ/,/files/ENCFF000XTR/,/files/ENCFF001VKI/,/files/ENCFF002CUF/,/files/ENCFF248WNB/,/files/ENCFF594GDM/,/files/ENCFF676IYR/,/files/ENCFF750TAX/,/files/ENCFF416LMF/,/files/ENCFF172MMF/,/files/ENCFF525YRO/,/files/ENCFF392PTK/,/files/ENCFF371NBL/,/files/ENCFF347VZB/,/files/ENCFF720EHK/,/files/ENCFF527GYY/…	/experiment-series/ENCSR643EQU/	ENCBS638AAA	2,1	1	ENCAB000AID	Homo sapiens	child	15 years												/replicates/f63be571-5ed0-411e-adb7-5bd5434b945d/,/replicates/ce00c3c6-e06c-47ea-851c-9cb158aa0930/					/publications/49a062dc-c25e-41d5-8b5e-1fc7c936fc20/,/publications/9435b694-1431-4368-9fb6-22d9ee3f3ea3/,/publications/1873c58b-3a16-4195-884b-947ed8c4d8c7/	/experiments/ENCSR000EEN/	FALSE
/experiments/ENCSR318GET/	ENCSR318GET	ChIP-seq	TF ChIP-seq	cell line	/targets/HOXA9-human/	HOXA9	HOXA9	Homo sapiens HepG2 genetically modified (insertion) using CRISPR targeting H. sapiens HOXA9	HepG2		ChIP-Seq on HepG2	Richard Myers, HAIB	ENCODE	released	/files/ENCFF329NZM/,/files/ENCFF131WJZ/,/files/ENCFF903KEO/,/files/ENCFF582YOS/,/files/ENCFF658PCB/,/files/ENCFF905STU/,/files/ENCFF506SDD/,/files/ENCFF871OWP/,/files/ENCFF453BRP/,/files/ENCFF169BMX/,/files/ENCFF550LST/,/files/ENCFF085TGH/,/files/ENCFF709KLJ/,/files/ENCFF870YDX/,/files/ENCFF688UTO/,/files/ENCFF840XSC/,/files/ENCFF237MJL/,/files/ENCFF311QDS/,/files/ENCFF334WKJ/,/files/ENCFF963XVV/…		ENCBS792ZGJ,ENCBS974GGE	1,2	1	ENCAB697XQW	Homo sapiens	child	15 years										/organisms/human/		/replicates/d9f2f5c0-4768-4874-9595-9e4cabd57d26/,/replicates/625104e8-a9ef-4a1a-923b-8743224ada01/						/experiments/ENCSR720MOD/	FALSE
/experiments/ENCSR000BKM/	ENCSR000BKM	ChIP-seq	TF ChIP-seq	cell line	/targets/GATA2-human/	GATA2	GATA2	Homo sapiens K562	K562	GEO:GSM803540,FactorBook:ENCSR000BKM,UCSC-ENCODE-hg19:wgEncodeEH001576	GATA2 ChIP-seq protocol PCR1x on human K562	Richard Myers, HAIB	ENCODE	released	/files/ENCFF000QAP/,/files/ENCFF000QAR/,/files/ENCFF000QAS/,/files/ENCFF000QAT/,/files/ENCFF000QAU/,/files/ENCFF000QAW/,/files/ENCFF000QBC/,/files/ENCFF000QBD/,/files/ENCFF001UKB/,/files/ENCFF001UKC/,/files/ENCFF002CMA/,/files/ENCFF077XMB/,/files/ENCFF414LJV/,/files/ENCFF257ZRY/,/files/ENCFF541TGX/,/files/ENCFF828HPM/,/files/ENCFF357QQD/,/files/ENCFF808ASG/,/files/ENCFF974OQB/,/files/ENCFF135BZT/…	/experiment-series/ENCSR022UWN/	ENCBS109ENC	1,2	1	ENCAB000AGW	Homo sapiens	adult	53 years												/replicates/e70cd395-49d8-47b3-8244-c57690514dfb/,/replicates/5ef20982-efe2-4510-9c9f-5f8564e03d32/					/publications/49a062dc-c25e-41d5-8b5e-1fc7c936fc20/,/publications/1873c58b-3a16-4195-884b-947ed8c4d8c7/	/experiments/ENCSR000BLJ/	FALSE
/experiments/ENCSR000DZI/	ENCSR000DZI	ChIP-seq	TF ChIP-seq	cell line	/targets/MXI1-human/	MXI1	MXI1	Homo sapiens GM12878	GM12878	UCSC-ENCODE-hg19:wgEncodeEH002026,FactorBook:ENCSR000DZI,GEO:GSM935431	MXI1 ChIP-seq on human GM12878	Michael Snyder, Stanford	ENCODE	released	/files/ENCFF000VYR/,/files/ENCFF000VYS/,/files/ENCFF000VYT/,/files/ENCFF000VYV/,/files/ENCFF000VYX/,/files/ENCFF000VYY/,/files/ENCFF001VER/,/files/ENCFF002COY/,/files/ENCFF348KWG/,/files/ENCFF056TXR/,/files/ENCFF707VJV/,/files/ENCFF377YXP/,/files/ENCFF169JOK/,/files/ENCFF305VDY/,/files/ENCFF128IWG/,/files/ENCFF387QOE/,/files/ENCFF287GWT/,/files/ENCFF776GTW/,/files/ENCFF160GED/,/files/ENCFF840ZJM/…		ENCBS595CWJ,ENCBS831YAX	1,2	1	ENCAB000AIT	Homo sapiens	adult													/replicates/6d84d439-d514-4cd5-ad28-4f36d75fb15f/,/replicates/501a4c5c-266b-4100-9825-569bd772f9f0/					/publications/1873c58b-3a16-4195-884b-947ed8c4d8c7/,/publications/49a062dc-c25e-41d5-8b5e-1fc7c936fc20/,/publications/bdfc082b-5248-4bc5-9059-612bb405db0e/,/publications/32cebfc9-36df-4d93-87fd-9ddc79a718cf/,/publications/46913505-43ee-43dc-8397-cb46910b639d/	/experiments/ENCSR000EAF/	FALSE
/experiments/ENCSR282ZLP/	ENCSR282ZLP	ChIP-seq	TF ChIP-seq	cell line	/targets/JUND-human/	JUND	JUND	Homo sapiens HepG2 genetically modified (insertion) using CRISPR targeting H. sapiens JUND	HepG2		ChIP-Seq on HepG2	Richard Myers, HAIB	ENCODE	released	/files/ENCFF490OWX/,/files/ENCFF710CIU/,/files/ENCFF177CAX/,/files/ENCFF858IZV/,/files/ENCFF351WFR/,/files/ENCFF662KJW/,/files/ENCFF921YOY/,/files/ENCFF742HON/,/files/ENCFF363OFJ/,/files/ENCFF595XOL/,/files/ENCFF574DLO/,/files/ENCFF538ASI/,/files/ENCFF605RIB/,/files/ENCFF363YHY/,/files/ENCFF689TTF/,/files/ENCFF448MMC/,/files/ENCFF045ORD/,/files/ENCFF128XSA/,/files/ENCFF816JWH/,/files/ENCFF380TRF/…		ENCBS325GPO,ENCBS803JSA	2,1	1	ENCAB697XQW	Homo sapiens	child	15 years										/organisms/human/		/replicates/17131604-ffc9-4fe5-98e2-507166b90c37/,/replicates/9b3ec5a8-144c-4ac1-a2ce-d9ac2a52840e/						/experiments/ENCSR533ASI/	FALSE
/experiments/ENCSR000BHU/	ENCSR000BHU	ChIP-seq	TF ChIP-seq	cell line	/targets/RXRA-human/	RXRA	RXRA	Homo sapiens HepG2	HepG2	GEO:GSM803452,UCSC-ENCODE-hg19:wgEncodeEH001506,FactorBook:ENCSR000BHU	RXRA ChIP-seq protocol PCR1x on human HepG2	Richard Myers, HAIB	ENCODE	released	/files/ENCFF000PPA/,/files/ENCFF000PPB/,/files/ENCFF000PPD/,/files/ENCFF000PPE/,/files/ENCFF000PPG/,/files/ENCFF000PPH/,/files/ENCFF000PPM/,/files/ENCFF000PPQ/,/files/ENCFF001UHI/,/files/ENCFF001UHJ/,/files/ENCFF002CKZ/,/files/ENCFF166HAS/,/files/ENCFF990BLX/,/files/ENCFF333LDV/,/files/ENCFF892EXU/,/files/ENCFF199GHD/,/files/ENCFF815HWQ/,/files/ENCFF881TVG/,/files/ENCFF192KLO/,/files/ENCFF300XQD/…		ENCBS114ENC	1,2	1	ENCAB000AKN	Homo sapiens	child	15 years												/replicates/275f693c-2428-49f4-ada3-18e80930b829/,/replicates/002d9e60-0247-4cb8-80cc-ead0b7b52a45/					/publications/49a062dc-c25e-41d5-8b5e-1fc7c936fc20/,/publications/9435b694-1431-4368-9fb6-22d9ee3f3ea3/,/publications/1873c58b-3a16-4195-884b-947ed8c4d8c7/	/experiments/ENCSR000BLN/	FALSE
/experiments/ENCSR000BRI/	ENCSR000BRI	ChIP-seq	TF ChIP-seq	cell line	/targets/RUNX3-human/	RUNX3	RUNX3	Homo sapiens GM12878	GM12878	UCSC-ENCODE-hg19:wgEncodeEH002330,FactorBook:ENCSR000BRI,GEO:GSM1010893	RUNX3 ChIP-seq protocol v042211.1 on human GM12878	Richard Myers, HAIB	ENCODE	released	/files/ENCFF000OCD/,/files/ENCFF000OCF/,/files/ENCFF000OCG/,/files/ENCFF000OCI/,/files/ENCFF000OCJ/,/files/ENCFF000OCK/,/files/ENCFF000OCO/,/files/ENCFF000OCP/,/files/ENCFF001TYS/,/files/ENCFF001TYU/,/files/ENCFF002CHS/,/files/ENCFF692ISE/,/files/ENCFF038MRS/,/files/ENCFF884LEJ/,/files/ENCFF405AFR/,/files/ENCFF579PRC/,/files/ENCFF274RRW/,/files/ENCFF187NWS/,/files/ENCFF102ABY/,/files/ENCFF987SJL/…		ENCBS110ENC	2,1	1	ENCAB000AKM	Homo sapiens	adult													/replicates/c4b14f03-ed52-4610-a27e-05ede8363418/,/replicates/cfc88403-e5d7-4335-8e07-9df96897070d/					/publications/1873c58b-3a16-4195-884b-947ed8c4d8c7/,/publications/49a062dc-c25e-41d5-8b5e-1fc7c936fc20/,/publications/bdfc082b-5248-4bc5-9059-612bb405db0e/,/publications/32cebfc9-36df-4d93-87fd-9ddc79a718cf/,/publications/46913505-43ee-43dc-8397-cb46910b639d/	/experiments/ENCSR000BVP/	FALSE
/experiments/ENCSR000EFH/	ENCSR000EFH	ChIP-seq	TF ChIP-seq	cell line	/targets/MAFK-human/	MAFK	MAFK	Homo sapiens IMR-90	IMR-90	FactorBook:ENCSR000EFH,GEO:GSM935403,UCSC-ENCODE-hg19:wgEncodeEH002832	MAFK ChIP-seq on human IMR90 produced by the Snyder lab	Michael Snyder, Stanford	ENCODE	released	/files/ENCFF000YCX/,/files/ENCFF000YCY/,/files/ENCFF000YDA/,/files/ENCFF000YDC/,/files/ENCFF000YDD/,/files/ENCFF000YDE/,/files/ENCFF001VLQ/,/files/ENCFF002CVI/,/files/ENCFF326ARC/,/files/ENCFF150DNM/,/files/ENCFF868RZC/,/files/ENCFF039HBE/,/files/ENCFF198ZBU/,/files/ENCFF917BUD/,/files/ENCFF038LCM/,/files/ENCFF706WHD/,/files/ENCFF110CDW/,/files/ENCFF189FQK/,/files/ENCFF273HES/,/files/ENCFF886HLJ/…		ENCBS379ENC	2,1	1	ENCAB000AIJ	Homo sapiens	embryonic	16 weeks												/replicates/f27c88df-47ff-4523-81b8-d9870d000dee/,/replicates/79626b66-3bab-4a41-877b-d111ec56c7fc/					/publications/49a062dc-c25e-41d5-8b5e-1fc7c936fc20/,/publications/1873c58b-3a16-4195-884b-947ed8c4d8c7/	/experiments/ENCSR000EFL/	FALSE
/experiments/ENCSR634GEO/	ENCSR634GEO	ChIP-seq	TF ChIP-seq	cell line	/targets/E2F8-human/	E2F8	E2F8	Homo sapiens HepG2 genetically modified (insertion) using CRISPR targeting H. sapiens E2F8	HepG2		ChIP-Seq on HepG2	Richard Myers, HAIB	ENCODE	released	/files/ENCFF852SJN/,/files/ENCFF776HIA/,/files/ENCFF438MHY/,/files/ENCFF603NUV/,/files/ENCFF248UJW/,/files/ENCFF805BWM/,/files/ENCFF780JMA/,/files/ENCFF363ATL/,/files/ENCFF052PUQ/,/files/ENCFF422OSN/,/files/ENCFF928EYH/,/files/ENCFF041ZBR/,/files/ENCFF632QUJ/,/files/ENCFF211PUT/,/files/ENCFF320WJO/,/files/ENCFF325FTD/,/files/ENCFF865NZH/,/files/ENCFF539WOO/,/files/ENCFF429GDN/,/files/ENCFF537OUQ/…		ENCBS252JTD,ENCBS566GMW	1,2	1	ENCAB697XQW	Homo sapiens	child	15 years										/organisms/human/		/replicates/7db3820f-cb9e-4b1c-886b-7205f6e03f58/,/replicates/9a604bbe-53a0-4ba8-862c-546d3aac5ad8/						/experiments/ENCSR396WYG/	FALSE
/experiments/ENCSR343ELW/	ENCSR343ELW	ChIP-seq	TF ChIP-seq	cell line	/targets/LEF1-human/	LEF1	LEF1	Homo sapiens K562	K562	GEO:GSE91682,FactorBook:ENCSR343ELW	LEF1 ChIP-seq on human K562	Michael Snyder, Stanford	ENCODE	released	/files/ENCFF246TXB/,/files/ENCFF453DPF/,/files/ENCFF643QTB/,/files/ENCFF103BRX/,/files/ENCFF238ZLM/,/files/ENCFF211HML/,/files/ENCFF928QMZ/,/files/ENCFF550WAC/,/files/ENCFF088AMO/,/files/ENCFF715TQB/,/files/ENCFF506NOD/,/files/ENCFF358NWG/,/files/ENCFF951FXR/,/files/ENCFF945VLV/,/files/ENCFF022TEE/,/files/ENCFF857NTV/,/files/ENCFF451XLA/,/files/ENCFF421AHE/,/files/ENCFF679QYF/,/files/ENCFF766KPI/…	/experiment-series/ENCSR987QXI/	ENCBS994WPS,ENCBS828OIW	3,4	1	ENCAB961BDT	Homo sapiens	adult	53 years												/replicates/4f7ae936-d331-4dc4-9554-89a98d2b5d17/,/replicates/96462ce2-08ab-44ef-af21-a7ffdb511a1d/					/publications/49a062dc-c25e-41d5-8b5e-1fc7c936fc20/,/publications/bdfc082b-5248-4bc5-9059-612bb405db0e/,/publications/1873c58b-3a16-4195-884b-947ed8c4d8c7/,/publications/46913505-43ee-43dc-8397-cb46910b639d/	/experiments/ENCSR173USI/,/experiments/ENCSR554FDZ/	FALSE
/experiments/ENCSR847PFO/	ENCSR847PFO	ChIP-seq	TF ChIP-seq	cell line	/targets/HOXB7-human/	HOXB7	HOXB7	Homo sapiens HEK293 genetically modified (insertion) using CRISPR targeting H. sapiens HOXB7	HEK293		ChIP-Seq on HEK293	Richard Myers, HAIB	ENCODE	released	/files/ENCFF143PGN/,/files/ENCFF837VNX/,/files/ENCFF531SBS/,/files/ENCFF684LCF/,/files/ENCFF137VSN/,/files/ENCFF490XXU/,/files/ENCFF584URN/,/files/ENCFF581JUS/,/files/ENCFF324YDG/,/files/ENCFF680HRD/,/files/ENCFF887BAN/,/files/ENCFF765YZU/,/files/ENCFF408ACS/,/files/ENCFF747QRV/,/files/ENCFF239BVG/,/files/ENCFF596IZI/,/files/ENCFF572WNR/,/files/ENCFF922NMZ/,/files/ENCFF446JOI/,/files/ENCFF610SSK/…		ENCBS882EFG,ENCBS794BHI	1,2	1	ENCAB697XQW	Homo sapiens	embryonic											/organisms/human/		/replicates/630c1ab7-233d-42f0-a0c1-904d2e215401/,/replicates/d1cc4522-707f-4166-801e-36f78dcb0c4c/						/experiments/ENCSR245JDY/	FALSE
/experiments/ENCSR248QBT/	ENCSR248QBT	ChIP-seq	TF ChIP-seq	cell line	/targets/USF1-human/	USF1	USF1	Homo sapiens WTC11 genetically modified (insertion) using CRISPR targeting H. sapiens USF1	WTC11		ChIP-Seq on WTC11	Richard Myers, HAIB	ENCODE	released	/files/ENCFF086YYA/,/files/ENCFF320KUD/,/files/ENCFF114UGJ/,/files/ENCFF250BVB/,/files/ENCFF130XMQ/,/files/ENCFF821KSF/,/files/ENCFF096YPR/,/files/ENCFF279DTW/,/files/ENCFF026WCT/,/files/ENCFF920AWE/,/files/ENCFF254GEZ/,/files/ENCFF933JNE/,/files/ENCFF920EHE/,/files/ENCFF617EBV/,/files/ENCFF241CTQ/,/files/ENCFF325RXH/,/files/ENCFF427ENG/,/files/ENCFF623GJT/,/files/ENCFF832NKN/,/files/ENCFF949NAK/…		ENCBS703IJJ,ENCBS083HVN	1,2	1	ENCAB697XQW	Homo sapiens	adult	30 years										/organisms/human/		/replicates/92d6f4a9-6252-482d-ac30-c7af9c5d471c/,/replicates/1c5edb29-7e57-4642-a5f9-256576f4bf9a/						/experiments/ENCSR421QOH/	FALSE
/experiments/ENCSR579XWM/	ENCSR579XWM	ChIP-seq	TF ChIP-seq	cell line	/targets/HSF4-human/	HSF4	HSF4	Homo sapiens K562 genetically modified (insertion) using CRISPR targeting H. sapiens HSF4	K562	GEO:GSE209149	eGFP-HSF4 ChIP-seq on human K562	Michael Snyder, Stanford	ENCODE	released	/files/ENCFF063XOC/,/files/ENCFF207OQL/,/files/ENCFF029XVO/,/files/ENCFF275KRT/,/files/ENCFF731YCA/,/files/ENCFF065TSP/,/files/ENCFF471DAW/,/files/ENCFF376FSG/,/files/ENCFF636FAG/,/files/ENCFF330BXC/,/files/ENCFF041FPO/,/files/ENCFF667GQT/,/files/ENCFF723ASS/,/files/ENCFF919YRG/,/files/ENCFF462OEE/,/files/ENCFF606YCZ/,/files/ENCFF251XUJ/,/files/ENCFF862SEH/,/files/ENCFF372NDU/,/files/ENCFF023JGT/…		ENCBS113KDV,ENCBS047IRC	1,2	1	ENCAB728YTO	Homo sapiens	adult	53 years										/organisms/human/		/replicates/08da4f4c-70f3-499e-b23f-6d24416bfb85/,/replicates/9700d74f-4791-40c8-b50f-541e3beb3193/						/experiments/ENCSR065HVA/	FALSE
/experiments/ENCSR000EFE/	ENCSR000EFE	ChIP-seq	TF ChIP-seq	cell line	/targets/MXI1-human/	MXI1	MXI1	Homo sapiens IMR-90	IMR-90	GEO:GSM1003614,UCSC-ENCODE-hg19:wgEncodeEH003366,FactorBook:ENCSR000EFE	MXI1 ChIP-seq on human IMR90 produced by the Snyder lab	Michael Snyder, Stanford	ENCODE	released	/files/ENCFF000YDN/,/files/ENCFF000YDO/,/files/ENCFF000YDP/,/files/ENCFF000YDR/,/files/ENCFF000YDT/,/files/ENCFF000YDU/,/files/ENCFF001VLS/,/files/ENCFF194VKK/,/files/ENCFF793JKZ/,/files/ENCFF298XTJ/,/files/ENCFF552LJD/,/files/ENCFF298MNR/,/files/ENCFF670DTS/,/files/ENCFF717UYD/,/files/ENCFF434AMT/,/files/ENCFF069HMI/,/files/ENCFF003DMC/,/files/ENCFF591ZVO/,/files/ENCFF872AKS/,/files/ENCFF596ONV/…		ENCBS379ENC	1,2	1	ENCAB000AIT	Homo sapiens	embryonic	16 weeks												/replicates/f09b4194-1889-4f37-af12-f4c097a8f65b/,/replicates/267cbfdb-2f87-47ec-b6bb-13d842d233c4/						/experiments/ENCSR000EFL/	FALSE
/experiments/ENCSR000DZO/	ENCSR000DZO	ChIP-seq	TF ChIP-seq	cell line	/targets/NRF1-human/	NRF1	NRF1	Homo sapiens GM12878	GM12878	UCSC-ENCODE-hg19:wgEncodeEH001846,GEO:GSM935309,FactorBook:ENCSR000DZO	NRF1 ChIP-seq on human GM12878	Michael Snyder, Stanford	ENCODE	released	/files/ENCFF000WAF/,/files/ENCFF000WAG/,/files/ENCFF000WAH/,/files/ENCFF000WAI/,/files/ENCFF000WAZ/,/files/ENCFF000WBG/,/files/ENCFF001VEW/,/files/ENCFF002CPD/,/files/ENCFF119CMD/,/files/ENCFF072DOQ/,/files/ENCFF910PTH/,/files/ENCFF752ACP/,/files/ENCFF486EWS/,/files/ENCFF450FPZ/,/files/ENCFF229PFV/,/files/ENCFF819KIB/,/files/ENCFF716DZQ/,/files/ENCFF734MZW/,/files/ENCFF271KJR/,/files/ENCFF280ZOQ/…		ENCBS630AAA	1,2	1	ENCAB000AJI	Homo sapiens	adult													/replicates/3bb8eb79-0381-4013-90e3-c0c9765b33f0/,/replicates/50dbbcc2-c958-45dc-9ce5-c616583dd90a/					/publications/1873c58b-3a16-4195-884b-947ed8c4d8c7/,/publications/49a062dc-c25e-41d5-8b5e-1fc7c936fc20/,/publications/bdfc082b-5248-4bc5-9059-612bb405db0e/,/publications/32cebfc9-36df-4d93-87fd-9ddc79a718cf/,/publications/46913505-43ee-43dc-8397-cb46910b639d/	/experiments/ENCSR000EAF/	FALSE
/experiments/ENCSR000EGZ/	ENCSR000EGZ	ChIP-seq	TF ChIP-seq	cell line	/targets/MXI1-human/	MXI1	MXI1	Homo sapiens K562	K562	GEO:GSM935497,FactorBook:ENCSR000EGZ,UCSC-ENCODE-hg19:wgEncodeEH001827	MXI1 ChIP-seq on human K562	Michael Snyder, Stanford	ENCODE	released	/files/ENCFF000YTZ/,/files/ENCFF000YUA/,/files/ENCFF000YUB/,/files/ENCFF000YUD/,/files/ENCFF000YUJ/,/files/ENCFF000YUK/,/files/ENCFF001VNV/,/files/ENCFF002CXF/,/files/ENCFF649DXH/,/files/ENCFF260VIR/,/files/ENCFF726UVN/,/files/ENCFF322OYY/,/files/ENCFF388QNA/,/files/ENCFF009RJG/,/files/ENCFF946QFA/,/files/ENCFF094XLP/,/files/ENCFF976PFK/,/files/ENCFF066HKT/,/files/ENCFF408JMA/,/files/ENCFF520AFF/…		ENCBS039ENC	1,2	1	ENCAB000AIT	Homo sapiens	adult	53 years												/replicates/4cb9c96a-a5e2-45ce-a1d6-d17ba02bfd79/,/replicates/4da2eff4-1b1e-483e-a37a-bdaabf998d95/					/publications/49a062dc-c25e-41d5-8b5e-1fc7c936fc20/,/publications/bdfc082b-5248-4bc5-9059-612bb405db0e/,/publications/1873c58b-3a16-4195-884b-947ed8c4d8c7/,/publications/46913505-43ee-43dc-8397-cb46910b639d/	/experiments/ENCSR000EHI/	FALSE
/experiments/ENCSR000BGI/	ENCSR000BGI	ChIP-seq	TF ChIP-seq	cell line	/targets/USF1-human/	USF1	USF1	Homo sapiens GM12878	GM12878	UCSC-ENCODE-hg19:wgEncodeEH001468,FactorBook:ENCSR000BGI,GEO:GSM803347	USF1 ChIP-seq protocol PCR2x on human GM12878	Richard Myers, HAIB	ENCODE	released	/files/ENCFF000OGR/,/files/ENCFF000OGS/,/files/ENCFF000OGT/,/files/ENCFF000OGU/,/files/ENCFF000OGW/,/files/ENCFF000OGX/,/files/ENCFF000OHD/,/files/ENCFF000OHN/,/files/ENCFF001TZM/,/files/ENCFF001TZN/,/files/ENCFF002CIB/,/files/ENCFF595QNM/,/files/ENCFF798UJL/,/files/ENCFF899CBZ/,/files/ENCFF898NMW/,/files/ENCFF737VAT/,/files/ENCFF616RGW/,/files/ENCFF845IBA/,/files/ENCFF281OFW/,/files/ENCFF074OYP/…		ENCBS110ENC	2,1	1	ENCAB000AMF	Homo sapiens	adult													/replicates/f12f89c4-5924-4aff-818a-49043b52dc58/,/replicates/268e3fbf-c122-4529-80b4-2aafb0c3c07f/					/publications/49a062dc-c25e-41d5-8b5e-1fc7c936fc20/,/publications/bdfc082b-5248-4bc5-9059-612bb405db0e/,/publications/1873c58b-3a16-4195-884b-947ed8c4d8c7/,/publications/46913505-43ee-43dc-8397-cb46910b639d/	/experiments/ENCSR000BGJ/	FALSE
/experiments/ENCSR748HJZ/	ENCSR748HJZ	ChIP-seq	TF ChIP-seq	cell line	/targets/HOXB5-human/	HOXB5	HOXB5	Homo sapiens A549 genetically modified (insertion) using CRISPR targeting H. sapiens HOXB5	A549	GEO:GSE169953	eGFP-HOXB5 ChIP-seq on human A549	Michael Snyder, Stanford	ENCODE	released	/files/ENCFF657OOT/,/files/ENCFF009CDB/,/files/ENCFF616YBL/,/files/ENCFF351VMV/,/files/ENCFF296GEH/,/files/ENCFF546NVI/,/files/ENCFF515HBZ/,/files/ENCFF891VDO/,/files/ENCFF267IDH/,/files/ENCFF462NEM/,/files/ENCFF634TZG/,/files/ENCFF888SGC/,/files/ENCFF867ZNR/,/files/ENCFF397YLQ/,/files/ENCFF695QYS/,/files/ENCFF251FQQ/,/files/ENCFF802BKD/,/files/ENCFF061IFY/,/files/ENCFF928BUG/,/files/ENCFF357HQR/…		ENCBS647VTU,ENCBS381ACY	1,2	1	ENCAB728YTO	Homo sapiens	adult	58 years										/organisms/human/		/replicates/cc25ab08-84e6-4c98-a4d1-56c203a55caf/,/replicates/ce81c29a-a878-4587-90c3-baeeacccc2f0/						/experiments/ENCSR928HJI/,/experiments/ENCSR382YXI/	FALSE
/experiments/ENCSR938ETG/	ENCSR938ETG	ChIP-seq	TF ChIP-seq	cell line	/targets/KLF9-human/	KLF9	KLF9	Homo sapiens HepG2 genetically modified (insertion) using CRISPR targeting H. sapiens KLF9	HepG2	GEO:GSE96478,FactorBook:ENCSR938ETG	Chip-Seq on HepG2	Richard Myers, HAIB	ENCODE	released	/files/ENCFF795MVM/,/files/ENCFF351KCG/,/files/ENCFF642CVG/,/files/ENCFF276KJX/,/files/ENCFF688VTW/,/files/ENCFF875XUT/,/files/ENCFF795LWN/,/files/ENCFF028QZW/,/files/ENCFF507NBQ/,/files/ENCFF737RIN/,/files/ENCFF935WLX/,/files/ENCFF941KJJ/,/files/ENCFF936MWL/,/files/ENCFF873BAZ/,/files/ENCFF764MUZ/,/files/ENCFF165CAC/,/files/ENCFF724SWR/,/files/ENCFF847KKE/,/files/ENCFF417YFV/,/files/ENCFF286FHO/…		ENCBS509ZLZ,ENCBS408KWQ	1,2	1	ENCAB697XQW	Homo sapiens	child	15 years										/organisms/human/		/replicates/a46b19c7-51db-44a0-a6b8-3b829b17db62/,/replicates/14c69830-28f5-4833-8133-dab9fbc802a2/					/publications/9435b694-1431-4368-9fb6-22d9ee3f3ea3/	/experiments/ENCSR239QGH/	FALSE
/experiments/ENCSR000BTI/	ENCSR000BTI	ChIP-seq	TF ChIP-seq	cell line	/targets/GATA3-human/	GATA3	GATA3	Homo sapiens A549	A549	UCSC-ENCODE-hg19:wgEncodeEH003250,GEO:GSM1010727,FactorBook:ENCSR000BTI	GATA3 ChIP-seq protocol v042211.1 on human A549	Richard Myers, HAIB	ENCODE	released	/files/ENCFF000NAT/,/files/ENCFF000NAV/,/files/ENCFF000NAW/,/files/ENCFF000NAX/,/files/ENCFF000NAZ/,/files/ENCFF000NBB/,/files/ENCFF000NBH/,/files/ENCFF000NBM/,/files/ENCFF001TSL/,/files/ENCFF001TSM/,/files/ENCFF475BWS/,/files/ENCFF494USP/,/files/ENCFF332HXD/,/files/ENCFF517TKD/,/files/ENCFF758AZN/,/files/ENCFF485KDU/,/files/ENCFF627LLP/,/files/ENCFF619XDX/,/files/ENCFF253KCH/,/files/ENCFF477CIR/…		ENCBS164AAA	1,2	1	ENCAB000AGY	Homo sapiens	adult	58 years												/replicates/09ffbf6b-b4ed-4dfb-ac88-810c8e8060b7/,/replicates/b851cd1d-873e-47fd-bffe-cf6c35f6d22d/						/experiments/ENCSR000BVQ/	FALSE
/experiments/ENCSR793HVL/	ENCSR793HVL	ChIP-seq	TF ChIP-seq	cell line	/targets/E2F8-human/	E2F8	E2F8	Homo sapiens GM12878	GM12878	GEO:GSE127563,FactorBook:ENCSR793HVL	E2F8 ChIP-seq on human GM12878	Michael Snyder, Stanford	ENCODE	released	/files/ENCFF799NXM/,/files/ENCFF907DJE/,/files/ENCFF836FDG/,/files/ENCFF207YYY/,/files/ENCFF622NJV/,/files/ENCFF252LIU/,/files/ENCFF472GHA/,/files/ENCFF591PLS/,/files/ENCFF900IBD/,/files/ENCFF381AAI/,/files/ENCFF838SEV/,/files/ENCFF125JWM/,/files/ENCFF118TZR/,/files/ENCFF284FKX/,/files/ENCFF706SMS/,/files/ENCFF437MOX/,/files/ENCFF482LKM/,/files/ENCFF298JWO/,/files/ENCFF907XHS/,/files/ENCFF728STH/…		ENCBS339VHO,ENCBS488GLI	2,1	1	ENCAB224FFQ	Homo sapiens	adult													/replicates/beb6ca79-30e6-42d2-b00d-e32de96790a0/,/replicates/ad7bcbcc-0137-43f3-b56e-389a28c704f7/					/publications/32cebfc9-36df-4d93-87fd-9ddc79a718cf/,/publications/46913505-43ee-43dc-8397-cb46910b639d/,/publications/bdfc082b-5248-4bc5-9059-612bb405db0e/	/experiments/ENCSR398JTO/	FALSE
/experiments/ENCSR000BVG/	ENCSR000BVG	ChIP-seq	TF ChIP-seq	cell line	/targets/RXRA-human/	RXRA	RXRA	Homo sapiens SK-N-SH	SK-N-SH	FactorBook:ENCSR000BVG,GEO:GSM1010767,UCSC-ENCODE-hg19:wgEncodeEH003302	RXRA ChIP-seq protocol v042211.1 on human SK-N-SH	Richard Myers, HAIB	ENCODE	released	/files/ENCFF000RCO/,/files/ENCFF000RCQ/,/files/ENCFF000RCR/,/files/ENCFF000RCS/,/files/ENCFF000RCU/,/files/ENCFF000RCV/,/files/ENCFF000RCY/,/files/ENCFF000RDA/,/files/ENCFF001UQB/,/files/ENCFF001UQC/,/files/ENCFF193YUX/,/files/ENCFF005AEA/,/files/ENCFF688NET/,/files/ENCFF554LFD/,/files/ENCFF758RVZ/,/files/ENCFF573QDK/,/files/ENCFF208UIP/,/files/ENCFF521HYH/,/files/ENCFF018FHH/,/files/ENCFF905KLI/…		ENCBS428ENC	2,1	1	ENCAB000AKN	Homo sapiens	child	4 years												/replicates/53546948-1bee-461f-ae60-5915a6aec323/,/replicates/b1a9ab50-67f3-4552-b5d3-92dd991db3b5/						/experiments/ENCSR000BVW/	FALSE
/experiments/ENCSR000BSU/	ENCSR000BSU	ChIP-seq	TF ChIP-seq	cell line	/targets/JUND-human/	JUND	JUND	Homo sapiens MCF-7	MCF-7	FactorBook:ENCSR000BSU,GEO:GSM1010892,UCSC-ENCODE-hg19:wgEncodeEH003236	JUND ChIP-seq protocol v042211.1 on human MCF-7	Richard Myers, HAIB	ENCODE	released	/files/ENCFF000QNT/,/files/ENCFF000QNU/,/files/ENCFF000QNV/,/files/ENCFF000QNW/,/files/ENCFF000QNX/,/files/ENCFF000QNZ/,/files/ENCFF000QOB/,/files/ENCFF000QOD/,/files/ENCFF001UNB/,/files/ENCFF001UNC/,/files/ENCFF494QYM/,/files/ENCFF438EEP/,/files/ENCFF193UAS/,/files/ENCFF232NIJ/,/files/ENCFF821VJR/,/files/ENCFF023QOD/,/files/ENCFF937DHJ/,/files/ENCFF722ZVE/,/files/ENCFF419VMF/,/files/ENCFF293IEK/…		ENCBS056AAA	1,2	1	ENCAB000AID	Homo sapiens	adult	69 years												/replicates/67b6ff12-f393-41c2-859e-720d921ad147/,/replicates/32baa674-fa17-4777-afa8-707d59cde296/					/publications/49a062dc-c25e-41d5-8b5e-1fc7c936fc20/,/publications/1873c58b-3a16-4195-884b-947ed8c4d8c7/	/experiments/ENCSR000AHE/	FALSE
/experiments/ENCSR000BSX/	ENCSR000BSX	ChIP-seq	TF ChIP-seq	cell line	/targets/USF1-human/	USF1	USF1	Homo sapiens Ishikawa	Ishikawa	GEO:GSM1010886,FactorBook:ENCSR000BSX,UCSC-ENCODE-hg19:wgEncodeEH003239	USF1 ChIP-seq protocol v042211.1 on human ECC-1. Note- This experiment previously referred to its biosample as ECC-1, however it has been found that all currently available ECC-1 are actually Ishikawa cells.	Richard Myers, HAIB	ENCODE	released	/files/ENCFF000NQU/,/files/ENCFF000NQV/,/files/ENCFF000NQW/,/files/ENCFF000NQX/,/files/ENCFF000NQY/,/files/ENCFF000NQZ/,/files/ENCFF000NRH/,/files/ENCFF000NRO/,/files/ENCFF001TVV/,/files/ENCFF001TVW/,/files/ENCFF926GIL/,/files/ENCFF188KDW/,/files/ENCFF797GBK/,/files/ENCFF229RQC/,/files/ENCFF952ENP/,/files/ENCFF387AZV/,/files/ENCFF517HOM/,/files/ENCFF352RLN/,/files/ENCFF377XTJ/,/files/ENCFF358AFO/…		ENCBS034DOC	2,1	1	ENCAB000AMF	Homo sapiens	adult	39 years												/replicates/bce01dfc-6a5d-408b-a5f5-c1f339bc806f/,/replicates/598db1f1-9bc9-421a-8c1d-4173dac50a8f/					/publications/5ada07c1-2e51-440b-ad55-6a42c5184b50/	/experiments/ENCSR000BVR/	FALSE
/experiments/ENCSR000EBR/	ENCSR000EBR	ChIP-seq	TF ChIP-seq	cell line	/targets/MXI1-human/	MXI1	MXI1	Homo sapiens H1	H1	UCSC-ENCODE-hg19:wgEncodeEH002829,FactorBook:ENCSR000EBR,GEO:GSM935293	MXI1 ChIP-seq on human H1-hESC produced by the Snyder lab	Michael Snyder, Stanford	ENCODE	released	/files/ENCFF000WTZ/,/files/ENCFF000WUA/,/files/ENCFF000WUB/,/files/ENCFF000WUC/,/files/ENCFF000WUE/,/files/ENCFF000WUG/,/files/ENCFF001VGZ/,/files/ENCFF002CRB/,/files/ENCFF788SMQ/,/files/ENCFF177BJF/,/files/ENCFF938AXA/,/files/ENCFF355DJV/,/files/ENCFF995WDJ/,/files/ENCFF612OOJ/,/files/ENCFF558EMM/,/files/ENCFF644ZMG/,/files/ENCFF439GZN/,/files/ENCFF700OMK/,/files/ENCFF727RNJ/,/files/ENCFF458CZR/…		ENCBS854AAA	2,1	1	ENCAB000AIT	Homo sapiens	embryonic													/replicates/b3242fdd-addc-481e-ac8b-04128a465c11/,/replicates/e35a3dff-b7dc-449b-b17e-9600f630422d/					/publications/49a062dc-c25e-41d5-8b5e-1fc7c936fc20/,/publications/4979bd73-0b00-4a40-9b95-0977f7a40542/,/publications/1873c58b-3a16-4195-884b-947ed8c4d8c7/	/experiments/ENCSR000ECG/	FALSE
/experiments/ENCSR000BVK/	ENCSR000BVK	ChIP-seq	TF ChIP-seq	cell line	/targets/USF1-human/	USF1	USF1	Homo sapiens HCT116	HCT116	GEO:GSM1010836,FactorBook:ENCSR000BVK,UCSC-ENCODE-hg19:wgEncodeEH003310	USF1 ChIP-seq protocol v042211.1 on human HCT-116	Richard Myers, HAIB	ENCODE	released	/files/ENCFF000PCX/,/files/ENCFF000PCY/,/files/ENCFF000PCZ/,/files/ENCFF000PDA/,/files/ENCFF000PDB/,/files/ENCFF000PDD/,/files/ENCFF000PDJ/,/files/ENCFF000PDL/,/files/ENCFF001UEQ/,/files/ENCFF001UER/,/files/ENCFF188XPN/,/files/ENCFF214FXV/,/files/ENCFF330PYP/,/files/ENCFF949BSG/,/files/ENCFF382NWQ/,/files/ENCFF938LMN/,/files/ENCFF725PAR/,/files/ENCFF518ULW/,/files/ENCFF259NMR/,/files/ENCFF989GZE/…		ENCBS389ENC	2,1	1	ENCAB000AMF	Homo sapiens	adult	48 years												/replicates/133991b5-3033-4fc2-ab63-72248a20e8ef/,/replicates/d04acb6f-ac26-4246-90c0-6000bba0c078/						/experiments/ENCSR000BVT/	FALSE
/experiments/ENCSR288IJC/	ENCSR288IJC	ChIP-seq	TF ChIP-seq	cell line	/targets/MAZ-human/	MAZ	MAZ	Homo sapiens MCF-7	MCF-7	FactorBook:ENCSR288IJC,GEO:GSE91633	MAZ ChIP-seq on human MCF-7	Michael Snyder, Stanford	ENCODE	released	/files/ENCFF749CQM/,/files/ENCFF312MUD/,/files/ENCFF798VIU/,/files/ENCFF536XWL/,/files/ENCFF002DPX/,/files/ENCFF002DPZ/,/files/ENCFF002EGP/,/files/ENCFF002EGR/,/files/ENCFF283HNP/,/files/ENCFF164EBJ/,/files/ENCFF761DGU/,/files/ENCFF676GOM/,/files/ENCFF917ALR/,/files/ENCFF386ILV/,/files/ENCFF184RLT/,/files/ENCFF364JFR/,/files/ENCFF380MAU/,/files/ENCFF310GMK/,/files/ENCFF726GTL/,/files/ENCFF398VZA/…		ENCBS216AOQ,ENCBS053YJT	1,2	1	ENCAB000AIM	Homo sapiens	adult	69 years												/replicates/0a79cf98-d398-45b7-b43a-b8b3cacbd7f9/,/replicates/07c7db87-6977-4c15-8dcd-dd3082d80807/					/publications/49a062dc-c25e-41d5-8b5e-1fc7c936fc20/,/publications/1873c58b-3a16-4195-884b-947ed8c4d8c7/	/experiments/ENCSR594UCI/,/experiments/ENCSR217LRF/	FALSE
/experiments/ENCSR978EQY/	ENCSR978EQY	ChIP-seq	TF ChIP-seq	cell line	/targets/GLI2-human/	GLI2	GLI2	Homo sapiens HEK293 genetically modified (insertion) using site-specific recombination targeting H. sapiens GLI2	HEK293	FactorBook:ENCSR978EQY,GEO:GSE105977	eGFP-GLI2 ChIP-seq on human HEK293 cells.	Michael Snyder, Stanford	ENCODE	released	/files/ENCFF594EJQ/,/files/ENCFF541JAR/,/files/ENCFF677MGT/,/files/ENCFF020ZLF/,/files/ENCFF423GRN/,/files/ENCFF017NOP/,/files/ENCFF165GUB/,/files/ENCFF322BXF/,/files/ENCFF538HJQ/,/files/ENCFF129NFS/,/files/ENCFF695FUY/,/files/ENCFF897SYI/,/files/ENCFF513ABJ/,/files/ENCFF171UMT/,/files/ENCFF921AJM/,/files/ENCFF117GOI/,/files/ENCFF641QDG/,/files/ENCFF431GSU/,/files/ENCFF804GNX/,/files/ENCFF673ZXX/…		ENCBS298HKS,ENCBS073JSB	1,2	1	ENCAB615WUN,ENCAB976SGG	Homo sapiens	embryonic											/organisms/human/		/replicates/c4f186a7-a61e-406c-997c-b751cac51c7a/,/replicates/2cfddfb0-eab5-457e-af40-1f3a259d82c3/						/matched-sets/ENCSR598OXI/,/experiments/ENCSR007GUS/,/experiments/ENCSR049NDP/,/experiments/ENCSR110ZVM/,/experiments/ENCSR123TVS/,/experiments/ENCSR236FPN/,/experiments/ENCSR260MAS/,/experiments/ENCSR278MZO/,/experiments/ENCSR311DYU/,/experiments/ENCSR316OQD/,/experiments/ENCSR361UQO/,/experiments/ENCSR398UVH/,/experiments/ENCSR468NLK/,/experiments/ENCSR499OOH/,/experiments/ENCSR499QIO/,/experim…	FALSE
/experiments/ENCSR099FCQ/	ENCSR099FCQ	ChIP-seq	TF ChIP-seq	cell line	/targets/USF1-human/	USF1	USF1	Homo sapiens HepG2 genetically modified (insertion) using CRISPR targeting H. sapiens USF1	HepG2	GEO:GSE170254	ChIP-Seq on HepG2	Richard Myers, HAIB	ENCODE	released	/files/ENCFF597QDE/,/files/ENCFF358HWV/,/files/ENCFF232ARL/,/files/ENCFF285XEP/,/files/ENCFF751PHK/,/files/ENCFF283YBE/,/files/ENCFF084XLW/,/files/ENCFF347GQI/,/files/ENCFF120WQI/,/files/ENCFF624TYS/,/files/ENCFF096VUJ/,/files/ENCFF201JKA/,/files/ENCFF157CPD/,/files/ENCFF396JCJ/,/files/ENCFF169ZPA/,/files/ENCFF590MCM/,/files/ENCFF442JPI/,/files/ENCFF078SYJ/,/files/ENCFF875SFI/,/files/ENCFF474JOS/…		ENCBS911WQW,ENCBS172QXT	2,1	1	ENCAB697XQW	Homo sapiens	child	15 years										/organisms/human/		/replicates/2341d943-573c-441e-ac0f-7b85ebcb69fa/,/replicates/cb3d02f2-e328-4546-851b-65f6205cf6b5/						/experiments/ENCSR239QGH/	FALSE
/experiments/ENCSR976TBC/	ENCSR976TBC	ChIP-seq	TF ChIP-seq	cell line	/targets/IRF5-human/	IRF5	IRF5	Homo sapiens GM12878	GM12878	GEO:GSE105971,FactorBook:ENCSR976TBC	IRF5 ChIP-seq on human GM12878	Michael Snyder, Stanford	ENCODE	released	/files/ENCFF495FWL/,/files/ENCFF104XBJ/,/files/ENCFF365NAQ/,/files/ENCFF668ZNC/,/files/ENCFF490CJS/,/files/ENCFF086HHP/,/files/ENCFF055QIN/,/files/ENCFF332QUM/,/files/ENCFF412TDM/,/files/ENCFF483GKC/,/files/ENCFF098KGG/,/files/ENCFF047GJD/,/files/ENCFF505YSP/,/files/ENCFF975GNN/,/files/ENCFF341MQJ/,/files/ENCFF558RIA/,/files/ENCFF863BUI/,/files/ENCFF877SBO/,/files/ENCFF228RXY/,/files/ENCFF127WGD/…		ENCBS519VWT,ENCBS339VHO	1,2	1	ENCAB574OBA	Homo sapiens	adult													/replicates/e540c97e-6083-4ab0-8abb-20ea204714b9/,/replicates/f3de977e-febe-49a7-861a-9f056f128409/					/publications/32cebfc9-36df-4d93-87fd-9ddc79a718cf/,/publications/46913505-43ee-43dc-8397-cb46910b639d/,/publications/bdfc082b-5248-4bc5-9059-612bb405db0e/	/experiments/ENCSR398JTO/	FALSE
/experiments/ENCSR297CGF/	ENCSR297CGF	ChIP-seq	TF ChIP-seq	cell line	/targets/KLF6-human/	KLF6	KLF6	Homo sapiens K562 genetically modified (insertion) using CRISPR targeting H. sapiens KLF6	K562	GEO:GSE170267	eGFP-KLF6 ChIP-seq on human K562	Michael Snyder, Stanford	ENCODE	released	/files/ENCFF127QOG/,/files/ENCFF806TVF/,/files/ENCFF206NYP/,/files/ENCFF883VSC/,/files/ENCFF118JHA/,/files/ENCFF003OOU/,/files/ENCFF955XUI/,/files/ENCFF128SLD/,/files/ENCFF593KSA/,/files/ENCFF519LNL/,/files/ENCFF796YCS/,/files/ENCFF460LCJ/,/files/ENCFF434RUB/,/files/ENCFF129SVN/,/files/ENCFF770WTY/,/files/ENCFF639DEG/,/files/ENCFF855INH/,/files/ENCFF723JNI/,/files/ENCFF948QSP/,/files/ENCFF645IVB/…		ENCBS237UZR,ENCBS518RFG	1,2	1	ENCAB728YTO	Homo sapiens	adult	53 years										/organisms/human/		/replicates/fe221f2d-f6a5-44c5-8ce0-c12120e9d1f2/,/replicates/81d87795-3dee-40b7-b574-fcfc19ccb534/						/experiments/ENCSR167ONN/,/experiments/ENCSR328FYU/	FALSE
/experiments/ENCSR076EZB/	ENCSR076EZB	ChIP-seq	TF ChIP-seq	cell line	/targets/KLF9-human/	KLF9	KLF9	Homo sapiens HEK293 genetically modified (insertion) using site-specific recombination targeting H. sapiens KLF9	HEK293	GEO:GSE91452,FactorBook:ENCSR076EZB	eGFP-KLF9 ChIP-seq on human HEK293 cells.	Michael Snyder, Stanford	ENCODE	released	/files/ENCFF413POC/,/files/ENCFF589GMJ/,/files/ENCFF943NZH/,/files/ENCFF211WHO/,/files/ENCFF733VLJ/,/files/ENCFF924KRD/,/files/ENCFF491TCV/,/files/ENCFF451LEO/,/files/ENCFF303OPV/,/files/ENCFF424DRA/,/files/ENCFF063SNY/,/files/ENCFF580LFA/,/files/ENCFF418UZR/,/files/ENCFF038ODH/,/files/ENCFF031QZX/,/files/ENCFF556ILV/,/files/ENCFF281HMU/,/files/ENCFF298MWZ/,/files/ENCFF344BWA/,/files/ENCFF621XNB/…		ENCBS659BWP,ENCBS321GAS	2,1	1	ENCAB976SGG	Homo sapiens	embryonic											/organisms/human/		/replicates/3744bfa0-2181-4e1d-99d2-3980e22809f6/,/replicates/4180b82f-15ec-46d8-9a12-42f11fc7f79a/					/publications/49a062dc-c25e-41d5-8b5e-1fc7c936fc20/,/publications/1873c58b-3a16-4195-884b-947ed8c4d8c7/	/matched-sets/ENCSR598OXI/,/experiments/ENCSR007GUS/,/experiments/ENCSR049NDP/,/experiments/ENCSR110ZVM/,/experiments/ENCSR123TVS/,/experiments/ENCSR236FPN/,/experiments/ENCSR260MAS/,/experiments/ENCSR278MZO/,/experiments/ENCSR311DYU/,/experiments/ENCSR316OQD/,/experiments/ENCSR361UQO/,/experiments/ENCSR398UVH/,/experiments/ENCSR468NLK/,/experiments/ENCSR499OOH/,/experiments/ENCSR499QIO/,/experim…	FALSE
/experiments/ENCSR837GTK/	ENCSR837GTK	ChIP-seq	TF ChIP-seq	tissue	/targets/JUND-human/	JUND	JUND	Homo sapiens with nonobstructive coronary artery disease; liver tissue male adult (32 years)	liver	FactorBook:ENCSR837GTK,GEO:GSE96409	Chip-Seq on JUND-human	Richard Myers, HAIB	ENCODE	released	/files/ENCFF215GBK/,/files/ENCFF978CPC/,/files/ENCFF695SMU/,/files/ENCFF804TUA/,/files/ENCFF641PXS/,/files/ENCFF861AOO/,/files/ENCFF679FST/,/files/ENCFF938JFI/,/files/ENCFF574WZA/,/files/ENCFF224WNN/,/files/ENCFF329IOJ/,/files/ENCFF928WPG/,/files/ENCFF488NTO/,/files/ENCFF678BEB/,/files/ENCFF591BNO/,/files/ENCFF054GYB/,/files/ENCFF074JOP/,/files/ENCFF172IAS/,/files/ENCFF216VCA/,/files/ENCFF686GZP/…		ENCBS046RNA	1,2	1	ENCAB000AID	Homo sapiens	adult	32 years												/replicates/efa0e17d-0156-4023-9914-407ecc1e9d03/,/replicates/a7263a44-4083-4797-9e02-84139650bfd5/					/publications/49a062dc-c25e-41d5-8b5e-1fc7c936fc20/,/publications/1873c58b-3a16-4195-884b-947ed8c4d8c7/	/experiments/ENCSR621CSR/,/experiments/ENCSR019XRC/	FALSE
/experiments/ENCSR000BSK/	ENCSR000BSK	ChIP-seq	TF ChIP-seq	cell line	/targets/JUND-human/	JUND	JUND	Homo sapiens SK-N-SH	SK-N-SH	GEO:GSM1010901,FactorBook:ENCSR000BSK,UCSC-ENCODE-hg19:wgEncodeEH003226	JUND ChIP-seq protocol v042211.1 on human SK-N-SH	Richard Myers, HAIB	ENCODE	released	/files/ENCFF000QYS/,/files/ENCFF000QYT/,/files/ENCFF000QYU/,/files/ENCFF000QYV/,/files/ENCFF000QYX/,/files/ENCFF000QYY/,/files/ENCFF000QZG/,/files/ENCFF000QZK/,/files/ENCFF001UPJ/,/files/ENCFF001UPK/,/files/ENCFF328FRQ/,/files/ENCFF129GZZ/,/files/ENCFF880NAC/,/files/ENCFF507TFC/,/files/ENCFF839BYC/,/files/ENCFF043VBN/,/files/ENCFF697VPH/,/files/ENCFF189JRN/,/files/ENCFF694UHP/,/files/ENCFF632OZB/…	/experiment-series/ENCSR020SSI/	ENCBS428ENC	1,2	1	ENCAB000AID	Homo sapiens	child	4 years												/replicates/88edb5d8-9aa1-475d-bf9e-bc1da60522d8/,/replicates/a05f31bd-f8ce-42c2-b2ca-7904f42e5627/					/publications/49a062dc-c25e-41d5-8b5e-1fc7c936fc20/,/publications/1873c58b-3a16-4195-884b-947ed8c4d8c7/	/experiments/ENCSR000BVW/	FALSE
/experiments/ENCSR093FKD/	ENCSR093FKD	ChIP-seq	TF ChIP-seq	cell line	/targets/CREB3-human/	CREB3	CREB3	Homo sapiens K562 stably expressing CREB3	K562	FactorBook:ENCSR093FKD,GEO:GSE91471	eGFP-CREB3 ChIP-seq on human K562	Michael Snyder, Stanford	ENCODE	released	/files/ENCFF675KKR/,/files/ENCFF381SAQ/,/files/ENCFF199DAD/,/files/ENCFF026WQA/,/files/ENCFF274ZEZ/,/files/ENCFF565JGI/,/files/ENCFF678WSG/,/files/ENCFF252BPD/,/files/ENCFF874SSJ/,/files/ENCFF728KXF/,/files/ENCFF736PXD/,/files/ENCFF372AXO/,/files/ENCFF223HQQ/,/files/ENCFF328JKG/,/files/ENCFF313HJO/,/files/ENCFF879MML/,/files/ENCFF572YZB/,/files/ENCFF872TWC/,/files/ENCFF623FNX/,/files/ENCFF257VYN/…		ENCBS312MPK,ENCBS411NIF	2,1	1	ENCAB728YTO	Homo sapiens	adult	53 years										/organisms/human/		/replicates/186c8c82-7d3d-4d3b-87d4-155b58b02299/,/replicates/29647493-34a7-4290-a67b-822108c42f48/					/publications/49a062dc-c25e-41d5-8b5e-1fc7c936fc20/,/publications/1873c58b-3a16-4195-884b-947ed8c4d8c7/,/publications/46913505-43ee-43dc-8397-cb46910b639d/	/experiments/ENCSR578SNR/	FALSE
/experiments/ENCSR633HRJ/	ENCSR633HRJ	ChIP-seq	TF ChIP-seq	cell line	/targets/HNF1A-human/	HNF1A	HNF1A	Homo sapiens HepG2 genetically modified (insertion) using CRISPR targeting H. sapiens HNF1A	HepG2	GEO:GSE170914	ChIP-Seq on HepG2	Richard Myers, HAIB	ENCODE	released	/files/ENCFF194IIM/,/files/ENCFF356QPN/,/files/ENCFF660GVU/,/files/ENCFF178AHW/,/files/ENCFF921REB/,/files/ENCFF983WAY/,/files/ENCFF399JBK/,/files/ENCFF786FKC/,/files/ENCFF540TRC/,/files/ENCFF192KRH/,/files/ENCFF696TGC/,/files/ENCFF163LLE/,/files/ENCFF548UGO/,/files/ENCFF156HWI/,/files/ENCFF840LNJ/,/files/ENCFF397BTX/,/files/ENCFF301PZX/,/files/ENCFF240DSS/,/files/ENCFF327GEM/,/files/ENCFF154KZO/…		ENCBS605QKY,ENCBS066ARB	1,2	1	ENCAB697XQW	Homo sapiens	child	15 years										/organisms/human/		/replicates/6aa49473-ed2e-45c1-824a-72ba823720eb/,/replicates/e3dbd4c9-a2c1-4882-b919-ada0e78e8a1b/						/experiments/ENCSR042HRU/	FALSE
/experiments/ENCSR494TDU/	ENCSR494TDU	ChIP-seq	TF ChIP-seq	cell line	/targets/NRF1-human/	NRF1	NRF1	Homo sapiens K562	K562	FactorBook:ENCSR494TDU,GEO:GSE91816	NRF1 ChIP-seq on human K562	Michael Snyder, Stanford	ENCODE	released	/files/ENCFF155PZO/,/files/ENCFF347JRO/,/files/ENCFF932YKV/,/files/ENCFF581WEG/,/files/ENCFF436NWO/,/files/ENCFF296BCS/,/files/ENCFF002DPB/,/files/ENCFF002DPD/,/files/ENCFF002DUE/,/files/ENCFF002EGB/,/files/ENCFF737XWF/,/files/ENCFF622TBV/,/files/ENCFF312EZM/,/files/ENCFF477OCU/,/files/ENCFF664XYL/,/files/ENCFF940NRT/,/files/ENCFF491ILO/,/files/ENCFF660MUZ/,/files/ENCFF450JCL/,/files/ENCFF824PFM/…	/experiment-series/ENCSR934VLK/	ENCBS232KKV,ENCBS293ZDP	1,2	1	ENCAB000BLM	Homo sapiens	adult	53 years												/replicates/94d4f335-cd98-4830-b20f-4d72853a5476/,/replicates/b40005ae-ff78-4519-8726-85566bb0af85/					/publications/49a062dc-c25e-41d5-8b5e-1fc7c936fc20/,/publications/1873c58b-3a16-4195-884b-947ed8c4d8c7/,/publications/46913505-43ee-43dc-8397-cb46910b639d/	/experiments/ENCSR173USI/	FALSE
/experiments/ENCSR661PKJ/	ENCSR661PKJ	ChIP-seq	TF ChIP-seq	cell line	/targets/ONECUT2-human/	ONECUT2	ONECUT2	Homo sapiens HepG2 genetically modified (insertion) using CRISPR targeting H. sapiens ONECUT2	HepG2	GEO:GSE170949	ChIP-Seq on HepG2	Richard Myers, HAIB	ENCODE	released	/files/ENCFF314NXQ/,/files/ENCFF015KYG/,/files/ENCFF292FEN/,/files/ENCFF216JPM/,/files/ENCFF657FKN/,/files/ENCFF187QJM/,/files/ENCFF031MDU/,/files/ENCFF417HLM/,/files/ENCFF990ZSY/,/files/ENCFF263GYZ/,/files/ENCFF637VPO/,/files/ENCFF476NUG/,/files/ENCFF095JVF/,/files/ENCFF191UOM/,/files/ENCFF726CQK/,/files/ENCFF391EBW/,/files/ENCFF849JJN/,/files/ENCFF804MUT/,/files/ENCFF244XOP/,/files/ENCFF137ODX/…		ENCBS696BNV,ENCBS688JYE	1,2	1	ENCAB697XQW	Homo sapiens	child	15 years										/organisms/human/		/replicates/e31c5a96-c10c-4c93-bb4e-08454a0ee0e4/,/replicates/16923727-e8f3-4c1c-89c5-a5b99ab64840/						/experiments/ENCSR020QUJ/	FALSE
/experiments/ENCSR240XWM/	ENCSR240XWM	ChIP-seq	TF ChIP-seq	cell line	/targets/LEF1-human/	LEF1	LEF1	Homo sapiens HEK293T	HEK293T	GEO:GSE105382,FactorBook:ENCSR240XWM	LEF1 ChIP-seq on human HEK293T	Michael Snyder, Stanford	ENCODE	released	/files/ENCFF011PMD/,/files/ENCFF402LAV/,/files/ENCFF192OJP/,/files/ENCFF291SHJ/,/files/ENCFF882WFV/,/files/ENCFF308AZK/,/files/ENCFF889PAN/,/files/ENCFF457VMK/,/files/ENCFF532EAY/,/files/ENCFF088DEK/,/files/ENCFF761PRG/,/files/ENCFF288CMG/,/files/ENCFF540ZOP/,/files/ENCFF997ZIW/,/files/ENCFF181PRY/,/files/ENCFF101LHN/,/files/ENCFF720KKS/,/files/ENCFF419AYP/,/files/ENCFF072ERX/,/files/ENCFF028UBX/…		ENCBS276VDW,ENCBS582KZL	1,2	1	ENCAB961BDT	Homo sapiens	embryonic													/replicates/41629e7c-4f5f-4617-8725-be7dda400333/,/replicates/622a1cdc-4098-45df-a850-3e82839b6022/						/experiments/ENCSR272LXW/	FALSE
/experiments/ENCSR770AOR/	ENCSR770AOR	ChIP-seq	TF ChIP-seq	cell line	/targets/ELF3-human/	ELF3	ELF3	Homo sapiens HepG2 genetically modified (insertion) using CRISPR targeting H. sapiens ELF3	HepG2	GEO:GSE96368	Chip-Seq on HepG2	Richard Myers, HAIB	ENCODE	released	/files/ENCFF873VOO/,/files/ENCFF856RPX/,/files/ENCFF866NMP/,/files/ENCFF496IFI/,/files/ENCFF366HVP/,/files/ENCFF220CFA/,/files/ENCFF812EKJ/,/files/ENCFF314YLR/,/files/ENCFF137QSY/,/files/ENCFF560LJI/,/files/ENCFF270AXI/,/files/ENCFF207IYI/,/files/ENCFF962KJF/,/files/ENCFF619BRV/,/files/ENCFF847ZHC/,/files/ENCFF439CMK/,/files/ENCFF635DPR/,/files/ENCFF553NCT/,/files/ENCFF065UMU/,/files/ENCFF663IJW/…		ENCBS104USG,ENCBS138IVJ	2,1	1	ENCAB697XQW	Homo sapiens	child	15 years										/organisms/human/		/replicates/d0044250-03c5-40f9-a530-52253b92b9c9/,/replicates/220718e8-4040-4136-a275-c9179ecdcb56/					/publications/9435b694-1431-4368-9fb6-22d9ee3f3ea3/	/experiments/ENCSR239QGH/	FALSE
/experiments/ENCSR000EIA/	ENCSR000EIA	ChIP-seq	TF ChIP-seq	cell line	/targets/MXI1-human/	MXI1	MXI1	Homo sapiens SK-N-SH	SK-N-SH	UCSC-ENCODE-hg19:wgEncodeEH003373,GEO:GSM1003631,FactorBook:ENCSR000EIA	MXI1 ChIP-seq on human SK-N-SH produced by the Snyder lab	Michael Snyder, Stanford	ENCODE	released	/files/ENCFF000ZRD/,/files/ENCFF000ZRE/,/files/ENCFF000ZRG/,/files/ENCFF000ZRI/,/files/ENCFF000ZRJ/,/files/ENCFF000ZRK/,/files/ENCFF001VQZ/,/files/ENCFF349TVK/,/files/ENCFF277EQB/,/files/ENCFF955PGN/,/files/ENCFF828EYM/,/files/ENCFF465CCW/,/files/ENCFF392JWS/,/files/ENCFF883WOD/,/files/ENCFF749FQP/,/files/ENCFF136WIQ/,/files/ENCFF823PCW/,/files/ENCFF470CFY/,/files/ENCFF400RCO/,/files/ENCFF030DAG/…		ENCBS376ENC	1,2	1	ENCAB000AIT	Homo sapiens	child	4 years												/replicates/64e45d4b-17d5-4059-b777-97ce61b4dfd9/,/replicates/099a74d5-fb3c-44dd-a8a0-63b0f4abbbf6/						/experiments/ENCSR000EHU/	FALSE
/experiments/ENCSR006GAQ/	ENCSR006GAQ	ChIP-seq	TF ChIP-seq	cell line	/targets/KLF10-human/	KLF10	KLF10	Homo sapiens HEK293 genetically modified (insertion) using site-specific recombination targeting H. sapiens KLF10	HEK293	FactorBook:ENCSR006GAQ,GEO:GSE127337	eGFP-KLF10 ChIP-seq on human HEK293 cells.	Michael Snyder, Stanford	ENCODE	released	/files/ENCFF532GQH/,/files/ENCFF585KDA/,/files/ENCFF898SPH/,/files/ENCFF982JFM/,/files/ENCFF265NLG/,/files/ENCFF869TEK/,/files/ENCFF685LDW/,/files/ENCFF439GWN/,/files/ENCFF273GLM/,/files/ENCFF249QCY/,/files/ENCFF560ZMX/,/files/ENCFF753PHO/,/files/ENCFF439NRA/,/files/ENCFF940AKC/,/files/ENCFF834KRR/,/files/ENCFF265QBK/,/files/ENCFF854TWC/,/files/ENCFF012YHN/,/files/ENCFF283RNH/,/files/ENCFF625DUO/…		ENCBS875TML,ENCBS590CPG	3,2	1	ENCAB615WUN	Homo sapiens	embryonic											/organisms/human/		/replicates/c5b36f95-b1e7-4d9f-bdfd-5bd47621667c/,/replicates/40eedb8d-e562-4437-99eb-4309ec41683f/						/matched-sets/ENCSR598OXI/,/experiments/ENCSR007GUS/,/experiments/ENCSR049NDP/,/experiments/ENCSR110ZVM/,/experiments/ENCSR123TVS/,/experiments/ENCSR236FPN/,/experiments/ENCSR260MAS/,/experiments/ENCSR278MZO/,/experiments/ENCSR311DYU/,/experiments/ENCSR316OQD/,/experiments/ENCSR361UQO/,/experiments/ENCSR398UVH/,/experiments/ENCSR468NLK/,/experiments/ENCSR499OOH/,/experiments/ENCSR499QIO/,/experim…	FALSE
/experiments/ENCSR861UWB/	ENCSR861UWB	ChIP-seq	TF ChIP-seq	cell line	/targets/HOXB6-human/	HOXB6	HOXB6	Homo sapiens K562 genetically modified (insertion) using CRISPR targeting H. sapiens HOXB6	K562	GEO:GSE209400	eGFP-HOXB6 ChIP-seq on human K562	Michael Snyder, Stanford	ENCODE	released	/files/ENCFF904TUR/,/files/ENCFF338IBX/,/files/ENCFF258DEZ/,/files/ENCFF589BBD/,/files/ENCFF695ZSA/,/files/ENCFF674GQQ/,/files/ENCFF711VNM/,/files/ENCFF800WMN/,/files/ENCFF663XJY/,/files/ENCFF856GBC/,/files/ENCFF756FUC/,/files/ENCFF361GYK/,/files/ENCFF924IXI/,/files/ENCFF285MHB/,/files/ENCFF304NUI/,/files/ENCFF951IRL/,/files/ENCFF168JXC/,/files/ENCFF969RPX/,/files/ENCFF827LWY/,/files/ENCFF536BXI/…		ENCBS925ZHI,ENCBS927SDR	2,1	1	ENCAB728YTO	Homo sapiens	adult	53 years										/organisms/human/		/replicates/055c1109-ab79-4110-a06a-d6fce28e9ee1/,/replicates/c9be82af-faeb-4799-a2fc-164589020136/						/experiments/ENCSR833ZKY/,/experiments/ENCSR532WSQ/	FALSE
/experiments/ENCSR974OFJ/	ENCSR974OFJ	ChIP-seq	TF ChIP-seq	cell line	/targets/KLF5-human/	KLF5	KLF5	Homo sapiens GM12878	GM12878	GEO:GSE127670,FactorBook:ENCSR974OFJ	KLF5 ChIP-seq on human GM12878	Michael Snyder, Stanford	ENCODE	released	/files/ENCFF362UKM/,/files/ENCFF526WJF/,/files/ENCFF002EKI/,/files/ENCFF002EKJ/,/files/ENCFF002EKM/,/files/ENCFF002EKT/,/files/ENCFF002JGD/,/files/ENCFF931ITC/,/files/ENCFF046BNG/,/files/ENCFF327UEZ/,/files/ENCFF432GBP/,/files/ENCFF931DSJ/,/files/ENCFF431KTX/,/files/ENCFF279FLZ/,/files/ENCFF420QNU/,/files/ENCFF852DJJ/,/files/ENCFF849XDW/,/files/ENCFF226FBM/,/files/ENCFF432OJJ/,/files/ENCFF019OTJ/…		ENCBS260WJQ,ENCBS594YOH	1,2	1	ENCAB107TAJ	Homo sapiens	adult													/replicates/42d73f88-4cb0-4438-a6d5-0b88fa371dd0/,/replicates/d5075af3-035b-4417-9802-958bd6a9330b/					/publications/32cebfc9-36df-4d93-87fd-9ddc79a718cf/,/publications/46913505-43ee-43dc-8397-cb46910b639d/,/publications/bdfc082b-5248-4bc5-9059-612bb405db0e/	/experiments/ENCSR398JTO/	FALSE
/experiments/ENCSR423RTK/	ENCSR423RTK	ChIP-seq	TF ChIP-seq	cell line	/targets/GATA3-human/	GATA3	GATA3	Homo sapiens MCF-7	MCF-7	GEO:GSE127656,FactorBook:ENCSR423RTK	GATA3 ChIP-seq on human MCF-7	Michael Snyder, Stanford	ENCODE	released	/files/ENCFF623RJM/,/files/ENCFF498UGH/,/files/ENCFF067SVP/,/files/ENCFF044ZEJ/,/files/ENCFF033XEV/,/files/ENCFF258QKU/,/files/ENCFF762XBT/,/files/ENCFF815ASL/,/files/ENCFF774SZE/,/files/ENCFF523QZM/,/files/ENCFF143HRA/,/files/ENCFF763TBX/,/files/ENCFF477GZL/,/files/ENCFF594KBE/,/files/ENCFF228CBJ/,/files/ENCFF824XAL/,/files/ENCFF723OTP/,/files/ENCFF145WHY/,/files/ENCFF863GRL/,/files/ENCFF161DQL/…	/experiment-series/ENCSR549UCJ/	ENCBS947NBH,ENCBS345ZJP	1,2	1	ENCAB334XZU	Homo sapiens	adult	69 years												/replicates/41583f50-55e1-418c-9f0b-f8ea271aa6f9/,/replicates/3fba94a3-87ad-4c75-b153-af75f74cc5d9/					/publications/49a062dc-c25e-41d5-8b5e-1fc7c936fc20/,/publications/1873c58b-3a16-4195-884b-947ed8c4d8c7/	/experiments/ENCSR882IYK/	FALSE
/experiments/ENCSR986CDX/	ENCSR986CDX	ChIP-seq	TF ChIP-seq	cell line	/targets/NEUROD1-human/	NEUROD1	NEUROD1	Homo sapiens K562	K562	GEO:GSE127673,FactorBook:ENCSR986CDX	NEUROD1 ChIP-seq on human K562	Michael Snyder, Stanford	ENCODE	released	/files/ENCFF800PQN/,/files/ENCFF375DUO/,/files/ENCFF002EEM/,/files/ENCFF002EEO/,/files/ENCFF325ZZV/,/files/ENCFF637BQA/,/files/ENCFF939VJC/,/files/ENCFF462EED/,/files/ENCFF891QLR/,/files/ENCFF398ERH/,/files/ENCFF016RMV/,/files/ENCFF733OEF/,/files/ENCFF391TOS/,/files/ENCFF454SYR/,/files/ENCFF280GUI/,/files/ENCFF104FDK/,/files/ENCFF186KKE/,/files/ENCFF227HLE/,/files/ENCFF810HXM/,/files/ENCFF603CNR/…		ENCBS118YJZ,ENCBS489ZOH	2,1	1	ENCAB000BDX	Homo sapiens	adult	53 years												/replicates/e4cda764-d981-4684-b16f-1763f5fc5889/,/replicates/97c8ea51-afe5-43fc-a8d1-83e9de076519/					/publications/46913505-43ee-43dc-8397-cb46910b639d/,/publications/bdfc082b-5248-4bc5-9059-612bb405db0e/	/experiments/ENCSR080EOT/	FALSE
/experiments/ENCSR096IIB/	ENCSR096IIB	ChIP-seq	TF ChIP-seq	cell line	/targets/ETV5-human/	ETV5	ETV5	Homo sapiens HepG2 genetically modified (insertion) using CRISPR targeting H. sapiens ETV5	HepG2	FactorBook:ENCSR096IIB,GEO:GSE127396	Chip-Seq on HepG2	Richard Myers, HAIB	ENCODE	released	/files/ENCFF580BBC/,/files/ENCFF867PSG/,/files/ENCFF128PGJ/,/files/ENCFF262QYO/,/files/ENCFF267MTS/,/files/ENCFF373AYF/,/files/ENCFF918EWK/,/files/ENCFF833GRI/,/files/ENCFF865OOT/,/files/ENCFF511WMB/,/files/ENCFF022GTU/,/files/ENCFF503EPM/,/files/ENCFF490KMY/,/files/ENCFF648ASC/,/files/ENCFF163CDF/,/files/ENCFF613FMK/,/files/ENCFF903KDS/,/files/ENCFF858SXP/,/files/ENCFF382KFF/,/files/ENCFF062NEJ/…		ENCBS879WOL,ENCBS020ZWR	2,1	1	ENCAB697XQW	Homo sapiens	child	15 years										/organisms/human/		/replicates/0a63415a-852c-4c8d-80cf-c533b3e5f6a5/,/replicates/bfefdef1-7d9d-40fe-8110-6df300d9e998/						/experiments/ENCSR239QGH/	FALSE
/experiments/ENCSR000EFX/	ENCSR000EFX	ChIP-seq	TF ChIP-seq	cell line	/targets/MAZ-human/	MAZ	MAZ	Homo sapiens K562	K562	UCSC-ENCODE-hg19:wgEncodeEH002862,GEO:GSM935337,FactorBook:ENCSR000EFX	MAZ ChIP-seq on human K562 produced by the Snyder lab	Michael Snyder, Stanford	ENCODE	released	/files/ENCFF000YTP/,/files/ENCFF000YTQ/,/files/ENCFF000YTR/,/files/ENCFF000YTS/,/files/ENCFF000YTU/,/files/ENCFF000YTW/,/files/ENCFF001VNU/,/files/ENCFF002CXE/,/files/ENCFF065TOG/,/files/ENCFF164ZNV/,/files/ENCFF103RBU/,/files/ENCFF419IJR/,/files/ENCFF966GGG/,/files/ENCFF718DSW/,/files/ENCFF855HEG/,/files/ENCFF734RPW/,/files/ENCFF524YGO/,/files/ENCFF384WTO/,/files/ENCFF569UBA/,/files/ENCFF286HAP/…		ENCBS039ENC	2,1	1	ENCAB000AIM	Homo sapiens	adult	53 years												/replicates/49e15bf1-71d4-4411-9aff-fc044209f94e/,/replicates/be82959b-63f9-4662-b6f4-41415e221974/					/publications/49a062dc-c25e-41d5-8b5e-1fc7c936fc20/,/publications/1873c58b-3a16-4195-884b-947ed8c4d8c7/	/experiments/ENCSR000EHI/	FALSE
/experiments/ENCSR500WXT/	ENCSR500WXT	ChIP-seq	TF ChIP-seq	cell line	/targets/RARA-human/	RARA	RARA	Homo sapiens HepG2 genetically modified (insertion) using CRISPR targeting H. sapiens RARA	HepG2	GEO:GSE96197	Chip-Seq on HepG2	Richard Myers, HAIB	ENCODE	released	/files/ENCFF320DMI/,/files/ENCFF308NXH/,/files/ENCFF601TEC/,/files/ENCFF109LMR/,/files/ENCFF782NHL/,/files/ENCFF893UTT/,/files/ENCFF591JSQ/,/files/ENCFF539DZV/,/files/ENCFF934ZXS/,/files/ENCFF649MWS/,/files/ENCFF471NNH/,/files/ENCFF375WUB/,/files/ENCFF889EMW/,/files/ENCFF674CEI/,/files/ENCFF608DQK/,/files/ENCFF409IGH/,/files/ENCFF304NFW/,/files/ENCFF963REE/,/files/ENCFF231YHF/,/files/ENCFF223LFM/…		ENCBS994VNP,ENCBS294XYB	1,2	1	ENCAB697XQW	Homo sapiens	child	15 years										/organisms/human/		/replicates/9ce74b8d-547d-48a1-b2ed-888c07541e59/,/replicates/150dc6a9-16c9-4ae1-a10e-fcacb904eb0f/					/publications/9435b694-1431-4368-9fb6-22d9ee3f3ea3/	/experiments/ENCSR239QGH/	FALSE
/experiments/ENCSR000BTE/	ENCSR000BTE	ChIP-seq	TF ChIP-seq	cell line	/targets/FOSL1-human/	FOSL1	FOSL1	Homo sapiens HCT116	HCT116	FactorBook:ENCSR000BTE,UCSC-ENCODE-hg19:wgEncodeEH003246,GEO:GSM1010756	FOSL1 ChIP-seq protocol v042211.1 on human HCT-116	Richard Myers, HAIB	ENCODE	released	/files/ENCFF000OZM/,/files/ENCFF000OZN/,/files/ENCFF000OZO/,/files/ENCFF000OZP/,/files/ENCFF000OZQ/,/files/ENCFF000OZR/,/files/ENCFF000OZV/,/files/ENCFF000OZZ/,/files/ENCFF001UDW/,/files/ENCFF001UDX/,/files/ENCFF427ISY/,/files/ENCFF627PEU/,/files/ENCFF476CTW/,/files/ENCFF942CQT/,/files/ENCFF390OQF/,/files/ENCFF545SXV/,/files/ENCFF843WNV/,/files/ENCFF450IRE/,/files/ENCFF587KWB/,/files/ENCFF680YDH/…		ENCBS389ENC	1,2	1	ENCAB000AGJ	Homo sapiens	adult	48 years												/replicates/2aa7a837-d1b4-4ec9-b277-07375afcb642/,/replicates/f0048aa0-a5f3-445d-8c35-7362b606d5c8/						/experiments/ENCSR000BVT/	FALSE
/experiments/ENCSR000BGM/	ENCSR000BGM	ChIP-seq	TF ChIP-seq	cell line	/targets/USF1-human/	USF1	USF1	Homo sapiens HepG2	HepG2	UCSC-ENCODE-hg19:wgEncodeEH001472,FactorBook:ENCSR000BGM,GEO:GSM803527	USF1 ChIP-seq protocol PCR1x on human HepG2	Richard Myers, HAIB	ENCODE	released	/files/ENCFF000PRN/,/files/ENCFF000PRO/,/files/ENCFF000PRP/,/files/ENCFF000PRR/,/files/ENCFF000PRS/,/files/ENCFF000PRT/,/files/ENCFF000PSA/,/files/ENCFF000PSH/,/files/ENCFF001UHY/,/files/ENCFF001UHZ/,/files/ENCFF002CLH/,/files/ENCFF533STT/,/files/ENCFF582CJF/,/files/ENCFF985USW/,/files/ENCFF270TGL/,/files/ENCFF298ULD/,/files/ENCFF958DBW/,/files/ENCFF523DNB/,/files/ENCFF592BVT/,/files/ENCFF871ASR/…		ENCBS114ENC	1,2	1	ENCAB000AMF	Homo sapiens	child	15 years												/replicates/df499116-88c0-4309-99b1-9d41af89076b/,/replicates/a2cbe445-5c39-4669-a5dc-61153d3edbdf/					/publications/49a062dc-c25e-41d5-8b5e-1fc7c936fc20/,/publications/9435b694-1431-4368-9fb6-22d9ee3f3ea3/,/publications/1873c58b-3a16-4195-884b-947ed8c4d8c7/	/experiments/ENCSR000BLN/	FALSE
/experiments/ENCSR800QIT/	ENCSR800QIT	ChIP-seq	TF ChIP-seq	cell line	/targets/HNF1A-human/	HNF1A	HNF1A	Homo sapiens HepG2	HepG2	FactorBook:ENCSR800QIT,GEO:GSE96385	Chip-Seq on HepG2	Richard Myers, HAIB	ENCODE	released	/files/ENCFF442RQA/,/files/ENCFF194UYN/,/files/ENCFF252RRA/,/files/ENCFF939GXE/,/files/ENCFF643DLK/,/files/ENCFF692WPN/,/files/ENCFF871ONC/,/files/ENCFF679MUX/,/files/ENCFF305LRO/,/files/ENCFF370ZNH/,/files/ENCFF639QJX/,/files/ENCFF104QVL/,/files/ENCFF949TDA/,/files/ENCFF791BSE/,/files/ENCFF790HIL/,/files/ENCFF104YZH/,/files/ENCFF258RLV/,/files/ENCFF715NEW/,/files/ENCFF995FGG/,/files/ENCFF451UDV/…		ENCBS250DDC,ENCBS684ULB	1,2	1	ENCAB661MMQ	Homo sapiens	child	15 years												/replicates/d37f2be2-a879-44b9-ab03-735c5d147df8/,/replicates/631344d0-67ab-4a74-918d-6cc2c2e2daca/					/publications/49a062dc-c25e-41d5-8b5e-1fc7c936fc20/,/publications/9435b694-1431-4368-9fb6-22d9ee3f3ea3/,/publications/1873c58b-3a16-4195-884b-947ed8c4d8c7/	/experiments/ENCSR716SYG/,/experiments/ENCSR524VNV/	FALSE
/experiments/ENCSR953DVM/	ENCSR953DVM	ChIP-seq	TF ChIP-seq	cell line	/targets/E2F8-human/	E2F8	E2F8	Homo sapiens K562	K562	GEO:GSE127657,FactorBook:ENCSR953DVM	E2F8 ChIP-seq on human K562	Michael Snyder, Stanford	ENCODE	released	/files/ENCFF342ZEM/,/files/ENCFF683GQF/,/files/ENCFF778OSN/,/files/ENCFF365NLR/,/files/ENCFF839XCL/,/files/ENCFF467AXX/,/files/ENCFF019NMV/,/files/ENCFF534OTQ/,/files/ENCFF638UXS/,/files/ENCFF360VXM/,/files/ENCFF567AHN/,/files/ENCFF173DED/,/files/ENCFF058POD/,/files/ENCFF092WDH/,/files/ENCFF904YUH/,/files/ENCFF133EYO/,/files/ENCFF696BJA/,/files/ENCFF455EBE/,/files/ENCFF314SYK/,/files/ENCFF267SLP/…		ENCBS603CUX,ENCBS048GNZ	1,2	1	ENCAB224FFQ	Homo sapiens	adult	53 years												/replicates/5f000b6b-1bf4-4a8b-b51b-f70b07960f32/,/replicates/5a21969d-9033-40b5-8f6a-412cdcbb348f/					/publications/46913505-43ee-43dc-8397-cb46910b639d/,/publications/bdfc082b-5248-4bc5-9059-612bb405db0e/	/experiments/ENCSR173USI/,/experiments/ENCSR554FDZ/	FALSE
/experiments/ENCSR988EVQ/	ENCSR988EVQ	ChIP-seq	TF ChIP-seq	cell line	/targets/XBP1-human/	XBP1	XBP1	Homo sapiens HepG2 genetically modified (insertion) using CRISPR targeting H. sapiens XBP1	HepG2	GEO:GSE170859	ChIP-Seq on HepG2	Richard Myers, HAIB	ENCODE	released	/files/ENCFF519CBJ/,/files/ENCFF976BGL/,/files/ENCFF423BQI/,/files/ENCFF847GRI/,/files/ENCFF144DWU/,/files/ENCFF601OQR/,/files/ENCFF535HNS/,/files/ENCFF422MAT/,/files/ENCFF361XAW/,/files/ENCFF472DLA/,/files/ENCFF420PAB/,/files/ENCFF953HMC/,/files/ENCFF867MLX/,/files/ENCFF811XGO/,/files/ENCFF385CFL/,/files/ENCFF661INS/,/files/ENCFF715ZTQ/,/files/ENCFF444JPC/,/files/ENCFF999YMT/,/files/ENCFF083ENJ/…		ENCBS302TYT,ENCBS324JVE	1,2	1	ENCAB697XQW	Homo sapiens	child	15 years										/organisms/human/		/replicates/b6b3d130-fbb7-42c5-8490-49a9212130da/,/replicates/493ee31b-3b6c-4897-bff8-9112ef4eb050/						/experiments/ENCSR020QUJ/	FALSE
/experiments/ENCSR042GSX/	ENCSR042GSX	ChIP-seq	TF ChIP-seq	cell line	/targets/SPDEF-human/	SPDEF	SPDEF	Homo sapiens MCF-7 genetically modified (insertion) using CRISPR targeting H. sapiens SPDEF	MCF-7	GEO:GSE170028	eGFP-SPDEF ChIP-seq on human MCF-7	Michael Snyder, Stanford	ENCODE	released	/files/ENCFF867FHB/,/files/ENCFF639HXR/,/files/ENCFF267BHP/,/files/ENCFF928JTA/,/files/ENCFF925CHF/,/files/ENCFF344JYG/,/files/ENCFF097FAJ/,/files/ENCFF865AXI/,/files/ENCFF861GCL/,/files/ENCFF654ULZ/,/files/ENCFF537HIX/,/files/ENCFF173WWC/,/files/ENCFF510TJJ/,/files/ENCFF623QUK/,/files/ENCFF884WFI/,/files/ENCFF114YMT/,/files/ENCFF796OZU/,/files/ENCFF827PZY/,/files/ENCFF745GNL/,/files/ENCFF092BIO/…		ENCBS939KMT,ENCBS397IRN	1,2	1	ENCAB728YTO	Homo sapiens	adult	69 years										/organisms/human/		/replicates/5b02d027-551e-464d-a0f6-6a9c4ac78c9e/,/replicates/fa1a7cad-d615-40b3-a0d2-ce60ba462a64/						/experiments/ENCSR734XLI/,/experiments/ENCSR293ITU/	FALSE
/experiments/ENCSR913JBH/	ENCSR913JBH	ChIP-seq	TF ChIP-seq	cell line	/targets/TP63-human/	TP63	TP63	Homo sapiens A549 genetically modified (insertion) using CRISPR targeting H. sapiens TP63	A549	GEO:GSE188092	eGFP-TP63 ChIP-seq on human A549	Michael Snyder, Stanford	ENCODE	released	/files/ENCFF903CJF/,/files/ENCFF256AWS/,/files/ENCFF316HIH/,/files/ENCFF200HSN/,/files/ENCFF685EUX/,/files/ENCFF054CUA/,/files/ENCFF152HOY/,/files/ENCFF954ZKB/,/files/ENCFF900AOL/,/files/ENCFF960SRU/,/files/ENCFF245NDW/,/files/ENCFF635KIE/,/files/ENCFF738OMG/,/files/ENCFF118TJN/,/files/ENCFF904OHS/,/files/ENCFF294QSH/,/files/ENCFF360PNH/,/files/ENCFF164IPE/,/files/ENCFF900ZGB/,/files/ENCFF448FFF/…		ENCBS584AXO,ENCBS820YKP	1,2	1	ENCAB728YTO	Homo sapiens	adult	58 years										/organisms/human/		/replicates/5a3181ee-7cc8-4d93-acc6-bbe14a5abc9b/,/replicates/68c3418d-0887-44d6-b8ed-64cba61f9e4b/						/experiments/ENCSR779AKU/,/experiments/ENCSR997RBV/	FALSE
/experiments/ENCSR855XFL/	ENCSR855XFL	ChIP-seq	TF ChIP-seq	cell line	/targets/CREB3-human/	CREB3	CREB3	Homo sapiens HepG2 genetically modified (insertion) using CRISPR targeting H. sapiens CREB3	HepG2	GEO:GSE170326	ChIP-Seq on HepG2	Richard Myers, HAIB	ENCODE	released	/files/ENCFF724TNQ/,/files/ENCFF450AJC/,/files/ENCFF245QSU/,/files/ENCFF429DFS/,/files/ENCFF117TOA/,/files/ENCFF044XGP/,/files/ENCFF163YSC/,/files/ENCFF875JGZ/,/files/ENCFF506RNZ/,/files/ENCFF742EDV/,/files/ENCFF785YEU/,/files/ENCFF745UNG/,/files/ENCFF727PBE/,/files/ENCFF065ITA/,/files/ENCFF144YEZ/,/files/ENCFF551TEB/,/files/ENCFF636AYI/,/files/ENCFF792EMG/,/files/ENCFF847HIL/,/files/ENCFF074ZHQ/…		ENCBS822BJQ,ENCBS107WSD	1,2	1	ENCAB697XQW	Homo sapiens	child	15 years										/organisms/human/		/replicates/d667c215-9bf7-4416-a8d7-4cc9ecb87db4/,/replicates/ed46f67a-ce25-460d-9ab9-d957d5aed23c/						/experiments/ENCSR020QUJ/	FALSE
/experiments/ENCSR514RAH/	ENCSR514RAH	ChIP-seq	TF ChIP-seq	cell line	/targets/RARG-human/	RARG	RARG	Homo sapiens HepG2 genetically modified (insertion) using CRISPR targeting H. sapiens RARG	HepG2	GEO:GSE170421	ChIP-Seq on HepG2	Richard Myers, HAIB	ENCODE	released	/files/ENCFF749YZL/,/files/ENCFF743GGV/,/files/ENCFF879GUP/,/files/ENCFF597ZCK/,/files/ENCFF621SUL/,/files/ENCFF132SCF/,/files/ENCFF019XXY/,/files/ENCFF012KST/,/files/ENCFF909XQR/,/files/ENCFF660XKF/,/files/ENCFF496IRF/,/files/ENCFF817IYI/,/files/ENCFF958CBM/,/files/ENCFF468FWD/,/files/ENCFF471RVT/,/files/ENCFF649JBE/,/files/ENCFF085IFZ/,/files/ENCFF452KXL/,/files/ENCFF354IQK/,/files/ENCFF037IWI/…		ENCBS537GUP,ENCBS183PWA	1,2	1	ENCAB697XQW	Homo sapiens	child	15 years										/organisms/human/		/replicates/64701ac0-ec14-4f85-a4a2-283cf012b39c/,/replicates/8e6b0b23-13fd-4ef9-9abf-85cf7b80a2ec/						/experiments/ENCSR042HRU/	FALSE
/experiments/ENCSR971EWR/	ENCSR971EWR	ChIP-seq	TF ChIP-seq	cell line	/targets/ETV5-human/	ETV5	ETV5	Homo sapiens K562 genetically modified (insertion) using CRISPR targeting H. sapiens ETV5	K562	GEO:GSE170822	ChIP-Seq on K562	Richard Myers, HAIB	ENCODE	released	/files/ENCFF527IMC/,/files/ENCFF844ICH/,/files/ENCFF865DPP/,/files/ENCFF219CMY/,/files/ENCFF496OMD/,/files/ENCFF426CDF/,/files/ENCFF604LXR/,/files/ENCFF080ZCV/,/files/ENCFF313PYN/,/files/ENCFF034EJK/,/files/ENCFF370WGM/,/files/ENCFF775PIH/,/files/ENCFF295URM/,/files/ENCFF042WYK/,/files/ENCFF207FQA/,/files/ENCFF336FFA/,/files/ENCFF625RPX/,/files/ENCFF152MHE/,/files/ENCFF235YFF/,/files/ENCFF730RUL/…		ENCBS459KHB,ENCBS169ZLB	2,1	1	ENCAB697XQW	Homo sapiens	adult	53 years										/organisms/human/		/replicates/d98a9883-f0b4-4e88-8b03-24b9f63234eb/,/replicates/042417eb-c949-4fd3-8a33-c2b37898888c/						/experiments/ENCSR953NJZ/	FALSE
/experiments/ENCSR970OJY/	ENCSR970OJY	ChIP-seq	TF ChIP-seq	cell line	/targets/TCF3-human/	TCF3	TCF3	Homo sapiens K562 genetically modified (insertion) using CRISPR targeting H. sapiens TCF3	K562	GEO:GSE170815	ChIP-Seq on K562	Richard Myers, HAIB	ENCODE	released	/files/ENCFF295YVN/,/files/ENCFF279HDE/,/files/ENCFF901WIH/,/files/ENCFF700SQG/,/files/ENCFF363ODB/,/files/ENCFF998YXL/,/files/ENCFF855LPH/,/files/ENCFF564PCC/,/files/ENCFF319QZT/,/files/ENCFF085EID/,/files/ENCFF735MDE/,/files/ENCFF220SAF/,/files/ENCFF060SAK/,/files/ENCFF804BIU/,/files/ENCFF860QRJ/,/files/ENCFF469IHN/,/files/ENCFF802PTW/,/files/ENCFF310NHR/,/files/ENCFF974XFG/,/files/ENCFF031WJU/…		ENCBS538WQO,ENCBS269ONN	2,1	1	ENCAB697XQW	Homo sapiens	adult	53 years										/organisms/human/		/replicates/ce4dc15a-df92-49d9-bbe5-3809270c2404/,/replicates/5031950b-c40f-48d1-8553-21ef88fd3837/						/experiments/ENCSR953NJZ/	FALSE
/experiments/ENCSR025EXJ/	ENCSR025EXJ	ChIP-seq	TF ChIP-seq	cell line	/targets/IRF5-human/	IRF5	IRF5	Homo sapiens HepG2 genetically modified (insertion) using CRISPR targeting H. sapiens IRF5	HepG2	GEO:GSE169895	ChIP-Seq on HepG2	Richard Myers, HAIB	ENCODE	released	/files/ENCFF414UUA/,/files/ENCFF250RQH/,/files/ENCFF992UVW/,/files/ENCFF779YMQ/,/files/ENCFF132QOG/,/files/ENCFF959VJN/,/files/ENCFF286HSE/,/files/ENCFF191ZHP/,/files/ENCFF044GJH/,/files/ENCFF184MWK/,/files/ENCFF739CET/,/files/ENCFF316SWS/,/files/ENCFF690BGK/,/files/ENCFF514KXD/,/files/ENCFF047AJK/,/files/ENCFF817YVE/,/files/ENCFF293MUL/,/files/ENCFF649YZW/,/files/ENCFF847FLI/,/files/ENCFF653VJY/…		ENCBS692ALK,ENCBS055RSY	2,1	1	ENCAB697XQW	Homo sapiens	child	15 years										/organisms/human/		/replicates/ffca1752-9fa0-455b-830d-8b1fff276758/,/replicates/c8f7a168-8f60-439b-bf20-bd2efc1b631a/						/experiments/ENCSR776XHE/	FALSE
/experiments/ENCSR541WQI/	ENCSR541WQI	ChIP-seq	TF ChIP-seq	cell line	/targets/MAFK-human/	MAFK	MAFK	Homo sapiens A549	A549	FactorBook:ENCSR541WQI,GEO:GSE127353	MAFK ChIP-seq on human A549	Michael Snyder, Stanford	ENCODE	released	/files/ENCFF756RLE/,/files/ENCFF979SXB/,/files/ENCFF002ELY/,/files/ENCFF002ELZ/,/files/ENCFF002EMA/,/files/ENCFF002EMB/,/files/ENCFF247XNT/,/files/ENCFF803KOJ/,/files/ENCFF384SRN/,/files/ENCFF516AEF/,/files/ENCFF697CCI/,/files/ENCFF420RDM/,/files/ENCFF455WUT/,/files/ENCFF236OMJ/,/files/ENCFF414CSM/,/files/ENCFF276PUM/,/files/ENCFF520TWL/,/files/ENCFF658EZL/,/files/ENCFF249MVF/,/files/ENCFF966JUD/…		ENCBS611JSC,ENCBS848SUF	2,3	1	ENCAB000AIJ	Homo sapiens	adult	58 years												/replicates/8a080ec0-9eac-4b2a-9a64-124ea69a15c7/,/replicates/f380e2d3-c0ed-4ce7-94c2-5cac1efee82a/						/experiments/ENCSR610YRT/,/experiments/ENCSR871XML/	FALSE
/experiments/ENCSR832OGB/	ENCSR832OGB	ChIP-seq	TF ChIP-seq	cell line	/targets/LEF1-human/	LEF1	LEF1	Homo sapiens K562	K562	GEO:GSE105908,FactorBook:ENCSR832OGB	LEF1 ChIP-seq on human K562	Michael Snyder, Stanford	ENCODE	released	/files/ENCFF850KNY/,/files/ENCFF037ZGC/,/files/ENCFF087CSK/,/files/ENCFF660QON/,/files/ENCFF120BVV/,/files/ENCFF467IBT/,/files/ENCFF091KDD/,/files/ENCFF972DIA/,/files/ENCFF584YHO/,/files/ENCFF605ZNL/,/files/ENCFF890PMJ/,/files/ENCFF347QZM/,/files/ENCFF581MDP/,/files/ENCFF261RAV/,/files/ENCFF043YZF/,/files/ENCFF393IEG/,/files/ENCFF404ZDG/,/files/ENCFF702ZMH/,/files/ENCFF866QXR/,/files/ENCFF937DUT/…	/experiment-series/ENCSR987QXI/	ENCBS520IYS,ENCBS994WPS	4,3	1	ENCAB442TBN	Homo sapiens	adult	53 years												/replicates/bb30a55d-2e16-4b73-8b1e-f6b80ff3c767/,/replicates/0a9dccc1-7196-48af-92c3-580d4e9b7d5c/					/publications/46913505-43ee-43dc-8397-cb46910b639d/	/experiments/ENCSR658AGP/	FALSE
/experiments/ENCSR324RCI/	ENCSR324RCI	ChIP-seq	TF ChIP-seq	tissue	/targets/FOXA1-human/	FOXA1	FOXA1	Homo sapiens liver tissue female child (4 years)	liver	GEO:GSE96114,FactorBook:ENCSR324RCI	Chip-Seq on FOXA1-human	Richard Myers, HAIB	ENCODE	released	/files/ENCFF457HUL/,/files/ENCFF249BHU/,/files/ENCFF097OZJ/,/files/ENCFF455DUC/,/files/ENCFF272WZR/,/files/ENCFF953HVZ/,/files/ENCFF402NBW/,/files/ENCFF351CUZ/,/files/ENCFF924KSU/,/files/ENCFF362XGP/,/files/ENCFF981WKM/,/files/ENCFF761GCA/,/files/ENCFF646CBO/,/files/ENCFF954BOA/,/files/ENCFF415VAZ/,/files/ENCFF614GUV/,/files/ENCFF887TZG/,/files/ENCFF162LWQ/,/files/ENCFF834YZA/,/files/ENCFF823LVL/…		ENCBS401URL	1,2	1	ENCAB000AGN	Homo sapiens	child	4 years												/replicates/047a57c0-fc98-4ee8-b407-7da1edd8c127/,/replicates/a02a8581-b607-4147-a4f3-eee9eea8a61c/						/experiments/ENCSR904IXG/,/experiments/ENCSR849OTN/	FALSE
/experiments/ENCSR000BMV/	ENCSR000BMV	ChIP-seq	TF ChIP-seq	cell line	/targets/FOSL1-human/	FOSL1	FOSL1	Homo sapiens K562	K562	GEO:GSM803439,UCSC-ENCODE-hg19:wgEncodeEH001637,FactorBook:ENCSR000BMV	FOSL1 ChIP-seq protocol v041610.1 on human K562	Richard Myers, HAIB	ENCODE	released	/files/ENCFF000PZZ/,/files/ENCFF000QAA/,/files/ENCFF000QAB/,/files/ENCFF000QAC/,/files/ENCFF000QAE/,/files/ENCFF000QAF/,/files/ENCFF000QAL/,/files/ENCFF000QAN/,/files/ENCFF001UJX/,/files/ENCFF001UJY/,/files/ENCFF002CLY/,/files/ENCFF478IQC/,/files/ENCFF805FJI/,/files/ENCFF492NUF/,/files/ENCFF658FMT/,/files/ENCFF561ILM/,/files/ENCFF788KZO/,/files/ENCFF757JWB/,/files/ENCFF846HET/,/files/ENCFF670JGI/…		ENCBS109ENC	1,2	1	ENCAB000AGJ	Homo sapiens	adult	53 years												/replicates/f7c21aa4-a219-430c-abf5-9b49dd8df930/,/replicates/5731f017-a17c-434a-86ea-65ad08fe5623/					/publications/49a062dc-c25e-41d5-8b5e-1fc7c936fc20/,/publications/bdfc082b-5248-4bc5-9059-612bb405db0e/,/publications/1873c58b-3a16-4195-884b-947ed8c4d8c7/,/publications/46913505-43ee-43dc-8397-cb46910b639d/	/experiments/ENCSR000BLJ/	FALSE
/experiments/ENCSR297GII/	ENCSR297GII	ChIP-seq	TF ChIP-seq	tissue	/targets/HNF4G-human/	HNF4G	HNF4G	Homo sapiens liver tissue female child (4 years)	liver	GEO:GSE105440,FactorBook:ENCSR297GII	Chip-Seq on HNF4G-human	Richard Myers, HAIB	ENCODE	released	/files/ENCFF097ONL/,/files/ENCFF065WXN/,/files/ENCFF802ETH/,/files/ENCFF849EIR/,/files/ENCFF813MDZ/,/files/ENCFF552CTI/,/files/ENCFF040UZK/,/files/ENCFF025GWN/,/files/ENCFF651MBI/,/files/ENCFF003GWJ/,/files/ENCFF129GGF/,/files/ENCFF212MOD/,/files/ENCFF984UXL/,/files/ENCFF209QCM/,/files/ENCFF404QPJ/,/files/ENCFF189LVJ/,/files/ENCFF971QHN/,/files/ENCFF344YSD/,/files/ENCFF664SNF/,/files/ENCFF745TQE/…		ENCBS401URL	1,2	1	ENCAB000AHQ	Homo sapiens	child	4 years												/replicates/d530ef0c-2a0a-4926-af0f-4dcc3be23009/,/replicates/3bdf40fc-9c20-4f35-9d96-5992dc38e12f/					/publications/49a062dc-c25e-41d5-8b5e-1fc7c936fc20/,/publications/1873c58b-3a16-4195-884b-947ed8c4d8c7/	/experiments/ENCSR904IXG/,/experiments/ENCSR849OTN/	FALSE
/experiments/ENCSR000EHZ/	ENCSR000EHZ	ChIP-seq	TF ChIP-seq	cell line	/targets/NRF1-human/	NRF1	NRF1	Homo sapiens SK-N-SH	SK-N-SH	FactorBook:ENCSR000EHZ,GEO:GSM1003630,UCSC-ENCODE-hg19:wgEncodeEH003374	NRF1 ChIP-seq on human SK-N-SH produced by the Snyder lab	Michael Snyder, Stanford	ENCODE	released	/files/ENCFF000ZRL/,/files/ENCFF000ZRM/,/files/ENCFF000ZRN/,/files/ENCFF000ZRP/,/files/ENCFF000ZRR/,/files/ENCFF000ZRS/,/files/ENCFF001VRA/,/files/ENCFF018AZV/,/files/ENCFF677UDU/,/files/ENCFF540OFL/,/files/ENCFF854WDA/,/files/ENCFF380QQH/,/files/ENCFF929WCR/,/files/ENCFF260ZBP/,/files/ENCFF398RBN/,/files/ENCFF842IXK/,/files/ENCFF472ZKX/,/files/ENCFF989ZNU/,/files/ENCFF274VGI/,/files/ENCFF981JKP/…		ENCBS376ENC	1,2	1	ENCAB000AJI	Homo sapiens	child	4 years												/replicates/8909cef0-1958-4e04-a0cf-22a1f2d14f33/,/replicates/21478131-e297-47c5-9d85-f136997209b1/						/experiments/ENCSR000EHU/	FALSE
/experiments/ENCSR290SSQ/	ENCSR290SSQ	ChIP-seq	TF ChIP-seq	cell line	/targets/MAZ-human/	MAZ	MAZ	Homo sapiens HEK293 genetically modified (insertion) using site-specific recombination targeting H. sapiens MAZ	HEK293	FactorBook:ENCSR290SSQ,GEO:GSE91636	eGFP-MAZ ChIP-seq on human HEK293 cells.	Michael Snyder, Stanford	ENCODE	released	/files/ENCFF590EUS/,/files/ENCFF469HPU/,/files/ENCFF944NFT/,/files/ENCFF463FLS/,/files/ENCFF921QFC/,/files/ENCFF533XHW/,/files/ENCFF291XFS/,/files/ENCFF607CWP/,/files/ENCFF902ILU/,/files/ENCFF663TTK/,/files/ENCFF545NUA/,/files/ENCFF603XMK/,/files/ENCFF842HWK/,/files/ENCFF238TZN/,/files/ENCFF164QVZ/,/files/ENCFF090XGM/,/files/ENCFF428MMV/,/files/ENCFF502CNN/,/files/ENCFF750XWP/,/files/ENCFF165LZH/…		ENCBS099PTU,ENCBS541TCN	2,1	1	ENCAB976SGG	Homo sapiens	embryonic											/organisms/human/		/replicates/ba5e73a4-700a-48d4-8b15-3a78943c91bd/,/replicates/ff875e96-1a30-4d9a-8347-63480859e434/					/publications/49a062dc-c25e-41d5-8b5e-1fc7c936fc20/,/publications/1873c58b-3a16-4195-884b-947ed8c4d8c7/	/matched-sets/ENCSR598OXI/,/experiments/ENCSR007GUS/,/experiments/ENCSR049NDP/,/experiments/ENCSR110ZVM/,/experiments/ENCSR123TVS/,/experiments/ENCSR236FPN/,/experiments/ENCSR260MAS/,/experiments/ENCSR278MZO/,/experiments/ENCSR311DYU/,/experiments/ENCSR316OQD/,/experiments/ENCSR361UQO/,/experiments/ENCSR398UVH/,/experiments/ENCSR468NLK/,/experiments/ENCSR499OOH/,/experiments/ENCSR499QIO/,/experim…	FALSE
/experiments/ENCSR125ZYC/	ENCSR125ZYC	ChIP-seq	TF ChIP-seq	cell line	/targets/KLF9-human/	KLF9	KLF9	Homo sapiens MCF-7 stably expressing KLF9	MCF-7	FactorBook:ENCSR125ZYC,GEO:GSE105301	eGFP-KLF9 ChIP-seq on human MCF-7	Kevin White, UChicago	ENCODE	released	/files/ENCFF025KYE/,/files/ENCFF556XPI/,/files/ENCFF548OMB/,/files/ENCFF097AUF/,/files/ENCFF611RZZ/,/files/ENCFF680CYZ/,/files/ENCFF544NMW/,/files/ENCFF812ESP/,/files/ENCFF108HYZ/,/files/ENCFF692TTD/,/files/ENCFF981DPM/,/files/ENCFF520KCD/,/files/ENCFF825JVK/,/files/ENCFF189LJG/,/files/ENCFF013EQH/,/files/ENCFF517BWM/,/files/ENCFF207TBA/,/files/ENCFF667SOI/,/files/ENCFF328SGB/,/files/ENCFF994JVL/…		ENCBS418UGY,ENCBS180ROE	3,4	1	ENCAB728YTO	Homo sapiens	adult	69 years										/organisms/human/		/replicates/e568051c-4688-44c7-8047-17f158919eae/,/replicates/a63cf309-038c-4125-ab30-4ba4d75e3ff9/					/publications/49a062dc-c25e-41d5-8b5e-1fc7c936fc20/,/publications/1873c58b-3a16-4195-884b-947ed8c4d8c7/	/experiments/ENCSR931XKA/	FALSE
/experiments/ENCSR094WHO/	ENCSR094WHO	ChIP-seq	TF ChIP-seq	cell line	/targets/FOXA1-human/	FOXA1	FOXA1	Homo sapiens HEK293T	HEK293T	FactorBook:ENCSR094WHO,GEO:GSE91473	FOXA1 ChIP-seq on human HEK293T	Michael Snyder, Stanford	ENCODE	released	/files/ENCFF691KWL/,/files/ENCFF017YSG/,/files/ENCFF613WSV/,/files/ENCFF809EPG/,/files/ENCFF445ZJB/,/files/ENCFF835EKG/,/files/ENCFF339ZHE/,/files/ENCFF068ELI/,/files/ENCFF210CBH/,/files/ENCFF620RWC/,/files/ENCFF600NPD/,/files/ENCFF778ZCF/,/files/ENCFF966ASV/,/files/ENCFF090AXX/,/files/ENCFF683BGC/,/files/ENCFF264YKP/,/files/ENCFF070GBV/,/files/ENCFF886XRG/,/files/ENCFF138FNX/,/files/ENCFF929KVZ/…		ENCBS276VDW,ENCBS323RYE	2,1	1	ENCAB301QLE	Homo sapiens	embryonic													/replicates/03e09342-5bd9-4458-8cd2-feb4835afeed/,/replicates/03de6b3e-db49-49a8-94b1-846fac09ebb7/						/experiments/ENCSR386FAB/	FALSE
/experiments/ENCSR239ZLZ/	ENCSR239ZLZ	ChIP-seq	TF ChIP-seq	cell line	/targets/FOSL1-human/	FOSL1	FOSL1	Homo sapiens K562 stably expressing FOSL1	K562	GEO:GSE105378,FactorBook:ENCSR239ZLZ	eGFP-FOSL1 ChIP-seq on human K562	Kevin White, UChicago	ENCODE	released	/files/ENCFF932MLQ/,/files/ENCFF352NBT/,/files/ENCFF253CXQ/,/files/ENCFF645REX/,/files/ENCFF381IRT/,/files/ENCFF429QSN/,/files/ENCFF541WBX/,/files/ENCFF084TWW/,/files/ENCFF111LCG/,/files/ENCFF159BJW/,/files/ENCFF495CRT/,/files/ENCFF682TPV/,/files/ENCFF236LWZ/,/files/ENCFF554DIU/,/files/ENCFF877UDE/,/files/ENCFF263WAY/,/files/ENCFF862BHV/,/files/ENCFF912QBK/,/files/ENCFF907RDS/,/files/ENCFF631TRD/…		ENCBS894HTX,ENCBS129EER	2,1	1	ENCAB728YTO	Homo sapiens	adult	53 years										/organisms/human/		/replicates/b889136f-a81b-4a9f-a3a2-e2a64c81f247/,/replicates/ed34fc1b-9ccd-4578-b85b-52e7f2eef2d9/					/publications/49a062dc-c25e-41d5-8b5e-1fc7c936fc20/,/publications/1873c58b-3a16-4195-884b-947ed8c4d8c7/,/publications/46913505-43ee-43dc-8397-cb46910b639d/	/experiments/ENCSR039ZBB/	FALSE
/experiments/ENCSR265WJC/	ENCSR265WJC	ChIP-seq	TF ChIP-seq	cell line	/targets/KLF4-human/	KLF4	KLF4	Homo sapiens MCF-7 stably expressing KLF4	MCF-7	GEO:GSE105407,FactorBook:ENCSR265WJC	eGFP-KLF4 ChIP-seq on human MCF-7	Kevin White, UChicago	ENCODE	released	/files/ENCFF355NCB/,/files/ENCFF804YPG/,/files/ENCFF006QJD/,/files/ENCFF542BMY/,/files/ENCFF765LUQ/,/files/ENCFF277ODW/,/files/ENCFF965ZXK/,/files/ENCFF772MDW/,/files/ENCFF358OTV/,/files/ENCFF856AFX/,/files/ENCFF161PFH/,/files/ENCFF931DRI/,/files/ENCFF207GXZ/,/files/ENCFF245TUO/,/files/ENCFF070OJG/,/files/ENCFF751FQC/,/files/ENCFF897LGZ/,/files/ENCFF766XZG/,/files/ENCFF600NMQ/,/files/ENCFF017FLM/…		ENCBS949BEW,ENCBS984RGW	2,1	1	ENCAB728YTO	Homo sapiens	adult	69 years										/organisms/human/		/replicates/d9985871-3781-4087-b6c7-4c98408963f7/,/replicates/c8c4d3e9-825d-4fd1-990e-7fd99d9be76d/					/publications/49a062dc-c25e-41d5-8b5e-1fc7c936fc20/,/publications/1873c58b-3a16-4195-884b-947ed8c4d8c7/	/experiments/ENCSR167UME/	FALSE
/experiments/ENCSR163IUV/	ENCSR163IUV	ChIP-seq	TF ChIP-seq	cell line	/targets/MAZ-human/	MAZ	MAZ	Homo sapiens K562 genetically modified (insertion) using CRISPR targeting H. sapiens MAZ	K562	GEO:GSE170539	ChIP-Seq on K562	Richard Myers, HAIB	ENCODE	released	/files/ENCFF762DVM/,/files/ENCFF849ZWV/,/files/ENCFF454IIJ/,/files/ENCFF704UVS/,/files/ENCFF980CXP/,/files/ENCFF868CHF/,/files/ENCFF580RKW/,/files/ENCFF133NGD/,/files/ENCFF664WGO/,/files/ENCFF343EIW/,/files/ENCFF421VRA/,/files/ENCFF967OUG/,/files/ENCFF036OEP/,/files/ENCFF014UGE/,/files/ENCFF060CPT/,/files/ENCFF809XHP/,/files/ENCFF291CSR/,/files/ENCFF419ZEK/,/files/ENCFF281OXP/,/files/ENCFF657FHB/…		ENCBS938MUB,ENCBS235GKB	2,1	1	ENCAB697XQW	Homo sapiens	adult	53 years										/organisms/human/		/replicates/c3918118-04fb-4a7a-a5ae-ec498656993c/,/replicates/0d13e1c1-89ae-4e9b-8f10-00150872d807/						/experiments/ENCSR589YUZ/	FALSE
/experiments/ENCSR171CAY/	ENCSR171CAY	ChIP-seq	TF ChIP-seq	cell line	/targets/E2F7-human/	E2F7	E2F7	Homo sapiens K562	K562	FactorBook:ENCSR171CAY,GEO:GSE105353	E2F7 ChIP-seq on human K562	Michael Snyder, Stanford	ENCODE	released	/files/ENCFF124KEV/,/files/ENCFF971CJJ/,/files/ENCFF928ZAS/,/files/ENCFF584BPF/,/files/ENCFF930PEE/,/files/ENCFF795FKF/,/files/ENCFF884LNX/,/files/ENCFF340CRM/,/files/ENCFF246CLD/,/files/ENCFF158RWF/,/files/ENCFF104VVO/,/files/ENCFF851YDT/,/files/ENCFF462LKS/,/files/ENCFF905KWH/,/files/ENCFF533OEC/,/files/ENCFF596QQG/,/files/ENCFF060HDY/,/files/ENCFF898WGW/,/files/ENCFF349HMF/,/files/ENCFF108MZX/…		ENCBS187ZIN,ENCBS727RLP	2,1	1	ENCAB260LTI	Homo sapiens	adult	53 years												/replicates/69cd1499-de86-4ee4-883c-45fe7329a6b0/,/replicates/efb58e5e-eb6d-4b0c-83dc-4cdecdc1b20e/					/publications/46913505-43ee-43dc-8397-cb46910b639d/,/publications/bdfc082b-5248-4bc5-9059-612bb405db0e/	/experiments/ENCSR658AGP/	FALSE
/experiments/ENCSR793EHQ/	ENCSR793EHQ	ChIP-seq	TF ChIP-seq	cell line	/targets/HNF4G-human/	HNF4G	HNF4G	Homo sapiens HepG2 genetically modified (insertion) using CRISPR targeting H. sapiens HNF4G	HepG2	GEO:GSE170119	ChIP-Seq on HepG2	Richard Myers, HAIB	ENCODE	released	/files/ENCFF077HNX/,/files/ENCFF277OHY/,/files/ENCFF186NSM/,/files/ENCFF989FYK/,/files/ENCFF324XGV/,/files/ENCFF434DOW/,/files/ENCFF413UQM/,/files/ENCFF506POM/,/files/ENCFF933NSP/,/files/ENCFF977ZBR/,/files/ENCFF095NGO/,/files/ENCFF822ENG/,/files/ENCFF067TCZ/,/files/ENCFF107CTN/,/files/ENCFF370ASZ/,/files/ENCFF027COA/,/files/ENCFF056ABY/,/files/ENCFF524ZPE/,/files/ENCFF868DRI/,/files/ENCFF500IRV/…		ENCBS660APA,ENCBS612HTZ	1,2	1	ENCAB697XQW	Homo sapiens	child	15 years										/organisms/human/		/replicates/5cd915ab-c5ec-4650-b1d5-c5304cf29916/,/replicates/d27eb0f5-7f1f-4405-a016-b3c062b620cd/						/experiments/ENCSR730QNM/	FALSE
/experiments/ENCSR700PNE/	ENCSR700PNE	ChIP-seq	TF ChIP-seq	cell line	/targets/MAZ-human/	MAZ	MAZ	Homo sapiens HepG2 genetically modified (insertion) using CRISPR targeting H. sapiens MAZ	HepG2	GEO:GSE169764	ChIP-Seq on HepG2	Richard Myers, HAIB	ENCODE	released	/files/ENCFF622WRT/,/files/ENCFF179GGV/,/files/ENCFF426GDB/,/files/ENCFF287HLG/,/files/ENCFF772LQP/,/files/ENCFF405MLN/,/files/ENCFF662EQM/,/files/ENCFF839SJN/,/files/ENCFF873NBY/,/files/ENCFF604IMV/,/files/ENCFF528NNZ/,/files/ENCFF379KRY/,/files/ENCFF807BAT/,/files/ENCFF304FOC/,/files/ENCFF668VEX/,/files/ENCFF497MAL/,/files/ENCFF302AKA/,/files/ENCFF679FDR/,/files/ENCFF395IFW/,/files/ENCFF545PBJ/…		ENCBS241FYP,ENCBS690SBB	2,1	1	ENCAB697XQW	Homo sapiens	child	15 years										/organisms/human/		/replicates/0c59bce4-e1f9-4645-b1b4-7acbab14ee73/,/replicates/dee0ee5d-a428-4010-b688-eee034ccfb62/						/experiments/ENCSR690IYP/	FALSE
/experiments/ENCSR756SZU/	ENCSR756SZU	ChIP-seq	TF ChIP-seq	cell line	/targets/KLF13-human/	KLF13	KLF13	Homo sapiens HepG2 genetically modified (insertion) using CRISPR targeting H. sapiens KLF13	HepG2	GEO:GSE169984	ChIP-Seq on HepG2	Richard Myers, HAIB	ENCODE	released	/files/ENCFF009ZIC/,/files/ENCFF540NXQ/,/files/ENCFF782QEA/,/files/ENCFF676OWD/,/files/ENCFF529PXK/,/files/ENCFF576ZAB/,/files/ENCFF753WYQ/,/files/ENCFF837MEK/,/files/ENCFF494FXL/,/files/ENCFF171DFD/,/files/ENCFF069SQK/,/files/ENCFF485ISQ/,/files/ENCFF793NVA/,/files/ENCFF507LLE/,/files/ENCFF616OSS/,/files/ENCFF478TZG/,/files/ENCFF152OUP/,/files/ENCFF801ATG/,/files/ENCFF917JHZ/,/files/ENCFF926DYB/…		ENCBS150TYB,ENCBS726ZAK	1,2	1	ENCAB697XQW	Homo sapiens	child	15 years										/organisms/human/		/replicates/38090da9-3518-457f-9696-3564ae534aa8/,/replicates/5dbe8b5e-7162-4e10-9254-61ca6633c7ee/						/experiments/ENCSR730QNM/	FALSE
/experiments/ENCSR000EIB/	ENCSR000EIB	ChIP-seq	TF ChIP-seq	cell line	/targets/JUND-human/	JUND	JUND	Homo sapiens SK-N-SH	SK-N-SH	GEO:GSM1003632,UCSC-ENCODE-hg19:wgEncodeEH003372,FactorBook:ENCSR000EIB	JUND ChIP-seq on human SK-N-SH produced by the Snyder lab	Michael Snyder, Stanford	ENCODE	released	/files/ENCFF000ZQU/,/files/ENCFF000ZQV/,/files/ENCFF000ZQY/,/files/ENCFF000ZRA/,/files/ENCFF000ZRB/,/files/ENCFF000ZRC/,/files/ENCFF001VQY/,/files/ENCFF017ICG/,/files/ENCFF394ZFD/,/files/ENCFF392FUM/,/files/ENCFF655YHQ/,/files/ENCFF120VJO/,/files/ENCFF992CYL/,/files/ENCFF352DTM/,/files/ENCFF167WNW/,/files/ENCFF580MKM/,/files/ENCFF342EXG/,/files/ENCFF398EYK/,/files/ENCFF965GWV/,/files/ENCFF752SSO/…	/experiment-series/ENCSR020SSI/	ENCBS376ENC	2,1	1	ENCAB000AID	Homo sapiens	child	4 years												/replicates/3f4a46b6-86bf-4d3f-a935-8515c6bc5742/,/replicates/1fcfc46f-2a77-413d-bd75-e88a38552705/					/publications/49a062dc-c25e-41d5-8b5e-1fc7c936fc20/,/publications/1873c58b-3a16-4195-884b-947ed8c4d8c7/	/experiments/ENCSR000EHU/	FALSE
/experiments/ENCSR130VQL/	ENCSR130VQL	ChIP-seq	TF ChIP-seq	cell line	/targets/PPARG-human/	PPARG	PPARG	Homo sapiens HepG2 genetically modified (insertion) using CRISPR targeting H. sapiens PPARG	HepG2	FactorBook:ENCSR130VQL,GEO:GSE95940	Chip-Seq on HepG2	Richard Myers, HAIB	ENCODE	released	/files/ENCFF764SMY/,/files/ENCFF660VHF/,/files/ENCFF071IQV/,/files/ENCFF479YWT/,/files/ENCFF871LGL/,/files/ENCFF931HHY/,/files/ENCFF913AGP/,/files/ENCFF894SSP/,/files/ENCFF177JUU/,/files/ENCFF065ROU/,/files/ENCFF824ZWB/,/files/ENCFF548BGP/,/files/ENCFF208QXB/,/files/ENCFF395GAJ/,/files/ENCFF893SJC/,/files/ENCFF432XEL/,/files/ENCFF920PJE/,/files/ENCFF994ZVU/,/files/ENCFF849RKF/,/files/ENCFF710NCK/…		ENCBS838SUU,ENCBS643FYF	1,2	1	ENCAB697XQW	Homo sapiens	child	15 years										/organisms/human/		/replicates/8d5b8b68-15e7-49f8-b827-3b0bb74013ac/,/replicates/ff88b391-1abf-4898-ac65-1671ec1303e0/					/publications/9435b694-1431-4368-9fb6-22d9ee3f3ea3/	/experiments/ENCSR239QGH/	FALSE
/experiments/ENCSR583KLD/	ENCSR583KLD	ChIP-seq	TF ChIP-seq	cell line	/targets/TEF-human/	TEF	TEF	Homo sapiens HepG2 genetically modified (insertion) using CRISPR targeting H. sapiens TEF	HepG2	GEO:GSE170809	ChIP-Seq on HepG2	Richard Myers, HAIB	ENCODE	released	/files/ENCFF931NBX/,/files/ENCFF107AJQ/,/files/ENCFF014OOQ/,/files/ENCFF105IWU/,/files/ENCFF602MHR/,/files/ENCFF576MDN/,/files/ENCFF019SUK/,/files/ENCFF450DUD/,/files/ENCFF621TGU/,/files/ENCFF911OAB/,/files/ENCFF968BHO/,/files/ENCFF893GQJ/,/files/ENCFF448LFJ/,/files/ENCFF522NWE/,/files/ENCFF298RNK/,/files/ENCFF466AVR/,/files/ENCFF866FTL/,/files/ENCFF686MPS/,/files/ENCFF796UQF/,/files/ENCFF330DIB/…		ENCBS321GYE,ENCBS528AEP	1,2	1	ENCAB697XQW	Homo sapiens	child	15 years										/organisms/human/		/replicates/295b313b-c7b8-422b-8396-f00e3cff217e/,/replicates/6e688ed2-466d-4217-afdc-52977a03cec1/						/experiments/ENCSR020QUJ/	FALSE
/experiments/ENCSR706VOO/	ENCSR706VOO	ChIP-seq	TF ChIP-seq	cell line	/targets/GATA2-human/	GATA2	GATA2	Homo sapiens SK-N-SH genetically modified (insertion) using CRISPR targeting H. sapiens GATA2	SK-N-SH	GEO:GSE169810	ChIP-Seq on SK-N-SH	Richard Myers, HAIB	ENCODE	released	/files/ENCFF785ZLQ/,/files/ENCFF478LQX/,/files/ENCFF692PWT/,/files/ENCFF730GYH/,/files/ENCFF384OIN/,/files/ENCFF282UCW/,/files/ENCFF148BYY/,/files/ENCFF827UWE/,/files/ENCFF427SYA/,/files/ENCFF914KCY/,/files/ENCFF934OJO/,/files/ENCFF141JFC/,/files/ENCFF135INI/,/files/ENCFF567HPV/,/files/ENCFF643VAK/,/files/ENCFF545TAJ/,/files/ENCFF250XYD/,/files/ENCFF430HKJ/,/files/ENCFF188QZQ/,/files/ENCFF254MMH/…		ENCBS999VYO,ENCBS850UIP	2,1	1	ENCAB697XQW	Homo sapiens	child	4 years										/organisms/human/		/replicates/e43fabe6-a11e-4bd0-b3b0-a543ca518d3c/,/replicates/f5728432-1f26-418f-8501-cac54fa795e9/						/experiments/ENCSR086KKZ/	FALSE
/experiments/ENCSR257RKC/	ENCSR257RKC	ChIP-seq	TF ChIP-seq	cell line	/targets/GATA2-human/	GATA2	GATA2	Homo sapiens K562 genetically modified (insertion) using CRISPR targeting H. sapiens GATA2	K562	GEO:GSE170040	ChIP-Seq on K562	Richard Myers, HAIB	ENCODE	released	/files/ENCFF008FJJ/,/files/ENCFF690SYN/,/files/ENCFF333QLN/,/files/ENCFF307XGY/,/files/ENCFF032UMK/,/files/ENCFF546QOC/,/files/ENCFF619UZF/,/files/ENCFF088XQT/,/files/ENCFF106BDO/,/files/ENCFF054JUR/,/files/ENCFF274VIY/,/files/ENCFF343XFN/,/files/ENCFF692JSL/,/files/ENCFF546LIU/,/files/ENCFF384VYI/,/files/ENCFF543PTW/,/files/ENCFF771FRJ/,/files/ENCFF581UNE/,/files/ENCFF596MRM/,/files/ENCFF787JFL/…		ENCBS456DNR,ENCBS534LDS	1,2	1	ENCAB697XQW	Homo sapiens	adult	53 years										/organisms/human/		/replicates/842800b6-a8ea-4ecf-8998-e7d4d416b342/,/replicates/ae03c3de-c318-473e-8b9c-4698b977dac9/						/experiments/ENCSR953NJZ/	FALSE
/experiments/ENCSR757EKM/	ENCSR757EKM	ChIP-seq	TF ChIP-seq	cell line	/targets/KLF6-human/	KLF6	KLF6	Homo sapiens HepG2 genetically modified (insertion) using CRISPR targeting H. sapiens KLF6	HepG2	GEO:GSE96355,FactorBook:ENCSR757EKM	Chip-Seq on HepG2	Richard Myers, HAIB	ENCODE	released	/files/ENCFF633ZLO/,/files/ENCFF762ILJ/,/files/ENCFF496MEG/,/files/ENCFF251FIG/,/files/ENCFF723RGN/,/files/ENCFF407QSA/,/files/ENCFF266IKT/,/files/ENCFF521ZCY/,/files/ENCFF249WJP/,/files/ENCFF126EYL/,/files/ENCFF272DSB/,/files/ENCFF164TLX/,/files/ENCFF221YOP/,/files/ENCFF385BDJ/,/files/ENCFF023MRH/,/files/ENCFF215RSZ/,/files/ENCFF321NAD/,/files/ENCFF713HVN/,/files/ENCFF831YRJ/,/files/ENCFF259LBW/…		ENCBS120UGW,ENCBS629SBW	1,2	1	ENCAB697XQW	Homo sapiens	child	15 years										/organisms/human/		/replicates/5bcd2bec-4714-4ae4-acb7-5ba63b2c37ad/,/replicates/21d697ee-9940-4ac1-b780-8a57472ad7fa/					/publications/9435b694-1431-4368-9fb6-22d9ee3f3ea3/	/experiments/ENCSR239QGH/	FALSE
/experiments/ENCSR543BNN/	ENCSR543BNN	ChIP-seq	TF ChIP-seq	cell line	/targets/ISX-human/	ISX	ISX	Homo sapiens HepG2 genetically modified (insertion) using CRISPR targeting H. sapiens ISX	HepG2	GEO:GSE170556	ChIP-Seq on HepG2	Richard Myers, HAIB	ENCODE	released	/files/ENCFF290TTG/,/files/ENCFF166CCT/,/files/ENCFF108ZRC/,/files/ENCFF662KOH/,/files/ENCFF287NSA/,/files/ENCFF085ZKR/,/files/ENCFF047BLQ/,/files/ENCFF921LYV/,/files/ENCFF465BDI/,/files/ENCFF306ALS/,/files/ENCFF527PDS/,/files/ENCFF644IAF/,/files/ENCFF009NXS/,/files/ENCFF878QAY/,/files/ENCFF663HOB/,/files/ENCFF181NHF/,/files/ENCFF924BKG/,/files/ENCFF470UQI/,/files/ENCFF414DQR/,/files/ENCFF007BAV/…		ENCBS792YUI,ENCBS266DAD	1,2	1	ENCAB697XQW	Homo sapiens	child	15 years										/organisms/human/		/replicates/9281433e-fbc1-4783-988c-df737152d264/,/replicates/b33458d3-5110-4d06-b3b5-ac3d0f0f45ea/						/experiments/ENCSR020QUJ/	FALSE
/experiments/ENCSR897LDT/	ENCSR897LDT	ChIP-seq	TF ChIP-seq	cell line	/targets/GATA2-human/	GATA2	GATA2	Homo sapiens HepG2 genetically modified (insertion) using CRISPR targeting H. sapiens GATA2	HepG2	GEO:GSE170546	ChIP-Seq on HepG2	Richard Myers, HAIB	ENCODE	released	/files/ENCFF987QAP/,/files/ENCFF816DYA/,/files/ENCFF995TKF/,/files/ENCFF409YKQ/,/files/ENCFF905PYM/,/files/ENCFF139VHL/,/files/ENCFF997DRI/,/files/ENCFF672RCE/,/files/ENCFF652EHJ/,/files/ENCFF832DYQ/,/files/ENCFF177GIX/,/files/ENCFF526QYQ/,/files/ENCFF515TYP/,/files/ENCFF728NFC/,/files/ENCFF322FKI/,/files/ENCFF494LIE/,/files/ENCFF303DNS/,/files/ENCFF231WOF/,/files/ENCFF101KBO/,/files/ENCFF248XCH/…		ENCBS042VAB,ENCBS102DAZ	2,1	1	ENCAB697XQW	Homo sapiens	child	15 years										/organisms/human/		/replicates/c73f3db2-7ac2-41ed-bb98-756eaff61755/,/replicates/8db4f9ef-90ff-407f-b1fa-f24264323f43/						/experiments/ENCSR020QUJ/	FALSE

## Sheet: c. Target validation
TF	Accession	Biosample.term.name	Target_genes (SCENIC)	Regulon_type	Cancer_type	Number of target tenes with ChIP-seq peaks (ENCDOE)	Number of target tenes with snATAC-seq peaks	Taget genes with ChIP-seq peaks
ATF4	ENCSR288ZFV, ENCSR803PAI, ENCSR965SHB, ENCSR145TSJ, ENCSR044UJJ	HepG2, K562	AASDHPPT;ABCE1;ACTG1;ADPGK;ARF4;ARHGDIA;ARL5B;ASB7;ATF4;ATG3;ATP6V0C;B4GALT3;BRD1;BRD2;BTG3;C15orf61;C5orf15;CACYBP;CALM2;CALR;CBX3;CBX4;CCDC47;CCNK;CCT4;CDC5L;CDK2AP2;CEBPB;CEBPG;CHMP1B;CHMP2A;CHPF;CLPTM1L;CLTB;CNOT7;COL3A1;COPS8;COX4I1;CSNK1E;CYCS;DDX17;DPM1;DUSP3;EEF2;EIF1;EIF2S2;EIF3D;EIF4A1;EIF4A2;EIF4EBP1;EIF4EBP2;EIF4G2;EIF5;EIF5A;ELP5;EP300;ETF1;FBXW2;FEM1A;FEM1C;FOXC1;FOXO3B;FRAT1;FRAT2;…	Cancer_specific	MM	174	197	PET100,FRAT1,TRIM28,PSME3,EIF1,TRIB1,SLC35B1,CDK2AP2,SMNDC1,TMEM147,SEC23B,SYNCRIP,CEBPB,DDX17,HYOU1,CEBPG,CCT4,YIF1A,COPS8,RNPS1,BTG3,PDAP1,CBX3,GABARAP,LYSMD3,CLTB,LSM12,COL3A1,MRPL55,COX4I1,JMY,GPAT4,ASB7,CSNK1E,C15orf61,ZNF565,DUSP3,EEF2,EIF4A1,EIF4A2,EIF4EBP1,EIF4EBP2,EIF4G2,EIF5,EIF5A,EP300,VMA21,HIPK1,ETF1,MTIF3,ARL5B,RNF44,NCBP2,FOXC1,RAB21,FOXO3B,GANAB,FRAT2,ELP5,PPP1R15A,BRD1,XRCC6,TXN2…
CREB3	ENCSR093FKD, ENCSR855XFL	K562, HepG2	AAAS;ABCB8;ADAM11;ANAPC11;ARF4;ARL1;ARL2;ARMCX3;ATF4;AURKAIP1;BET1L;BHLHE41;C11orf24;C19orf33;C19orf53;C1QA;CCPG1;CD63;CDC26;CDK2AP2;CHPF;CINP;CISD2;CLTB;COL16A1;COX14;COX8A;CREB3;CTSD;CUTA;CWC25;CYB561;CYCS;DAD1;DCDC2C;DCTN3;DNAJB9;DYNLL1;EIF3K;EMC4;FAM50A;FAM71F2;FGL1;FIS1;FTH1;GABARAP;GAPDH;GHITM;GPANK1;GPSM1;GPX4;GSTA2;GUK1;HINT2;HOXC9;HSP90B1;HSPA5;HYAL3;HYOU1;IDH3G;JPH3;KCTD11;KDELR2;KIAA08…	Cancer_specific	MM	68	143	TCF24,SLC35B1,CDK2AP2,RAPGEF3,TMEM147,CREB3,HYOU1,RABAC1,SIVA1,TMED2,TMED10,SLC38A3,KDELR2,ABCB8,DCTN3,GABARAP,LYSMD3,CLTB,MRPL52,TMEM219,NDUFA11,TMEM125,COL16A1,COX8A,KCTD11,CTSD,CYB561,DAD1,VMA21,TMED4,FGL1,SEC61G,SDF2L1,CDC26,FTH1,SHC2,YIPF3,GAPDH,GPSM1,PPP1R14B,RNF11,GHITM,NDOR1,EIF3K,GPX4,C19orf53,TMEM208,GSTA2,NCAPH2,GUK1,SEC61A1,ZBTB48,HOXC9,HSPA5,IDH3G,ARF4,STMN1,ARL1,ARL2,ADAM11,DNAJB9,M…
CTCFL	ENCSR000BNK	K562	CDKL4;COL9A1;CSNK1E;CTCFL;DNAJC22;ENSA;ERBB4;GDF11;GDNF;GGA1;GNAL;GNL2;HMGA2;HS6ST2;LPAR6;LRRN2;MLKL;MOV10L1;MSH2;MTBP;MYC;NAGLU;NELL1;NIPSNAP1;NOX4;NUAK2;PCOLCE;PDE4D;PICK1;PLCL1;RORC;RUVBL1;SDAD1;SLCO6A1;TRIM73;USP44;WDR87;XPR1;ZNF213	Tissue_specific	OV	11	12	LPAR6,GDF11,LRRN2,COL9A1,SLCO6A1,CTCFL,CSNK1E,MLKL,ENSA,ERBB4,GGA1,GDNF,MTBP,GNAL,GNL2,CDKL4,TRIM73,MSH2,MYC,NAGLU,NELL1,NOX4,PCOLCE,PDE4D,PLCL1,MOV10L1,SDAD1,RORC,ZNF213,DNAJC22,HMGA2,NUAK2,WDR87,USP44,NIPSNAP1,RUVBL1,HS6ST2,XPR1,PICK1
E2F7	ENCSR171CAY	K562	A3GALT2;AADAT;AAGAB;AAR2;AARS2;ABCB5;ABCB9;ABCF1;ABCG8;ABHD3;ABHD5;ABI2;ABL2;ABLIM1;ABLIM3;ACAD9;ACADM;ACAP2;ACAT2;ACOT7;ACOT9;ACP5;ACTL6A;ACTR6;ACVR1C;ACYP1;ACYP2;ADAM15;ADAM17;ADAMTS6;ADAR;ADAT1;ADCY3;ADGRB2;ADGRB3;ADGRD1;ADGRG6;ADIPOR1;ADNP;ADNP2;ADPGK;AEN;AGBL4;AGO2;AGPAT5;AHCTF1;AHCY;AHI1;AHNAK;AIDA;AIM2;AJAP1;AJUBA;AK3;AK7;AKAP7;AKNAD1;AKR1D1;AKR1E2;ALDH1L2;ALDH3A1;ALG10B;ALG6;ALMS1;ALX1;AM…	Cancer_specific	GBM	479	627	C8orf88,FAM53C,EFCAB10,TROAP,PIGK,TIMM23,CHAF1A,PARP2,HMGXB4,RANBP9,CCDC180,CDH7,ARL17A,C16orf95,SMC4,GJC1,KLHL23,SCNM1,UBA2,SAE1,FARSB,DNM1L,TIMM23B,SCAMP3,PTPRU,GPC6,CACNA1C,TSPAN5,ARL17A,PPIF,HIPK3,ARL4A,G3BP1,SUGP2,ABI2,CEBPZ,PLXNC1,ZNF197,CDK2,LHFPL2,MPHOSPH9,TRIM13,TOPORS,DDX39A,PSMD14,HNRNPR,DCAF7,SRRM1,SPRY2,STAG1,CDKN1C,SMNDC1,TRAIP,PAK4,ADAR,KATNB1,CCNO,CDKN2C,RTN3,CDKN3,HMG20B,SEMA3A,T…
E2F8	ENCSR897ZXU, ENCSR634GEO, ENCSR793HVL, ENCSR953DVM	MCF-7, HepG2, GM12878, K562	A4GNT;AADAT;ABCA7;ABCB1;ABCB10;ABCF1;ABHD12;ACBD5;ACTL6A;ACYP1;ACYP2;ADAMTS17;ADAMTS18;ADAT1;ADCK5;ADCY3;ADCY6;ADNP2;AEN;AFF4;AGFG2;AGPAT5;AGTR1;AHCY;AHI1;AKR1B10;AKR1E2;ALDH16A1;ALDH3B1;ALDH7A1;ALG13;ALG6;ALMS1;ANAPC1;ANAPC5;ANK1;ANKFY1;ANKRD11;ANKRD36;ANKRD36C;ANP32B;ANP32E;AOC1;AP2A1;AP3M1;AP4B1;APEX2;APOBEC2;APOO;ARAP1;ARGLU1;ARHGAP11A;ARHGAP19;ARHGAP33;ARHGEF39;ARL15;ARL6IP1;ARL6IP6;ARMC1;AR…	Cancer_specific	CESC	844	283	KCNE3,ZNF730,HDAC6,TMEM221,NEMP2,SRRM5,PIGK,NBPF20,ERVMER34-1,CHAF1A,PARP2,HMGXB4,KRBOX1,SMC4,SAE1,SCAMP3,SUGP2,DDX39A,SRRM1,STAG1,EFS,SMNDC1,TRAIP,PAK4,CDKN2C,RTN3,CDKN2D,CDKN3,ABCA7,MICU1,CEPT1,NOD1,TESK2,TUBGCP3,TOMM40,TACC3,IPO7,NOP56,FANCC,ANP32B,RPP30,OLFM4,SIVA1,CENPA,SMC2,CENPC,PAICS,ERLIN1,SPAG5,POLR3F,CENPF,RAD51AP1,CAMKK2,CTCF,EBP,PAK6,GMEB1,USP39,POLD3,AP4B1,POLQ,PTGES3,PLK4,NUP50,KDM…
ELF3	ENCSR770AOR	HepG2	AAGAB;AATF;ABCC3;ABCD4;ABHD13;ABHD17C;ABHD2;ABI1;ABLIM1;ABTB2;ACACA;ACBD3;ACHE;ACOT8;ACOX1;ACTB;ACTG1;ACTR1B;ACTR2;ACTR3;ACTR3C;ACVR1;ACVR1B;ACVR2B;ACVRL1;ADAM15;ADAM28;ADAMTS1;ADAMTS10;ADAMTS9;ADAP1;ADAR;ADCY4;ADCY5;ADD3;ADGRF4;ADORA1;ADPRHL1;AEBP1;AFTPH;AGFG1;AGFG2;AGO1;AGPAT2;AGR2;AGTPBP1;AIFM2;AIFM3;AKAP10;AKAP13;AKT1;AKT2;ALAD;ALAS1;ALDH18A1;ALDH1A3;ALPK2;AMBRA1;ANAPC1;ANG;ANGPTL1;ANKRD37;AN…	Tissue_specific	PDAC	1082	434	ACOT8,ABI1,KCNE3,TANK,PDCD6IP,PDCD6,TOMM6,SH2D3A,OCLN,AP1M2,SCNM1,SCAMP2,DPP3,ATP9A,CDH10,MYZAP,ARPC4,ARPC3,ARPC1B,ACTR3,ACTR2,TSPAN3,TSPAN1,CTDSP2,TBC1D3L,RAD50,ACTR1B,FRY,OPTN,TOB1,MBNL2,LPAR6,WASF2,SLC25A15,DHRS9,MFSD10,CDK8,STAM2,CNKSR1,SF3B4,U2AF1,NET1,BET1,CDKN2A,APC2,PAK4,ADAR,B3GALT5,TNIP1,CRISP3,TFG,MICU1,NDRG1,CDS1,BASP1,RAPGEF3,YAP1,TIMM17A,N4BP2L2,MCRS1,CDX2,BAIAP2,PIBF1,SLC25A17,CREB…
ELK3	ENCSR972CVS	K562	A2M;A2ML1;AAGAB;ABCA12;ABCA13;ABCA7;ABCB11;ABCB9;ABCF1;ABHD17C;ABHD5;ABI1;ABL2;ABLIM3;ACAP2;ACBD3;ACKR3;ACOT7;ACOT9;ACTN1;ACTR2;ACTR3;ACVR1;ADA;ADAM10;ADAM17;ADAM8;ADAM9;ADAMTS18;ADAMTS6;ADAMTS7;ADAMTSL4;ADAMTSL5;ADCY4;ADCY7;ADGRE2;ADGRF1;ADGRF4;ADGRG6;ADGRG7;ADGRL2;ADGRL4;ADRA2A;ADRB2;ADSL;AFAP1;AFAP1L1;AFAP1L2;AGPAT4;AGRN;AHCYL2;AHNAK;AHNAK2;AHSA1;AIDA;AIM2;AJAP1;AK6;AKAP12;AKAP13;AKIRIN2;ALDH1…	Tissue_specific	HNSCC	57	706	ADA,ABI1,CDH3,TANK,LRRC70,C11orf91,C17orf99,PDCD6IP,BCL2L11,SH2B3,RASA4B,CDH5,BACH1,ZBED6,TOM1,SH2D3C,SH2D3A,DNAJB6,RUNX1,SLFN12L,DPP3,HUWE1,CDH10,ARPC5,ARPC3,ARPC1B,ACTR3,ACTR2,TSPAN5,ADAM8,PPIF,ARPC2,FEM1B,RASGRP1,BCAP31,CEBPZ,RASA4B,DHRS9,LHFPL2,PIGBOS1,ADAM10,CALCRL,NUTF2,MPZL2,CDK6,PSMD14,AK6,CDK7,SPRY1,SPRY2,CNKSR1,CDKN1A,SF3B4,RAMP3,NET1,SMNDC1,CDKN2A,SF3A1,DNAJA2,PAK4,ZNF267,TCIRG1,TNIP1,…
EMX1	ENCSR440UPD	WTC11	ADAMTS16;AP5B1;AQP2;ARHGAP6;ATP1B1;ESRRG;FOLR1;FRAS1;FXYD2;KL;KSR2;LYG2;NR0B2;PAPPA;PDE4D;PRKAG2;SGPP1;SLC9A4;TBX2;TRPM7	Tissue_specific	ccRCC	NA	NA	NA
ERG	ENCSR127NBZ	WTC11	ADAMTS5;BDNF;CALCRL;CD96;CDH11;CLCA2;CLMP;COL2A1;COL7A1;CSNK1A1;DST;DYSF;EGFL7;EMCN;ENG;ERG;FHL3;GFOD1;GLI3;HAS3;IL4;ITPRIP;KCNMB1;LTBP2;MCC;MDFI;MKX;MMRN2;MRC2;MYH9;NTF4;PAX9;PTK7;RASIP1;RBMS3;SDK2;TIE1;TIMP3;TSHZ2;TSHZ3;USHBP1;WNT6;ZBTB7C	Cancer_specific	HNSCC	NA	NA	NA
ETV5	ENCSR096IIB, ENCSR971EWR	HepG2, K562	ABCB7;ACVR2A;AP1S2;AP2B1;AP5M1;APPL2;ARFIP1;BBIP1;BIN3;C3orf38;C6orf89;CCAR2;CDC27;CGGBP1;CLCN4;CNIH3;COPA;CORO1C;CORO2B;CPSF3;CRIPT;CUL4B;DCUN1D5;DHX36;DHX8;DR1;EAF1;EGR1;EIF2A;EIF3L;ERBIN;EXOC5;EXTL3;FAM149B1;FAM91A1;FBXW2;GABPA;GEMIN8;GNAI2;GOLGA1;GPATCH2L;GTF2H3;HMG20A;HMGXB3;HYPK;IDI1;ITGB1BP1;JRK;KATNA1;LRP5L;LUC7L2;MAGED1;METTL3;MFSD4B;MINPP1;MRPL3;MSANTD2;MTERF1;MTMR4;MTMR9;MTX2;NAA35;NFY…	Cancer_specific	SKCM	104	30	UBA2,PSMD14,HMG20A,CORO2B,EXOC5,MTX2,YKT6,KATNA1,MRPL3,CLCN4,COPA,UBLCP1,SLC30A7,CNIH3,RMDN2,TMEM167A,FAM91A1,AP2B1,DHX8,THAP5,DHX36,DR1,EGR1,EXTL3,ABCB7,OARD1,C6orf89,SEC31A,HMGXB3,ZSWIM8,ZC3H13,NUDCD3,TNPO3,CORO1C,ZKSCAN5,GABPA,HYPK,FBXW2,ARFIP1,GNAI2,GOLGA1,C3orf38,TMEM230,GTF2H3,FAM149B1,IDI1,NFYA,TIMMDC1,EIF3L,LUC7L2,CPSF3,PIGC,PIK3C3,GEMIN8,TMEM33,APPL2,SETD5,GPATCH2L,AP5M1,BIN3,ERBIN,METTL…
FOSL1	ENCSR767NGL, ENCSR000BNS, ENCSR000BTE, ENCSR000BMV, ENCSR239ZLZ	HepG2, H1, HCT116, K562	AAMP;ABCA1;ABCA12;ABCA13;ABCC1;ABCE1;ABHD17C;ABI1;ABL2;ABLIM2;ACAN;ACER3;ACKR3;ACOT12;ACOT7;ACOT9;ACSL4;ACSS1;ACTB;ACTG1;ACTN1;ACTN4;ACTR3;ADA;ADAM15;ADAM17;ADAM22;ADAM9;ADAMTSL4;ADAMTSL5;ADCY7;ADGRE2;ADGRE5;ADGRG6;ADIPOR1;ADM;ADTRP;AEN;AFAP1L1;AGAP3;AGO2;AGPAT4;AGRN;AHNAK;AHNAK2;AHRR;AIM2;AJAP1;AKAP7;ALDH1A3;ALDH3B2;ALDOA;ALS2CL;AMMECR1;AMMECR1L;AMN1;AMOTL1;AMPD3;ANKRD11;ANKRD33B;ANKRD52;ANLN;AN…	Tissue_specific	HNSCC	937	519	ADA,ABI1,CDH3,NPIPB5,XG,BACH1,SH2D3A,DNAJB6,GJC1,DPP3,HUWE1,TMEM265,APOBEC3A,ACTR3,TSPAN5,PPIF,HIPK3,CDH13,ARL4C,NAMPT,WASF2,DHRS9,LHFPL2,PSME3,CDK6,PSMD14,CDK7,PLIN3,MFSD10,CNKSR1,CDKN1A,NET1,LILRB2,MAEA,ZNF267,TNIP1,TFG,SEMA3A,TUBB3,TUBB4B,NDRG1,YAP1,SEC24B,BAIAP2,CAP1,SEMA4B,CEBPB,SEMA3C,PITRM1,GLRX3,ARPC1A,PDLIM5,ARID3B,PDPN,IGF2BP2,YKT6,CES1,CXCR6,PAK6,CTSC,PLAC1,NUP50,ZNF274,NEK6,NCKAP1,PPP…
FOXA1	ENCSR865RXA, ENCSR267DFA, ENCSR000BMO, ENCSR819LHG, ENCSR126YEB, ENCSR000BLE, ENCSR735KEY, ENCSR324RCI, ENCSR094WHO	HepG2, K562, MCF-7, liver, HEK293T	ACAD8;AGR2;ALG10;ANKRD40;ANKS1B;APBB2;AR;ARHGAP32;ARHGDIB;AZGP1;BAMBI;BIK;BNIPL;CADM1;CAPN13;CAPN14;CARD14;CBX4;CCDC149;CCNF;CCNG2;CDKN1B;CLRN1;CNTNAP4;COL10A1;COMMD3;CPEB2;CRABP2;CSF2RB;CTLA4;DCAF6;DEGS2;DHCR24;DICER1;DIO2;DNAJC12;DUSP16;DYNLT1;ECE1;ELAVL2;EMP2;ENPP2;ENPP5;ERBB4;ESR1;ESRRG;FAM102B;FAM20B;FAM214A;FMO2;FOXA1;FOXP1;FRMPD2;GCM1;GPR160;GRID2;HCAR1;HEATR6;HES1;HOXB2;HOXB4;HOXC10;HOXC1…	Tissue_specific	BRCA	100	76	ZBTB42,IRX5,CDKN1B,VAV3,ZBTB18,AGR2,TNFSF13B,ZMYND11,IQGAP2,STARD10,MAGED2,RAPGEF4,SOX21,UCN3,OSBPL6,TM4SF18,DEGS2,ZG16B,COL10A1,LYPD6,CPEB2,POC5,SHROOM1,CRABP2,FRMPD2,CSF2RB,TTC36,MIPOL1,MESP2,SAMD13,RC3H1,CTLA4,BNIPL,ZNF385B,NEK10,DHCR24,DIO2,ECE1,ELAVL2,EMP2,RANBP3L,ERBB4,ESR1,ESRRG,TMEM26,RBM24,PHACTR1,FMO2,NEDD4L,DICER1,COMMD3,CADM1,TMEM244,NPNT,SLC39A6,SPDEF,BAMBI,PYDC1,STEAP2,GPR160,ACAD8,…
FOXP2	ENCSR000BGA, ENCSR000BGB	PFSK-1, SK-N-MC	ABCA5;ABCC9;ACADL;ADH7;AGMO;ALDH1A1;ALDH3A1;AMACR;AMTN;AMY2A;ANGPT1;ANGPTL3;AOC1;AOX1;APBB1IP;ARHGAP24;ASB9;ATF6;AUH;B4GALNT2;BCAT1;BCL2;BMT2;BNC2;CAAP1;CACNA2D1;CALCR;CALML3;CCDC146;CDH9;CDHR3;CDIP1;CDKAL1;CEL;CEP120;CFDP1;CFLAR;CLCA1;CLDN10;CLDN16;CLK4;CLUL1;CNDP2;CNTN5;COL25A1;COLEC10;CPA1;CPA2;CPA6;CPB1;CRADD;CTRC;CUZD1;DACH2;DIRAS2;DIXDC1;DMBT1;DPP4;ECE2;EGF;EGLN1;ELAVL4;ENPEP;ENPP3;EPB41;EP…	Cancer_specific	ccRCC	102	124	SMIM9,SLC17A4,ABCC9,CDH9,FAM13A,MEI4,KCNMB2,GPHN,SLC17A2,RAPGEF3,CFDP1,CEL,COLEC10,CLDN16,PLAC1,HIBADH,FOXN3,RBPJL,CTRC,SYNPO,LMTK3,FBXO17,RAB3C,DACH2,CLCA1,LRRK2,IKBIP,ERP27,PLIN2,B4GALNT2,LYPLAL1,REG3G,ADH7,CPA1,CPA2,CPB1,ASB9,SAMD13,MEI1,KANSL1L,KLB,CEP120,BMT2,PRUNE2,GBP6,RASSF6,SLC30A8,DMBT1,DPP4,EGF,ELAVL4,ENPEP,EPB41,INTS6L,EPHA7,ETFDH,ALDH1A1,ALDH3A1,SDK1,THSD7A,CDHR3,FGF7,FGF10,FGF14,FGL…
GATA2	ENCSR000DKA, ENCSR000EYB, ENCSR000EWG, ENCSR000EVW, ENCSR000BKM, ENCSR706VOO, ENCSR257RKC, ENCSR897LDT	K562, SH-SY5Y, endothelial cell of umbilical vein, SK-N-SH, HepG2	ABTB2;ACSL4;ADAMTS19;ADAMTS5;ADGRB3;AIF1L;ALAS1;ANK3;ANKRD1;ANKS1B;APOB;AQP3;ARG2;ARHGDIA;ARHGEF11;ARL4D;ATP6V0C;B4GALT1;BANP;BMPER;BOLA2;BTG2;CACNA2D3;CACNA2D4;CCNE2;CDK9;CEL;CENPE;CISH;CKS2;CLUH;CPEB3;CRABP1;CRTC2;CSRNP3;CTBP2;CTRB1;CUEDC1;DCXR;DEGS2;DHCR7;DLGAP1;DMRT2;DNMT3A;EDN2;EIF4A1;ENG;EPOR;ERC2;EYA4;FAM169A;FASN;FDFT1;FGF14;FGFR2;FOXI1;FXYD2;GABRG3;GADD45B;GALNT16;GATA2;GATA3;GCNT2;GDF6;…	Cancer_specific	UCEC	133	81	SH2B3,CDK9,SLC9A6,NXF1,CEL,SMC2,CENPE,DMRT2,RAI2,PPP1R18,PDE10A,RALBP1,NUDT21,ADAMTS5,RBPJL,SLC26A9,SLC26A7,CISH,CKS2,TMEM52B,DEGS2,SLC43A2,VWA5B1,CRABP1,SAMD11,CTBP2,CTRB1,ZNF746,RDH10,BMPER,PPP1R18,ADAMTS19,DHCR7,DNMT3A,EDN2,EIF4A1,CRTC2,ENG,EPOR,EYA4,ALAS1,ACSL4,FASN,FDFT1,FGF14,FGFR2,RHOBTB3,CPEB3,FOXI1,CLUH,PTF1A,GABRG3,ABTB2,FAM169A,ERC2,LDLRAP1,GATA2,GATA3,GCNT2,B4GALT1,GJA4,ANKRD1,PDE7B,G…
GATA3	ENCSR000EWV, ENCSR000BST, ENCSR000EXZ, ENCSR000EWS, ENCSR000BTH, ENCSR000BTI, ENCSR423RTK	MCF-7, SH-SY5Y, SK-N-SH, A549	AFF3;AGR2;ARHGAP35;CBX4;CMYA5;CSF3R;DEGS2;FOXP1;GATA3;GFRA1;GLI3;HID1;HOXC10;ICA1;IRX5;ITGB5;LGALSL;LHX1;LYPD6B;MAST4;MYB;NR2F2;RBM47;RET;SEMA3C;SEMA3F;SHROOM1;SLC34A2;SLC5A6;SPDEF;SPON1;STARD10;STMND1;TAT;TBX2;TGFB3;TLE3;TMEM8B;TTC6;ZFX	Tissue_specific	BRCA	31	21	IRX5,SPON1,SEMA3C,AGR2,SLC34A2,STARD10,DEGS2,LYPD6B,SHROOM1,CSF3R,CMYA5,SPDEF,GATA3,GFRA1,FOXP1,GLI3,HID1,ARHGAP35,LGALSL,TTC6,HOXC10,ICA1,ITGB5,MAST4,AFF3,LHX1,STMND1,MYB,TMEM8B,RBM47,RET,SEMA3F,TAT,TBX2,NR2F2,TGFB3,TLE3,ZFX,CBX4,SLC5A6
GLI2	ENCSR978EQY	HEK293	AHNAK2;AXL;BCAR3;BMPR2;CDK6;FSTL1;GLI2;HRH1;IGF2BP3;KLF7;LAMC2;LRRC8A;NCOR2;PEAR1;PLEC;PMEPA1;PPP2R2C;RBMS1;RUNX1;TGM2	Cancer_specific	PDAC	2	9	RUNX1,CDK6,IGF2BP3,FSTL1,AHNAK2,GLI2,HRH1,PEAR1,LAMC2,PLEC,PPP2R2C,AXL,LRRC8A,PMEPA1,RBMS1,BMPR2,TGM2,BCAR3,KLF7,RUNX1,NCOR2
HNF1A	ENCSR633HRJ, ENCSR800QIT	HepG2	A1CF;ABCC2;ABHD6;ACACB;ACBD5;ACE;ACE2;ACO1;ACOT6;ACOX2;ACSF2;ACVR1B;ACY1;ACY3;ADAM22;ADD3;ADH1C;ADH6;ADRA1B;AFM;AGPAT5;AGXT;AGXT2;AK4;AKR1A1;AKR1C1;ALDH1L1;ALDH3B1;ALDH4A1;ALDH6A1;ALDH8A1;ALDOA;ALDOB;ALLC;ALPK2;AMIGO1;AMMECR1;AMN;ANAPC13;ANKS3;ANKS4B;ANO4;ANPEP;AOC1;APBA3;AQP1;AQP7;ARHGAP10;ARHGEF16;ARMC1;ARPP21;ARSB;ARSF;ASB9;ASCL2;ASPA;ASRGL1;ASS1;ATE1;ATXN2;AVPR1B;AXIN1;BAIAP2;BAIAP2L2;BBC3;BC…	Tissue_specific	ccRCC	273	315	HDAC6,RNF212B,SCAMP2,CDH9,USH1C,SGK2,PDZK1IP1,LPCAT3,MEI4,TSHZ1,ZNF443,RIDA,GLYAT,AKR1A1,CFDP1,BAIAP2,IGF2BP1,TOB2,ARPP21,ALDH1L1,TSPAN9,PPARGC1A,EDAR,SERINC3,SLC27A2,ATE1,SEC16B,SLC7A9,DMC1,HHLA2,WDR6,INMT,PKP3,KIF12,TMEM106A,TMEM200A,SORCS1,OSBPL10,OSBPL11,FBXO17,SLC5A11,ALPK2,SLC22A12,PDZD8,CLRN3,ADD3,CLN5,ANO4,SLC51B,CCR6,ABCC2,ANKS3,SLC43A2,SLC5A10,ADH1C,ZNF491,MYOM3,KLHDC7A,PPP1R21,TMEM150A…
HNF4G	ENCSR000BNJ, ENCSR297GII, ENCSR793EHQ	HepG2, liver	A1CF;ABCD3;ABHD18;ABHD2;ABLIM1;ACBD5;ACE;ACMSD;ACO1;ACOX1;ACVR1B;ADCY10;ADD3;ADGRA3;ADGRG7;AFTPH;AGMO;AGPAT3;AGR2;AGR3;AIMP1;AK3;AKAP11;AKAP13;ALDH2;ANG;ANKRD46;ANXA10;ANXA13;AP1AR;AP2B1;APAF1;APBB1IP;ARFIP1;ARHGAP12;ARHGAP42;ARHGAP44;ARHGEF10L;ARHGEF28;ARHGEF38;ASL;ATF7;ATXN7L1;BCL2L1;BCL2L14;BEND7;BLOC1S5;BST1;C11orf49;C1GALT1;C1RL;C4BPB;C4orf19;C9orf85;CA1;CA13;CAAP1;CAMSAP3;CASP7;CASP8;CCDC68…	Tissue_specific	PDAC	219	112	KCNE3,LRRC69,SMIM9,ERICH4,GNE,OCLN,FSBP,TSPAN3,TSPAN1,FAM13A,LPAR6,CHST4,GPA33,MICU1,CEACAM5,NCOA2,UBD,AGR2,OLFM4,PDLIM5,NRG3,SLC17A3,IQGAP2,CFTR,SMPDL3A,ATF7,ABHD2,WWP2,TRIM31,HIBADH,ANXA10,AKAP13,AKAP11,PACSIN2,CHRM3,STK38,MGLL,SLC2A13,NOSTRIN,MOGAT1,CLCN3,ADD3,FGD4,ZNF816,SLC44A3,ACMSD,CIB4,SGPP2,IL17RE,SLC9B2,CP,CLDN4,CPS1,C9orf85,ARHGAP42,PLEKHA7,TMED6,IGSF23,SAMD13,IL23R,PUS10,KANSL1L,RMDN2…
HOXA9	ENCSR318GET	HepG2	ABL1;ABR;ACADS;ACVR1B;ADCY6;ADH5;AKAP1;AMACR;AP5B1;APOLD1;AQP11;ARHGEF10L;ARHGEF16;ARID3A;ASB1;ATP8B1;AXIN2;BUB1B;C2CD2L;C4orf3;CDH17;CDX1;CDX2;CENPE;CHRNE;CLK3;CPT1A;CRNKL1;CTCF;CTXN3;CUL5;DDC;DHODH;DLAT;DMTN;DNPEP;DOK4;DPEP1;DUSP23;EPHB2;ERICH1;FAHD1;FAM222A;FAM3D;FGF9;FITM2;FOXK1;FRAT2;FURIN;FXYD2;GATA6;GFER;GPR160;GSE1;GSTM3;HOXA10;HOXA3;HOXA5;HOXA6;HOXA7;HOXA9;HOXB3;HOXB7;HOXB8;HOXB9;HOXD10;…	Tissue_specific	CRC	35	73	CDH17,CDX1,CDX2,TACC2,CENPE,IGF2BP1,CTCF,ADCY6,CHRNE,CLK3,LRR1,ZNF787,MAB21L3,MYOM3,ADH5,FITM2,FAM3D,TRIM71,CPT1A,MYL6B,SYT6,SH3D19,ERICH1,DDC,DHODH,DLAT,DPEP1,ARID3A,DMTN,EPHB2,FOXK1,FGF9,GSE1,FRAT2,DNPEP,AMACR,ABL1,GATA6,NR6A1,TIMM8B,GFER,GPR160,SNX5,PALD1,ARHGEF16,AQP11,TTLL6,ABR,GSTM3,REPIN1,HUNK,MNX1,HOXA3,HOXA5,HOXA6,HOXA7,HOXA9,HOXA10,HOXB3,HOXB7,HOXB8,HOXB9,HOXD3,HOXD8,HOXD9,HOXD10,IDH3A,…
HOXB5	ENCSR748HJZ	A549	ABR;ACE;ACSF3;AGAP4;AGAP5;AKAP1;ALAS1;ALDOA;ARHGEF10L;AXIN2;BICDL2;BMP4;CAMK2G;CCDC175;CDC42BPA;CDCA3;CDHR1;CDK5RAP3;CENPE;CKMT1A;CKMT1B;CLK3;CNNM4;CNOT3;CPNE7;CTBP2;CTPS2;DEGS2;DGAT1;EFCAB5;EHF;EIF6;ENGASE;EPHB2;EPHB4;ERC2;ESRRA;FADS2;FASN;FBRS;FBRSL1;FGFRL1;GATA2;GATA4;GLB1L2;GPR108;GSE1;HBEGF;HMX3;HNF4A;HOXA10;HOXA3;HOXA5;HOXB2;HOXB3;HOXB4;HOXB5;HOXB6;HOXB7;HOXB8;HOXB9;HSPB6;IER5L;ING5;ISLR2;K…	Tissue_specific	CRC	39	72	CENPE,UBE2C,NACC1,CKMT1B,CKMT1A,AGAP4,CLK3,DEGS2,NOXO1,SLC38A10,TBC1D16,HSPB6,TMEM150A,BICDL2,CTBP2,LSM14B,RDH10,REM2,ACE,HBEGF,ACSF3,LRRC45,EPHB2,EPHB4,NR2F6,ESRRA,ALAS1,FASN,ALDOA,RNF44,MLXIP,PLCH1,GSE1,NATD1,ERC2,GATA2,GATA4,EHF,CNNM4,SRPK3,TBL2,CPNE7,MKNK2,ABR,TFCP2L1,SLC40A1,NR4A1,HNF4A,HOXA3,HOXA5,HOXA10,HOXB2,HOXB3,HOXB4,HOXB5,HOXB6,HOXB7,HOXB8,HOXB9,HMX3,EIF6,ZNF710,EFCAB5,KRT8,IER5L,LRRC…
HOXB6	ENCSR861UWB	K562	ALAS1;AMD1;CACNB3;CCDC33;CENPJ;CETN3;CHST2;CIB1;CKMT1A;CKMT1B;DEGS2;DNAJA4;ELP3;EPHA7;EPHX1;ERC2;FADS2;FDFT1;FGFR1;FUCA1;GATA2;GDF6;GJA4;GORASP1;HMX3;HOXB2;HOXB3;HOXB4;HOXB5;HOXB6;HOXB7;HOXB8;HOXB9;ID3;IDH2;IER5L;ISLR2;LIPG;MDK;MECOM;MMP21;MRPL17;MSX1;MT1A;NBPF15;NPR2;OSR1;PCDH19;PDHA1;PLEKHD1;PORCN;PPP1R1A;PPP1R36;PTCH1;RAC3;RASSF7;RDH10;RELN;SCUBE3;SIRT5;SKAP1;SLC14A2;SLC25A28;SLC40A1;SLC5A5;SM…	Cancer_specific	UCEC	NA	NA	NA
HOXB7	ENCSR847PFO	HEK293	AGPAT2;AHCY;ANO9;ARID3A;AXIN2;CACNB3;COX19;CTBP2;ENC1;EPHB2;EREG;FERMT1;FOXP4;GRM8;HNF4A;HOXA10;HOXA11;HOXA13;HOXA3;HOXA7;HOXA9;HOXB3;HOXB4;HOXB5;HOXB6;HOXB7;HOXB8;HOXB9;ISLR2;LIPG;LSM14B;MLEC;MLLT3;MSX1;PALD1;PTCH1;REEP4;RNF43;SETD1B;SNTB1;TRAF5;VANGL1;VIL1;ZP3	Cancer_specific	CRC	12	27	AGPAT2,FOXP4,CTBP2,LSM14B,ARID3A,AHCY,EPHB2,EREG,SETD1B,PALD1,GRM8,HNF4A,HOXA3,HOXA7,HOXA9,HOXA10,HOXA11,HOXA13,HOXB3,HOXB4,HOXB5,HOXB6,HOXB7,HOXB8,HOXB9,ANO9,MLLT3,MSX1,RNF43,FERMT1,PTCH1,ISLR2,SNTB1,TRAF5,VIL1,ZP3,CACNB3,REEP4,VANGL1,AXIN2,ENC1,COX19,LIPG,MLEC
HSF4	ENCSR579XWM	K562	ACLY;ADCY5;ALPK2;AMPD2;CA9;CDK18;CNDP2;ENPP3;FKBP5;FOXP2;GSDMD;HCFC1R1;KANK3;LCAT;LPCAT1;MGRN1;MPI;OBSCN;PDK4;PLEKHA1;PPM1M;SERPINF2;SH3BP2;SLC37A4;SLC4A2;SLC6A8;STK25;TMEM91;TSPYL2;WDR13	Cancer_specific	ccRCC	NA	NA	NA
IRF5	ENCSR976TBC, ENCSR025EXJ	GM12878, HepG2	ALOX5AP;ARPC1B;ATP8B2;BTK;C1QB;CA10;CASS4;CCL3;CCR10;CD4;CFLAR;CLEC2B;CLECL1;CNDP2;DENND4B;DERL3;DHX58;DTX3L;ENO3;FAIM2;FCRL5;FFAR2;FXYD5;GSDMD;IL12B;IRF5;IRF7;ITGAL;ITGB7;LGALS9;LILRB2;LYSMD2;MSR1;MYLPF;MZB1;NXF3;ORAI3;PFKFB1;PLA2G15;PNOC;PPP1R10;PROC;RAB29;RAC2;RCSD1;RELT;RHBDF2;RNASEL;SAMD9L;SDS;SELPLG;SEMA4A;SLC2A9;SLC9A3R1;SORBS3;SYTL1;TCIRG1;TFEC;THEMIS2;TMEM156;TMEM167B;TSC22D3;UBA7;UBE3B;…	Cancer_specific	MM	19	57	ARPC1B,SORBS3,LILRB2,TCIRG1,SDS,DTX3L,TSC22D3,ENO3,SAMD9L,TFEC,FAIM2,PLA2G15,ALOX5AP,LYSMD2,ZNF385A,CCR10,FFAR2,IL12B,IRF5,IRF7,ITGAL,ITGB7,LGALS9,MSR1,MZB1,PFKFB1,PNOC,FXYD5,PPP1R10,CNDP2,NXF3,PROC,SLC2A9,TMEM167B,CA10,CASS4,ATP8B2,RAC2,RNASEL,CCL3,SELPLG,SEMA4A,BTK,C1QB,UBA7,ZYX,DHX58,RHBDF2,GSDMD,TMEM156,FCRL5,RELT,SYTL1,VAMP8,CFLAR,RAB29,UBE3B,DERL3,CD4,RCSD1,ORAI3,SLC9A3R1,THEMIS2,DENND4B,CL…
ISX	ENCSR543BNN	HepG2	ABL1;ABR;ANKS4B;ASB7;CDH17;CDX1;CDX2;DPF3;EFNA2;FOXP2;FRRS1;FZD5;HOXA3;HOXB9;LRRC75A;MLEC;MRPL35;NEO1;PADI2;PID1;PIGR;PPARG;RNF4;SATB2;SIAE;TAC3	Tissue_specific	CRC	7	15	CDH17,CDX1,CDX2,PADI2,ASB7,EFNA2,SATB2,ABL1,ANKS4B,ABR,HOXA3,HOXB9,LRRC75A,FRRS1,NEO1,MRPL35,PIGR,SIAE,PPARG,PID1,RNF4,TAC3,FZD5,DPF3,FOXP2,MLEC
JDP2	ENCSR211BDR	HepG2	ABHD11;ACSF2;ACSL6;ACTR3B;ADCY8;ADGRD1;ADNP2;AGAP5;AJAP1;AKIRIN1;ALDOC;ALPL;ANKH;APMAP;AREG;ARHGAP29;ARRB2;ASNS;ASS1;ATF3;ATP2B2;ATXN7;AZIN1;BAIAP2;BCL3;BEND6;BRD3;BRINP1;BTG3;C2CD2L;C3AR1;CACNA2D2;CACNG4;CACNG6;CALM2;CAMK2G;CCL3;CCL4;CCND2;CCNL1;CCNYL1;CD14;CD9;CDKN2AIP;CEBPG;CHGA;CHODL;CHST15;CLCF1;CNNM4;CNTFR;COL5A1;CPM;CRELD1;CREM;CSRP1;CTDSP2;CXCL16;CYP24A1;DCAF12;DESI2;DNAJB5;DRAM1;DUSP10;D…	Tissue_specific	OV	14	101	FAM53C,TCF24,SH2B3,MEF2B,SCAMP2,CTDSP2,NAMPT,RNF41,TRIB1,SMNDC1,RAPGEF3,BAIAP2,SEC23B,ARHGAP29,CEBPG,SLC34A2,MXD4,RAI2,PLK2,NMU,LYVE1,EHD1,BTG3,LILRB4,LIAS,PTPN21,CHGA,NUDT3,DUSP10,PHF21B,ADCY8,KCTD12,TADA1,ZFYVE27,JDP2,SPATA2L,SLC43A2,CNTFR,MRPL55,COL5A1,SLC31A1,MAP3K8,CPM,CREM,HDX,CHODL,SIRPA,CSRP1,SPACA6,ZNF583,LSM14B,ZNF385B,CCNYL1,FAHD2B,GDF7,PRUNE2,CYP24A1,BRINP1,SGMS2,RCAN1,DUSP2,DUSP5,DVL…
JUND	ENCSR000EBZ, ENCSR000BGK, ENCSR000BKP, ENCSR000DJX, ENCSR000EYV, ENCSR196HGZ, ENCSR000BSA, ENCSR000BVO, ENCSR000DYS, ENCSR000EDH, ENCSR000EGN, ENCSR000EEI, ENCSR282ZLP, ENCSR000BSU, ENCSR837GTK, ENCSR000BSK, ENCSR000EIB	H1, HepG2, K562, GM12878, liver, HCT116, T47D, HeLa-S3, MCF-7, SK-N-SH	ACTG1;ADGRG1;AGAP3;AGPAT1;ALS2;ANAPC11;ANGPTL1;APEX1;AREG;ARF1;ARF4;ARHGAP15;ARHGDIB;ARL4A;ARL4D;ARMCX3;ARMCX6;ARPP19;ASPHD2;ATF3;ATF4;ATP6V0B;ATP6V0C;ATP6V0E1;ATP6V1G1;ATRN;ATXN1L;B2M;BACH2;BAX;BBS7;BMI1;BTG1;BTG2;CAMTA2;CANX;CCND1;CCNI;CCPG1;CCR6;CD1D;CD63;CD74;CDC42;CDC42EP2;CDK2AP2;CDKN1A;CDV3;CEBPB;CEBPG;CEP164;CFL1;CHAC1;CHCHD2;CHID1;CHMP1B;CHMP2A;CHPF;CIRBP;CISD2;CKB;CLK2;CLPTM1L;CNN2;COL1…	Cancer_specific	MM	310	318	DDT,PET100,TEN1,ARL4A,SERF2,EIF1,TRIB1,SLC35B1,CDKN1A,DENND4A,CDK2AP2,EIF1B,DNAJA2,KLF2,TMEM147,CDC42EP2,CEBPB,HYOU1,CEBPG,PRDX4,AGPAT1,TRAPPC2B,MYL12A,CFL1,RAI1,GIPC1,ARPP19,COPS8,SUB1,KDELR1,PNRC1,ERP29,CCNI,GLIPR1,KDELR2,PTPN21,PTP4A3,WDR6,PARK7,GABARAP,CKB,CIRBP,TNFRSF13C,AGAP3,TAGAP,CLK2,CCR6,CNN2,COL19A1,KLF6,COX4I1,PACRGL,JMY,NACC2,PTPDC1,CSK,TRMT44,DDT,DDX5,THAP5,TSC22D3,DUSP2,EBF1,EEF1A1…
KLF10	ENCSR121SPB, ENCSR006GAQ	K562, HEK293	ABCC8;ACKR3;ADAMTS1;ADCY7;ADGRE2;ADGRG1;ADGRG3;ADGRG5;ADGRL2;ADM;AFAP1L1;AHNAK;AJUBA;AKAP12;ALAS2;ANGPTL4;ANKEF1;ANKRD6;ANO1;ANXA8L1;AQP2;AQP3;ARC;ARF6;ARHGEF12;ARHGEF19;ARHGEF4;ARMCX3;ASPG;ATF3;ATP2A2;ATP6V0A1;AUNIP;AVPI1;AZIN1;B3GNT5;B4GALT3;BAG3;BAHCC1;BAIAP2;BAIAP3;BARX1;BCAP31;BCL11B;BCL3;BCL9L;BGN;BHLHE40;BMF;BMP4;BRD2;BZW1;C10orf105;C16orf87;C1QB;C1QTNF1;C6orf132;CALM1;CARHSP1;CARM1;CASKIN…	Tissue_specific	HNSCC	290	215	PPIF,BCAP31,NAMPT,CDKN1A,SMNDC1,TUBB4B,CDSN,FAM3C,BAIAP2,ENOX2,CARM1,CEBPA,CEBPB,RABAC1,CCT2,GIPC1,TRAF3IP2,PLK2,PPP1R18,EHD1,YWHAQ,SLC27A4,STON1,DUSP14,CDC37,PKP3,KLF8,ADCY7,CD300A,CTRC,CHRNE,LMTK3,C1QTNF1,RAB42,TM4SF19,IP6K3,CLCNKB,SDR9C7,JDP2,LTB4R,CYP4F22,IFFO2,ARHGEF19,COL5A1,KLF6,ADM,AFAP1L1,CPT2,PNCK,RBBP8NL,CRYAB,KRT80,CSNK1A1,KLC3,ZNF784,MOB3C,CLDN19,CTSW,FAM91A1,TMEM92,DBP,OLFML2A,PPP1R…
KLF13	ENCSR608HVP, ENCSR756SZU	K562, HepG2	ABCB9;ABCF1;AKNAD1;ALG2;ALKBH7;APLP1;ARF1;ATF5;ATG2A;BCAP31;BEX5;BMP8B;BSCL2;BST2;BTBD11;C16orf74;C1orf74;CAPN1;CD1D;CD320;CDK2AP2;CDV3;CHID1;CHMP5;CNGA4;COX6B1;COX7A2L;CTSW;CYP26B1;DAD1;DDOST;DDRGK1;DDT;DHRS1;DNMT3B;EFNB1;EIF3J;EIF3K;ERCC1;ERGIC3;FGD1;FICD;FKBP2;HSPA13;ICAM3;IER3IP1;IFFO2;IL4I1;INHBA;ITGA5;ITM2B;KDELR2;KLF13;KRT16;KRT17;KRT5;LAPTM4A;LGALS1;LMAN1;LRRC17;LTBP1;LYSMD3;MAP7D1;MMP19;…	Cancer_specific	MM	54	108	DDT,BCAP31,MPHOSPH10,LRRC17,CDK2AP2,PGRMC2,RBM14,RABAC1,PMVK,SEC61B,SERINC3,KDELR2,PIM2,FICD,TMEM123,RASGRP4,DHRS1,LYSMD3,MRPL52,CNGA4,NDUFA11,IFFO2,COX6B1,SPIN4,SPTY2D1,C1orf74,CTSW,DAD1,DDOST,DDT,DNMT3B,EFNB1,ERCC1,FGD1,ATF5,FKBP2,ABCF1,ATG2A,ABCB9,PPP1R15A,AKNAD1,TMEM256,NDUFAF3,IL4I1,TINF2,BSCL2,EIF3K,APLP1,ICAM3,BEX5,INHBA,ITGA5,ARF1,KRT5,KRT16,KRT17,SMIM20,LGALS1,LMAN1,PRICKLE3,C16orf74,LTB…
KLF4	ENCSR265WJC	MCF-7	A2ML1;A4GALT;AADACL2;ABCA12;ABCA3;ABCA5;ABCA7;ABCB11;ABCD4;ABCG1;ABHD17B;ABHD17C;ABHD3;ABHD6;ABI1;ABLIM1;ABLIM2;ABR;ACAP2;ACER2;ACER3;ACOT7;ACSM2B;ACSS2;ACTR10;ACVR2A;ACVRL1;ADAM15;ADAM33;ADAMTSL4;ADARB2;ADCY4;ADCY6;ADCY7;ADGRF2;ADGRL2;ADH1B;ADIPOR1;ADSL;AFF4;AGA;AGK;AGR3;AHNAK;AHNAK2;AJAP1;AKAP9;ALDH3B2;ALG9;ALOX12B;ALS2CL;AMMECR1;AMN;AMPD3;ANGPTL8;ANKFN1;ANKRD11;ANKRD12;ANKRD13D;ANKRD35;ANKRD49…	Tissue_specific	HNSCC	294	513	DDTL,ABI1,CDH3,XG,PLA2G4B,GNE,SH2D3A,SPATA1,NBL1,SCAMP2,MUC12,APOBEC3A,TSPAN3,TSPAN1,PPIF,TRIM10,SGK2,OPTN,AKAP9,CDH17,WASF2,LHFPL2,WNT3,GPA33,PLIN3,CNKSR1,CDKN1A,SF3B4,RAMP3,NET1,MAEA,KATNB1,B3GALT5,ABCA7,HMG20B,TUBB4B,DLC1,ATP8A1,CDS1,MCRS1,CDX2,ECI2,NXF1,SEC23A,CAP1,UNC13B,ADARB2,CEBPB,CEBPG,DCTN2,ARPC1A,SPTLC1,ERN2,CDC42EP3,PDLIM5,IVNS1ABP,TRIM16,PMVK,KIF1C,CAPN9,GIPC1,PLK2,ZNF273,SRCAP,PPP1R…
KLF5	ENCSR974OFJ	GM12878	A4GALT;AACS;AATF;ABCA12;ABCA2;ABCA7;ABCC10;ABCC3;ABCC5;ABHD17A;ABHD17B;ABHD17C;ABI1;ABR;ACAA1;ACACA;ACAP2;ACBD3;ACER3;ACOT9;ACOX1;ACSF3;ACSL5;ACSS1;ACSS2;ACTR2;ACTR3;ACVR1B;ACVR2A;ACY1;ADA;ADAM10;ADAM17;ADAM23;ADAM8;ADAMTS10;ADAMTSL1;ADAMTSL5;ADD3;ADGRF1;ADGRF2;ADGRG6;ADGRL2;ADK;ADM;AFF2;AGAP4;AGPAT2;AGPAT4;AGR2;AHR;AIG1;AKAP1;AKAP11;AKAP13;AKR1C2;ALCAM;ALDH18A1;ALDH2;ALG3;ALKBH6;ALOX12;ALOX12B;A…	Tissue_specific	HNSCC	549	657	ADA,ABI1,KCNE3,CDH3,JMJD7,PLA2G4B,PDCD6,GNE,TROAP,CDH5,SPDYE2B,PARP2,TOM1,OCLN,NBL1,FARSB,ABCC5,SCAMP2,USH1C,ACTR3,ACTR2,ADAM8,TSPAN1,ARL4A,LRPPRC,FRY,PDIA6,RBM12,CDH17,WASF2,LHFPL2,WNT3,ALG3,MPHOSPH10,ADAM10,NUTF2,MPZL2,EIF1,TOPORS,GPA33,PLIN3,CNKSR1,STAG1,NET1,CDKN2A,APC2,PAK4,CDKN2B,B3GALT5,LAMC3,CDKN3,PCGF3,TFG,ABCA7,NPM3,MICU1,SEMA3A,IRF9,NOD1,NDRG1,TESK2,CDIPT,MCRS1,FAM3C,PPIE,VAV3,BAIAP2,M…
KLF6	ENCSR297CGF, ENCSR757EKM	K562, HepG2	ABCB9;ABCC3;ABCC4;ABHD11;ABHD17C;ABHD2;ABL2;ABLIM1;ABLIM2;ABLIM3;ABTB2;ACAA2;ACADVL;ACAP1;ACAP3;ACER2;ACLY;ACOT12;ACOT9;ACOXL;ACSF2;ACSL1;ACSS1;ACTB;ACTG1;ACTN1;ACTN4;ACTR3;ACVR1;ADAM10;ADAM17;ADAM8;ADAM9;ADAMTS1;ADAMTS9;ADAMTSL3;ADCY5;ADD1;ADGRE5;ADGRG6;ADGRL2;ADM;ADM2;AEN;AFF1;AFF2;AFF4;AFTPH;AGFG2;AHNAK;AHNAK2;AHR;AIM2;AK4;AKAP12;AKAP13;AKAP14;AKTIP;ALAD;ALDH3B1;ALDOA;ALPK2;AMIGO2;AMIGO3;ANAPC…	Cancer_specific	PDAC	903	446	CDH3,TANK,CD24,C2CD4D,CDH4,ERVV-2,BACH1,SH2D3A,ARL17B,OCLN,KCNK7,ARPC5,ACTR3,TSPAN3,ARL17B,ADAM8,TSPAN1,ARPC2,HIPK3,ARL4C,ARL4A,RASGRP1,DNAL4,OPTN,BCAP31,NAMPT,CDH16,TOB1,MBNL2,FARP1,DHRS9,LHFPL2,TSHZ1,ADAM10,NUTF2,TRIB1,PLIN3,MFSD10,MSLN,LRRC23,HNRNPR,CALCOCO2,CNKSR1,ABCC4,CDKN1A,DENND4A,FSTL3,STUB1,NET1,EFS,CDKN2B,B3GALT5,TNIP1,CDKN2D,TFG,KLF2,MICU1,DLEU7,CITED2,IRF9,TUBB4B,MYL12B,NDRG1,CDS1,RA…
KLF9	ENCSR938ETG, ENCSR076EZB, ENCSR125ZYC	HepG2, HEK293, MCF-7	ABCA5;ABHD17B;ACO1;AGPAT5;ALDH6A1;ALG11;ANAPC16;ARL17B;ARMCX3;ARRDC2;ASCC1;ATF2;ATP1A1;BBX;BDNF;BGN;BICDL1;BNIP3L;C14orf28;CA11;CACNA1E;CAT;CBWD5;CBX7;CCNH;CFAP20;CHD7;CIRBP;CLK4;CNDP2;CNN1;CNNM2;CNOT8;COL1A1;CPQ;CREBRF;CRYZL1;CSGALNACT2;CTRC;CYFIP2;DDAH1;DDX43;DEPTOR;DHX35;DIS3L;DLG2;DPYD;EDA;ELF1;ERBIN;ERRFI1;FAM107B;FAM149A;FAXDC2;FKBP5;FOXO1;FOXO3;GABARAPL1;GPR108;GREM1;GRHL2;GTF2IRD1;HAS2;HI…	Tissue_specific	ccRCC	123	56	ARL17B,ARL17B,HIPK3,MFAP3L,TRIM13,USPL1,WBP1L,CPQ,MAD2L2,FAXDC2,RASSF8,CTRC,OSBPL9,SMIM19,CIRBP,DIS3L,LYSMD3,ANAPC16,C14orf28,WDR81,CNN1,COL1A1,ATF2,KANSL1L,CREBRF,KIAA1958,DLG2,DPYD,EDA,ELF1,RNF152,SLC16A9,ZNF652,FKBP5,WDFY3,FOXO1,KDM4C,FOXO3,TNRC6B,KANK1,PLCL2,SIK2,NEDD4L,JADE2,ABCA5,PHF3,CBX7,DDAH1,SSBP2,GABARAPL1,SLC37A4,TAB3,FAM149A,SETBP1,GREM1,CYFIP2,ARRDC2,PPP1R37,NR3C1,CFAP20,HAS2,HIC1,I…
LEF1	ENCSR343ELW, ENCSR240XWM, ENCSR832OGB	K562, HEK293T	ABCD2;ACMSD;ACVR1B;ADAMTS3;ADGRF5;ADGRL3;AHCTF1;AKAP6;ALPL;ANGPT2;ANK3;ANP32A;AP1S2;AR;ARHGAP12;ARHGEF11;ARL15;ARNT2;ARSG;ARSI;ATF2;ATP1A1;ATP2B2;ATP6V0A4;ATP6V1C2;ATXN1;ATXN3;B4GALT6;BCAR3;BCL11B;BCOR;BDNF;BMF;BMP4;BNC2;BTG1;C12orf75;C1orf198;C4orf19;CA12;CACNA1E;CACNB2;CACNB3;CADM1;CAMSAP2;CASS4;CBLB;CBX3;CCNG1;CD6;CD63;CD81;CDH19;CDON;CELF2;CEMIP;CHST11;CHSY1;CLDN10;CNIH3;COL5A3;COL8A1;COPA;CP…	Cancer_specific	SKCM	120	161	SP9,SH2B3,SLFN12L,UST,PLXNC1,LPCAT3,IKZF1,ST3GAL6,POLR3G,DMRT2,CELF2,STAG2,PDE10A,EMILIN1,WIF1,FZD10,DUSP10,RASSF8,LYST,FKBP9,CBX3,FMNL2,SORCS1,CTHRC1,TM4SF18,IKBIP,TBC1D16,VSTM2L,COL8A1,ACMSD,CPNE4,COPA,SLC31A1,CPEB2,STXBP5,ATF2,CRMP1,ISM1,HECTD2,SESN3,PRICKLE1,PRIMA1,LRFN5,CSPG4,CSRP2,RTN4RL1,CTBP2,CNIH3,CTNNB1,LSM14B,TTL,ZNF385B,RMDN2,CYP1B1,DOK1,DUSP4,EBF1,EDN3,EGR3,NBPF11,ELK3,SPRED2,SLC29A1…
MAFK	ENCSR000EEB, ENCSR000EGX, ENCSR000EBS, ENCSR555PBN, ENCSR000DYV, ENCSR000ECK, ENCSR000EDZ, ENCSR000EFH, ENCSR541WQI	HepG2, K562, H1, MCF-7, GM12878, HeLa-S3, IMR-90, A549	ABCD1;ACADVL;ACTN4;ADAMTS1;ADGRF1;AHNAK;ALDH5A1;ANXA2;ANXA3;ARFRP1;ARRDC1;ASS1;ATG9B;AXL;BCAR1;BCL3;BCL9L;BDKRB2;BMP1;C16orf74;CAPN2;CARD10;CCDC120;CCDC57;CGN;CHMP4B;CHPF2;CIB1;CIRBP;COL1A1;COL25A1;COL6A1;COL7A1;CPS1;CSGALNACT1;CSNK1D;CSRNP1;CTNNA1;CTSD;DAPK1;DCTN2;DUSP1;DUSP4;DVL1;EHBP1L1;EPHA2;FAM214B;FHL2;FOSL2;FOXJ2;FURIN;GNE;GOLGA8A;GOLGA8B;GPRIN3;GRB7;GSDMD;HDAC7;HDAC9;HECW2;HGS;HMG20B;HPCA…	Cancer_specific	PDAC	105	52	GNE,OCLN,TMEM265,ARFRP1,TNIP1,HMG20B,CIB1,DCTN2,CIRBP,SPNS2,COL1A1,CHMP4B,COL6A1,COL7A1,KLF6,CPS1,CSNK1D,CTNNA1,CTSD,DAPK1,SGMS2,DUSP1,DUSP4,DVL1,EPHA2,ABCD1,RNF182,FHL2,SBNO2,GOLGA8A,ZBTB43,KDM6B,MPRIP,RHOBTB2,FOSL2,EHBP1L1,SNX33,SNED1,RAI14,PITPNC1,ADGRF1,BCL9L,CCDC57,METRNL,GPRIN3,ATG9B,GRB7,CARD10,PKN3,ANXA2,ANXA3,STAC2,MACC1,ITGA3,ACADVL,ITPKA,JUP,ZNF710,PEAR1,KRT8,KRT18,RHOC,LAMB2,LASP1,LIM…
MAZ	ENCSR903MVU, ENCSR000EDN, ENCSR643JRH, ENCSR636YLV, ENCSR000ECL, ENCSR000DZA, ENCSR000EFF, ENCSR288IJC, ENCSR000EFX, ENCSR290SSQ, ENCSR163IUV, ENCSR700PNE	GM12878, HepG2, K562, A549, HeLa-S3, IMR-90, MCF-7, HEK293	AAR2;ABCB6;ABHD10;ABHD13;ABHD14A;ABHD17A;ABRACL;ACAA2;ACKR2;ACTB;ACTG1;ACTL6A;ACTR1A;ACTR1B;ACY3;ADAM15;ADH5;ADO;ADRA2C;ADRM1;AEN;AGBL5;AGFG2;AGPAT1;AGRN;AHCY;AHSA1;AIFM3;AIP;AK6;AKIRIN2;AKT1;AKT1S1;AKT2;AKTIP;ALDH16A1;ALDOA;ALG12;ALG3;ALKBH2;ALKBH5;ALKBH6;ALKBH7;ALYREF;AMZ2;ANAPC11;ANAPC13;ANAPC15;ANGPT2;ANKRD49;ANP32E;AP1M1;AP1M2;AP1S1;AP2A1;AP2M1;AP2S1;AP5B1;APEX1;APH1A;APLP2;APMAP;APOC1;APOE;…	Cancer_specific	MM	1578	1535	DDT,OST4,FAM53C,TSTD1,PET100,CD24,TOMM6,TIMM23,CEBPZOS,ARL17A,AP1M2,SCNM1,ABCB6,NR1H3,COX17,SCAMP2,RWDD2B,PDCD7,ARPC4,ARPC3,ARPC1B,ARL17A,NUBP2,ACTR1B,ACTR1A,BCAP31,TRIM28,ATP6AP2,SLC25A15,SERF2,CDK2,SORBS3,CNIH1,ALYREF,CDK4,TXNDC9,ALG3,PSME3,NUTF2,EIF1,AK6,MFSD10,MSLN,LRRC23,RABEPK,TIMM17B,POP7,SF3B4,CDK2AP2,ZMPSTE24,STUB1,SIGMAR1,SF3A1,PAK4,KATNB1,CCNO,CDKN2C,CDKN3,NPM3,TUBA1B,IRF9,BPNT1,TUBB3,…
MEIS1	ENCSR186JMM, ENCSR695WOH	HEK293, HepG2	ADGRL2;ADRA1B;ARHGEF3;ATP2B4;BCL9;BMP7;BMPR1B;CCDC3;CCNE1;CHRM2;DES;DKK2;DNMT3A;EYA4;F11;HEG1;IKZF2;MECOM;MEIS1;MYOCD;NR5A2;NTN1;ONECUT1;PDX1;PELI2;PKDCC;PRKCE;PTF1A;RSPO3;SLIT2;SMAD6;TGIF2;TLE1;TMTC1;TNFRSF19;TSHZ1;VSTM2L;WNT11;ZBTB7C;ZFHX3;ZHX2	Tissue_specific	OV	14	16	TSHZ1,CHRM2,VSTM2L,ADRA1B,DES,DNMT3A,ZBTB7C,EYA4,MECOM,F11,IKZF2,ZHX2,ADGRL2,NR5A2,PTF1A,DKK2,ONECUT1,PDX1,SMAD6,MEIS1,ZFHX3,ATP2B4,ARHGEF3,TNFRSF19,PRKCE,PELI2,HEG1,TGIF2,BCL9,BMP7,BMPR1B,TLE1,WNT11,CCDC3,TMTC1,RSPO3,CCNE1,PKDCC,SLIT2,MYOCD,NTN1
MXI1	ENCSR000EDU, ENCSR934NHU, ENCSR000ECU, ENCSR000DZI, ENCSR000EFE, ENCSR000EGZ, ENCSR000EBR, ENCSR000EIA	HepG2, neural cell, HeLa-S3, GM12878, IMR-90, K562, H1, SK-N-SH	AAK1;AAMDC;AASDHPPT;AASS;ABCA1;ABCA5;ABCA7;ABCA8;ABCA9;ABCB5;ABCD3;ABCG1;ABHD17B;ABHD17C;ABHD3;ABHD5;ABL1;ABLIM3;ABTB2;ACAA2;ACAD11;ACADSB;ACAP3;ACBD5;ACE2;ACER3;ACOX1;ACSL6;ACSS2;ACTN1;ACVR2B;ACVRL1;ACYP2;ADAM10;ADAM22;ADAMTS7;ADAMTSL2;ADAMTSL3;ADCY2;ADCY5;ADCY8;ADCY9;ADD1;ADD3;ADGRL1;ADGRV1;ADIPOR1;ADIPOR2;ADORA2B;ADRA1A;ADRB1;AEBP2;AFF1;AGL;AGPS;AGTPBP1;AHCYL1;AHCYL2;AHI1;AK4;AKAP10;AKIRIN2;AK…	Cancer_specific	ccRCC	1700	613	AKT3,ZBTB33,TMEM170B,SMIM10L1,SUMF1,CD24,PDCD6IP,BCL2L11,GNE,ASB3,BACH1,NBL1,CDH8,ARPC2,FEM1B,CDH13,ARL4A,OPTN,YAF2,FAM13A,SUGP2,PLXNC1,AASS,SLC25A13,DHRS9,RCL1,RBM6,LHFPL2,MFAP3L,TSHZ1,ADAM10,TRIM13,OLIG2,MRPS31,GPHN,DENND4A,STAG1,UBE4B,KATNB1,LANCL1,ABCA7,ABCA9,ABCA8,MICU1,IRF9,CEPT1,ANAPC10,ATP8A1,NDRG1,ST3GAL6,TESK2,CDX1,ZER1,LRRN2,ACAA2,MERTK,UBE2E3,SLC9A6,CEACAM5,VTI1B,CRHR1,NCOA2,DDX17,NEB…
NEUROD1	ENCSR006WUS, ENCSR986CDX	MCF-7, K562	ACVR1C;ADAMTSL2;ADCYAP1;ADGRG2;AKAIN1;ALDH1A1;BACE1;BAIAP3;C3orf14;CACNA1A;CACNB2;CCDC181;CELF3;CELSR3;CHST9;CMTM8;CNTN1;CNTN4;CSRNP3;DGKZ;DUSP26;ELAVL4;ELFN2;EPOR;FNDC3A;FRMPD4;FRRS1L;GLRA3;GNAO1;GNAS;HEPACAM2;JAKMIP2;KCNB2;KCNH2;KCNMB2;MAFB;MAP2;MAP3K7CL;MAST1;MRAP2;NEURL1;NEUROD1;NKX2-2;NOL4;NPM2;PAX6;PPM1L;PREPL;RAB26;RGS4;RGS7BP;RIMS2;RUNX1T1;SCG2;SCG5;SDK1;SERTM1;SPTB;ST6GALNAC5;STMN2;TENM2…	Tissue_specific	GBM	9	35	ADGRG2,KCNMB2,NPM2,STMN2,CELF3,MRAP2,ELFN2,ADCYAP1,CNTN1,ACVR1C,PPM1L,CMTM8,CNTN4,CELSR3,ELAVL4,EPOR,ALDH1A1,SDK1,FNDC3A,MAST1,BACE1,FRRS1L,HEPACAM2,RAB26,GNAO1,GNAS,KCNH2,SERTM1,RGS7BP,MAP2,NEUROD1,NKX2-2,PAX6,TSPEAR,WNT4,MAP3K7CL,TMEM63C,C3orf14,TENM2,CCDC181,RGS4,AKAIN1,SCG5,SPTB,VLDLR,CACNA1A,CACNB2,SCG2,DUSP26,GLRA3,CSRNP3,TRPM3,ST6GALNAC5,CHST9,DGKZ,RUNX1T1,NOL4,BAIAP3,VWA5B2,NEURL1,KCNB2,P…
NRF1	ENCSR000EEH, ENCSR853ADA, ENCSR689JMY, ENCSR000EDJ, ENCSR998AJK, ENCSR135ANT, ENCSR837EYC, ENCSR000EHH, ENCSR000ECC, ENCSR000DZO, ENCSR494TDU, ENCSR000EHZ	HepG2, HeLa-S3, K562, MCF-7, H1, GM12878, SK-N-SH	AAGAB;AAK1;AAR2;AATF;ABCB10;ABCB7;ABCC10;ABCD3;ABCF2;ABHD12;ABHD13;ABHD17B;ABHD5;ABI1;ABI2;ABL1;ABL2;ABT1;ACACA;ACAP2;ACBD6;ACER3;ACOT12;ACSL3;ACTN4;ACTR2;ACTR3;ACTR3B;ACTR3C;ACYP1;ACYP2;ADAL;ADAM12;ADAM17;ADAMTS15;ADAMTS5;ADD1;ADD3;ADGRA1;ADGRA2;ADIPOR2;ADNP;ADPGK;AEBP2;AFTPH;AGBL3;AGFG1;AGO1;AGO2;AGO3;AGO4;AGPAT5;AGPS;AHCTF1;AHCYL1;AHCYL2;AHI1;AIFM1;AIG1;AIMP2;AK3;AKAP10;AKAP11;AKIRIN1;AKT2;AKT…	Cancer_specific	GBM	2048	638	CDH2,MED6,ABI1,POM121C,TMEM170B,ZNF717,PDCD6IP,TIMM23,ZNF783,ZNF587B,ASB3,RANBP9,DNAJB6,CEBPZOS,C16orf95,TMEM178B,GJC1,KLHL23,ACBD6,FNTB,UBA2,SAE1,FARSB,DNM1L,ABCF2,HUWE1,PDCD7,ACTR3,ACTR2,ZNF891,HIPK3,LRPPRC,YAF2,G3BP1,ABI2,FARP1,SLC25A13,RBM6,GTPBP10,RNF41,TSHZ1,PRMT3,MPHOSPH9,TRIM13,USPL1,CDK6,PSMD14,HNRNPR,DCAF7,AP3S2,CDK8,RABEPK,POP7,STAM2,ZMPSTE24,STAG1,UBE4B,CWC27,PAK4,KATNB1,RTN3,MICU1,SC…
ONECUT1	ENCSR956OSX	HepG2	ANXA4;APCS;ATXN7L2;C6;FAM189A1;FLRT2;FREM2;GATA4;GKAP1;GLIS3;HABP2;IQGAP2;KCNJ15;KCNJ16;KCNQ4;LRIG3;MEI4;MEIS1;MEIS2;MGAM2;MMP15;MNX1;ONECUT1;ONECUT2;PAK3;PDE3A;PDGFC;PLD1;PMEPA1;PROX1;RALYL;RASSF5;SATB1;SCGB3A1;SHMT2;SLC16A7;SLC17A4;SLC19A3;SLC25A12;SLC4A4;SORBS2;SYBU;TAB3;TACC1	Tissue_specific	ccRCC	18	13	SLC17A4,MEI4,IQGAP2,LRIG3,ATXN7L2,RALYL,GLIS3,FLRT2,TAB3,GATA4,HABP2,ANXA4,MNX1,ONECUT1,APCS,FREM2,KCNJ15,KCNJ16,MEIS1,MEIS2,MMP15,PAK3,PDE3A,PLD1,SYBU,PDGFC,PROX1,PMEPA1,SATB1,SHMT2,TACC1,C6,GKAP1,SLC19A3,RASSF5,SORBS2,SLC25A12,SLC4A4,KCNQ4,SLC16A7,SCGB3A1,MGAM2,ONECUT2
ONECUT2	ENCSR661PKJ	HepG2	ANXA4;CFH;CFTR;CPD;ELF3;FRAS1;GOLM1;HNF4G;HSD17B2;ITGB1;LYPD6B;MEIS2;MOGAT1;MYOM1;ONECUT1;ONECUT2;ONECUT3;PARP8;PLD1;PTPRK;RALYL;SH3RF1;SLC16A7;SLC41A2;SLC4A4;SPATS2L;TM4SF4;UGT2B15;WDR72	Tissue_specific	PDAC	11	11	CFTR,MOGAT1,LYPD6B,CPD,RALYL,ELF3,WDR72,SPATS2L,ANXA4,CFH,HNF4G,ONECUT1,HSD17B2,ITGB1,ONECUT3,MEIS2,GOLM1,PLD1,SH3RF1,PTPRK,TM4SF4,UGT2B15,PARP8,FRAS1,SLC41A2,SLC4A4,MYOM1,SLC16A7,ONECUT2
PPARG	ENCSR130VQL	HepG2	A1BG;A1CF;ABCD3;ABCG2;ABHD17C;ABHD2;ABLIM1;ABLIM3;ABR;ACAA1;ACADS;ACAN;ACOX1;ACSL5;ACSS2;ADAM28;ADAM9;ADAMTSL1;ADCY5;ADCY6;ADGRG7;ADIPOQ;ADRA1B;ADTRP;AGPAT2;AGR2;AHCYL2;AK3;AKAP13;AMBRA1;AMIGO2;ANG;ANKRD33B;ANKS4B;ANLN;ANO1;ANPEP;ANTXR1;ANXA11;ANXA13;ANXA3;AOAH;AP1AR;AP2B1;APAF1;APLP2;APOB;APOBEC1;ARHGAP12;ARHGAP21;ARHGAP44;ARHGEF28;ARL14;ARL6IP6;ASAP2;ASB7;ASPH;ATP11A;ATP11B;ATP1A1;ATP2B1;ATP6V0…	Cancer_specific	PDAC	241	189	A1BG,TANK,SLC17A4,OCLN,MUC12,CDH11,UST,TSPAN3,TSPAN1,SGK2,FAM13A,CDH17,MBNL2,LPAR6,DHRS9,CDK6,CTDSPL,GPA33,NET1,PAK4,MICU1,DLEU7,MYL12B,YAP1,SPON1,CDX2,BAIAP2,CEACAM5,SEC23A,NCOA2,NEBL,AGR2,AGPAT2,PDLIM5,IGF2BP2,SPINT2,GNA13,NRG3,IQGAP2,CFTR,ADAM28,CEACAM7,PPARGC1A,MAPRE2,TLK2,ABHD2,TRIM31,ADCY5,HHLA2,ADCY6,AKAP13,PACSIN2,RDH13,STK38,MGLL,TMEM54,SYNPO,MAL2,SLC25A25,NOSTRIN,BATF2,CLCN2,CLCN3,CLRN3…
RARA	ENCSR500WXT	HepG2	ABCA4;ABCC3;ACLY;ADAMTS13;ADAP1;ADGRB2;AEBP1;AKR7A2;AKT1;AMER1;ANXA9;AR;ARFGAP1;ARMCX2;ASPSCR1;ATP6V0C;BAHCC1;BAIAP2;BCL9L;C10orf71;CABLES1;CACNG1;CACNG4;CALML5;CAPN13;CASKIN2;CCDC57;CDC42BPG;CDK12;CDK16;CDK9;CDR2L;CELSR2;CISD3;CIZ1;CLDN15;CNTN2;CORO6;CPNE7;CRHR2;CSF3R;CSK;CSNK1D;CTDSP1;CTSD;CUEDC1;CYB561;CYHR1;DBNL;DCHS1;DEGS2;DEXI;DGAT1;DGKD;DTX1;DUS3L;ECM1;EEF1A2;EGFL8;EHBP1L1;EML3;EPPK1;ERBB2…	Cancer_specific	BRCA	156	86	SH2B3,MEF2B,PDZK1IP1,CDK9,TCIRG1,PCGF3,RAPGEF3,TOMM40,BAIAP2,SEMA6C,GAS2L1,KIF1C,NEK6,VAMP5,STARD10,TUBGCP2,STARD3,ADAP1,ADAMTS13,PTP4A3,PACSIN2,RHPN1,OSBPL5,TNFRSF13C,RFFL,C10orf71,DEGS2,SPNS2,TANGO2,SHROOM1,AMER1,CRHR2,LDLRAD3,CSF3R,CSK,CSNK1D,RTN4RL1,SAMD11,CTSD,CYB561,MAMDC4,TMPRSS6,AEBP1,DTX1,ECM1,EEF1A2,CELSR2,MEGF6,SAMD14,SLC39A11,SUSD3,ERBB2,AKT1,ESR1,FGG,FOXI1,FOXJ1,KDM4B,N4BP3,STAB1,FLT…
RARG	ENCSR514RAH	HepG2	A4GALT;AACS;ABCB9;ACTN4;ADAMTS13;ADAMTSL5;ADCY6;ADCY7;ADGRL2;AFAP1L2;AGPAT2;AGRN;AGTRAP;AHDC1;AHNAK;AHNAK2;ALDOC;ALS2CL;ALX3;AMOTL2;AMPD3;ANKRD35;ANKRD62;ANO8;ANXA8L1;AP1G2;AP2S1;APOL3;ARAP1;ARAP3;ARF3;ARHGAP23;ARHGAP27;ARHGAP30;ARHGEF17;ARHGEF19;ARHGEF3;ARHGEF4;ARHGEF5;ARPC1B;ASB7;ASS1;ATF5;ATL2;ATN1;ATOH7;ATP2A1;ATP2B4;ATXN7L3;BAIAP2;BARX2;BAZ2A;BCAM;BCL3;BCL9L;BCR;BDKRB2;BFSP1;BICDL2;BID;BIK;B…	Tissue_specific	CESC	57	180	KCNE3,HDAC5,SH2D3A,PTPRU,ARPC1B,TNK2,MSLN,UBE4B,PAK4,IRF9,PEMT,PIAS3,RAPGEF3,SPON1,TESK2,EMG1,LRRN2,BAIAP2,SEMA4B,CIB1,AGPAT2,PAK6,RAI1,KIF1C,PPP1R13L,USP19,BLCAP,SLC27A5,KLK11,RCC1,UPK1A,CHD3,TRIOBP,CHD4,ADAMTS13,RCAN3,BAZ2A,ADCY6,KLK8,GALNT6,KLF8,MGAT4B,ADCY7,PLCD3,AHNAK2,TMC6,DTX2,UCN3,MAL2,MBD6,GPRIN1,VASN,FOXP4,LRRC3B,ARAP1,AP2S1,UBE2J2,COMTD1,ZNF641,SLC25A29,LTB4R,CANT1,COX6B2,KLHDC9,ARHGEF…
RUNX3	ENCSR000BRI	GM12878	A2M;ABI3;ACAP1;ADAP2;ADAR;ADGRD1;ADGRE3;ADGRE5;ADGRG5;AKNA;ALG5;ALOX5AP;AMPD1;ANGPTL1;ANXA6;AOAH;APOC2;ARF6;ARHGAP15;ARHGAP22;ARHGAP25;ARHGAP30;ARHGAP9;ARHGEF7;ARSG;ASPHD2;ATP8B4;B3GNT2;BASP1;BATF;BCL11B;BPIFB1;BROX;BTLA;BUB3;C12orf42;C15orf39;C16orf54;C2orf16;CACNA1G;CAMK4;CAPN3;CAPNS1;CARD16;CASP8;CBR3;CCDC107;CCDC152;CCL4;CCNG1;CCNJL;CCR5;CCR6;CCR7;CCSER2;CCT8;CD101;CD180;CD1A;CD2;CD200R1;CD22…	Tissue_specific	SKCM	292	174	DDT,CCDC152,SH2D3C,RUNX1,SLFN12L,KLRK1,TSPAN32,CDH12,PLXNC1,LPAR6,RNF41,KLRG1,CD96,RASGRP2,SRRM1,ADAR,IKZF1,WARS2,IRF9,BASP1,BATF,IFI44,GNLY,CDC42EP3,POLR3C,CELF2,CXCR6,CD226,B3GNT2,CCT8,SRSF10,VAMP5,PPP1R17,LILRB1,FGL2,MAGED2,HNRNPA0,COPS6,GLIPR1,RCAN3,IL1RAPL1,NUDT6,CHIT1,MAP4K1,RASSF1,KLF12,GABARAPL2,PIK3IP1,CARD16,CTHRC1,CHCHD1,CLIC1,JAML,CCR5,CCR6,CCR7,NOXO1,SNX20,TTC39C,ZNF428,TSACC,ZNF831,…
RXRA	ENCSR000BJW, ENCSR352QSB, ENCSR416HDG, ENCSR000BJD, ENCSR098XMN, ENCSR000BHU, ENCSR000BVG	H1, liver, HepG2, GM12878, SK-N-SH	AACS;AATK;ABAT;ABCB9;ABL1;ABLIM2;ABR;ACAA1;ACAP3;ACHE;ACIN1;ACOT1;ACOT11;ACOT7;ACP7;ACSF2;ACTA1;ACTR6;ACVRL1;ADAMTS17;ADAMTSL4;ADARB2;ADCY6;ADCY7;ADGRA1;ADGRG1;ADIRF;ADPRHL1;AEN;AGAP3;AGPAT2;AGPAT3;AGRN;AHDC1;AHNAK;AHNAK2;AIRE;AK1;AKT1;ALDH3B2;ALDH4A1;ALDOB;ALDOC;ALOX12B;ALS2CL;AMER3;AMPH;AMZ1;ANK1;ANKK1;ANKRD10;ANKRD11;ANKRD13D;ANKRD23;ANKRD30BL;ANKRD65;ANKS6;ANXA8;ANXA8L1;AP1B1;AP1M1;AP1M2;AP2A…	Tissue_specific	CESC	791	366	ZNF316,PLA2G4B,HDAC5,CDH4,MEF2B,CCDC180,C16orf95,AP1M2,CEP295NL,SCAMP2,MUC12,PPIF,NPIPA8,PDZK1IP1,WASF2,TNK2,WNT3,CALCRL,CNKSR1,PAK4,KATNB1,LAMC3,HMG20B,TUBB4B,PEMT,WFDC2,CDSN,TESK2,UBAC1,OLFM1,ZER1,LRRN2,BAIAP2,TACC3,STK25,CARM1,ADARB2,SEMA4B,AGPAT2,CEL,TACC2,TXNRD2,CDC42EP3,MXD4,CENPF,CAMKK2,PAK6,RAI1,KIF1C,GJB6,CPLX2,FTCD,SRCAP,PPP1R13L,CEACAM7,BLCAP,STARD3,ADIRF,SLC27A4,RAB35,CHD3,DUSP14,TRIO…
SPDEF	ENCSR042GSX	MCF-7	A4GNT;AAAS;AAGAB;AAK1;ABCA12;ABCA3;ABCG1;ABTB1;ACADVL;ACER2;ACIN1;ADCY6;ADIRF;ADORA1;AGAP5;AGO4;AKT1;ALDH3B2;ANAPC11;ANGEL2;ANKHD1;ANKRA2;ANKRD13D;ANKRD40;ANKRD42;ANKRD6;ANKS3;ANO7;ANO9;AP1AR;AP1G2;AP1M2;APBB2;APMAP;APPL2;ARAF;ARCN1;ARF4;ARFGAP1;ARFIP1;ARFIP2;ARHGAP1;ARHGAP35;ARHGAP4;ARHGDIA;ARHGDIB;ARHGEF16;ARHGEF19;ARHGEF38;ARMT1;ARSG;ASPSCR1;ATF7;ATG12;ATG4D;ATL2;ATOH1;ATP2A3;ATP2B4;ATP6V0D1;A…	Cancer_specific	BRCA	397	249	CCDC152,ZNF316,TSTD1,SAP25,TOM1L1,AP1M2,NBL1,TSPAN1,SORBS3,TNK2,NME6,FLOT1,MFSD10,CDK9,CNKSR1,IRX5,STUB1,TCIRG1,CDKN2D,PCGF3,HMG20B,PEMT,PIAS3,PRMT5,ZER1,PPIH,ZBTB18,CAP2,SEMA6C,CIB1,BATF,SLC35A1,MRPL28,CENPA,ERN2,TBL3,TRIM3,RBCK1,TGOLN2,CAPN9,STARD10,FRS2,SRCAP,MRPS30,RUNDC3A,PNPLA6,MAGED2,EHD1,STARD3,PDIA5,ADIRF,CCNI,KDELR3,ATF7,MID2,CYB561D2,PTPN21,NUDT6,ADCY6,POLI,GALNT5,CYP4F8,LYPLA2,IZUMO4,…
TCF3	ENCSR911MML, ENCSR000BQT, ENCSR970OJY	HepG2, GM12878, K562	ABCB4;ABCF1;AP1M1;APOBR;ARHGAP9;ARHGDIB;ARHGEF2;ARID3A;ATP13A1;BRD3;BZW1;C19orf25;C7orf50;CACNB3;CCAR2;CCDC25;CCM2;CCND2;CHID1;CHPF2;CHST12;CLASRP;CLTA;COG8;COPE;CXXC5;DCAF15;DDX18;DDX19A;DDX21;DDX50;DDX55;DHPS;DMRTA2;DUSP12;EIF2S3;EIF5A;ELAVL1;EPN1;ERLEC1;EXOSC4;FARSA;FBXO40;FDPS;FLI1;GTF2F1;HCST;HMGN1;HMGN2;HNRNPUL1;HNRNPUL2;HOMER3;HPF1;HRK;HSPBP1;IER2;ILF2;IRF2;ITM2C;KRR1;LLPH;M6PR;MANF;MB21D2…	Cancer_specific	MM	106	137	OST4,TIMM17A,PPIH,SYNCRIP,RABAC1,SMC2,NUDC,HCST,SF3A3,HNRNPUL1,KRR1,CLASRP,DUSP12,COPE,PHB2,PDAP1,UBE2J2,CLTA,SMCR8,C19orf25,MB21D2,DHPS,ARID3A,EIF2S3,ZNF48,EIF5A,ELAVL1,FARSA,HNRNPUL2,FDPS,SEPHS1,ABCF1,FLI1,HSPBP1,RNASEH1,POLDIP2,TIMM10B,PRELID1,TUBGCP4,ERLEC1,PRPF19,TMEM230,GTF2F1,EPN1,TNPO2,HMGN1,HMGN2,ILF2,IRF2,STT3A,NDUFS7,ARHGDIB,SH2D5,M6PR,MLLT1,MTIF2,NDUFS3,SNU13,NME1,NME2,P4HB,TPRKB,SPG2…
TEF	ENCSR583KLD	HepG2	BASP1;CDCA5;COL13A1;DNAH2;DSCAML1;FAM102A;FGGY;GLRX2;GNAL;LDB1;LDB3;LIG4;LIN54;LINGO1;LIPG;NINJ2;PAFAH1B1;PER3;PTGDS;RAB11FIP4;TEF;TFEB	Cancer_specific	ccRCC	6	7	BASP1,LDB3,CDCA5,COL13A1,LIN54,DNAH2,GNAL,LIG4,FAM102A,NINJ2,PAFAH1B1,GLRX2,FGGY,PTGDS,DSCAML1,TEF,TFEB,RAB11FIP4,LINGO1,LDB1,PER3,LIPG
TP63	ENCSR913JBH	A549	ABCA13;ABCC1;ABCC5;ACACA;ACSL4;ACTA2;ACTG2;ACTN1;ADAM23;ADH5;AEBP2;AFF2;AHDC1;ALDH3A1;ALS2CL;AMIGO2;AMMECR1;ANKUB1;ANXA1;ANXA2;ARHGAP24;ARHGAP25;ARNTL;ASCC3;ATF3;ATP10D;ATP11B;ATP13A3;ATP2C1;B3GNT5;BACH1;BCAR3;BCL11B;BDKRB2;BNC1;BOLL;BTBD16;C10orf99;C16orf74;CALB1;CALML3;CAMSAP2;CAPN1;CAPNS2;CASK;CAV1;CCDC190;CCNK;CD109;CD200;CD44;CD9;CDCP1;CDH13;CERS6;CKAP2;CLCA2;CLDN1;CLIP4;CMIP;CNIH1;CNN1;COL1…	Cancer_specific	HNSCC	14	152	BACH1,ABCC5,UST,TSPAN5,CDH13,CNIH1,KCNMB2,TFG,TRIM22,NDRG1,FST,SEMA4B,SEMA3C,TACC2,IGF2BP3,ME3,NMU,ASCC3,GLIPR1,GALNT6,FILIP1L,WDFY2,BTBD16,SDR9C7,AEBP2,FRMD6,CNN1,ADH5,COL4A6,COL17A1,CD109,SESN3,PLB1,XXYLT1,SLC25A48,SH3RF2,RNF217,ABCA13,DPYD,JAG1,DSC3,DSG3,DSP,DUSP7,EGFR,CREG2,ZBTB7C,TMEM154,ALDH3A1,ACSL4,FAT1,SLC37A2,SDK1,FAM83B,FGFR2,NLRP1,DAAM1,MAPKBP1,PALLD,MYCBP2,TRIM35,FRMD4B,KANK1,ATP11B,…
USF1	ENCSR787CHF, ENCSR000BIU, ENCSR000BKT, ENCSR000BTZ, ENCSR248QBT, ENCSR000BGI, ENCSR000BSX, ENCSR000BVK, ENCSR099FCQ, ENCSR000BGM	K562, H1, SK-N-SH, WTC11, GM12878, Ishikawa, HCT116, HepG2	EML3;FAM193B;FAM50A;GPAA1;GPS1;GRINA;INTS1;KIFC2;MBD6;MED1;MLLT6;MRPL37;PCYT2;PIP4K2B;PRR36;RANGAP1;RHPN1;RNF11;SOCS7;SRCIN1;SYT12;TCIRG1	Cancer_specific	BRCA	21	8	TCIRG1,MBD6,RHPN1,EML3,INTS1,RNF11,GPS1,GRINA,SOCS7,MLLT6,MRPL37,FAM193B,MED1,PCYT2,RANGAP1,PRR36,SRCIN1,PIP4K2B,GPAA1,KIFC2,FAM50A,SYT12
XBP1	ENCSR988EVQ	HepG2	ABAT;ABCA12;ABCB8;ABCB9;ABCC4;ABHD6;ACAD11;ACAD9;ACADSB;ACIN1;ACOT11;ACOT9;ACOXL;ACSF2;ACSL1;ACTA2;ACTG1;ACYP2;ADAM10;ADAM11;ADAM2;ADAM7;ADAMTS15;ADGRL2;ADGRV1;ADIPOR1;ADNP;AFF3;AFMID;AGA;AGL;AGPAT5;AGR2;AGR3;AHDC1;AIF1L;AKIRIN1;ALCAM;ALDH1L2;ALDH3B2;ALG2;AMPD2;AMY2A;AMY2B;ANAPC11;ANG;ANKHD1;ANKRD13A;ANKRD24;ANKRD27;ANKRD55;ANTXR1;ANXA6;ANXA9;AP2S1;APBB2;APEX1;APMAP;APOD;AR;ARAF;ARAP1;ARCN1;AREG;…	Tissue_specific	BRCA	287	400	OST4,ZBTB42,HDAC6,PET100,PDCD6IP,BCL2L11,SH2B3,RUNX1,TGFBR3L,NBL1,SCAMP2,EDIL3,PREB,PDIA6,BCAP31,CELA3A,TOB1,FARP1,WASF2,SERF2,ADAM10,MPHOSPH6,NME6,EIF1,CDK7,TRIB1,SLC35B1,POP7,ABCC4,CDKN1A,IRX5,CDKN1B,BET1,TUBA1B,RACK1,PIAS3,TESK2,PGRMC2,CFDP1,TMEM147,TIMM17A,HAX1,SLC9A6,SEC23B,SEC23A,CAP2,CREB3,DDX17,HYOU1,ZNF275,PRDX4,AGR2,CEL,SLC19A2,ARFGEF2,RABAC1,SLC34A2,SIVA1,DNPH1,SLCO1B1,SH2B2,TRIM3,PMVK…
