# Supplementary material for: Epigenetic regulation during cancer transitions across 11 tumour types
Source: Nature. 2023 Nov 1;623(7986):432–41. doi: 10.1038/s41586-023-06682-5 (PMC10632147; doi:10.1038/s41586-023-06682-5)
Supplement: Supplementary file 8 — Identifying DACRs, DEGs, TFs and regulons associated with metastasis. [file 41586_2023_6682_MOESM8_ESM.xlsx]

## Sheet: S6a_Met_DACRs
Cancer	peak	p_val	pct.1	pct.2	p_val_adj	avg_log2FC
CRC	chr1-100037789-100038289	2.06103e-09	0.108	0.155	0.00254692	-0.413397
CRC	chr1-100038594-100039094	2.31898e-09	0.039	0.064	0.00286567	-0.633983
CRC	chr1-1000602-1001102	9.74743e-20	0.058	0.042	1.20454e-13	0.579558
CRC	chr1-1001127-1001627	1.89419e-11	0.029	0.02	2.34074e-05	0.589305
CRC	chr1-100132758-100133258	7.36467e-40	0.09	0.164	9.10087e-34	-0.785442
CRC	chr1-100158246-100158746	8.79481e-44	0.002	0.017	1.08682e-37	-3.1627
CRC	chr1-100249638-100250138	2.64654e-23	0.069	0.12	3.27046e-17	-0.716619
CRC	chr1-100265913-100266413	3.23333e-11	0.063	0.099	3.99558e-05	-0.547619
CRC	chr1-10032522-10033022	4.52231e-20	0.201	0.282	5.58844e-14	-0.395947
CRC	chr1-100352219-100352719	1.55538e-16	0.077	0.122	1.92205e-10	-0.599233
CRC	chr1-100362765-100363265	4.27868e-21	0.011	0.002	5.28736e-15	2.29734
CRC	chr1-100380561-100381061	3.25537e-10	0.004	0.011	0.000402281	-1.57177
CRC	chr1-100409181-100409681	7.47074e-17	0.007	0.019	9.23194e-11	-1.4992
CRC	chr1-100415292-100415792	2.67254e-27	0.005	0.02	3.30259e-21	-2.07534
CRC	chr1-100430159-100430659	4.47756e-24	0.002	0.013	5.53314e-18	-2.61773
CRC	chr1-100440026-100440526	3.36122e-29	0.008	0.028	4.15362e-23	-1.7054
CRC	chr1-100448256-100448756	9.53052e-13	0.005	0.015	1.17773e-06	-1.6366
CRC	chr1-100452564-100453064	8.14186e-30	0.006	0.024	1.00613e-23	-2.01838
CRC	chr1-100643378-100643878	1.7031e-34	0.002	0.017	2.1046e-28	-2.82546
CRC	chr1-100894591-100895091	4.78533e-18	0.051	0.09	5.91346e-12	-0.750644
CRC	chr1-100895780-100896280	1.40135e-26	0.103	0.169	1.73171e-20	-0.629054
CRC	chr1-100896546-100897046	1.83991e-09	0.023	0.041	0.00227366	-0.797185
CRC	chr1-101025580-101026080	2.58383e-15	0.057	0.095	3.19295e-09	-0.661775
CRC	chr1-10104774-10105274	1.22595e-40	0.007	0.029	1.51496e-34	-2.08325
CRC	chr1-10105410-10105910	1.04158e-68	0.01	0.049	1.28713e-62	-2.11561
CRC	chr1-10108143-10108643	7.80832e-68	0.004	0.034	9.64911e-62	-2.80941
CRC	chr1-1014256-1014756	2.32985e-11	0.026	0.017	2.8791e-05	0.690134
CRC	chr1-101511438-101511938	9.35614e-21	0.002	0.011	1.15618e-14	-2.64154
CRC	chr1-101520187-101520687	1.60876e-14	0.004	0.014	1.98802e-08	-1.74218
CRC	chr1-101566810-101567310	6.49624e-68	0.007	0.044	8.0277e-62	-2.36337
CRC	chr1-101567501-101568001	1.92568e-19	0.005	0.018	2.37965e-13	-1.83251
CRC	chr1-101587702-101588202	1.67086e-20	0.008	0.026	2.06476e-14	-1.54437
CRC	chr1-101592739-101593239	2.29517e-81	0.001	0.022	2.83625e-75	-4.55125
CRC	chr1-10170203-10170703	1.30385e-19	0.003	0.015	1.61123e-13	-2.1193
CRC	chr1-101732160-101732660	1.10683e-29	0.015	0.04	1.36776e-23	-1.37903
CRC	chr1-101732701-101733201	1.73212e-08	0.005	0.012	0.0214047	-1.23432
CRC	chr1-101733234-101733734	4.09884e-27	0.01	0.031	5.06513e-21	-1.53171
CRC	chr1-102045621-102046121	6.65418e-116	0.018	0.082	8.22288e-110	-2.07336
CRC	chr1-102097396-102097896	9.29631e-35	0.004	0.021	1.14879e-28	-2.27993
CRC	chr1-1021015-1021515	1.05206e-12	0.049	0.08	1.30008e-06	-0.648521
CRC	chr1-10210167-10210667	2.23345e-10	0.166	0.225	0.000275998	-0.343934
CRC	chr1-102110527-102111027	1.60676e-20	0.003	0.012	1.98555e-14	-2.18682
CRC	chr1-102191674-102192174	3.00857e-11	0.005	0.015	3.71783e-05	-1.43183
CRC	chr1-10245660-10246160	3.59152e-14	0.004	0.012	4.43821e-08	-1.75677
CRC	chr1-10257783-10258283	1.12124e-30	0.015	0.043	1.38557e-24	-1.42696
CRC	chr1-10263633-10264133	7.0675e-27	0.004	0.019	8.73364e-21	-2.20084
CRC	chr1-102897379-102897879	1.53187e-13	0.003	0.011	1.893e-07	-1.96918
CRC	chr1-103525455-103525955	6.80551e-26	0.062	0.114	8.40989e-20	-0.782814
CRC	chr1-10398640-10399140	3.28964e-24	0.142	0.212	4.06516e-18	-0.498826
CRC	chr1-1040570-1041070	2.5999e-29	0.058	0.036	3.21282e-23	0.870358
CRC	chr1-10472314-10472814	4.9316e-16	0.067	0.109	6.09422e-10	-0.627907
CRC	chr1-10474658-10475158	4.13394e-11	0.065	0.098	5.1085e-05	-0.542421
CRC	chr1-10502081-10502581	4.94729e-09	0.004	0.012	0.0061136	-1.41197
CRC	chr1-105138426-105138926	1.2685e-10	0.014	0.007	0.000156754	1.00041
CRC	chr1-105626426-105626926	6.96403e-20	0.004	0.016	8.60578e-14	-2.02086
CRC	chr1-105632776-105633276	2.82893e-12	0.034	0.061	3.49584e-06	-0.737454
CRC	chr1-1059400-1059900	3.2273e-10	0.069	0.062	0.000398813	0.301133
CRC	chr1-10635310-10635810	5.01182e-10	0.009	0.021	0.000619334	-1.14097
CRC	chr1-10635955-10636455	4.6831e-10	0.008	0.021	0.000578712	-1.18476
CRC	chr1-10663549-10664049	2.09083e-13	0.018	0.009	2.58374e-07	0.974003
CRC	chr1-10667699-10668199	4.53763e-26	0.023	0.009	5.60736e-20	1.41149
CRC	chr1-10668375-10668875	1.04776e-08	0.014	0.008	0.0129476	0.773542
CRC	chr1-10674991-10675491	2.50551e-15	0.007	0.022	3.09617e-09	-1.46285
CRC	chr1-1068462-1068962	4.00608e-08	0.056	0.085	0.049505	-0.50853
CRC	chr1-10687333-10687833	9.71918e-15	0.019	0.041	1.20104e-08	-1.00575
CRC	chr1-10694533-10695033	6.30344e-10	0.129	0.183	0.000778946	-0.389262
CRC	chr1-10697465-10697965	2.39505e-08	0.012	0.024	0.0295968	-0.956836
CRC	chr1-10699868-10700368	2.52015e-08	0.008	0.017	0.0311427	-1.10784
CRC	chr1-107056412-107056912	1.21829e-11	0.049	0.08	1.5055e-05	-0.629699
CRC	chr1-1073602-1074102	1.9605e-25	0.082	0.134	2.42268e-19	-0.641676
CRC	chr1-10738111-10738611	1.28051e-08	0.041	0.066	0.0158238	-0.59599
CRC	chr1-107530430-107530930	3.30825e-24	0.021	0.046	4.08816e-18	-1.18443
CRC	chr1-107534527-107535027	4.26176e-09	0.009	0.02	0.00526646	-1.13095
CRC	chr1-107535041-107535541	7.14235e-09	0.006	0.015	0.00882614	-1.3077
CRC	chr1-107536176-107536676	2.47067e-62	0.016	0.057	3.05313e-56	-1.80306
CRC	chr1-107547704-107548204	2.63839e-12	0.004	0.012	3.26038e-06	-1.69188
CRC	chr1-10755847-10756347	4.74079e-23	0.05	0.094	5.85842e-17	-0.81515
CRC	chr1-107593334-107593834	1.41945e-12	0.006	0.016	1.75408e-06	-1.36695
CRC	chr1-107593926-107594426	4.34843e-50	0.008	0.033	5.37356e-44	-2.10108
CRC	chr1-10759398-10759898	7.62863e-46	0.082	0.156	9.42705e-40	-0.848607
CRC	chr1-10761768-10762268	1.47865e-10	0.03	0.051	0.000182724	-0.732471
CRC	chr1-10765690-10766190	6.54656e-27	0.018	0.046	8.08989e-21	-1.30501
CRC	chr1-10766275-10766775	2.02004e-26	0.009	0.03	2.49625e-20	-1.62258
CRC	chr1-107664960-107665460	2.18514e-38	0.005	0.023	2.70028e-32	-2.2463
CRC	chr1-107665474-107665974	5.51648e-53	0.007	0.033	6.81697e-47	-2.19204
CRC	chr1-107666441-107666941	2.60474e-29	0.005	0.022	3.2188e-23	-2.00719
CRC	chr1-107669952-107670452	1.31646e-14	0.007	0.02	1.62682e-08	-1.41628
CRC	chr1-107677600-107678100	1.06172e-15	0.004	0.014	1.31201e-09	-1.79763
CRC	chr1-107680969-107681469	2.46434e-12	0.02	0.039	3.0453e-06	-0.895284
CRC	chr1-107682386-107682886	2.09783e-22	0.014	0.036	2.59238e-16	-1.27143
CRC	chr1-107683019-107683519	8.54699e-32	0.046	0.09	1.05619e-25	-0.93975
CRC	chr1-107688311-107688811	1.13267e-12	0.029	0.052	1.39969e-06	-0.80117
CRC	chr1-107732171-107732671	2.93465e-44	0.01	0.04	3.62649e-38	-1.84533
CRC	chr1-10776411-10776911	1.35729e-33	0.02	0.051	1.67727e-27	-1.30355
CRC	chr1-10778511-10779011	9.13808e-18	0.012	0.031	1.12924e-11	-1.24655
CRC	chr1-10779154-10779654	1.88746e-102	0.053	0.146	2.33243e-96	-1.3645
CRC	chr1-10779747-10780247	9.46557e-20	0.017	0.039	1.16971e-13	-1.15464
CRC	chr1-10781118-10781618	1.06414e-13	0.014	0.032	1.31501e-07	-1.07607
CRC	chr1-10791671-10792171	6.53735e-10	0.007	0.017	0.000807851	-1.28952
CRC	chr1-10793164-10793664	6.31526e-19	0.018	0.041	7.80406e-13	-1.06439
CRC	chr1-107964829-107965329	8.89939e-11	0.015	0.007	0.000109974	0.9199
CRC	chr1-10802963-10803463	3.62636e-15	0.014	0.031	4.48126e-09	-1.13308
CRC	chr1-10803898-10804398	5.44969e-43	0.052	0.113	6.73444e-37	-0.996559
CRC	chr1-10804414-10804914	5.73008e-54	0.042	0.1	7.08093e-48	-1.18183
CRC	chr1-10814917-10815417	2.6179e-11	0.006	0.017	3.23506e-05	-1.41432
CRC	chr1-10815710-10816210	3.90697e-108	0.007	0.05	4.82803e-102	-2.85076
CRC	chr1-108182292-108182792	1.53183e-15	0.003	0.014	1.89296e-09	-1.87795
CRC	chr1-10818534-10819034	1.16121e-59	0.01	0.044	1.43497e-53	-2.04707
CRC	chr1-108199111-108199611	2.1506e-20	0.019	0.042	2.65759e-14	-1.09272
CRC	chr1-108200101-108200601	6.04196e-32	0.08	0.146	7.46633e-26	-0.736998
CRC	chr1-108357664-108358164	1.01169e-65	0.002	0.024	1.2502e-59	-3.65573
CRC	chr1-10835803-10836303	5.98116e-10	0.046	0.04	0.00073912	0.324586
CRC	chr1-108559703-108560203	1.4195e-39	0.098	0.179	1.75414e-33	-0.742185
CRC	chr1-108561643-108562143	9.71316e-12	0.023	0.044	1.2003e-05	-0.838896
CRC	chr1-108570983-108571483	6.73174e-09	0.015	0.027	0.00831873	-0.854491
CRC	chr1-108584225-108584725	5.60999e-29	0.011	0.035	6.93253e-23	-1.54298
CRC	chr1-108595398-108595898	1.28693e-10	0.003	0.01	0.000159032	-1.76096
CRC	chr1-108644767-108645267	2.29252e-20	0.009	0.028	2.83298e-14	-1.45978
CRC	chr1-108646680-108647180	2.26295e-88	0.073	0.167	2.79644e-82	-1.12478
CRC	chr1-108660848-108661348	1.85838e-19	0.038	0.07	2.29649e-13	-0.86289
CRC	chr1-108681638-108682138	2.24789e-15	0.01	0.025	2.77783e-09	-1.26068
CRC	chr1-108692034-108692534	3.4951e-20	0.086	0.141	4.31906e-14	-0.618858
CRC	chr1-108725697-108726197	4.06126e-46	0.006	0.031	5.01869e-40	-2.21235
CRC	chr1-108746306-108746806	1.45733e-26	0.146	0.227	1.80089e-20	-0.523223
CRC	chr1-108816293-108816793	1.40474e-13	0.025	0.049	1.7359e-07	-0.871766
CRC	chr1-108816985-108817485	1.06323e-08	0.022	0.04	0.0131389	-0.783
CRC	chr1-108864904-108865404	6.16899e-40	0.021	0.057	7.62331e-34	-1.39363
CRC	chr1-108865431-108865931	2.79792e-104	0.054	0.145	3.45752e-98	-1.37159
CRC	chr1-108865949-108866449	1.47208e-20	0.012	0.031	1.81912e-14	-1.37269
CRC	chr1-108876678-108877178	4.89526e-26	0.109	0.174	6.04931e-20	-0.624178
CRC	chr1-108889604-108890104	6.09392e-18	0.011	0.027	7.53054e-12	-1.31461
CRC	chr1-108933861-108934361	1.94848e-22	0.002	0.012	2.40783e-16	-2.58502
CRC	chr1-108963160-108963660	2.13973e-19	0.099	0.155	2.64416e-13	-0.567541
CRC	chr1-10901274-10901774	1.96875e-22	0.068	0.109	2.43287e-16	-0.69623
CRC	chr1-109041826-109042326	5.26986e-26	0.115	0.182	6.51221e-20	-0.582022
CRC	chr1-109075746-109076246	1.23469e-13	0.062	0.102	1.52576e-07	-0.612044
CRC	chr1-109099871-109100371	5.82865e-12	0.089	0.133	7.20274e-06	-0.500781
CRC	chr1-109113728-109114228	1.87101e-32	0.035	0.079	2.3121e-26	-1.07899
CRC	chr1-109116232-109116732	1.12935e-21	0.006	0.022	1.39558e-15	-1.79494
CRC	chr1-109134347-109134847	1.661e-43	0.025	0.066	2.05258e-37	-1.3355
CRC	chr1-109134877-109135377	1.42749e-30	0.017	0.046	1.76401e-24	-1.35903
CRC	chr1-109136099-109136599	1.31664e-10	0.009	0.021	0.000162703	-1.1386
CRC	chr1-109136653-109137153	3.30599e-12	0.016	0.032	4.08537e-06	-1.01748
CRC	chr1-109138239-109138739	9.12718e-36	0.024	0.058	1.12789e-29	-1.2777
CRC	chr1-109151106-109151606	1.61574e-14	0.024	0.049	1.99665e-08	-0.896576
CRC	chr1-109152115-109152615	6.5027e-21	0.007	0.023	8.03569e-15	-1.63822
CRC	chr1-109156729-109157229	3.83189e-29	0.018	0.048	4.73525e-23	-1.28115
CRC	chr1-109181202-109181702	6.4431e-14	0.031	0.057	7.96204e-08	-0.819618
CRC	chr1-109213643-109214143	2.46714e-14	0.094	0.144	3.04876e-08	-0.512775
CRC	chr1-109218432-109218932	5.47998e-56	0.013	0.051	6.77187e-50	-1.83061
CRC	chr1-109277338-109277838	9.41244e-21	0.044	0.079	1.16314e-14	-0.820454
CRC	chr1-109282946-109283446	1.16014e-15	0.113	0.168	1.43364e-09	-0.485305
CRC	chr1-109298541-109299041	3.73487e-09	0.01	0.005	0.00461536	1.02443
CRC	chr1-109351318-109351818	1.69384e-40	0.009	0.035	2.09316e-34	-1.8232
CRC	chr1-10937145-10937645	2.11592e-09	0.077	0.108	0.00261474	-0.514058
CRC	chr1-10940035-10940535	1.98739e-10	0.031	0.05	0.000245592	-0.777679
CRC	chr1-10941875-10942375	1.79177e-17	0.027	0.053	2.21418e-11	-0.977002
CRC	chr1-109426241-109426741	1.81429e-17	0.14	0.204	2.24201e-11	-0.458768
CRC	chr1-10943712-10944212	8.08357e-67	0.03	0.082	9.98924e-61	-1.45867
CRC	chr1-10944273-10944773	3.73761e-22	0.026	0.053	4.61874e-16	-1.04744
CRC	chr1-109466482-109466982	5.24014e-11	0.026	0.017	6.47549e-05	0.612423
CRC	chr1-109483589-109484089	3.53989e-18	0.125	0.189	4.37441e-12	-0.498994
CRC	chr1-109499613-109500113	2.19889e-25	0.014	0.037	2.71727e-19	-1.31483
CRC	chr1-109503887-109504387	1.14045e-10	0.007	0.017	0.000140931	-1.24616
CRC	chr1-109509510-109510010	1.16735e-12	0.043	0.074	1.44254e-06	-0.688506
CRC	chr1-109516712-109517212	1.50225e-21	0.024	0.052	1.85641e-15	-1.03377
CRC	chr1-109546198-109546698	1.23084e-09	0.024	0.043	0.001521	-0.780582
CRC	chr1-109548278-109548778	9.22894e-19	0.079	0.128	1.14046e-12	-0.620688
CRC	chr1-109562964-109563464	5.38306e-12	0.009	0.021	6.6521e-06	-1.24322
CRC	chr1-109652207-109652707	1.24328e-12	0.002	0.01	1.53638e-06	-1.99845
CRC	chr1-109655839-109656339	2.755e-38	0.058	0.113	3.40448e-32	-0.913664
CRC	chr1-109667716-109668216	2.98778e-64	0.036	0.007	3.69213e-58	2.38707
CRC	chr1-109728829-109729329	5.04343e-14	0.005	0.016	6.23241e-08	-1.54605
CRC	chr1-109731998-109732498	2.2788e-10	0.016	0.031	0.000281602	-0.916157
CRC	chr1-10975689-10976189	8.23368e-19	0.021	0.045	1.01747e-12	-1.08188
CRC	chr1-109762893-109763393	2.99517e-39	0.034	0.081	3.70128e-33	-1.15821
CRC	chr1-109763665-109764165	4.86219e-24	0.096	0.154	6.00844e-18	-0.621745
CRC	chr1-109766125-109766625	9.72644e-35	0.017	0.045	1.20194e-28	-1.43075
CRC	chr1-109772002-109772502	1.7317e-09	0.01	0.021	0.00213994	-1.06662
CRC	chr1-109773586-109774086	4.42173e-10	0.034	0.057	0.000546413	-0.705406
CRC	chr1-109776775-109777275	2.97396e-10	0.037	0.063	0.000367506	-0.678071
CRC	chr1-109783294-109783794	3.5203e-25	0.014	0.038	4.3502e-19	-1.37379
CRC	chr1-109786527-109787027	2.41663e-61	0.032	0.09	2.98634e-55	-1.36312
CRC	chr1-109787247-109787747	6.66419e-38	0.017	0.051	8.23525e-32	-1.44475
CRC	chr1-109793046-109793546	4.04398e-09	0.007	0.017	0.00499733	-1.24137
CRC	chr1-109793680-109794180	1.37732e-82	0.018	0.071	1.70202e-76	-1.91678
CRC	chr1-109794181-109794681	2.82792e-33	0.007	0.028	3.49459e-27	-1.94472
CRC	chr1-109796806-109797306	3.71328e-44	0.004	0.025	4.58867e-38	-2.51312
CRC	chr1-109797477-109797977	1.12222e-09	0.003	0.011	0.00138678	-1.64301
CRC	chr1-10979969-10980469	5.85227e-23	0.045	0.081	7.23193e-17	-0.855393
CRC	chr1-109838660-109839160	1.77479e-17	0.003	0.013	2.19319e-11	-2.10258
CRC	chr1-109852199-109852699	2.41717e-09	0.006	0.016	0.00298701	-1.32244
CRC	chr1-109877364-109877864	1.06963e-14	0.012	0.005	1.32179e-08	1.43069
CRC	chr1-109882545-109883045	5.49431e-09	0.01	0.005	0.00678958	1.0273
CRC	chr1-109935319-109935819	1.35382e-15	0.05	0.084	1.67298e-09	-0.696724
CRC	chr1-109947968-109948468	1.94508e-23	0.011	0.03	2.40363e-17	-1.45251
CRC	chr1-109979756-109980256	4.40515e-14	0.009	0.023	5.44365e-08	-1.3024
CRC	chr1-109984387-109984887	4.69714e-28	0.131	0.208	5.80447e-22	-0.576655
CRC	chr1-109993880-109994380	5.26244e-16	0.002	0.011	6.50304e-10	-2.24438
CRC	chr1-110003647-110004147	3.4753e-27	0.022	0.053	4.2946e-21	-1.20302
CRC	chr1-110004510-110005010	1.73954e-08	0.006	0.015	0.0214963	-1.2038
CRC	chr1-110034221-110034721	1.60603e-16	0.065	0.109	1.98465e-10	-0.659114
CRC	chr1-110049064-110049564	7.1211e-19	0.057	0.093	8.79988e-13	-0.702571
CRC	chr1-110055794-110056294	7.57356e-21	0.008	0.024	9.359e-15	-1.47212
CRC	chr1-110056599-110057099	5.02209e-23	0.008	0.026	6.20604e-17	-1.5945
CRC	chr1-11007654-11008154	8.66731e-43	0.012	0.043	1.07106e-36	-1.7151
CRC	chr1-110119795-110120295	4.42269e-30	0.005	0.023	5.46532e-24	-2.02954
CRC	chr1-11012089-11012589	2.1153e-11	0.101	0.146	2.61397e-05	-0.459329
CRC	chr1-110202886-110203386	3.89793e-22	0.014	0.037	4.81685e-16	-1.34173
CRC	chr1-110209869-110210369	1.90589e-38	0.112	0.194	2.35519e-32	-0.680453
CRC	chr1-110235686-110236186	1.06119e-12	0.005	0.017	1.31137e-06	-1.54611
CRC	chr1-110236275-110236775	4.44912e-23	0.004	0.02	5.49798e-17	-1.99287
CRC	chr1-11027264-11027764	4.0438e-12	0.003	0.011	4.99711e-06	-1.68715
CRC	chr1-110291666-110292166	1.05768e-36	0.013	0.041	1.30702e-30	-1.55695
CRC	chr1-110338197-110338697	2.23759e-20	0.118	0.181	2.7651e-14	-0.538454
CRC	chr1-110338968-110339468	5.00636e-41	0.177	0.271	6.18659e-35	-0.567483
CRC	chr1-110356279-110356779	1.65753e-23	0.009	0.029	2.04829e-17	-1.53574
CRC	chr1-110384419-110384919	1.17824e-08	0.005	0.013	0.0145601	-1.31997
CRC	chr1-110384931-110385431	2.23618e-64	0.017	0.062	2.76335e-58	-1.76143
CRC	chr1-110393793-110394293	1.08577e-13	0.026	0.051	1.34173e-07	-0.831413
CRC	chr1-110407470-110407970	3.16058e-13	0.066	0.105	3.90568e-07	-0.591337
CRC	chr1-110464889-110465389	9.8685e-12	0.004	0.013	1.2195e-05	-1.69304
CRC	chr1-110477396-110477896	7.24122e-11	0.013	0.029	8.94832e-05	-1.01555
CRC	chr1-110478855-110479355	6.86392e-26	0.004	0.019	8.48207e-20	-2.2458
CRC	chr1-110487649-110488149	2.72495e-40	0.005	0.027	3.36734e-34	-2.35126
CRC	chr1-110522855-110523355	7.59116e-09	0.004	0.012	0.00938076	-1.35896
CRC	chr1-110594353-110594853	3.88462e-12	0.01	0.024	4.8004e-06	-1.16103
CRC	chr1-11059845-11060345	5.5137e-10	0.155	0.208	0.000681354	-0.342602
CRC	chr1-110611978-110612478	3.89524e-33	0.013	0.042	4.81353e-27	-1.51389
CRC	chr1-110619264-110619764	2.49716e-13	0.022	0.044	3.08586e-07	-0.884211
CRC	chr1-1109605-1110105	5.51618e-93	0.024	0.088	6.8166e-87	-1.78656
CRC	chr1-11099639-11100139	5.66543e-11	0.067	0.103	7.00104e-05	-0.549074
CRC	chr1-111101783-111102283	2.4725e-09	0.014	0.025	0.00305539	-0.870946
CRC	chr1-111139928-111140428	9.9268e-12	0.096	0.142	1.2267e-05	-0.485741
CRC	chr1-111190866-111191366	4.34432e-12	0.009	0.02	5.36848e-06	-1.13876
CRC	chr1-111193990-111194490	7.36093e-15	0.008	0.021	9.09625e-09	-1.342
CRC	chr1-111199986-111200486	7.79165e-33	0.009	0.029	9.62851e-27	-1.75094
CRC	chr1-111202330-111202830	5.63388e-40	0.03	0.071	6.96205e-34	-1.19131
CRC	chr1-111203001-111203501	5.58327e-16	0.024	0.048	6.8995e-10	-0.93034
CRC	chr1-111203727-111204227	3.70529e-68	0.077	0.161	4.5788e-62	-1.0068
CRC	chr1-111204245-111204745	4.93274e-101	0.081	0.186	6.09562e-95	-1.13957
CRC	chr1-111205304-111205804	2.74606e-20	0.006	0.02	3.39343e-14	-1.62659
CRC	chr1-111215839-111216339	1.9971e-10	0.006	0.015	0.000246791	-1.25711
CRC	chr1-111256959-111257459	2.15979e-32	0.001	0.011	2.66896e-26	-3.06395
CRC	chr1-111335148-111335648	1.66389e-46	0.009	0.033	2.05614e-40	-1.9422
CRC	chr1-111346315-111346815	2.57431e-12	0.047	0.074	3.1812e-06	-0.6429
CRC	chr1-111406223-111406723	3.03582e-17	0.005	0.018	3.7515e-11	-1.65781
CRC	chr1-111422860-111423360	3.56672e-53	0.036	0.088	4.40756e-47	-1.25115
CRC	chr1-111446922-111447422	2.20583e-50	0.014	0.049	2.72584e-44	-1.72304
CRC	chr1-111449024-111449524	4.25926e-30	0.112	0.182	5.26337e-24	-0.634141
CRC	chr1-111507471-111507971	1.44216e-24	0.04	0.078	1.78214e-18	-0.886407
CRC	chr1-111508113-111508613	2.38214e-12	0.05	0.082	2.94372e-06	-0.622248
CRC	chr1-111519927-111520427	1.03017e-26	0.005	0.02	1.27303e-20	-2.01957
CRC	chr1-111576471-111576971	5.95698e-73	0.012	0.055	7.36132e-67	-2.0775
CRC	chr1-111592794-111593294	2.04614e-53	0.033	0.089	2.52851e-47	-1.2939
CRC	chr1-1115941-1116441	2.1864e-30	0.196	0.287	2.70184e-24	-0.469095
CRC	chr1-111619475-111619975	2.95354e-29	0.125	0.2	3.64982e-23	-0.589881
CRC	chr1-111639812-111640312	2.4593e-10	0.005	0.014	0.000303907	-1.47274
CRC	chr1-111660641-111661141	4.77497e-16	0.003	0.011	5.90065e-10	-2.01218
CRC	chr1-111733231-111733731	7.20283e-18	0.024	0.012	8.90087e-12	1.06508
CRC	chr1-111755303-111755803	2.85368e-13	0.104	0.155	3.52643e-07	-0.473461
CRC	chr1-111948091-111948591	6.32362e-12	0.003	0.012	7.8144e-06	-1.73158
CRC	chr1-111990096-111990596	2.43392e-08	0.01	0.022	0.0300771	-1.0723
CRC	chr1-111990724-111991224	4.56604e-19	0.009	0.028	5.64247e-13	-1.47141
CRC	chr1-111991303-111991803	1.76555e-24	0.005	0.023	2.18177e-18	-1.93065
CRC	chr1-112237906-112238406	8.30508e-57	0.002	0.021	1.0263e-50	-3.52892
CRC	chr1-112241584-112242084	3.70924e-46	0.003	0.023	4.58368e-40	-2.83878
CRC	chr1-112369578-112370078	9.68468e-17	0.029	0.057	1.19678e-10	-0.889953
CRC	chr1-112390722-112391222	1.7666e-21	0.057	0.104	2.18307e-15	-0.746404
CRC	chr1-112393964-112394464	2.39804e-31	0.04	0.085	2.96337e-25	-0.991574
CRC	chr1-112395906-112396406	4.8941e-21	0.108	0.168	6.04787e-15	-0.562553
CRC	chr1-112396950-112397450	1.36953e-14	0.019	0.039	1.69239e-08	-0.986829
CRC	chr1-112405334-112405834	7.83876e-10	0.003	0.01	0.000968672	-1.80188
CRC	chr1-1124620-1125120	1.49452e-37	0.067	0.121	1.84685e-31	-0.852903
CRC	chr1-112489332-112489832	4.09893e-19	0.012	0.031	5.06525e-13	-1.31258
CRC	chr1-112501758-112502258	7.28688e-10	0.026	0.049	0.000900474	-0.763691
CRC	chr1-112508448-112508948	2.84343e-09	0.022	0.04	0.00351376	-0.780068
CRC	chr1-1125185-1125685	1.38456e-34	0.074	0.13	1.71097e-28	-0.792777
CRC	chr1-112548458-112548958	1.59163e-102	0.007	0.051	1.96686e-96	-2.68021
CRC	chr1-112549522-112550022	9.05472e-18	0.003	0.013	1.11893e-11	-1.99899
CRC	chr1-112580577-112581077	6.35374e-70	0.006	0.037	7.85161e-64	-2.4935
CRC	chr1-112581441-112581941	7.08241e-14	0.004	0.013	8.75207e-08	-1.71794
CRC	chr1-112619490-112619990	6.81034e-18	0.074	0.12	8.41586e-12	-0.621794
CRC	chr1-11262386-11262886	9.70737e-22	0.128	0.195	1.19959e-15	-0.522479
CRC	chr1-1126865-1127365	2.70257e-33	0.028	0.066	3.3397e-27	-1.15628
CRC	chr1-112698873-112699373	5.76229e-32	0.069	0.121	7.12073e-26	-0.781256
CRC	chr1-112704894-112705394	1.44511e-16	0.077	0.122	1.78579e-10	-0.579597
CRC	chr1-112706886-112707386	9.682e-16	0.113	0.17	1.19645e-09	-0.490741
CRC	chr1-112715143-112715643	2.86343e-31	0.149	0.23	3.53847e-25	-0.549102
CRC	chr1-11272951-11273451	3.17543e-20	0.129	0.197	3.92402e-14	-0.5084
CRC	chr1-112804106-112804606	3.25473e-11	0.023	0.043	4.02202e-05	-0.836095
CRC	chr1-112809144-112809644	3.74546e-11	0.018	0.036	4.62844e-05	-0.918348
CRC	chr1-112818951-112819451	5.6954e-30	0.004	0.02	7.03807e-24	-2.26744
CRC	chr1-112852194-112852694	1.19685e-49	0.036	0.089	1.479e-43	-1.22404
CRC	chr1-112869270-112869770	1.17002e-46	0.014	0.047	1.44585e-40	-1.7329
CRC	chr1-112871135-112871635	4.65218e-60	0.006	0.034	5.74892e-54	-2.53459
CRC	chr1-112872336-112872836	7.60267e-19	0.004	0.017	9.39497e-13	-1.84255
CRC	chr1-112877243-112877743	1.75144e-140	0.005	0.05	2.16434e-134	-3.3754
CRC	chr1-112880882-112881382	1.45162e-20	0.021	0.049	1.79383e-14	-1.10736
CRC	chr1-112881658-112882158	4.14e-54	0.007	0.035	5.11599e-48	-2.2721
CRC	chr1-112887733-112888233	2.04508e-11	0.007	0.017	2.5272e-05	-1.31959
CRC	chr1-112903930-112904430	5.55558e-23	0.008	0.026	6.8653e-17	-1.63729
CRC	chr1-112904899-112905399	7.54108e-84	0.015	0.063	9.31887e-78	-2.01131
CRC	chr1-112905677-112906177	3.61351e-55	0.011	0.043	4.46538e-49	-1.97371
CRC	chr1-113012761-113013261	3.26059e-14	0.008	0.021	4.02927e-08	-1.37565
CRC	chr1-113013808-113014308	3.3371e-21	0.006	0.021	4.12381e-15	-1.71662
CRC	chr1-113018826-113019326	1.38804e-46	0.017	0.051	1.71527e-40	-1.58566
CRC	chr1-113019566-113020066	2.41369e-13	0.006	0.016	2.98271e-07	-1.48656
CRC	chr1-113021457-113021957	1.98683e-33	0.011	0.034	2.45522e-27	-1.67302
CRC	chr1-113042593-113043093	1.15859e-25	0.021	0.05	1.43172e-19	-1.17823
CRC	chr1-113043513-113044013	4.58472e-15	0.009	0.021	5.66556e-09	-1.31855
CRC	chr1-113072874-113073374	7.23777e-85	0.11	0.224	8.94406e-79	-0.937081
CRC	chr1-113091889-113092389	6.34137e-11	0.007	0.018	7.83633e-05	-1.26813
CRC	chr1-113110104-113110604	1.78208e-11	0.003	0.011	2.2022e-05	-1.84071
CRC	chr1-113128012-113128512	1.0808e-28	0.004	0.018	1.33559e-22	-2.27941
CRC	chr1-113140469-113140969	2.67708e-12	0.015	0.031	3.30819e-06	-1.0296
CRC	chr1-113191538-113192038	1.37798e-100	0.048	0.137	1.70284e-94	-1.38514
CRC	chr1-113192087-113192587	7.81546e-27	0.012	0.035	9.65793e-21	-1.49565
CRC	chr1-113195428-113195928	2.79841e-33	0.005	0.026	3.45812e-27	-2.08002
CRC	chr1-113199677-113200177	4.28365e-10	0.003	0.01	0.00052935	-1.68232
CRC	chr1-113208328-113208828	6.74069e-12	0.006	0.017	8.32979e-06	-1.34466
CRC	chr1-113209419-113209919	2.15841e-09	0.006	0.015	0.00266724	-1.23168
CRC	chr1-113210123-113210623	3.43475e-97	0.022	0.085	4.24449e-91	-1.83304
CRC	chr1-113210862-113211362	5.83794e-10	0.006	0.015	0.000721422	-1.34582
CRC	chr1-113217657-113218157	2.22603e-85	0.025	0.082	2.75081e-79	-1.676
CRC	chr1-113219304-113219804	2.51852e-08	0.006	0.014	0.0311226	-1.19617
CRC	chr1-113225920-113226420	8.37981e-44	0.01	0.036	1.03553e-37	-1.83968
CRC	chr1-113242355-113242855	1.15006e-108	0.035	0.115	1.42119e-102	-1.61313
CRC	chr1-113247690-113248190	7.11795e-16	0.007	0.021	8.79598e-10	-1.43832
CRC	chr1-113248382-113248882	3.73487e-38	0.004	0.022	4.61535e-32	-2.4556
CRC	chr1-113252487-113252987	1.02078e-17	0.005	0.018	1.26142e-11	-1.67092
CRC	chr1-113253008-113253508	5.62396e-71	0.006	0.039	6.94979e-65	-2.49006
CRC	chr1-113255287-113255787	6.41589e-26	0.015	0.04	7.92842e-20	-1.33749
CRC	chr1-113256255-113256755	1.54343e-13	0.008	0.021	1.90729e-07	-1.30275
CRC	chr1-113270984-113271484	4.24885e-54	0.007	0.033	5.25051e-48	-2.18821
CRC	chr1-113320158-113320658	3.25146e-56	0.008	0.038	4.01798e-50	-2.22088
CRC	chr1-1133306-1133806	2.42252e-23	0.048	0.089	2.99362e-17	-0.850586
CRC	chr1-113390117-113390617	1.6166e-34	0.17	0.259	1.99771e-28	-0.543379
CRC	chr1-113456849-113457349	1.75379e-09	0.009	0.021	0.00216724	-1.12325
CRC	chr1-113534321-113534821	3.14885e-20	0.009	0.025	3.89118e-14	-1.48476
CRC	chr1-1136116-1136616	6.42362e-12	0.039	0.065	7.93797e-06	-0.714596
CRC	chr1-1136649-1137149	4.3773e-37	0.092	0.163	5.40923e-31	-0.751452
CRC	chr1-113742379-113742879	1.9325e-28	0.005	0.024	2.38808e-22	-1.98381
CRC	chr1-113808573-113809073	3.15206e-11	0.005	0.013	3.89515e-05	-1.51774
CRC	chr1-113809822-113810322	3.15612e-38	0.023	0.06	3.90017e-32	-1.30333
CRC	chr1-113812195-113812695	4.84084e-43	0.175	0.271	5.98205e-37	-0.577196
CRC	chr1-113874277-113874777	3.94833e-33	0.016	0.046	4.87913e-27	-1.421
CRC	chr1-113875631-113876131	1.5372e-10	0.004	0.011	0.000189958	-1.58979
CRC	chr1-113885543-113886043	1.69394e-09	0.007	0.017	0.00209329	-1.20305
CRC	chr1-113886211-113886711	1.05804e-17	0.006	0.02	1.30747e-11	-1.55439
CRC	chr1-113887278-113887778	2.46749e-79	0.02	0.072	3.0492e-73	-1.74929
CRC	chr1-113891523-113892023	2.2619e-16	0.003	0.013	2.79513e-10	-2.10823
CRC	chr1-113901125-113901625	5.19476e-47	0.005	0.028	6.4194e-41	-2.30506
CRC	chr1-113904728-113905228	9.26992e-34	0.165	0.252	1.14553e-27	-0.537802
CRC	chr1-113929332-113929832	9.82957e-16	0.104	0.157	1.21469e-09	-0.509236
CRC	chr1-113931276-113931776	1.09734e-09	0.007	0.017	0.00135604	-1.27125
CRC	chr1-11394789-11395289	2.33089e-22	0.002	0.014	2.88039e-16	-2.42455
CRC	chr1-114235844-114236344	2.28363e-21	0.006	0.019	2.82199e-15	-1.75087
CRC	chr1-114237908-114238408	1.26524e-30	0.005	0.021	1.56352e-24	-1.99289
CRC	chr1-114262413-114262913	3.39054e-15	0.006	0.017	4.18984e-09	-1.50087
CRC	chr1-1143962-1144462	1.62079e-36	0.052	0.107	2.00289e-30	-0.941282
CRC	chr1-114473158-114473658	2.91438e-14	0.015	0.006	3.60143e-08	1.27447
CRC	chr1-114510984-114511484	1.01331e-12	0.119	0.169	1.2522e-06	-0.426491
CRC	chr1-114581404-114581904	1.68523e-21	0.073	0.126	2.08252e-15	-0.642619
CRC	chr1-114712958-114713458	1.12018e-67	0.013	0.052	1.38426e-61	-1.9725
CRC	chr1-114757332-114757832	1.10682e-15	0.093	0.141	1.36774e-09	-0.512564
CRC	chr1-114758366-114758866	1.04759e-16	0.021	0.044	1.29456e-10	-0.998349
CRC	chr1-114780429-114780929	1.12905e-09	0.063	0.097	0.00139522	-0.507499
CRC	chr1-1150062-1150562	6.25931e-29	0.069	0.126	7.73492e-23	-0.77975
CRC	chr1-115057922-115058422	7.40554e-15	0.008	0.021	9.15137e-09	-1.33311
CRC	chr1-115062592-115063092	2.44947e-36	0.027	0.067	3.02693e-30	-1.15188
CRC	chr1-115089816-115090316	1.39784e-08	0.016	0.029	0.0172738	-0.829121
CRC	chr1-115099213-115099713	6.47441e-21	0.027	0.058	8.00073e-15	-0.994408
CRC	chr1-115114277-115114777	3.01159e-25	0.013	0.037	3.72157e-19	-1.38722
CRC	chr1-115138866-115139366	3.1299e-09	0.023	0.041	0.00386776	-0.730223
CRC	chr1-115147759-115148259	1.89839e-14	0.004	0.013	2.34593e-08	-1.72681
CRC	chr1-115228861-115229361	1.84651e-99	0.011	0.061	2.28182e-93	-2.38118
CRC	chr1-115229448-115229948	9.75119e-16	0.004	0.015	1.205e-09	-1.84792
CRC	chr1-115230191-115230691	1.46705e-17	0.004	0.017	1.8129e-11	-1.9055
CRC	chr1-115236987-115237487	7.16316e-19	0.002	0.012	8.85186e-13	-2.37805
CRC	chr1-115299168-115299668	8.34626e-44	0.002	0.015	1.03139e-37	-3.30091
CRC	chr1-115323261-115323761	5.64695e-83	0.003	0.031	6.9782e-77	-3.31708
CRC	chr1-115469605-115470105	1.55292e-08	0.013	0.028	0.0191901	-0.92793
CRC	chr1-115470132-115470632	6.91876e-14	0.011	0.029	8.54984e-08	-1.15658
CRC	chr1-115479025-115479525	5.6648e-64	0.013	0.054	7.00026e-58	-1.99432
CRC	chr1-115545958-115546458	1.78429e-23	0.029	0.062	2.20493e-17	-0.992069
CRC	chr1-115646960-115647460	3.84962e-51	0.007	0.035	4.75716e-45	-2.22195
CRC	chr1-115649888-115650388	1.22389e-17	0.007	0.022	1.51242e-11	-1.48121
CRC	chr1-115650779-115651279	1.11954e-17	0.005	0.018	1.38347e-11	-1.6888
CRC	chr1-115651357-115651857	2.97453e-56	0.002	0.024	3.67577e-50	-3.19043
CRC	chr1-115654877-115655377	5.97635e-13	0.004	0.014	7.38526e-07	-1.7337
CRC	chr1-115665115-115665615	1.31846e-47	0.015	0.05	1.62928e-41	-1.65054
CRC	chr1-115671330-115671830	5.08025e-42	0.067	0.134	6.27791e-36	-0.851985
CRC	chr1-115676429-115676929	2.05067e-60	0.015	0.059	2.53411e-54	-1.81975
CRC	chr1-115711166-115711666	5.89389e-25	0.027	0.056	7.28336e-19	-1.06385
CRC	chr1-115714738-115715238	8.32805e-45	0.056	0.114	1.02914e-38	-0.961899
CRC	chr1-115727820-115728320	1.53381e-09	0.011	0.005	0.0018954	1.03898
CRC	chr1-1157303-1157803	8.02028e-46	0.095	0.171	9.91103e-40	-0.805141
CRC	chr1-115782689-115783189	8.24918e-26	0.01	0.032	1.01939e-19	-1.5368
CRC	chr1-1158100-1158600	1.0522e-37	0.113	0.189	1.30025e-31	-0.685711
CRC	chr1-115810485-115810985	5.34323e-18	0.01	0.027	6.60288e-12	-1.38818
CRC	chr1-115811057-115811557	2.10304e-166	0.022	0.105	2.59883e-160	-2.24869
CRC	chr1-115911212-115911712	9.03572e-20	0.007	0.021	1.11659e-13	-1.55618
CRC	chr1-1159326-1159826	4.52329e-30	0.045	0.09	5.58964e-24	-0.941624
CRC	chr1-115977483-115977983	2.41088e-35	0.008	0.027	2.97923e-29	-1.83369
CRC	chr1-116002703-116003203	1.38339e-15	0.003	0.012	1.70952e-09	-1.87293
CRC	chr1-116031241-116031741	3.58858e-11	0.007	0.018	4.43457e-05	-1.25291
CRC	chr1-116092643-116093143	1.8419e-78	0.007	0.04	2.27613e-72	-2.5734
CRC	chr1-116099282-116099782	1.54215e-10	0.003	0.01	0.000190571	-1.68573
CRC	chr1-116106222-116106722	1.42017e-08	0.012	0.024	0.0175497	-0.986239
CRC	chr1-116111092-116111592	3.76043e-21	0.03	0.059	4.64694e-15	-0.947849
CRC	chr1-116111642-116112142	3.53998e-14	0.044	0.075	4.37452e-08	-0.712586
CRC	chr1-116123706-116124206	2.13116e-29	0.024	0.057	2.63357e-23	-1.18704
CRC	chr1-116125640-116126140	3.32054e-25	0.021	0.051	4.10334e-19	-1.13106
CRC	chr1-116138934-116139434	2.15462e-13	0.048	0.082	2.66256e-07	-0.659632
CRC	chr1-116167541-116168041	8.55297e-11	0.013	0.028	0.000105693	-1.0374
CRC	chr1-116168312-116168812	1.06371e-52	0.041	0.099	1.31448e-46	-1.17758
CRC	chr1-116178760-116179260	8.00329e-131	0.046	0.141	9.89005e-125	-1.54551
CRC	chr1-116179288-116179788	5.97194e-15	0.029	0.053	7.3798e-09	-0.830632
CRC	chr1-116193607-116194107	1.53939e-11	0.004	0.012	1.9023e-05	-1.65347
CRC	chr1-116194498-116194998	1.01496e-13	0.005	0.016	1.25423e-07	-1.63809
CRC	chr1-116198133-116198633	4.94385e-43	0.003	0.021	6.10935e-37	-2.83815
CRC	chr1-116203017-116203517	1.27238e-08	0.004	0.012	0.0157234	-1.48307
CRC	chr1-116207048-116207548	6.9161e-47	0.005	0.028	8.54654e-41	-2.36593
CRC	chr1-116211158-116211658	8.63512e-51	0.003	0.024	1.06708e-44	-2.78965
CRC	chr1-116223984-116224484	1.20724e-14	0.004	0.013	1.49184e-08	-1.7502
CRC	chr1-116242584-116243084	9.17938e-52	0.013	0.045	1.13434e-45	-1.79685
CRC	chr1-1162517-1163017	2.27101e-44	0.157	0.252	2.80639e-38	-0.631774
CRC	chr1-116254550-116255050	7.51189e-90	0.035	0.104	9.28279e-84	-1.52412
CRC	chr1-116255248-116255748	2.36772e-30	0.018	0.045	2.9259e-24	-1.33548
CRC	chr1-116256787-116257287	1.25624e-83	0.015	0.062	1.55239e-77	-2.01829
CRC	chr1-116260511-116261011	2.23997e-13	0.006	0.018	2.76803e-07	-1.43605
CRC	chr1-116265834-116266334	1.45949e-15	0.004	0.014	1.80356e-09	-1.80161
CRC	chr1-116268003-116268503	1.76637e-21	0.024	0.053	2.18279e-15	-1.05245
CRC	chr1-116311821-116312321	4.60187e-10	0.037	0.06	0.000568674	-0.678023
CRC	chr1-116322976-116323476	5.94884e-137	0.016	0.081	7.35126e-131	-2.31842
CRC	chr1-116324306-116324806	6.08957e-17	0.007	0.021	7.52517e-11	-1.532
CRC	chr1-116332440-116332940	1.19732e-09	0.007	0.016	0.00147959	-1.23092
CRC	chr1-116336067-116336567	9.25264e-27	0.014	0.037	1.14339e-20	-1.35843
CRC	chr1-116376252-116376752	4.59244e-14	0.046	0.077	5.67509e-08	-0.652867
CRC	chr1-116388890-116389390	1.36208e-08	0.004	0.011	0.0168318	-1.51209
CRC	chr1-116433269-116433769	5.68074e-57	0.049	0.107	7.01996e-51	-1.151
CRC	chr1-116449461-116449961	6.93449e-49	0.005	0.025	8.56927e-43	-2.3987
CRC	chr1-116453411-116453911	3.43587e-10	0.007	0.016	0.000424587	-1.20358
CRC	chr1-116462664-116463164	5.48499e-15	0.009	0.023	6.77806e-09	-1.33742
CRC	chr1-116463675-116464175	7.70066e-15	0.01	0.025	9.51607e-09	-1.26905
CRC	chr1-116472252-116472752	5.25162e-22	0.02	0.045	6.48967e-16	-1.14622
CRC	chr1-116475100-116475600	1.50131e-39	0.083	0.148	1.85523e-33	-0.772978
CRC	chr1-116475725-116476225	2.02526e-11	0.023	0.042	2.50271e-05	-0.854283
CRC	chr1-116476305-116476805	2.73561e-22	0.015	0.038	3.38052e-16	-1.30267
CRC	chr1-116477342-116477842	1.7764e-41	0.015	0.046	2.19518e-35	-1.58685
CRC	chr1-116481829-116482329	1.86284e-08	0.035	0.054	0.0230199	-0.580458
CRC	chr1-116482401-116482901	1.29414e-13	0.017	0.036	1.59923e-07	-1.0137
CRC	chr1-116483409-116483909	1.5078e-08	0.013	0.026	0.0186326	-0.911895
CRC	chr1-116483978-116484478	2.71655e-27	0.021	0.05	3.35697e-21	-1.20054
CRC	chr1-116485187-116485687	7.42571e-92	0.05	0.135	9.1763e-86	-1.33903
CRC	chr1-116489231-116489731	8.38865e-56	0.05	0.116	1.03663e-49	-1.10362
CRC	chr1-116490378-116490878	3.82966e-13	0.013	0.029	4.73249e-07	-1.10264
CRC	chr1-116498958-116499458	1.88135e-09	0.025	0.045	0.00232487	-0.754401
CRC	chr1-116501398-116501898	3.99306e-43	0.005	0.024	4.93441e-37	-2.39106
CRC	chr1-116506037-116506537	1.88425e-08	0.013	0.026	0.0232846	-0.867487
CRC	chr1-11653013-11653513	2.30773e-11	0.051	0.038	2.85177e-05	0.436671
CRC	chr1-116556468-116556968	3.7037e-14	0.035	0.066	4.57683e-08	-0.734305
CRC	chr1-116570176-116570676	2.52597e-09	0.082	0.12	0.00312146	-0.439649
CRC	chr1-116570805-116571305	5.50556e-11	0.111	0.161	6.80348e-05	-0.395021
CRC	chr1-1165854-1166354	2.1429e-12	0.037	0.061	2.64808e-06	-0.722504
CRC	chr1-116596787-116597287	1.88752e-09	0.01	0.021	0.0023325	-0.984756
CRC	chr1-116598529-116599029	4.48274e-15	0.008	0.022	5.53954e-09	-1.37516
CRC	chr1-116825727-116826227	5.09534e-38	0.055	0.112	6.29655e-32	-0.918117
CRC	chr1-116832988-116833488	8.24963e-14	0.006	0.018	1.01945e-07	-1.41423
CRC	chr1-116853590-116854090	2.6345e-14	0.049	0.083	3.25558e-08	-0.644498
CRC	chr1-116855136-116855636	2.83988e-08	0.012	0.023	0.0350937	-0.944217
CRC	chr1-11691364-11691864	3.62525e-12	0.03	0.021	4.47989e-06	0.575808
CRC	chr1-116915086-116915586	9.0959e-22	0.018	0.044	1.12402e-15	-1.13924
CRC	chr1-116916796-116917296	6.14004e-11	0.012	0.026	7.58753e-05	-1.00063
CRC	chr1-116921490-116921990	2.63409e-09	0.022	0.039	0.00325507	-0.771547
CRC	chr1-116986592-116987092	5.0556e-11	0.013	0.006	6.24745e-05	1.11826
CRC	chr1-116987100-116987600	3.05484e-12	0.02	0.011	3.77501e-06	0.898318
CRC	chr1-116988870-116989370	7.60264e-11	0.016	0.009	9.39493e-05	1.05546
CRC	chr1-116999524-117000024	2.43059e-09	0.011	0.005	0.0030036	1.24095
CRC	chr1-1170352-1170852	1.38406e-10	0.019	0.037	0.000171035	-0.905618
CRC	chr1-117051290-117051790	4.96756e-32	0.014	0.043	6.13865e-26	-1.46398
CRC	chr1-117059261-117059761	7.78846e-10	0.033	0.056	0.000962456	-0.677535
CRC	chr1-117059889-117060389	3.31339e-17	0.13	0.189	4.09452e-11	-0.449197
CRC	chr1-117066255-117066755	5.118e-14	0.003	0.013	6.32455e-08	-1.85485
CRC	chr1-117080535-117081035	3.8081e-16	0.003	0.011	4.70585e-10	-2.04318
CRC	chr1-117093859-117094359	3.10284e-11	0.006	0.015	3.83432e-05	-1.32985
CRC	chr1-117210674-117211174	2.75025e-13	0.028	0.053	3.39861e-07	-0.771822
CRC	chr1-117231948-117232448	6.16752e-31	0.002	0.015	7.62149e-25	-2.80546
CRC	chr1-117289163-117289663	2.79974e-19	0.004	0.016	3.45977e-13	-1.95009
CRC	chr1-11730243-11730743	3.07691e-19	0.014	0.033	3.80228e-13	-1.2458
CRC	chr1-11731725-11732225	3.89641e-11	0.014	0.008	4.81498e-05	0.967978
CRC	chr1-117339871-117340371	3.01712e-19	0.013	0.033	3.72839e-13	-1.25371
CRC	chr1-11735829-11736329	1.29772e-12	0.068	0.108	1.60365e-06	-0.566903
CRC	chr1-117589503-117590003	6.05528e-09	0.012	0.024	0.00748279	-0.949948
CRC	chr1-117591245-117591745	8.03491e-11	0.009	0.021	9.92912e-05	-1.12156
CRC	chr1-117599789-117600289	2.51873e-12	0.014	0.006	3.11251e-06	1.13518
CRC	chr1-117605659-117606159	8.73785e-17	0.172	0.246	1.07978e-10	-0.389245
CRC	chr1-117612683-117613183	3.86668e-36	0.014	0.042	4.77824e-30	-1.54576
CRC	chr1-117671086-117671586	1.32663e-08	0.023	0.036	0.0163938	-0.64781
CRC	chr1-117680237-117680737	3.754e-11	0.004	0.012	4.639e-05	-1.59675
CRC	chr1-11777578-11778078	8.60821e-12	0.016	0.031	1.06376e-05	-0.95677
CRC	chr1-11787458-11787958	1.86901e-11	0.026	0.048	2.30962e-05	-0.776917
CRC	chr1-11788507-11789007	3.75131e-34	0.012	0.04	4.63567e-28	-1.60258
CRC	chr1-11790769-11791269	5.73836e-33	0.035	0.08	7.09116e-27	-1.03354
CRC	chr1-117929456-117929956	7.65461e-09	0.108	0.153	0.00945917	-0.382639
CRC	chr1-11805800-11806300	4.22944e-31	0.21	0.301	5.22652e-25	-0.456994
CRC	chr1-118100875-118101375	6.58338e-105	0.01	0.061	8.13539e-99	-2.43562
CRC	chr1-118101419-118101919	5.41685e-36	0.007	0.03	6.69386e-30	-1.91824
CRC	chr1-118111313-118111813	2.12483e-20	0.004	0.016	2.62575e-14	-2.00076
CRC	chr1-118118346-118118846	1.67078e-09	0.013	0.026	0.00206466	-0.940875
CRC	chr1-118788224-118788724	3.59826e-22	0.008	0.026	4.44653e-16	-1.59831
CRC	chr1-11882760-11883260	3.84256e-23	0.02	0.047	4.74843e-17	-1.14351
CRC	chr1-118842891-118843391	1.15299e-09	0.026	0.047	0.0014248	-0.66718
CRC	chr1-118960498-118960998	2.1128e-09	0.12	0.164	0.00261088	-0.353123
CRC	chr1-118991132-118991632	8.13916e-14	0.005	0.015	1.00579e-07	-1.58538
CRC	chr1-119001869-119002369	3.26315e-19	0.026	0.054	4.03243e-13	-0.950384
CRC	chr1-119002639-119003139	2.5543e-11	0.014	0.028	3.15647e-05	-0.961978
CRC	chr1-11907621-11908121	2.25201e-10	0.059	0.091	0.000278292	-0.542898
CRC	chr1-11908729-11909229	1.67862e-10	0.066	0.1	0.000207435	-0.533292
CRC	chr1-119116565-119117065	4.26669e-22	0.005	0.02	5.27254e-16	-1.78991
CRC	chr1-119140106-119140606	2.63204e-20	0.1	0.156	3.25253e-14	-0.548401
CRC	chr1-11926174-11926674	1.18609e-16	0.104	0.157	1.46571e-10	-0.5238
CRC	chr1-11928219-11928719	8.76233e-12	0.022	0.013	1.0828e-05	0.85624
CRC	chr1-119298596-119299096	4.07034e-23	0.013	0.032	5.02991e-17	-1.36956
CRC	chr1-119372419-119372919	5.89884e-15	0.007	0.02	7.28947e-09	-1.44148
CRC	chr1-119374305-119374805	2.29102e-23	0.009	0.027	2.83113e-17	-1.53282
CRC	chr1-119390282-119390782	6.49863e-12	0.004	0.012	8.03066e-06	-1.56153
CRC	chr1-119393979-119394479	2.81852e-35	0.01	0.034	3.48298e-29	-1.63707
CRC	chr1-119397899-119398399	1.15194e-25	0.002	0.012	1.42351e-19	-2.45869
CRC	chr1-119410865-119411365	6.48457e-44	0.002	0.018	8.01329e-38	-2.96435
CRC	chr1-11944508-11945008	1.31587e-17	0.014	0.005	1.62608e-11	1.55329
CRC	chr1-119506834-119507334	4.61615e-21	0.009	0.024	5.70439e-15	-1.45637
CRC	chr1-119631369-119631869	1.28294e-20	0.072	0.115	1.58539e-14	-0.655636
CRC	chr1-119647934-119648434	1.84814e-24	0.126	0.193	2.28383e-18	-0.546192
CRC	chr1-119651585-119652085	7.4507e-11	0.005	0.014	9.20717e-05	-1.46651
CRC	chr1-119660595-119661095	3.83119e-11	0.016	0.032	4.73438e-05	-0.952082
CRC	chr1-119661784-119662284	8.79207e-63	0.012	0.048	1.08648e-56	-1.99947
CRC	chr1-11967086-11967586	8.49882e-13	0.035	0.062	1.05024e-06	-0.761113
CRC	chr1-119674694-119675194	3.16068e-11	0.006	0.014	3.9058e-05	-1.39342
CRC	chr1-119679065-119679565	3.463e-08	0.006	0.013	0.0427939	-1.17817
CRC	chr1-119718823-119719323	5.02318e-16	0.01	0.025	6.20738e-10	-1.38664
CRC	chr1-119727921-119728421	4.49625e-40	0.014	0.046	5.55623e-34	-1.61195
CRC	chr1-119728968-119729468	2.19107e-09	0.017	0.031	0.00270761	-0.788823
CRC	chr1-119737197-119737697	5.86167e-37	0.028	0.067	7.24354e-31	-1.18203
CRC	chr1-119742127-119742627	1.8333e-25	0.014	0.035	2.2655e-19	-1.3494
CRC	chr1-119764014-119764514	1.23968e-13	0.004	0.014	1.53193e-07	-1.76841
CRC	chr1-119765176-119765676	2.11783e-20	0.005	0.018	2.6171e-14	-1.84547
CRC	chr1-119766418-119766918	1.91579e-09	0.016	0.031	0.00236743	-0.866652
CRC	chr1-119767368-119767868	1.75197e-10	0.005	0.015	0.000216499	-1.42693
CRC	chr1-119768750-119769250	3.46242e-121	0.025	0.099	4.27868e-115	-1.90578
CRC	chr1-119769527-119770027	1.04095e-09	0.006	0.015	0.00128635	-1.32757
CRC	chr1-119770884-119771384	1.28765e-08	0.006	0.015	0.0159121	-1.23581
CRC	chr1-119773763-119774263	1.89391e-69	0.011	0.048	2.34039e-63	-2.1168
CRC	chr1-119775070-119775570	2.79908e-34	0.024	0.058	3.45896e-28	-1.24604
CRC	chr1-119779884-119780384	3.87826e-54	0.026	0.072	4.79255e-48	-1.4542
CRC	chr1-119782895-119783395	1.57028e-25	0.018	0.045	1.94046e-19	-1.25018
CRC	chr1-119784391-119784891	2.19546e-09	0.007	0.016	0.00271303	-1.2053
CRC	chr1-119786464-119786964	7.92666e-18	0.011	0.028	9.79535e-12	-1.30309
CRC	chr1-119787690-119788190	1.62154e-31	0.008	0.029	2.00381e-25	-1.79886
CRC	chr1-119790345-119790845	4.24797e-15	0.015	0.032	5.24942e-09	-1.0761
CRC	chr1-119791321-119791821	1.12275e-09	0.016	0.03	0.00138743	-0.918703
CRC	chr1-11979921-11980421	2.92462e-50	0.161	0.263	3.61409e-44	-0.635019
CRC	chr1-119806434-119806934	6.01482e-12	0.007	0.017	7.43279e-06	-1.32617
CRC	chr1-119808883-119809383	8.59856e-12	0.015	0.032	1.06256e-05	-1.00616
CRC	chr1-119811325-119811825	7.82966e-67	0.003	0.026	9.67548e-61	-3.25524
CRC	chr1-119816325-119816825	5.36919e-37	0.045	0.097	6.63496e-31	-0.973964
CRC	chr1-11984446-11984946	2.49905e-33	0.021	0.05	3.0882e-27	-1.26557
CRC	chr1-119861409-119861909	2.56325e-20	0.003	0.013	3.16752e-14	-2.22831
CRC	chr1-119867536-119868036	3.82088e-08	0.003	0.01	0.0472164	-1.52253
CRC	chr1-119868120-119868620	6.78424e-57	0.004	0.027	8.3836e-51	-2.82094
CRC	chr1-119882283-119882783	4.73367e-32	0.005	0.023	5.84962e-26	-2.13271
CRC	chr1-1200663-1201163	5.32148e-09	0.02	0.013	0.006576	0.633468
CRC	chr1-1201249-1201749	5.04825e-15	0.031	0.02	6.23836e-09	0.745786
CRC	chr1-12019089-12019589	7.17791e-25	0.153	0.227	8.87009e-19	-0.500032
CRC	chr1-120942062-120942562	2.84141e-10	0.039	0.067	0.000351127	-0.637984
CRC	chr1-120981588-120982088	8.79258e-19	0.002	0.012	1.08654e-12	-2.23453
CRC	chr1-121184308-121184808	3.42128e-26	0.048	0.023	4.22783e-20	1.09915
CRC	chr1-12132936-12133436	1.49862e-20	0.029	0.061	1.85191e-14	-0.951277
CRC	chr1-12143556-12144056	1.71677e-35	0.031	0.07	2.12149e-29	-1.1289
CRC	chr1-12144198-12144698	9.5365e-30	0.022	0.051	1.17847e-23	-1.18832
CRC	chr1-12144724-12145224	6.8481e-10	0.011	0.024	0.000846252	-1.03441
CRC	chr1-12148154-12148654	4.79577e-60	0.057	0.124	5.92636e-54	-1.0763
CRC	chr1-121511350-121511850	1.34797e-13	0.01	0.003	1.66575e-07	2.02861
CRC	chr1-12151965-12152465	3.17875e-10	0.009	0.02	0.000392813	-1.12909
CRC	chr1-12153045-12153545	5.30191e-11	0.017	0.033	6.55182e-05	-0.91179
CRC	chr1-121586386-121586886	9.95006e-19	0.03	0.015	1.22958e-12	0.9848
CRC	chr1-121587074-121587574	1.63338e-09	0.013	0.006	0.00201844	1.00183
CRC	chr1-12161716-12162216	1.1766e-29	0.041	0.087	1.45397e-23	-0.956036
CRC	chr1-12166707-12167207	3.85525e-12	0.058	0.093	4.76411e-06	-0.582788
CRC	chr1-12170162-12170662	4.37206e-28	0.009	0.031	5.40275e-22	-1.65962
CRC	chr1-12229734-12230234	8.33465e-12	0.076	0.117	1.02995e-05	-0.531241
CRC	chr1-12230862-12231362	1.47516e-08	0.024	0.042	0.0182293	-0.730787
CRC	chr1-1230588-1231088	1.3151e-23	0.026	0.055	1.62513e-17	-1.06281
CRC	chr1-1231839-1232339	1.1951e-17	0.177	0.248	1.47684e-11	-0.407443
CRC	chr1-1237401-1237901	3.60222e-08	0.035	0.026	0.0445144	0.428919
CRC	chr1-1237981-1238481	5.85657e-10	0.055	0.044	0.000723724	0.368995
CRC	chr1-12381207-12381707	3.42043e-56	0.04	0.097	4.22679e-50	-1.21813
CRC	chr1-1244168-1244668	7.45672e-09	0.027	0.045	0.00921462	-0.680293
CRC	chr1-12469681-12470181	7.19262e-09	0.018	0.032	0.00888826	-0.826063
CRC	chr1-12473122-12473622	4.48836e-40	0.022	0.057	5.54648e-34	-1.37824
CRC	chr1-12473694-12474194	9.21052e-13	0.007	0.018	1.13819e-06	-1.38696
CRC	chr1-12475003-12475503	3.7725e-09	0.015	0.029	0.00466186	-0.898243
CRC	chr1-12475511-12476011	3.05281e-15	0.03	0.054	3.7725e-09	-0.852565
CRC	chr1-12477941-12478441	1.09573e-49	0.099	0.176	1.35405e-43	-0.815579
CRC	chr1-12478535-12479035	1.55418e-20	0.037	0.07	1.92057e-14	-0.883589
CRC	chr1-12480637-12481137	1.42043e-53	0.037	0.092	1.75529e-47	-1.2241
CRC	chr1-12528248-12528748	1.80525e-14	0.034	0.062	2.23083e-08	-0.801945
CRC	chr1-12529317-12529817	4.61902e-37	0.016	0.049	5.70794e-31	-1.52244
CRC	chr1-12539914-12540414	9.79808e-35	0.011	0.04	1.21079e-28	-1.7207
CRC	chr1-12544234-12544734	3.34395e-46	0.005	0.027	4.13227e-40	-2.28006
CRC	chr1-12573736-12574236	1.40418e-21	0.011	0.029	1.73521e-15	-1.43366
CRC	chr1-12597710-12598210	7.66687e-16	0.008	0.021	9.47431e-10	-1.41902
CRC	chr1-12604245-12604745	4.03653e-16	0.021	0.044	4.98813e-10	-0.998579
CRC	chr1-12615519-12616019	7.40867e-18	0.03	0.057	9.15524e-12	-0.897025
CRC	chr1-12616042-12616542	7.52979e-10	0.057	0.088	0.000930492	-0.561114
CRC	chr1-12618922-12619422	2.33071e-18	0.067	0.11	2.88016e-12	-0.654463
CRC	chr1-12619754-12620254	5.27274e-09	0.044	0.07	0.00651578	-0.611607
CRC	chr1-12653225-12653725	2.6554e-48	0.001	0.017	3.2814e-42	-3.48353
CRC	chr1-12708289-12708789	6.54002e-74	0.005	0.033	8.08182e-68	-2.75059
CRC	chr1-12708811-12709311	6.12829e-24	0.003	0.014	7.57302e-18	-2.29232
CRC	chr1-1273657-1274157	6.42e-12	0.096	0.139	7.9335e-06	-0.479631
CRC	chr1-1281600-1282100	4.42213e-30	0.048	0.091	5.46464e-24	-0.895294
CRC	chr1-1298738-1299238	1.31642e-08	0.018	0.012	0.0162677	0.614873
CRC	chr1-1315521-1316021	1.01187e-23	0.02	0.007	1.25041e-17	1.53047
CRC	chr1-1324467-1324967	7.19102e-15	0.125	0.178	8.88628e-09	-0.451891
CRC	chr1-1330944-1331444	3.05806e-13	0.039	0.026	3.77899e-07	0.569146
CRC	chr1-1347496-1347996	1.74783e-30	0.053	0.099	2.15987e-24	-0.870241
CRC	chr1-13699999-13700499	3.47899e-10	0.035	0.062	0.000429915	-0.710881
CRC	chr1-13708547-13709047	1.07815e-20	0.008	0.027	1.33232e-14	-1.5319
CRC	chr1-13710054-13710554	1.02943e-08	0.004	0.011	0.0127212	-1.47085
CRC	chr1-13730851-13731351	2.15516e-32	0.01	0.035	2.66323e-26	-1.71432
CRC	chr1-13749084-13749584	7.04153e-15	0.128	0.185	8.70154e-09	-0.449712
CRC	chr1-1375044-1375544	3.66384e-26	0.175	0.255	4.52759e-20	-0.474032
CRC	chr1-13797243-13797743	2.48455e-13	0.006	0.016	3.07027e-07	-1.43523
CRC	chr1-13798737-13799237	3.51914e-16	0.04	0.073	4.34877e-10	-0.75603
CRC	chr1-13799429-13799929	1.71281e-19	0.012	0.029	2.1166e-13	-1.30961
CRC	chr1-13801073-13801573	1.91682e-14	0.013	0.03	2.36871e-08	-1.19213
CRC	chr1-13801641-13802141	4.38372e-22	0.015	0.038	5.41717e-16	-1.29728
CRC	chr1-13828810-13829310	1.86389e-49	0.03	0.076	2.3033e-43	-1.29319
CRC	chr1-13829386-13829886	1.17065e-42	0.022	0.058	1.44663e-36	-1.36512
CRC	chr1-13832411-13832911	1.36484e-53	0.016	0.051	1.6866e-47	-1.66862
CRC	chr1-13832952-13833452	7.04386e-17	0.006	0.019	8.70442e-11	-1.54334
CRC	chr1-13851638-13852138	3.84598e-29	0.004	0.019	4.75266e-23	-2.05969
CRC	chr1-13859952-13860452	9.47631e-72	0.011	0.048	1.17103e-65	-2.08064
CRC	chr1-13888550-13889050	4.6445e-55	0.015	0.051	5.73943e-49	-1.70178
CRC	chr1-13892708-13893208	1.36558e-16	0.017	0.038	1.68751e-10	-1.03753
CRC	chr1-13893495-13893995	7.81587e-24	0.005	0.019	9.65844e-18	-1.88409
CRC	chr1-13921717-13922217	5.83444e-11	0.011	0.025	7.20989e-05	-1.04589
CRC	chr1-13990900-13991400	1.53359e-24	0.003	0.017	1.89513e-18	-2.20451
CRC	chr1-1399164-1399664	1.99717e-15	0.141	0.204	2.468e-09	-0.437556
CRC	chr1-14017600-14018100	3.64817e-48	0.004	0.024	4.50821e-42	-2.70229
CRC	chr1-14039906-14040406	2.10293e-17	0.005	0.018	2.59869e-11	-1.70662
CRC	chr1-14055426-14055926	1.57898e-13	0.012	0.027	1.95122e-07	-1.1039
CRC	chr1-1407054-1407554	2.44031e-08	0.076	0.109	0.030156	-0.469374
CRC	chr1-1420619-1421119	1.52205e-10	0.018	0.011	0.000188087	0.721397
CRC	chr1-1421127-1421627	2.05342e-39	0.028	0.008	2.53751e-33	1.75263
CRC	chr1-1425605-1426105	4.35468e-19	0.026	0.014	5.38129e-13	0.982035
CRC	chr1-1426284-1426784	1.36036e-15	0.023	0.013	1.68106e-09	0.911132
CRC	chr1-1427114-1427614	8.05863e-24	0.032	0.016	9.95843e-18	1.02077
CRC	chr1-1430143-1430643	6.25895e-14	0.028	0.019	7.73448e-08	0.716357
CRC	chr1-1430645-1431145	1.42095e-33	0.047	0.026	1.75593e-27	1.00363
CRC	chr1-1433148-1433648	1.57899e-08	0.114	0.158	0.0195123	-0.390141
CRC	chr1-14333642-14334142	1.70009e-09	0.007	0.016	0.00210088	-1.19284
CRC	chr1-1435384-1435884	5.31599e-10	0.092	0.085	0.000656922	0.247269
CRC	chr1-14360929-14361429	7.50475e-33	0.023	0.056	9.27397e-27	-1.23625
CRC	chr1-143729316-143729816	2.59672e-12	0.01	0.024	3.20889e-06	-1.15919
CRC	chr1-14403856-14404356	2.66516e-74	0.003	0.029	3.29346e-68	-3.23517
CRC	chr1-144471349-144471849	3.27329e-08	0.004	0.011	0.0404495	-1.28232
CRC	chr1-145690451-145690951	2.38782e-09	0.013	0.026	0.00295074	-0.924938
CRC	chr1-145720480-145720980	1.96225e-11	0.014	0.006	2.42484e-05	1.17048
CRC	chr1-145918479-145918979	3.10103e-12	0.085	0.127	3.83209e-06	-0.480928
CRC	chr1-145927249-145927749	5.60269e-13	0.099	0.147	6.92351e-07	-0.457795
CRC	chr1-145964378-145964878	5.91209e-10	0.075	0.113	0.000730585	-0.458487
CRC	chr1-145979361-145979861	1.34195e-16	0.097	0.15	1.65831e-10	-0.490268
CRC	chr1-145983165-145983665	3.42045e-50	0.03	0.079	4.22681e-44	-1.27126
CRC	chr1-145996409-145996909	1.69674e-10	0.108	0.155	0.000209674	-0.39983
CRC	chr1-146010034-146010534	3.69897e-08	0.005	0.013	0.0457099	-1.27637
CRC	chr1-1462427-1462927	2.7432e-48	0.041	0.014	3.3899e-42	1.69701
CRC	chr1-146386978-146387478	3.27079e-08	0.035	0.057	0.0404187	-0.625937
CRC	chr1-147093307-147093807	2.53432e-29	0.011	0.001	3.13178e-23	3.39771
CRC	chr1-1471429-1471929	9.61412e-15	0.081	0.127	1.18806e-08	-0.556991
CRC	chr1-147168507-147169007	3.92476e-17	0.014	0.033	4.85001e-11	-1.17355
CRC	chr1-147172291-147172791	2.37024e-12	0.177	0.242	2.92902e-06	-0.331743
CRC	chr1-14733448-14733948	4.15593e-10	0.017	0.01	0.000513568	0.880622
CRC	chr1-147422820-147423320	1.0353e-17	0.008	0.022	1.27937e-11	-1.43676
CRC	chr1-147538956-147539456	7.5263e-10	0.02	0.012	0.00093006	0.817786
CRC	chr1-147541085-147541585	2.39962e-23	0.047	0.089	2.96532e-17	-0.795506
CRC	chr1-147567469-147567969	9.43228e-11	0.004	0.012	0.000116559	-1.53571
CRC	chr1-147579443-147579943	1.17176e-15	0.036	0.067	1.44799e-09	-0.809298
CRC	chr1-147599512-147600012	1.0811e-11	0.215	0.283	1.33597e-05	-0.288206
CRC	chr1-147612331-147612831	1.61494e-26	0.028	0.011	1.99566e-20	1.3889
CRC	chr1-14765677-14766177	3.91368e-09	0.007	0.015	0.00483632	-1.12412
CRC	chr1-147676617-147677117	1.08765e-08	0.012	0.006	0.0134406	1.17523
CRC	chr1-147716936-147717436	4.1539e-23	0.077	0.133	5.13317e-17	-0.647309
CRC	chr1-147717609-147718109	1.06623e-19	0.034	0.068	1.31759e-13	-0.863289
CRC	chr1-147720434-147720934	2.58556e-08	0.011	0.023	0.031951	-1.0318
CRC	chr1-147758367-147758867	1.15754e-10	0.021	0.012	0.000143043	0.692102
CRC	chr1-147851088-147851588	1.07271e-11	0.026	0.015	1.3256e-05	0.80039
CRC	chr1-148151976-148152476	2.61497e-10	0.047	0.075	0.000323144	-0.584639
CRC	chr1-148262971-148263471	2.11234e-09	0.044	0.07	0.00261032	-0.559632
CRC	chr1-148263490-148263990	7.20935e-09	0.044	0.068	0.00890894	-0.557064
CRC	chr1-148334240-148334740	3.82163e-10	0.049	0.078	0.000472257	-0.547142
CRC	chr1-148334796-148335296	1.03172e-21	0.08	0.136	1.27495e-15	-0.607018
CRC	chr1-148336250-148336750	2.01236e-08	0.009	0.021	0.0248676	-1.06231
CRC	chr1-148345536-148346036	6.43311e-14	0.014	0.032	7.94969e-08	-1.07295
CRC	chr1-148361342-148361842	2.12905e-08	0.041	0.067	0.0263097	-0.541319
CRC	chr1-148424008-148424508	4.58478e-11	0.058	0.091	5.66562e-05	-0.525332
CRC	chr1-148432757-148433257	2.84777e-25	0.005	0.021	3.51913e-19	-1.96283
CRC	chr1-148522401-148522901	2.97147e-08	0.065	0.098	0.0367199	-0.475784
CRC	chr1-14876139-14876639	1.98954e-09	0.005	0.012	0.00245857	-1.41821
CRC	chr1-14894921-14895421	1.39645e-10	0.01	0.023	0.000172566	-1.13208
CRC	chr1-14929364-14929864	6.57766e-47	0.026	0.072	8.12833e-41	-1.34647
CRC	chr1-14945218-14945718	3.11506e-20	0.005	0.019	3.84943e-14	-1.90967
CRC	chr1-14945882-14946382	1.30193e-11	0.003	0.012	1.60885e-05	-1.83342
CRC	chr1-14946804-14947304	5.11264e-14	0.007	0.021	6.31793e-08	-1.4062
CRC	chr1-14955318-14955818	3.75709e-17	0.008	0.023	4.64282e-11	-1.46185
CRC	chr1-149903729-149904229	3.19035e-10	0.013	0.007	0.000394247	1.02987
CRC	chr1-149917653-149918153	3.24074e-10	0.015	0.008	0.000400474	0.90297
CRC	chr1-149932308-149932808	5.96264e-57	0.031	0.086	7.36831e-51	-1.32284
CRC	chr1-149936149-149936649	6.8485e-25	0.054	0.097	8.46302e-19	-0.774701
CRC	chr1-149936652-149937152	8.75016e-13	0.039	0.066	1.0813e-06	-0.67696
CRC	chr1-149942798-149943298	3.24962e-09	0.006	0.015	0.00401571	-1.27706
CRC	chr1-150163018-150163518	9.01441e-12	0.049	0.085	1.11395e-05	-0.611282
CRC	chr1-150213419-150213919	7.56853e-10	0.044	0.066	0.000935279	-0.583225
CRC	chr1-150235911-150236411	3.4836e-14	0.136	0.193	4.30485e-08	-0.405366
CRC	chr1-150259754-150260254	2.89362e-09	0.022	0.041	0.00357578	-0.809285
CRC	chr1-150410666-150411166	4.76386e-09	0.013	0.006	0.00588693	1.13491
CRC	chr1-150528901-150529401	1.4534e-53	0.021	0.066	1.79603e-47	-1.5243
CRC	chr1-150532472-150532972	8.41534e-20	0.075	0.123	1.03992e-13	-0.623223
CRC	chr1-150552205-150552705	1.30708e-36	0.045	0.02	1.61522e-30	1.26669
CRC	chr1-150591470-150591970	2.50904e-14	0.005	0.017	3.10053e-08	-1.60435
CRC	chr1-150596157-150596657	3.78987e-08	0.014	0.025	0.0468332	-0.794937
CRC	chr1-150613463-150613963	3.46201e-09	0.048	0.079	0.00427817	-0.546296
CRC	chr1-150615482-150615982	1.0371e-08	0.019	0.037	0.012816	-0.803618
CRC	chr1-150619819-150620319	5.43188e-25	0.024	0.058	6.71243e-19	-1.12321
CRC	chr1-150629031-150629531	1.00532e-09	0.148	0.201	0.00124232	-0.332667
CRC	chr1-150667756-150668256	1.02239e-10	0.035	0.062	0.000126342	-0.675309
CRC	chr1-150671222-150671722	2.97322e-11	0.012	0.028	3.67415e-05	-1.01485
CRC	chr1-150697031-150697531	3.58279e-18	0.127	0.19	4.42742e-12	-0.455404
CRC	chr1-150753281-150753781	5.51585e-17	0.011	0.03	6.81619e-11	-1.23468
CRC	chr1-150810917-150811417	6.91629e-29	0.003	0.016	8.54679e-23	-2.54009
CRC	chr1-150876443-150876943	1.11082e-08	0.18	0.237	0.0137269	-0.290568
CRC	chr1-150971110-150971610	7.99827e-19	0.047	0.028	9.88383e-13	0.793047
CRC	chr1-150971748-150972248	1.9948e-08	0.02	0.013	0.0246507	0.681005
CRC	chr1-1511803-1512303	9.31264e-10	0.104	0.148	0.00115081	-0.421793
CRC	chr1-151195182-151195682	1.03876e-10	0.04	0.07	0.000128365	-0.624109
CRC	chr1-151281792-151282292	8.87408e-16	0.237	0.311	1.09661e-09	-0.299963
CRC	chr1-151311441-151311941	1.20927e-11	0.052	0.039	1.49435e-05	0.569145
CRC	chr1-151327466-151327966	5.92592e-09	0.09	0.13	0.00732294	-0.408337
CRC	chr1-151347056-151347556	5.72911e-15	0.102	0.154	7.07973e-09	-0.483279
CRC	chr1-151371293-151371793	1.14612e-33	0.02	0.051	1.41632e-27	-1.28237
CRC	chr1-151372476-151372976	4.14097e-32	0.068	0.123	5.11719e-26	-0.774123
CRC	chr1-151373710-151374210	5.5001e-64	0.02	0.065	6.79674e-58	-1.63978
CRC	chr1-151377375-151377875	2.92196e-113	0.007	0.053	3.6108e-107	-2.77878
CRC	chr1-151390083-151390583	2.36284e-74	0.009	0.046	2.91987e-68	-2.24832
CRC	chr1-151390873-151391373	8.39996e-45	0.006	0.03	1.03802e-38	-2.19174
CRC	chr1-15139647-15140147	1.95765e-31	0.033	0.015	2.41917e-25	1.23957
CRC	chr1-151399204-151399704	3.57054e-09	0.052	0.081	0.00441228	-0.545596
CRC	chr1-15140231-15140731	1.65493e-09	0.011	0.005	0.00204508	1.02763
CRC	chr1-151499317-151499817	1.40276e-20	0.016	0.04	1.73346e-14	-1.16636
CRC	chr1-151501355-151501855	5.6997e-17	0.015	0.035	7.04338e-11	-1.12135
CRC	chr1-151508764-151509264	2.27658e-11	0.028	0.049	2.81328e-05	-0.708343
CRC	chr1-151512956-151513456	4.16065e-10	0.076	0.108	0.000514151	-0.456293
CRC	chr1-151513488-151513988	1.4673e-29	0.116	0.185	1.81321e-23	-0.588689
CRC	chr1-15152246-15152746	1.60826e-14	0.049	0.082	1.9874e-08	-0.690763
CRC	chr1-15152867-15153367	1.0785e-24	0.059	0.105	1.33275e-18	-0.778663
CRC	chr1-15153417-15153917	1.39472e-11	0.103	0.15	1.72353e-05	-0.465383
CRC	chr1-151539450-151539950	1.72517e-14	0.145	0.204	2.13187e-08	-0.392763
CRC	chr1-151539959-151540459	2.20603e-12	0.15	0.206	2.7261e-06	-0.36396
CRC	chr1-151547067-151547567	1.43929e-12	0.083	0.125	1.7786e-06	-0.46309
CRC	chr1-151548697-151549197	2.73217e-12	0.027	0.05	3.37627e-06	-0.75391
CRC	chr1-151606355-151606855	2.80715e-19	0.033	0.063	3.46893e-13	-0.845163
CRC	chr1-151712951-151713451	4.19704e-12	0.064	0.098	5.18648e-06	-0.529212
CRC	chr1-151729527-151730027	1.04409e-08	0.019	0.035	0.0129023	-0.832101
CRC	chr1-15173774-15174274	2.90897e-20	0.035	0.066	3.59475e-14	-0.876656
CRC	chr1-151828786-151829286	1.49632e-17	0.022	0.046	1.84907e-11	-0.976351
CRC	chr1-151830602-151831102	1.31299e-27	0.054	0.104	1.62252e-21	-0.813779
CRC	chr1-151831595-151832095	5.9761e-38	0.031	0.074	7.38495e-32	-1.16484
CRC	chr1-151832492-151832992	1.20582e-61	0.035	0.09	1.49008e-55	-1.32789
CRC	chr1-151839600-151840100	3.63708e-18	0.135	0.198	4.49451e-12	-0.44963
CRC	chr1-15184329-15184829	1.58097e-09	0.017	0.032	0.00195367	-0.873273
CRC	chr1-15187421-15187921	8.12129e-14	0.017	0.035	1.00359e-07	-1.02474
CRC	chr1-15188037-15188537	3.09173e-09	0.028	0.045	0.0038206	-0.718377
CRC	chr1-151936120-151936620	1.25724e-10	0.007	0.018	0.000155363	-1.30183
CRC	chr1-15197020-15197520	1.25719e-25	0.05	0.093	1.55357e-19	-0.838647
CRC	chr1-151972847-151973347	1.62068e-15	0.023	0.046	2.00275e-09	-0.902042
CRC	chr1-151975176-151975676	5.48279e-35	0.032	0.074	6.77534e-29	-1.10091
CRC	chr1-151992281-151992781	2.05641e-10	0.091	0.133	0.00025412	-0.411092
CRC	chr1-151993638-151994138	2.2237e-12	0.137	0.191	2.74793e-06	-0.364138
CRC	chr1-15200465-15200965	1.1994e-22	0.037	0.072	1.48215e-16	-0.900626
CRC	chr1-15201729-15202229	7.05262e-88	0.027	0.09	8.71525e-82	-1.6638
CRC	chr1-15203635-15204135	6.11546e-09	0.006	0.015	0.00755716	-1.2936
CRC	chr1-152043790-152044290	4.79793e-16	0.01	0.025	5.92903e-10	-1.3082
CRC	chr1-152047837-152048337	1.72179e-19	0.152	0.221	2.1277e-13	-0.430183
CRC	chr1-152048341-152048841	1.11041e-14	0.111	0.165	1.37219e-08	-0.437938
CRC	chr1-15215115-15215615	2.0526e-24	0.006	0.024	2.5365e-18	-1.79033
CRC	chr1-152164666-152165166	3.31004e-10	0.006	0.013	0.000409037	-1.24589
CRC	chr1-152205616-152206116	4.95584e-41	0.003	0.017	6.12416e-35	-2.65115
CRC	chr1-15220973-15221473	3.7609e-16	0.011	0.028	4.64752e-10	-1.23722
CRC	chr1-15229647-15230147	4.46531e-65	0.014	0.057	5.518e-59	-1.8761
CRC	chr1-15230549-15231049	3.06236e-14	0.003	0.011	3.7843e-08	-1.97449
CRC	chr1-152479969-152480469	9.91067e-18	0.016	0.038	1.22471e-11	-1.14435
CRC	chr1-152482186-152482686	5.01397e-19	0.008	0.024	6.19599e-13	-1.40798
CRC	chr1-152525216-152525716	2.06311e-12	0.01	0.024	2.54949e-06	-1.14651
CRC	chr1-15284205-15284705	7.22163e-12	0.026	0.046	8.92411e-06	-0.768509
CRC	chr1-15284877-15285377	4.19606e-32	0.029	0.064	5.18526e-26	-1.12208
CRC	chr1-15308038-15308538	1.45978e-48	0.049	0.107	1.80392e-42	-1.0704
CRC	chr1-15308569-15309069	1.09532e-35	0.023	0.058	1.35354e-29	-1.30161
CRC	chr1-153220494-153220994	3.653e-17	0.01	0.002	4.51419e-11	2.00887
CRC	chr1-15322936-15323436	1.14427e-18	0.03	0.06	1.41403e-12	-0.873784
CRC	chr1-15323454-15323954	1.34787e-10	0.031	0.055	0.000166562	-0.725835
CRC	chr1-15329222-15329722	7.68756e-11	0.006	0.017	9.49988e-05	-1.41354
CRC	chr1-15331549-15332049	5.1851e-20	0.004	0.016	6.40747e-14	-1.88388
CRC	chr1-15339487-15339987	1.58106e-59	0.014	0.051	1.95379e-53	-1.82693
CRC	chr1-15340294-15340794	1.53726e-28	0.023	0.055	1.89966e-22	-1.18155
CRC	chr1-15341868-15342368	1.15981e-19	0.012	0.031	1.43323e-13	-1.31382
CRC	chr1-15343674-15344174	3.73281e-12	0.006	0.018	4.61281e-06	-1.4862
CRC	chr1-15345857-15346357	3.7059e-38	0.02	0.058	4.57956e-32	-1.38504
CRC	chr1-153490182-153490682	9.32674e-12	0.034	0.062	1.15255e-05	-0.722156
CRC	chr1-15350471-15350971	4.68949e-35	0.045	0.093	5.79502e-29	-0.964923
CRC	chr1-15351236-15351736	2.01114e-28	0.017	0.045	2.48526e-22	-1.31461
CRC	chr1-153512908-153513408	1.07248e-08	0.019	0.036	0.0132531	-0.825574
CRC	chr1-153515812-153516312	3.2451e-35	0.098	0.171	4.01012e-29	-0.670914
CRC	chr1-153520298-153520798	2.88069e-13	0.025	0.047	3.5598e-07	-0.839383
CRC	chr1-15352395-15352895	3.45413e-36	0.038	0.087	4.26843e-30	-1.06554
CRC	chr1-153532030-153532530	3.29101e-18	0.024	0.049	4.06685e-12	-0.952909
CRC	chr1-153533044-153533544	3.69523e-18	0.079	0.129	4.56637e-12	-0.590075
CRC	chr1-153535958-153536458	1.34975e-25	0.108	0.175	1.66795e-19	-0.576035
CRC	chr1-153536542-153537042	1.61634e-12	0.054	0.088	1.99738e-06	-0.576625
CRC	chr1-153538199-153538699	2.29948e-44	0.044	0.098	2.84158e-38	-1.07991
CRC	chr1-153566376-153566876	2.92349e-35	0.175	0.267	3.61269e-29	-0.502311
CRC	chr1-153612805-153613305	2.64722e-28	0.093	0.153	3.2713e-22	-0.642126
CRC	chr1-153617527-153618027	5.18774e-12	0.044	0.033	6.41073e-06	0.570312
CRC	chr1-153627335-153627835	3.69877e-08	0.047	0.073	0.0457075	-0.551682
CRC	chr1-153633691-153634191	5.30005e-12	0.171	0.23	6.54953e-06	-0.330434
CRC	chr1-153649762-153650262	1.71008e-08	0.01	0.021	0.0211322	-1.03298
CRC	chr1-153658400-153658900	8.91819e-14	0.086	0.133	1.10206e-07	-0.501681
CRC	chr1-15366117-15366617	1.04099e-10	0.023	0.042	0.00012864	-0.783976
CRC	chr1-153750328-153750828	5.46263e-45	0.003	0.023	6.75043e-39	-2.66042
CRC	chr1-153750904-153751404	8.98516e-21	0.004	0.016	1.11034e-14	-2.03278
CRC	chr1-153763501-153764001	3.20103e-14	0.013	0.03	3.95566e-08	-1.07901
CRC	chr1-153887503-153888003	2.50652e-56	0.003	0.027	3.09742e-50	-2.83337
CRC	chr1-153953816-153954316	3.8892e-09	0.012	0.006	0.00480607	1.09338
CRC	chr1-153958400-153958900	3.75777e-09	0.14	0.192	0.00464365	-0.32481
CRC	chr1-154001585-154002085	1.15331e-09	0.009	0.02	0.0014252	-1.0497
CRC	chr1-15412779-15413279	2.58475e-17	0.01	0.028	3.19409e-11	-1.39474
CRC	chr1-15414028-15414528	3.03949e-31	0.01	0.035	3.75604e-25	-1.7131
CRC	chr1-154157624-154158124	1.32934e-09	0.007	0.018	0.00164272	-1.18304
CRC	chr1-15415869-15416369	1.94095e-08	0.019	0.037	0.0239852	-0.795526
CRC	chr1-154176280-154176780	9.56998e-11	0.009	0.022	0.000118261	-1.12146
CRC	chr1-154179006-154179506	2.59531e-15	0.012	0.03	3.20714e-09	-1.15691
CRC	chr1-15418762-15419262	2.88027e-10	0.009	0.022	0.000355928	-1.22878
CRC	chr1-154196808-154197308	2.66416e-22	0.008	0.025	3.29222e-16	-1.55585
CRC	chr1-154220399-154220899	1.22717e-08	0.183	0.242	0.0151647	-0.272484
CRC	chr1-15424063-15424563	1.27535e-71	0.074	0.162	1.57601e-65	-1.03434
CRC	chr1-15426768-15427268	3.84727e-24	0.035	0.078	4.75425e-18	-0.977679
CRC	chr1-154320676-154321176	6.24401e-13	0.009	0.023	7.71602e-07	-1.29108
CRC	chr1-154325250-154325750	3.02164e-08	0.013	0.007	0.0373398	0.840748
CRC	chr1-154418089-154418589	4.41583e-14	0.136	0.192	5.45685e-08	-0.405815
CRC	chr1-154425077-154425577	2.53607e-11	0.008	0.02	3.13394e-05	-1.26397
CRC	chr1-154427467-154427967	5.56918e-36	0.028	0.063	6.88209e-30	-1.20521
CRC	chr1-154432537-154433037	2.08641e-19	0.018	0.007	2.57827e-13	1.37571
CRC	chr1-154434284-154434784	4.21724e-11	0.005	0.016	5.21144e-05	-1.43203
CRC	chr1-154474680-154475180	2.41018e-72	0.011	0.049	2.97837e-66	-2.16732
CRC	chr1-154476770-154477270	1.30767e-09	0.005	0.013	0.00161595	-1.42255
CRC	chr1-154477846-154478346	3.31417e-40	0.015	0.048	4.09548e-34	-1.51432
CRC	chr1-154484368-154484868	1.59824e-09	0.006	0.016	0.00197502	-1.27299
CRC	chr1-154558538-154559038	5.104e-20	0.186	0.26	6.30725e-14	-0.394472
CRC	chr1-154730197-154730697	1.20143e-19	0.008	0.025	1.48467e-13	-1.56418
CRC	chr1-154932050-154932550	2.55622e-10	0.083	0.12	0.000315884	-0.440395
CRC	chr1-154936750-154937250	8.50936e-12	0.141	0.194	1.05154e-05	-0.368066
CRC	chr1-154970538-154971038	8.67492e-15	0.053	0.04	1.072e-08	0.492316
CRC	chr1-154974215-154974715	1.95031e-15	0.183	0.25	2.41009e-09	-0.353133
CRC	chr1-154993184-154993684	9.40172e-14	0.028	0.016	1.16181e-07	0.814843
CRC	chr1-155004899-155005399	1.88414e-11	0.06	0.091	2.32832e-05	-0.520993
CRC	chr1-155005438-155005938	9.53649e-11	0.055	0.085	0.000117847	-0.527912
CRC	chr1-155007052-155007552	6.27819e-36	0.086	0.145	7.75826e-30	-0.691223
CRC	chr1-155008302-155008802	7.71987e-13	0.045	0.073	9.53981e-07	-0.633149
CRC	chr1-155037815-155038315	1.017e-08	0.011	0.021	0.0125675	-0.964746
CRC	chr1-155082966-155083466	4.20568e-51	0.093	0.175	5.19715e-45	-0.78465
CRC	chr1-155102065-155102565	1.76084e-13	0.011	0.026	2.17595e-07	-1.19222
CRC	chr1-155105516-155106016	1.58476e-08	0.011	0.021	0.0195837	-0.948885
CRC	chr1-155107268-155107768	1.08215e-08	0.013	0.024	0.0133726	-0.891292
CRC	chr1-155123593-155124093	1.21969e-16	0.022	0.049	1.50723e-10	-0.973066
CRC	chr1-155125794-155126294	4.21494e-15	0.118	0.166	5.2086e-09	-0.424992
CRC	chr1-155128981-155129481	2.19639e-27	0.086	0.14	2.71418e-21	-0.666978
CRC	chr1-155185323-155185823	2.60809e-08	0.019	0.034	0.0322293	-0.817143
CRC	chr1-155192812-155193312	3.61451e-08	0.086	0.124	0.0446662	-0.390415
CRC	chr1-155220468-155220968	6.00114e-25	0.016	0.042	7.41589e-19	-1.2796
CRC	chr1-15524137-15524637	2.49827e-25	0.257	0.345	3.08723e-19	-0.372095
CRC	chr1-15524777-15525277	4.44493e-38	0.231	0.335	5.49281e-32	-0.4708
CRC	chr1-15526363-15526863	8.21038e-21	0.179	0.255	1.0146e-14	-0.425221
CRC	chr1-155392795-155393295	9.93292e-35	0.002	0.017	1.22746e-28	-2.81948
CRC	chr1-155396759-155397259	1.63622e-31	0.007	0.029	2.02195e-25	-1.87622
CRC	chr1-15559272-15559772	8.86683e-19	0.033	0.064	1.09572e-12	-0.870438
CRC	chr1-155745324-155745824	1.3495e-10	0.088	0.129	0.000166764	-0.435773
CRC	chr1-155773157-155773657	2.01547e-17	0.003	0.015	2.49061e-11	-1.95529
CRC	chr1-15584617-15585117	1.13672e-11	0.053	0.083	1.4047e-05	-0.61993
CRC	chr1-155873884-155874384	3.0494e-09	0.008	0.02	0.00376829	-1.11937
CRC	chr1-155929962-155930462	1.87123e-21	0.006	0.021	2.31237e-15	-1.74759
CRC	chr1-155930651-155931151	3.0748e-17	0.007	0.021	3.79968e-11	-1.53875
CRC	chr1-155931244-155931744	2.38288e-38	0.017	0.05	2.94463e-32	-1.45092
CRC	chr1-155932001-155932501	5.45918e-10	0.009	0.021	0.000674617	-1.09638
CRC	chr1-155934194-155934694	2.37738e-19	0.103	0.164	2.93784e-13	-0.534819
CRC	chr1-155940562-155941062	3.91463e-79	0.043	0.114	4.8375e-73	-1.32593
CRC	chr1-155941249-155941749	7.85077e-42	0.054	0.112	9.70156e-36	-0.943154
CRC	chr1-155942659-155943159	5.1281e-15	0.038	0.065	6.33704e-09	-0.710736
CRC	chr1-156003293-156003793	3.31329e-21	0.044	0.084	4.09439e-15	-0.802112
CRC	chr1-156004835-156005335	1.17865e-14	0.028	0.055	1.45651e-08	-0.81109
CRC	chr1-15601347-15601847	1.33836e-11	0.009	0.022	1.65388e-05	-1.22193
CRC	chr1-15602334-15602834	2.2338e-08	0.007	0.016	0.0276041	-1.19623
CRC	chr1-15603357-15603857	1.31575e-11	0.09	0.131	1.62593e-05	-0.485123
CRC	chr1-156040594-156041094	5.03104e-14	0.01	0.003	6.21709e-08	1.81595
CRC	chr1-156095144-156095644	2.38227e-15	0.013	0.031	2.94388e-09	-1.15026
CRC	chr1-156100251-156100751	1.70677e-38	0.011	0.037	2.10913e-32	-1.73041
CRC	chr1-156115815-156116315	6.09813e-09	0.052	0.081	0.00753574	-0.523899
CRC	chr1-156123610-156124110	3.30023e-10	0.089	0.132	0.000407826	-0.431288
CRC	chr1-156125023-156125523	9.91696e-09	0.04	0.067	0.0122549	-0.584981
CRC	chr1-156160822-156161322	4.71355e-10	0.019	0.011	0.000582475	0.84053
CRC	chr1-15617160-15617660	4.77574e-30	0.143	0.223	5.90161e-24	-0.559513
CRC	chr1-156193725-156194225	8.33837e-15	0.128	0.188	1.03041e-08	-0.422071
CRC	chr1-156282277-156282777	2.77032e-19	0.076	0.126	3.42342e-13	-0.621475
CRC	chr1-156291256-156291756	1.57612e-08	0.091	0.081	0.0194769	0.266736
CRC	chr1-156371506-156372006	8.57514e-12	0.014	0.006	1.05967e-05	1.17027
CRC	chr1-156388345-156388845	2.90677e-16	0.023	0.012	3.59204e-10	1.06077
CRC	chr1-156394782-156395282	2.08159e-34	0.024	0.006	2.57232e-28	2.14995
CRC	chr1-156398222-156398722	2.72482e-14	0.039	0.025	3.36719e-08	0.783652
CRC	chr1-156419868-156420368	4.80848e-09	0.011	0.005	0.00594206	1.11539
CRC	chr1-156420761-156421261	3.07401e-08	0.013	0.007	0.037987	0.881181
CRC	chr1-156421502-156422002	2.45405e-32	0.053	0.026	3.03258e-26	1.09239
CRC	chr1-156422661-156423161	2.42992e-09	0.013	0.007	0.00300277	1.05551
CRC	chr1-156457112-156457612	4.12601e-32	0.203	0.294	5.0987e-26	-0.447717
CRC	chr1-156462225-156462725	1.27457e-35	0.024	0.059	1.57504e-29	-1.2399
CRC	chr1-156463136-156463636	3.5109e-08	0.014	0.027	0.0433858	-0.877183
CRC	chr1-156463757-156464257	1.09226e-22	0.02	0.047	1.34975e-16	-1.12771
CRC	chr1-156501202-156501702	1.92169e-09	0.116	0.16	0.00237473	-0.356527
CRC	chr1-156502704-156503204	1.09393e-12	0.03	0.056	1.35182e-06	-0.769319
CRC	chr1-156503206-156503706	7.32259e-26	0.041	0.081	9.04887e-20	-0.869806
CRC	chr1-156504845-156505345	6.90439e-09	0.091	0.13	0.00853208	-0.4006
CRC	chr1-156571200-156571700	2.28598e-56	0.028	0.079	2.82489e-50	-1.3755
CRC	chr1-156572355-156572855	6.164e-09	0.071	0.106	0.00761714	-0.46084
CRC	chr1-156577371-156577871	5.56623e-27	0.005	0.022	6.87846e-21	-2.02231
CRC	chr1-156577880-156578380	7.44419e-09	0.005	0.013	0.00919913	-1.41707
CRC	chr1-156641736-156642236	9.21743e-13	0.016	0.008	1.13904e-06	1.13668
CRC	chr1-156659909-156660409	1.11979e-13	0.119	0.111	1.38378e-07	0.294215
CRC	chr1-156661813-156662313	2.45212e-09	0.042	0.032	0.0030302	0.456536
CRC	chr1-156663169-156663669	1.09312e-21	0.028	0.013	1.35082e-15	1.2418
CRC	chr1-156664774-156665274	2.8281e-10	0.049	0.038	0.000349481	0.486604
CRC	chr1-156673630-156674130	7.30012e-09	0.012	0.006	0.0090211	1.03445
CRC	chr1-156676454-156676954	1.94973e-09	0.03	0.021	0.00240937	0.536081
CRC	chr1-156677181-156677681	1.06096e-24	0.037	0.018	1.31108e-18	1.07857
CRC	chr1-156692787-156693287	6.20085e-16	0.034	0.061	7.66269e-10	-0.805162
CRC	chr1-156694004-156694504	1.57141e-10	0.028	0.049	0.000194186	-0.729638
CRC	chr1-156709726-156710226	1.2126e-33	0.025	0.062	1.49846e-27	-1.20311
CRC	chr1-156747100-156747600	1.87529e-13	0.088	0.071	2.31738e-07	0.378933
CRC	chr1-156767100-156767600	2.11654e-15	0.176	0.243	2.61551e-09	-0.35669
CRC	chr1-156848634-156849134	6.99238e-11	0.02	0.011	8.64082e-05	0.988292
CRC	chr1-156852308-156852808	1.30845e-20	0.035	0.019	1.61691e-14	0.856987
CRC	chr1-156896525-156897025	4.89642e-12	0.013	0.005	6.05073e-06	1.34735
CRC	chr1-156992127-156992627	1.80008e-08	0.009	0.018	0.0222444	-0.985641
CRC	chr1-156993335-156993835	2.77523e-14	0.017	0.035	3.42948e-08	-0.92409
CRC	chr1-157138177-157138677	1.43531e-11	0.137	0.193	1.77369e-05	-0.367217
CRC	chr1-157198614-157199114	5.00109e-17	0.018	0.008	6.18008e-11	1.25515
CRC	chr1-157232167-157232667	2.14829e-23	0.013	0.033	2.65474e-17	-1.30075
CRC	chr1-157245696-157246196	4.32708e-09	0.006	0.014	0.00534717	-1.21959
CRC	chr1-157247434-157247934	1.66829e-58	0.004	0.027	2.06159e-52	-2.76337
CRC	chr1-157349073-157349573	9.19196e-19	0.002	0.01	1.13589e-12	-2.43693
CRC	chr1-15735883-15736383	2.93671e-40	0.07	0.135	3.62903e-34	-0.869883
CRC	chr1-15741274-15741774	5.39076e-57	0.072	0.148	6.66161e-51	-0.969625
CRC	chr1-157438172-157438672	2.89126e-08	0.003	0.01	0.0357287	-1.46722
CRC	chr1-15756301-15756801	7.34093e-16	0.045	0.081	9.07154e-10	-0.74658
CRC	chr1-15764253-15764753	7.87637e-34	0.039	0.084	9.7332e-28	-0.998277
CRC	chr1-157671812-157672312	3.39347e-08	0.005	0.013	0.0419347	-1.32244
CRC	chr1-157773648-157774148	8.81274e-34	0.017	0.051	1.08903e-27	-1.38625
CRC	chr1-157774361-157774861	1.60124e-08	0.007	0.016	0.0197873	-1.16628
CRC	chr1-157783963-157784463	5.74979e-11	0.011	0.024	7.10529e-05	-1.07517
CRC	chr1-15780600-15781100	3.49881e-47	0.069	0.137	4.32364e-41	-0.914923
CRC	chr1-15794941-15795441	7.96768e-59	0.06	0.133	9.84604e-53	-1.06083
CRC	chr1-157952443-157952943	2.86139e-10	0.003	0.011	0.000353596	-1.61011
CRC	chr1-157965854-157966354	1.57143e-14	0.031	0.057	1.94189e-08	-0.780399
CRC	chr1-15796714-15797214	3.40817e-12	0.025	0.045	4.21164e-06	-0.827254
CRC	chr1-157984296-157984796	2.14048e-11	0.015	0.031	2.64509e-05	-0.947372
CRC	chr1-15800057-15800557	4.09681e-28	0.115	0.184	5.06262e-22	-0.600055
CRC	chr1-158021706-158022206	7.11317e-09	0.005	0.013	0.00879008	-1.32297
CRC	chr1-158177615-158178115	5.84147e-23	0.053	0.101	7.21857e-17	-0.719563
CRC	chr1-15826715-15827215	5.29946e-10	0.004	0.012	0.000654879	-1.56735
CRC	chr1-15829666-15830166	1.82748e-09	0.01	0.022	0.00225831	-1.08486
CRC	chr1-15833192-15833692	4.13808e-19	0.03	0.061	5.11362e-13	-0.919162
CRC	chr1-15834199-15834699	1.51703e-12	0.055	0.089	1.87466e-06	-0.623044
CRC	chr1-15834748-15835248	1.90634e-14	0.107	0.16	2.35575e-08	-0.493056
CRC	chr1-15835726-15836226	5.30245e-16	0.136	0.193	6.55249e-10	-0.436134
CRC	chr1-15836810-15837310	1.50699e-25	0.026	0.057	1.86226e-19	-1.05312
CRC	chr1-15847334-15847834	9.74976e-22	0.141	0.212	1.20482e-15	-0.49511
CRC	chr1-15886199-15886699	4.79456e-15	0.058	0.096	5.92486e-09	-0.647566
CRC	chr1-159229268-159229768	1.2908e-22	0.005	0.02	1.5951e-16	-1.84964
CRC	chr1-159229830-159230330	1.39984e-26	0.003	0.017	1.72984e-20	-2.36186
CRC	chr1-15964017-15964517	2.11668e-08	0.007	0.017	0.0261568	-1.1317
CRC	chr1-159753350-159753850	3.05207e-22	0.012	0.032	3.77158e-16	-1.38376
CRC	chr1-159780477-159780977	2.80459e-19	0.183	0.259	3.46576e-13	-0.368721
CRC	chr1-159823340-159823840	1.5492e-08	0.013	0.027	0.0191442	-0.956489
CRC	chr1-159853975-159854475	3.21851e-12	0.05	0.081	3.97726e-06	-0.615131
CRC	chr1-159854671-159855171	3.3268e-26	0.084	0.144	4.11109e-20	-0.670739
CRC	chr1-159867628-159868128	1.31778e-35	0.069	0.129	1.62844e-29	-0.814909
CRC	chr1-159881786-159882286	9.88411e-18	0.059	0.102	1.22143e-11	-0.652952
CRC	chr1-159899928-159900428	7.0989e-09	0.088	0.127	0.00877245	-0.415249
CRC	chr1-159913690-159914190	2.5445e-10	0.017	0.033	0.000314436	-0.912509
CRC	chr1-159917475-159917975	6.15605e-12	0.01	0.023	7.60732e-06	-1.18024
CRC	chr1-159925290-159925790	2.63338e-08	0.094	0.133	0.0325419	-0.374984
CRC	chr1-159938144-159938644	3.08681e-08	0.016	0.03	0.0381452	-0.823051
CRC	chr1-159939542-159940042	1.21935e-27	0.009	0.028	1.50681e-21	-1.64703
CRC	chr1-159949015-159949515	5.43415e-12	0.007	0.016	6.71524e-06	-1.28562
CRC	chr1-159954037-159954537	5.35559e-09	0.01	0.005	0.00661816	1.1057
CRC	chr1-159960637-159961137	1.61694e-115	0.043	0.132	1.99812e-109	-1.5078
CRC	chr1-159961525-159962025	1.69114e-22	0.012	0.032	2.08982e-16	-1.35145
CRC	chr1-159970842-159971342	1.89042e-17	0.079	0.118	2.33608e-11	-0.532609
CRC	chr1-16003878-16004378	5.92007e-27	0.016	0.004	7.31571e-21	2.0846
CRC	chr1-160053429-160053929	5.58427e-21	0.013	0.004	6.90075e-15	1.89858
CRC	chr1-160053951-160054451	1.3804e-19	0.013	0.004	1.70583e-13	1.86261
CRC	chr1-160070126-160070626	1.98509e-14	0.052	0.036	2.45307e-08	0.528754
CRC	chr1-160093886-160094386	1.44377e-11	0.025	0.046	1.78413e-05	-0.763849
CRC	chr1-16013108-16013608	4.38933e-12	0.043	0.067	5.4241e-06	-0.661305
CRC	chr1-160214648-160215148	2.56517e-22	0.016	0.037	3.1699e-16	-1.1827
CRC	chr1-160217356-160217856	1.15582e-08	0.033	0.051	0.0142831	-0.571298
CRC	chr1-160396441-160396941	5.155e-09	0.013	0.025	0.00637028	-0.8494
CRC	chr1-160428563-160429063	3.07088e-27	0.017	0.046	3.79484e-21	-1.31021
CRC	chr1-160432335-160432835	8.91222e-11	0.007	0.017	0.000110132	-1.22764
CRC	chr1-160437852-160438352	7.12086e-13	0.004	0.014	8.79958e-07	-1.65545
CRC	chr1-160446861-160447361	2.59331e-10	0.004	0.011	0.000320467	-1.55374
CRC	chr1-160451473-160451973	1.95798e-20	0.008	0.024	2.41957e-14	-1.52851
CRC	chr1-160515394-160515894	1.76774e-68	0.002	0.021	2.18448e-62	-3.59722
CRC	chr1-160538842-160539342	1.28069e-45	0.046	0.102	1.58261e-39	-1.0554
CRC	chr1-160540098-160540598	5.60062e-22	0.027	0.059	6.92096e-16	-1.00625
CRC	chr1-160541473-160541973	7.54584e-22	0.006	0.023	9.32474e-16	-1.75809
CRC	chr1-160581811-160582311	1.92582e-21	0.004	0.015	2.37983e-15	-2.0545
CRC	chr1-160605980-160606480	7.6663e-13	0.005	0.015	9.4736e-07	-1.55622
CRC	chr1-160607011-160607511	1.26274e-13	0.018	0.038	1.56043e-07	-0.964126
CRC	chr1-16067035-16067535	1.42385e-08	0.074	0.064	0.0175952	0.218716
CRC	chr1-160692999-160693499	1.71545e-26	0.003	0.016	2.11986e-20	-2.29401
CRC	chr1-160726019-160726519	7.87868e-11	0.021	0.038	9.73605e-05	-0.805412
CRC	chr1-160726731-160727231	3.43497e-24	0.032	0.066	4.24476e-18	-0.936582
CRC	chr1-160781252-160781752	6.52606e-34	0.036	0.077	8.06456e-28	-1.03217
CRC	chr1-160782914-160783414	6.70161e-81	0.017	0.063	8.28149e-75	-1.86505
CRC	chr1-16078826-16079326	2.01601e-09	0.033	0.055	0.00249128	-0.682175
CRC	chr1-160789060-160789560	1.71672e-08	0.008	0.016	0.0212143	-1.01964
CRC	chr1-160858044-160858544	1.93471e-35	0.008	0.031	2.39081e-29	-1.824
CRC	chr1-160949316-160949816	9.27372e-16	0.007	0.019	1.146e-09	-1.43869
CRC	chr1-160976095-160976595	3.81463e-12	0.002	0.01	4.71392e-06	-1.96356
CRC	chr1-160987711-160988211	1.23067e-15	0.006	0.019	1.5208e-09	-1.51196
CRC	chr1-160990159-160990659	3.30047e-21	0.023	0.051	4.07854e-15	-1.05643
CRC	chr1-161013611-161014111	1.44404e-10	0.119	0.168	0.000178447	-0.38019
CRC	chr1-161020984-161021484	2.12178e-17	0.182	0.254	2.62198e-11	-0.371643
CRC	chr1-161038677-161039177	3.60188e-28	0.082	0.143	4.45102e-22	-0.68065
CRC	chr1-161045737-161046237	3.45978e-12	0.081	0.124	4.27542e-06	-0.49727
CRC	chr1-161073583-161074083	1.4115e-09	0.018	0.034	0.00174426	-0.830059
CRC	chr1-161086452-161086952	2.23145e-30	0.016	0.045	2.75751e-24	-1.38444
CRC	chr1-161089370-161089870	1.04508e-16	0.05	0.088	1.29145e-10	-0.676373
CRC	chr1-161119607-161120107	1.5471e-18	0.017	0.036	1.91182e-12	-1.10077
CRC	chr1-161132515-161133015	1.11619e-27	0.13	0.204	1.37932e-21	-0.541083
CRC	chr1-161201992-161202492	9.07523e-13	0.116	0.168	1.12147e-06	-0.416932
CRC	chr1-161218306-161218806	1.12703e-11	0.011	0.004	1.39272e-05	1.37727
CRC	chr1-161225547-161226047	2.53576e-16	0.115	0.173	3.13356e-10	-0.451292
CRC	chr1-161377945-161378445	3.1609e-10	0.011	0.005	0.000390607	1.13802
CRC	chr1-16143683-16144183	1.34586e-49	0.101	0.183	1.66314e-43	-0.795672
CRC	chr1-16145089-16145589	1.75154e-25	0.055	0.102	2.16446e-19	-0.80752
CRC	chr1-161472733-161473233	6.6816e-12	0.013	0.006	8.25676e-06	1.29535
CRC	chr1-1615110-1615610	3.75438e-13	0.162	0.221	4.63946e-07	-0.382068
CRC	chr1-16152530-16153030	1.3984e-09	0.021	0.04	0.00172806	-0.824904
CRC	chr1-161539939-161540439	5.57981e-10	0.019	0.012	0.000689523	0.880493
CRC	chr1-16154911-16155411	2.95486e-12	0.063	0.1	3.65146e-06	-0.564969
CRC	chr1-16155833-16156333	1.54109e-10	0.073	0.114	0.00019044	-0.519686
CRC	chr1-16158911-16159411	1.88419e-68	0.063	0.141	2.32838e-62	-1.10354
CRC	chr1-16162297-16162797	2.4052e-13	0.053	0.087	2.97222e-07	-0.657519
CRC	chr1-16165424-16165924	2.50786e-08	0.025	0.043	0.0309908	-0.756121
CRC	chr1-16167494-16167994	4.40334e-15	0.049	0.085	5.44141e-09	-0.708019
CRC	chr1-161702097-161702597	1.74933e-23	0.033	0.069	2.16173e-17	-0.947254
CRC	chr1-16173035-16173535	9.66901e-80	0.063	0.151	1.19484e-73	-1.16271
CRC	chr1-16174051-16174551	8.75099e-09	0.023	0.041	0.010814	-0.807141
CRC	chr1-16178324-16178824	3.23388e-15	0.022	0.045	3.99626e-09	-0.956071
CRC	chr1-16179062-16179562	6.34674e-14	0.013	0.029	7.84296e-08	-1.16865
CRC	chr1-16181774-16182274	5.11089e-14	0.065	0.107	6.31577e-08	-0.57835
CRC	chr1-161832217-161832717	1.14948e-12	0.002	0.01	1.42046e-06	-2.04763
CRC	chr1-16186724-16187224	2.70652e-94	0.017	0.072	3.34457e-88	-2.00297
CRC	chr1-16188885-16189385	7.43287e-23	0.038	0.076	9.18515e-17	-0.870133
CRC	chr1-16199047-16199547	3.52909e-19	0.009	0.024	4.36106e-13	-1.45293
CRC	chr1-162054982-162055482	4.50235e-23	0.021	0.007	5.56377e-17	1.65636
CRC	chr1-162065824-162066324	5.81218e-43	0.017	0.053	7.18238e-37	-1.52556
CRC	chr1-16206791-16207291	5.33937e-18	0.098	0.149	6.59811e-12	-0.552776
CRC	chr1-162074469-162074969	1.93982e-31	0.017	0.046	2.39712e-25	-1.32805
CRC	chr1-162158506-162159006	9.08422e-09	0.01	0.021	0.0112258	-0.93772
CRC	chr1-16217268-16217768	1.97255e-26	0.172	0.254	2.43757e-20	-0.47858
CRC	chr1-16218127-16218627	2.68697e-19	0.029	0.058	3.32042e-13	-0.95682
CRC	chr1-162196311-162196811	1.34027e-08	0.02	0.035	0.0165624	-0.738893
CRC	chr1-162197760-162198260	9.77593e-09	0.012	0.006	0.0120806	0.962856
CRC	chr1-162207111-162207611	1.45052e-30	0.022	0.055	1.79247e-24	-1.1953
CRC	chr1-162212608-162213108	6.17758e-09	0.015	0.028	0.00763393	-0.85342
CRC	chr1-162213431-162213931	5.49613e-13	0.018	0.036	6.79182e-07	-0.917448
CRC	chr1-162215777-162216277	1.13079e-16	0.013	0.033	1.39737e-10	-1.17698
CRC	chr1-162247139-162247639	3.44459e-11	0.038	0.064	4.25664e-05	-0.653763
CRC	chr1-16226718-16227218	1.59829e-08	0.017	0.032	0.0197508	-0.90567
CRC	chr1-162285041-162285541	1.23835e-33	0.045	0.093	1.53029e-27	-0.949027
CRC	chr1-162349893-162350393	3.79884e-19	0.039	0.074	4.6944e-13	-0.820182
CRC	chr1-162366921-162367421	2.4979e-13	0.017	0.008	3.08677e-07	1.19571
CRC	chr1-162368337-162368837	5.50412e-68	0.015	0.056	6.8017e-62	-1.86047
CRC	chr1-16236930-16237430	4.25963e-13	0.084	0.129	5.26383e-07	-0.519623
CRC	chr1-162372416-162372916	1.1077e-21	0.019	0.044	1.36883e-15	-1.10141
CRC	chr1-162381287-162381787	2.58346e-32	0.07	0.128	3.1925e-26	-0.755075
CRC	chr1-162419476-162419976	2.58263e-19	0.031	0.062	3.19148e-13	-0.871316
CRC	chr1-16248566-16249066	3.59503e-39	0.027	0.066	4.44255e-33	-1.25405
CRC	chr1-162497575-162498075	2.57499e-08	0.052	0.078	0.0318203	-0.499725
CRC	chr1-162561192-162561692	2.9737e-14	0.189	0.259	3.67473e-08	-0.332904
CRC	chr1-162568740-162569240	8.31058e-30	0.005	0.024	1.02698e-23	-1.99116
CRC	chr1-1627391-1627891	8.7959e-26	0.035	0.073	1.08695e-19	-0.953762
CRC	chr1-162873954-162874454	2.74586e-10	0.014	0.008	0.000339319	0.936197
CRC	chr1-162893245-162893745	1.5493e-09	0.011	0.005	0.00191455	1.1303
CRC	chr1-163381422-163381922	1.23839e-09	0.009	0.019	0.00153034	-0.99663
CRC	chr1-16366825-16367325	7.25634e-40	0.121	0.203	8.967e-34	-0.67352
CRC	chr1-16379192-16379692	1.31486e-21	0.003	0.016	1.62483e-15	-2.20469
CRC	chr1-164137458-164137958	1.94735e-15	0.004	0.015	2.40643e-09	-1.66262
CRC	chr1-164166371-164166871	5.93194e-15	0.006	0.019	7.33038e-09	-1.48881
CRC	chr1-164184208-164184708	9.94637e-27	0.006	0.024	1.22912e-20	-1.85561
CRC	chr1-164261683-164262183	1.88271e-44	0.009	0.038	2.32655e-38	-1.95891
CRC	chr1-164473456-164473956	1.80142e-10	0.013	0.028	0.00022261	-0.945392
CRC	chr1-164515938-164516438	5.39387e-25	0.006	0.023	6.66546e-19	-1.80171
CRC	chr1-164534824-164535324	6.38493e-42	0.002	0.018	7.89015e-36	-2.99329
CRC	chr1-164558659-164559159	5.93858e-46	0.104	0.189	7.33858e-40	-0.733918
CRC	chr1-164601952-164602452	2.33633e-19	0.059	0.099	2.88712e-13	-0.684796
CRC	chr1-164611653-164612153	4.61827e-09	0.051	0.081	0.00570701	-0.540431
CRC	chr1-164619009-164619509	5.96477e-09	0.007	0.016	0.00737095	-1.16855
CRC	chr1-164622889-164623389	5.05281e-18	0.019	0.042	6.24399e-12	-1.04596
CRC	chr1-164633729-164634229	1.46534e-14	0.006	0.017	1.81078e-08	-1.49783
CRC	chr1-164635706-164636206	8.24193e-34	0.027	0.062	1.01849e-27	-1.12245
CRC	chr1-164647200-164647700	3.96269e-72	0.013	0.054	4.89688e-66	-1.96684
CRC	chr1-164647853-164648353	1.56356e-19	0.006	0.019	1.93216e-13	-1.67217
CRC	chr1-164651543-164652043	8.82803e-28	0.053	0.097	1.09092e-21	-0.81284
CRC	chr1-164652852-164653352	1.68801e-18	0.007	0.02	2.08595e-12	-1.5748
CRC	chr1-164659447-164659947	8.26161e-13	0.028	0.05	1.02093e-06	-0.761378
CRC	chr1-164660056-164660556	1.09631e-36	0.044	0.087	1.35476e-30	-0.958876
CRC	chr1-164683216-164683716	5.23345e-34	0.034	0.076	6.46722e-28	-1.03477
CRC	chr1-164704036-164704536	2.23027e-46	0.008	0.035	2.75605e-40	-1.98805
CRC	chr1-164706517-164707017	2.62887e-12	0.011	0.025	3.24862e-06	-1.09221
CRC	chr1-164712049-164712549	6.09086e-22	0.004	0.017	7.52676e-16	-2.06512
CRC	chr1-164766665-164767165	1.15104e-18	0.007	0.02	1.42239e-12	-1.52258
CRC	chr1-164767277-164767777	7.74489e-15	0.01	0.025	9.57072e-09	-1.19587
CRC	chr1-164769413-164769913	2.3122e-33	0.007	0.026	2.8573e-27	-1.90433
CRC	chr1-164771558-164772058	2.5434e-13	0.019	0.037	3.143e-07	-0.900145
CRC	chr1-164772588-164773088	1.36524e-09	0.021	0.038	0.00168709	-0.779064
CRC	chr1-164774667-164775167	7.80425e-44	0.014	0.043	9.64408e-38	-1.6406
CRC	chr1-164775195-164775695	2.55645e-19	0.011	0.029	3.15913e-13	-1.30341
CRC	chr1-1648148-1648648	1.70458e-44	0.028	0.072	2.10643e-38	-1.26123
CRC	chr1-165069719-165070219	2.18244e-14	0.006	0.019	2.69695e-08	-1.45467
CRC	chr1-165080164-165080664	6.98834e-09	0.005	0.013	0.00863582	-1.24633
CRC	chr1-165116601-165117101	9.80239e-09	0.011	0.005	0.0121133	1.20335
CRC	chr1-16514339-16514839	3.94009e-31	0.027	0.064	4.86896e-25	-1.16956
CRC	chr1-165221440-165221940	2.45747e-11	0.012	0.005	3.03682e-05	1.17419
CRC	chr1-165235299-165235799	7.19981e-21	0.016	0.005	8.89714e-15	1.7238
CRC	chr1-165235906-165236406	6.96381e-17	0.012	0.003	8.60551e-11	1.79659
CRC	chr1-165275545-165276045	2.95366e-15	0.004	0.015	3.64998e-09	-1.7938
CRC	chr1-165288721-165289221	8.24611e-22	0.023	0.053	1.01901e-15	-1.07452
CRC	chr1-165320992-165321492	7.59739e-14	0.003	0.011	9.38845e-08	-1.98578
CRC	chr1-1655132-1655632	3.43724e-32	0.006	0.025	4.24755e-26	-2.02819
CRC	chr1-165645856-165646356	3.5691e-30	0.046	0.089	4.41051e-24	-0.848611
CRC	chr1-165858902-165859402	2.38632e-08	0.024	0.041	0.0294888	-0.705654
CRC	chr1-165859950-165860450	8.75825e-21	0.019	0.042	1.0823e-14	-1.06889
CRC	chr1-165862361-165862861	6.20029e-09	0.006	0.015	0.00766199	-1.28541
CRC	chr1-165874985-165875485	8.5649e-16	0.007	0.02	1.05841e-09	-1.50986
CRC	chr1-1658872-1659372	3.18158e-10	0.069	0.107	0.000393163	-0.540475
CRC	chr1-165903603-165904103	5.4172e-09	0.009	0.02	0.00669429	-1.08684
CRC	chr1-165910653-165911153	5.28026e-10	0.045	0.07	0.000652507	-0.562266
CRC	chr1-16623252-16623752	3.91174e-28	0.009	0.032	4.83392e-22	-1.68468
CRC	chr1-16623873-16624373	0	0.059	0.282	0	-2.22526
CRC	chr1-16624814-16625314	4.26643e-19	0.019	0.046	5.27222e-13	-1.13933
CRC	chr1-16642292-16642792	1.08797e-15	0.022	0.045	1.34445e-09	-0.953579
CRC	chr1-16644470-16644970	1.08315e-15	0.168	0.238	1.3385e-09	-0.430799
CRC	chr1-166489504-166490004	3.23283e-09	0.02	0.038	0.00399496	-0.769371
CRC	chr1-166839137-166839637	1.94025e-08	0.15	0.203	0.0239766	-0.306447
CRC	chr1-166876087-166876587	1.24097e-18	0.149	0.218	1.53353e-12	-0.421694
CRC	chr1-166902148-166902648	5.96535e-15	0.014	0.035	7.37166e-09	-1.1025
CRC	chr1-166920680-166921180	1.36591e-09	0.008	0.02	0.00168792	-1.18054
CRC	chr1-167043993-167044493	1.09867e-13	0.049	0.082	1.35768e-07	-0.634964
CRC	chr1-167065429-167065929	3.75004e-20	0.043	0.081	4.63411e-14	-0.76809
CRC	chr1-16707619-16708119	1.18727e-13	0.02	0.011	1.46717e-07	0.937852
CRC	chr1-167082621-167083121	8.5345e-40	0.127	0.208	1.05465e-33	-0.617775
CRC	chr1-167083188-167083688	8.16604e-11	0.03	0.051	0.000100912	-0.720931
CRC	chr1-167085928-167086428	4.01603e-12	0.026	0.048	4.9628e-06	-0.803493
CRC	chr1-167089939-167090439	9.0932e-21	0.035	0.069	1.12369e-14	-0.852836
CRC	chr1-167090531-167091031	3.0824e-93	0.067	0.164	3.80907e-87	-1.15748
CRC	chr1-167118935-167119435	1.59119e-35	0.012	0.042	1.9663e-29	-1.63587
CRC	chr1-167119621-167120121	5.35824e-16	0.012	0.029	6.62143e-10	-1.22329
CRC	chr1-167121404-167121904	1.2621e-24	0.055	0.099	1.55963e-18	-0.75938
CRC	chr1-167157037-167157537	1.69327e-11	0.012	0.026	2.09245e-05	-1.05723
CRC	chr1-167162776-167163276	1.29013e-117	0.03	0.108	1.59427e-111	-1.77057
CRC	chr1-167165791-167166291	2.13331e-133	0.013	0.072	2.63623e-127	-2.44402
CRC	chr1-167166322-167166822	2.73357e-36	0.013	0.04	3.37801e-30	-1.57515
CRC	chr1-167211139-167211639	6.38819e-52	0.004	0.029	7.89419e-46	-2.61216
CRC	chr1-167220499-167220999	9.48582e-10	0.217	0.281	0.00117221	-0.255505
CRC	chr1-16727421-16727921	3.33774e-10	0.019	0.012	0.00041246	0.69178
CRC	chr1-167442083-167442583	1.7546e-15	0.053	0.092	2.16824e-09	-0.650369
CRC	chr1-167447559-167448059	1.97772e-13	0.029	0.059	2.44396e-07	-0.820247
CRC	chr1-167555851-167556351	2.01855e-14	0.039	0.066	2.49441e-08	-0.738543
CRC	chr1-167658446-167658946	4.35974e-36	0.004	0.022	5.38754e-30	-2.35287
CRC	chr1-167714124-167714624	1.01598e-10	0.107	0.153	0.00012555	-0.403832
CRC	chr1-167737097-167737597	1.7095e-44	0.014	0.046	2.11251e-38	-1.5992
CRC	chr1-167739698-167740198	1.50416e-18	0.028	0.057	1.85876e-12	-0.867501
CRC	chr1-167752981-167753481	4.35387e-28	0.011	0.034	5.38029e-22	-1.51225
CRC	chr1-167753553-167754053	1.70622e-10	0.007	0.018	0.000210845	-1.26087
CRC	chr1-167754065-167754565	9.80197e-52	0.014	0.051	1.21127e-45	-1.71957
CRC	chr1-167817089-167817589	1.41612e-30	0.035	0.077	1.74997e-24	-1.04153
CRC	chr1-1678778-1679278	2.27742e-23	0.08	0.13	2.81432e-17	-0.65881
CRC	chr1-167905133-167905633	2.63049e-17	0.01	0.002	3.25062e-11	2.14534
CRC	chr1-167913996-167914496	1.84627e-11	0.016	0.009	2.28152e-05	0.921113
CRC	chr1-167935905-167936405	2.03395e-14	0.183	0.251	2.51345e-08	-0.339166
CRC	chr1-168089397-168089897	1.05839e-54	0.034	0.089	1.30791e-48	-1.25991
CRC	chr1-168116393-168116893	3.17504e-40	0.027	0.063	3.92355e-34	-1.23836
CRC	chr1-168285270-168285770	7.56083e-10	0.005	0.014	0.000934327	-1.33606
CRC	chr1-168333287-168333787	8.3852e-28	0.002	0.014	1.0362e-21	-2.56574
CRC	chr1-168445512-168446012	4.87891e-10	0.005	0.013	0.00060291	-1.4575
CRC	chr1-168457068-168457568	5.01287e-35	0.014	0.044	6.19464e-29	-1.50024
CRC	chr1-168467399-168467899	6.41383e-14	0.005	0.016	7.92587e-08	-1.58959
CRC	chr1-168469651-168470151	2.72741e-10	0.01	0.024	0.000337038	-1.0699
CRC	chr1-168484994-168485494	6.43669e-15	0.005	0.016	7.95413e-09	-1.67008
CRC	chr1-168495441-168495941	2.19518e-10	0.02	0.039	0.000271269	-0.821481
CRC	chr1-168499605-168500105	1.50182e-14	0.008	0.023	1.85587e-08	-1.31753
CRC	chr1-1686226-1686726	1.81993e-11	0.011	0.004	2.24898e-05	1.28003
CRC	chr1-168636571-168637071	4.63496e-13	0.008	0.019	5.72764e-07	-1.30189
CRC	chr1-168644702-168645202	9.79782e-11	0.003	0.01	0.000121076	-1.64831
CRC	chr1-168645597-168646097	3.85026e-10	0.004	0.01	0.000475794	-1.56065
CRC	chr1-168664299-168664799	2.48754e-30	0.008	0.028	3.07397e-24	-1.76758
CRC	chr1-168687683-168688183	4.55585e-18	0.004	0.016	5.62988e-12	-1.96439
CRC	chr1-168688529-168689029	3.5646e-27	0.003	0.017	4.40494e-21	-2.36245
CRC	chr1-168689839-168690339	2.62316e-22	0.015	0.038	3.24156e-16	-1.26942
CRC	chr1-168693380-168693880	1.3611e-127	0.006	0.054	1.68197e-121	-2.97344
CRC	chr1-168694219-168694719	3.4131e-15	0.003	0.012	4.21773e-09	-1.97231
CRC	chr1-168700468-168700968	1.43833e-13	0.007	0.018	1.77741e-07	-1.37711
CRC	chr1-168708511-168709011	1.15802e-25	0.005	0.02	1.43101e-19	-2.00792
CRC	chr1-168709225-168709725	7.89899e-34	0.015	0.044	9.76115e-28	-1.44778
CRC	chr1-168709986-168710486	5.9475e-44	0.034	0.083	7.34961e-38	-1.16647
CRC	chr1-168713911-168714411	5.04975e-80	0.007	0.042	6.24021e-74	-2.53339
CRC	chr1-168801320-168801820	1.24142e-18	0.005	0.019	1.53409e-12	-1.76147
CRC	chr1-168804054-168804554	8.70376e-36	0.014	0.042	1.07556e-29	-1.53191
CRC	chr1-168834288-168834788	4.1601e-11	0.041	0.068	5.14083e-05	-0.645346
CRC	chr1-168842793-168843293	3.34024e-21	0.004	0.018	4.12769e-15	-2.00613
CRC	chr1-168845059-168845559	3.95038e-32	0.007	0.029	4.88167e-26	-1.85738
CRC	chr1-168861619-168862119	1.07451e-11	0.005	0.014	1.32782e-05	-1.46131
CRC	chr1-168879921-168880421	2.16701e-18	0.003	0.014	2.67788e-12	-2.12852
CRC	chr1-16889283-16889783	8.00479e-15	0.049	0.086	9.89189e-09	-0.667732
CRC	chr1-168902281-168902781	5.46197e-29	0.016	0.044	6.74961e-23	-1.29006
CRC	chr1-168913973-168914473	6.23792e-18	0.002	0.011	7.7085e-12	-2.14839
CRC	chr1-168920349-168920849	5.01735e-13	0.012	0.029	6.20018e-07	-1.13064
CRC	chr1-168939417-168939917	5.63471e-42	0.014	0.047	6.96307e-36	-1.62606
CRC	chr1-168939918-168940418	2.45709e-13	0.005	0.016	3.03634e-07	-1.49848
CRC	chr1-168945774-168946274	5.15205e-38	0.013	0.041	6.36663e-32	-1.60889
CRC	chr1-168946989-168947489	3.2246e-25	0.008	0.027	3.98479e-19	-1.64277
CRC	chr1-16895449-16895949	1.68507e-27	0.027	0.061	2.08232e-21	-1.09689
CRC	chr1-168958476-168958976	4.34249e-17	0.008	0.023	5.36622e-11	-1.43092
CRC	chr1-168960535-168961035	1.19031e-61	0.023	0.072	1.47092e-55	-1.542
CRC	chr1-169017885-169018385	4.08761e-12	0.012	0.028	5.05125e-06	-1.09182
CRC	chr1-169018668-169019168	3.56556e-19	0.023	0.049	4.40613e-13	-0.99481
CRC	chr1-169019297-169019797	2.46948e-27	0.034	0.071	3.05166e-21	-0.970443
CRC	chr1-169024752-169025252	9.72091e-11	0.007	0.017	0.000120126	-1.25664
CRC	chr1-169044254-169044754	8.70897e-15	0.008	0.022	1.07621e-08	-1.35974
CRC	chr1-169046538-169047038	3.91228e-73	0.008	0.045	4.83458e-67	-2.43588
CRC	chr1-16904679-16905179	1.04278e-17	0.17	0.237	1.28861e-11	-0.39857
CRC	chr1-169047052-169047552	4.47575e-50	0.018	0.06	5.5309e-44	-1.62015
CRC	chr1-169047984-169048484	4.31858e-12	0.014	0.032	5.33667e-06	-1.03689
CRC	chr1-169052639-169053139	3.58611e-32	0.021	0.056	4.43152e-26	-1.27496
CRC	chr1-169072881-169073381	2.18378e-27	0.008	0.027	2.69859e-21	-1.66662
CRC	chr1-169095091-169095591	2.38541e-13	0.005	0.015	2.94776e-07	-1.56858
CRC	chr1-169103307-169103807	3.76805e-83	0.051	0.128	4.65636e-77	-1.27244
CRC	chr1-169105476-169105976	2.1127e-18	0.171	0.239	2.61077e-12	-0.399491
CRC	chr1-169150533-169151033	6.29335e-26	0.018	0.044	7.77699e-20	-1.21487
CRC	chr1-169151293-169151793	8.85201e-09	0.01	0.021	0.0109388	-1.01354
CRC	chr1-169156495-169156995	7.4503e-38	0.005	0.025	9.20669e-32	-2.14895
CRC	chr1-169167722-169168222	6.59724e-16	0.008	0.02	8.15252e-10	-1.38244
CRC	chr1-16926543-16927043	3.77785e-09	0.012	0.006	0.00466847	0.948262
CRC	chr1-169367596-169368096	2.43123e-16	0.082	0.129	3.00439e-10	-0.54579
CRC	chr1-16948275-16948775	7.571e-74	0.016	0.067	9.35584e-68	-1.91104
CRC	chr1-16948973-16949473	2.14437e-32	0.004	0.022	2.6499e-26	-2.32036
CRC	chr1-16951593-16952093	1.85999e-16	0.022	0.047	2.29848e-10	-1.00921
CRC	chr1-169519406-169519906	1.28817e-17	0.005	0.016	1.59185e-11	-1.68048
CRC	chr1-169521133-169521633	2.72141e-08	0.019	0.033	0.0336298	-0.735052
CRC	chr1-169527759-169528259	3.95187e-13	0.02	0.039	4.88351e-07	-0.884262
CRC	chr1-169529189-169529689	6.5345e-17	0.035	0.063	8.07499e-11	-0.779396
CRC	chr1-169548263-169548763	3.43081e-37	0.008	0.03	4.23961e-31	-1.93539
CRC	chr1-169565573-169566073	5.06187e-11	0.014	0.028	6.2552e-05	-0.96937
CRC	chr1-169781320-169781820	3.44512e-21	0.019	0.007	4.25729e-15	1.71975
CRC	chr1-169794726-169795226	2.42911e-15	0.08	0.127	3.00176e-09	-0.54913
CRC	chr1-16979794-16980294	1.39533e-10	0.015	0.008	0.000172427	0.907765
CRC	chr1-169925928-169926428	5.45989e-53	0.011	0.046	6.74705e-47	-1.86897
CRC	chr1-169928844-169929344	1.83848e-08	0.005	0.012	0.022719	-1.32606
CRC	chr1-169934361-169934861	7.89045e-21	0.006	0.021	9.7506e-15	-1.69457
CRC	chr1-169942379-169942879	3.41599e-38	0.015	0.046	4.2213e-32	-1.52779
CRC	chr1-170067100-170067600	7.89962e-13	0.01	0.025	9.76193e-07	-1.18964
CRC	chr1-170074379-170074879	1.75068e-08	0.118	0.168	0.021634	-0.336969
CRC	chr1-17009582-17010082	8.24824e-13	0.025	0.047	1.01927e-06	-0.81913
CRC	chr1-170097307-170097807	3.06206e-24	0.005	0.02	3.78393e-18	-1.88169
CRC	chr1-17011715-17012215	1.11763e-10	0.106	0.153	0.000138111	-0.432757
CRC	chr1-170415830-170416330	5.45593e-15	0.006	0.019	6.74214e-09	-1.48767
CRC	chr1-170494297-170494797	1.6372e-55	0.01	0.044	2.02316e-49	-2.04554
CRC	chr1-170517834-170518334	1.51e-27	0.007	0.027	1.86597e-21	-1.76253
CRC	chr1-170518852-170519352	1.48157e-28	0.008	0.028	1.83084e-22	-1.74009
CRC	chr1-170528389-170528889	9.87719e-20	0.002	0.013	1.22057e-13	-2.33203
CRC	chr1-170531835-170532335	8.88172e-17	0.057	0.095	1.09756e-10	-0.654434
CRC	chr1-17053859-17054359	1.49306e-32	0.156	0.241	1.84504e-26	-0.55154
CRC	chr1-170556961-170557461	1.66608e-14	0.004	0.012	2.05885e-08	-1.74328
CRC	chr1-17059554-17060054	3.60109e-15	0.024	0.048	4.45003e-09	-0.929344
CRC	chr1-170689413-170689913	2.66579e-08	0.008	0.017	0.0329424	-1.09296
CRC	chr1-170882813-170883313	3.77244e-09	0.007	0.015	0.00466179	-1.17186
CRC	chr1-170886403-170886903	1.62098e-45	0.045	0.104	2.00312e-39	-1.04946
CRC	chr1-170939456-170939956	9.01206e-15	0.002	0.01	1.11366e-08	-2.2138
CRC	chr1-17108355-17108855	4.50108e-159	0.011	0.072	5.5622e-153	-2.71983
CRC	chr1-17109767-17110267	1.82861e-94	0.018	0.073	2.2597e-88	-1.93935
CRC	chr1-17112456-17112956	1.49042e-09	0.007	0.017	0.00184178	-1.19294
CRC	chr1-17117589-17118089	9.54138e-10	0.01	0.022	0.00117907	-1.06967
CRC	chr1-17118091-17118591	4.56506e-27	0.01	0.031	5.64126e-21	-1.5818
CRC	chr1-17118598-17119098	2.80407e-27	0.011	0.032	3.46513e-21	-1.56539
CRC	chr1-17119251-17119751	8.15114e-55	0.05	0.114	1.00728e-48	-1.10514
CRC	chr1-17121304-17121804	4.31446e-103	0.015	0.069	5.33158e-97	-2.17437
CRC	chr1-17122704-17123204	1.5271e-43	0.011	0.039	1.88711e-37	-1.79596
CRC	chr1-171257133-171257633	1.16034e-17	0.009	0.025	1.43389e-11	-1.37276
CRC	chr1-171313784-171314284	2.38082e-19	0.058	0.102	2.94209e-13	-0.667415
CRC	chr1-171359214-171359714	7.95895e-15	0.017	0.035	9.83525e-09	-0.967104
CRC	chr1-171420724-171421224	1.65368e-10	0.005	0.014	0.000204353	-1.44723
CRC	chr1-171438346-171438846	1.12496e-10	0.003	0.011	0.000139016	-1.71593
CRC	chr1-171485213-171485713	1.34718e-09	0.099	0.141	0.00166477	-0.407343
CRC	chr1-1715422-1715922	6.08489e-43	0.021	0.058	7.51939e-37	-1.3999
CRC	chr1-171603973-171604473	1.60299e-10	0.005	0.014	0.000198089	-1.46325
CRC	chr1-171781097-171781597	1.69503e-31	0.182	0.269	2.09463e-25	-0.474388
CRC	chr1-171817600-171818100	4.08239e-26	0.026	0.009	5.04481e-20	1.64907
CRC	chr1-171841190-171841690	5.52204e-40	0.068	0.034	6.82385e-34	0.948191
CRC	chr1-171841954-171842454	3.02788e-09	0.014	0.007	0.00374169	0.860886
CRC	chr1-171913344-171913844	2.27718e-09	0.022	0.038	0.00281402	-0.747691
CRC	chr1-171940206-171940706	2.78391e-18	0.008	0.022	3.44021e-12	-1.49818
CRC	chr1-171966398-171966898	3.43978e-10	0.012	0.025	0.00042507	-1.00029
CRC	chr1-172005728-172006228	3.71432e-08	0.012	0.024	0.0458996	-0.949779
CRC	chr1-17201528-17202028	9.12056e-14	0.029	0.047	1.12707e-07	-0.782945
CRC	chr1-172055793-172056293	3.93421e-33	0.011	0.035	4.86169e-27	-1.59485
CRC	chr1-172090126-172090626	6.80195e-19	0.015	0.035	8.40549e-13	-1.15473
CRC	chr1-1721129-1721629	8.46873e-44	0.007	0.033	1.04652e-37	-2.03069
CRC	chr1-172168188-172168688	8.14576e-14	0.004	0.015	1.00661e-07	-1.68806
CRC	chr1-17226233-17226733	1.90858e-27	0.016	0.041	2.35852e-21	-1.33076
CRC	chr1-17226749-17227249	5.59866e-20	0.017	0.038	6.91853e-14	-1.16678
CRC	chr1-17229305-17229805	1.17089e-44	0.038	0.087	1.44692e-38	-1.11711
CRC	chr1-172314148-172314648	1.77765e-22	0.009	0.025	2.19673e-16	-1.49801
CRC	chr1-17232065-17232565	2.3716e-17	0.011	0.027	2.9307e-11	-1.28391
CRC	chr1-172325476-172325976	6.08591e-11	0.018	0.036	7.52065e-05	-0.861673
CRC	chr1-17232738-17233238	1.21012e-33	0.029	0.067	1.4954e-27	-1.15399
CRC	chr1-17233584-17234084	3.20923e-65	0.074	0.157	3.96579e-59	-0.991337
CRC	chr1-17235421-17235921	4.01511e-30	0.025	0.057	4.96166e-24	-1.14233
CRC	chr1-172356527-172357027	1.06203e-42	0.017	0.049	1.3124e-36	-1.49544
CRC	chr1-172358283-172358783	7.78431e-11	0.012	0.026	9.61944e-05	-1.00353
CRC	chr1-172358883-172359383	2.9935e-14	0.031	0.055	3.69921e-08	-0.760304
CRC	chr1-172359557-172360057	3.11482e-14	0.032	0.057	3.84913e-08	-0.758325
CRC	chr1-172360389-172360889	4.3946e-19	0.031	0.059	5.43062e-13	-0.859706
CRC	chr1-1724128-1724628	2.11954e-24	0.094	0.154	2.61922e-18	-0.599037
CRC	chr1-172431561-172432061	6.69779e-17	0.05	0.086	8.27677e-11	-0.685243
CRC	chr1-172443845-172444345	2.06282e-14	0.069	0.11	2.54913e-08	-0.575253
CRC	chr1-172444530-172445030	1.32223e-31	0.011	0.036	1.63394e-25	-1.613
CRC	chr1-172450939-172451439	4.0835e-17	0.04	0.074	5.04618e-11	-0.764414
CRC	chr1-172453134-172453634	2.40169e-17	0.011	0.029	2.96788e-11	-1.2942
CRC	chr1-17245844-17246344	3.8772e-21	0.006	0.021	4.79124e-15	-1.76389
CRC	chr1-17250462-17250962	2.03967e-153	0.039	0.14	2.52052e-147	-1.7453
CRC	chr1-172532806-172533306	1.80881e-10	0.251	0.319	0.000223523	-0.235644
CRC	chr1-17255268-17255768	1.13704e-27	0.007	0.024	1.40509e-21	-1.78023
CRC	chr1-172671527-172672027	7.59594e-09	0.004	0.011	0.00938667	-1.40256
CRC	chr1-172679326-172679826	1.6194e-18	0.012	0.03	2.00117e-12	-1.26301
CRC	chr1-172716472-172716972	4.85091e-13	0.01	0.004	5.9945e-07	1.43116
CRC	chr1-172717598-172718098	1.84984e-12	0.012	0.005	2.28593e-06	1.21614
CRC	chr1-17272578-17273078	2.38426e-91	0.01	0.053	2.94634e-85	-2.33001
CRC	chr1-17274105-17274605	3.5794e-21	0.008	0.025	4.42324e-15	-1.5735
CRC	chr1-172746227-172746727	2.01e-15	0.026	0.051	2.48385e-09	-0.854385
CRC	chr1-172770030-172770530	2.18084e-41	0.002	0.019	2.69497e-35	-2.84037
CRC	chr1-172887067-172887567	6.89571e-09	0.004	0.011	0.00852135	-1.3667
CRC	chr1-172914475-172914975	1.40093e-26	0.003	0.016	1.7312e-20	-2.47921
CRC	chr1-172959485-172959985	6.02504e-34	0.008	0.03	7.44543e-28	-1.74082
CRC	chr1-172960331-172960831	4.16672e-20	0.005	0.018	5.14901e-14	-1.69381
CRC	chr1-172976307-172976807	5.67305e-63	0.051	0.119	7.01045e-57	-1.13266
CRC	chr1-172986793-172987293	3.76315e-33	0.012	0.039	4.6503e-27	-1.52921
CRC	chr1-173062065-173062565	3.44745e-15	0.01	0.025	4.26017e-09	-1.24464
CRC	chr1-173153913-173154413	8.5477e-10	0.004	0.011	0.00105628	-1.54094
CRC	chr1-173181410-173181910	5.04866e-10	0.003	0.011	0.000623886	-1.63739
CRC	chr1-173190186-173190686	1.25966e-14	0.012	0.028	1.55663e-08	-1.18298
CRC	chr1-17321848-17322348	1.00685e-52	0.003	0.023	1.24421e-46	-2.82205
CRC	chr1-173424837-173425337	5.74155e-13	0.004	0.012	7.09511e-07	-1.60382
CRC	chr1-173425853-173426353	1.25309e-15	0.003	0.011	1.5485e-09	-2.00926
CRC	chr1-173429360-173429860	5.46043e-09	0.012	0.024	0.00674771	-0.961386
CRC	chr1-173683772-173684272	1.80051e-37	0.003	0.02	2.22498e-31	-2.77456
CRC	chr1-173824218-173824718	9.51921e-22	0.101	0.159	1.17633e-15	-0.56474
CRC	chr1-173867894-173868394	5.38763e-09	0.218	0.279	0.00665775	-0.247898
CRC	chr1-174022181-174022681	3.7195e-08	0.137	0.185	0.0459636	-0.308429
CRC	chr1-174023457-174023957	6.71057e-14	0.021	0.044	8.29257e-08	-0.893737
CRC	chr1-174040357-174040857	2.08143e-08	0.005	0.012	0.0257212	-1.33552
CRC	chr1-174044309-174044809	2.27982e-39	0.002	0.017	2.81728e-33	-3.05725
CRC	chr1-174159199-174159699	8.24213e-11	0.182	0.242	0.000101852	-0.304214
CRC	chr1-17428043-17428543	4.82738e-22	0.006	0.021	5.96542e-16	-1.73976
CRC	chr1-174344080-174344580	8.34944e-10	0.005	0.013	0.00103178	-1.33999
CRC	chr1-174358946-174359446	8.04164e-11	0.004	0.013	9.93743e-05	-1.4935
CRC	chr1-17438310-17438810	7.54394e-12	0.046	0.077	9.3224e-06	-0.664559
CRC	chr1-17438839-17439339	3.07741e-14	0.026	0.051	3.8029e-08	-0.902571
CRC	chr1-1745468-1745968	9.69878e-65	0.005	0.032	1.19852e-58	-2.71453
CRC	chr1-1746121-1746621	3.0171e-69	0.032	0.091	3.72838e-63	-1.49389
CRC	chr1-174877240-174877740	3.99954e-11	0.017	0.034	4.94242e-05	-0.903409
CRC	chr1-174894026-174894526	7.35068e-25	0.003	0.017	9.08358e-19	-2.26468
CRC	chr1-174902393-174902893	1.37461e-15	0.012	0.004	1.69866e-09	1.6079
CRC	chr1-17498067-17498567	1.24252e-29	0.008	0.027	1.53544e-23	-1.75473
CRC	chr1-174999636-175000136	2.59167e-10	0.234	0.301	0.000320265	-0.248522
CRC	chr1-17502296-17502796	1.75933e-20	0.034	0.065	2.17408e-14	-0.915345
CRC	chr1-17509233-17509733	6.30677e-12	0.012	0.028	7.79357e-06	-1.13541
CRC	chr1-17512999-17513499	1.01149e-67	0.031	0.089	1.24994e-61	-1.44319
CRC	chr1-17514234-17514734	9.13379e-21	0.005	0.019	1.12871e-14	-1.84852
CRC	chr1-17516765-17517265	2.09809e-33	0.044	0.09	2.59271e-27	-0.986727
CRC	chr1-175169193-175169693	1.38984e-27	0.027	0.063	1.71749e-21	-1.08755
CRC	chr1-175197378-175197878	8.49005e-16	0.025	0.053	1.04916e-09	-0.896369
CRC	chr1-17519905-17520405	6.89971e-59	0.081	0.165	8.5263e-53	-0.923305
CRC	chr1-17520703-17521203	5.33889e-15	0.016	0.036	6.59752e-09	-1.08023
CRC	chr1-17521848-17522348	2.82736e-19	0.017	0.04	3.4939e-13	-1.16713
CRC	chr1-17523462-17523962	1.55635e-21	0.008	0.024	1.92325e-15	-1.52464
CRC	chr1-17527457-17527957	2.24277e-34	0.014	0.043	2.77149e-28	-1.50979
CRC	chr1-17529319-17529819	1.75616e-10	0.016	0.032	0.000217017	-0.974549
CRC	chr1-17529883-17530383	8.4746e-36	0.014	0.043	1.04725e-29	-1.57691
CRC	chr1-17531700-17532200	1.70308e-130	0.058	0.164	2.10457e-124	-1.43461
CRC	chr1-17542661-17543161	8.09457e-20	0.019	0.042	1.00028e-13	-1.10914
CRC	chr1-17545278-17545778	9.21058e-10	0.019	0.038	0.00113819	-0.839149
CRC	chr1-17550871-17551371	4.31967e-18	0.018	0.04	5.33802e-12	-1.0852
CRC	chr1-175520155-175520655	1.49604e-31	0.008	0.028	1.84873e-25	-1.75431
CRC	chr1-175521228-175521728	4.9555e-34	0.015	0.041	6.12375e-28	-1.46077
CRC	chr1-175521765-175522265	1.34008e-18	0.008	0.021	1.656e-12	-1.46262
CRC	chr1-175525162-175525662	4.30869e-18	0.004	0.014	5.32445e-12	-1.89728
CRC	chr1-175634996-175635496	3.20752e-08	0.004	0.01	0.0396368	-1.35015
CRC	chr1-17564602-17565102	1.10378e-10	0.012	0.026	0.0001364	-1.02106
CRC	chr1-17572195-17572695	1.0299e-38	0.019	0.053	1.2727e-32	-1.44638
CRC	chr1-175840132-175840632	1.82959e-17	0.078	0.127	2.26091e-11	-0.546733
CRC	chr1-175845241-175845741	2.04864e-11	0.026	0.05	2.53161e-05	-0.758802
CRC	chr1-175863625-175864125	1.44532e-09	0.013	0.007	0.00178605	1.08477
CRC	chr1-1758682-1759182	1.38749e-28	0.087	0.145	1.71459e-22	-0.69475
CRC	chr1-17588138-17588638	2.04499e-11	0.128	0.176	2.52709e-05	-0.400432
CRC	chr1-17596138-17596638	8.27017e-44	0.048	0.102	1.02198e-37	-1.0334
CRC	chr1-17597065-17597565	4.17914e-101	0.055	0.144	5.16436e-95	-1.32421
CRC	chr1-17597612-17598112	1.55296e-25	0.039	0.077	1.91906e-19	-0.905429
CRC	chr1-175984736-175985236	4.20043e-15	0.009	0.024	5.19067e-09	-1.27141
CRC	chr1-17599738-17600238	4.47028e-13	0.008	0.02	5.52414e-07	-1.32272
CRC	chr1-176207036-176207536	4.02847e-08	0.121	0.165	0.0497817	-0.334442
CRC	chr1-176211703-176212203	4.26928e-11	0.011	0.025	5.27575e-05	-1.0388
CRC	chr1-176948911-176949411	1.58777e-14	0.011	0.003	1.96208e-08	1.73364
CRC	chr1-176996420-176996920	5.31082e-66	0.023	0.001	6.56283e-60	4.26282
CRC	chr1-177181581-177182081	3.75994e-10	0.014	0.008	0.000464633	0.887009
CRC	chr1-17731365-17731865	4.29361e-25	0.003	0.014	5.30582e-19	-2.42853
CRC	chr1-177346875-177347375	2.37786e-23	0.014	0.036	2.93844e-17	-1.28314
CRC	chr1-177451096-177451596	1.22947e-43	0.015	0.049	1.51932e-37	-1.57027
CRC	chr1-177566450-177566950	1.05627e-16	0.009	0.022	1.30528e-10	-1.31874
CRC	chr1-177584750-177585250	6.43592e-14	0.005	0.014	7.95317e-08	-1.59282
CRC	chr1-177585391-177585891	6.43985e-37	0.028	0.068	7.95802e-31	-1.18488
CRC	chr1-1778712-1779212	4.02043e-08	0.091	0.128	0.0496823	-0.419036
CRC	chr1-177897395-177897895	1.36252e-14	0.013	0.028	1.68374e-08	-1.12863
CRC	chr1-177897954-177898454	4.28975e-25	0.031	0.064	5.30104e-19	-0.981546
CRC	chr1-177898743-177899243	1.5776e-35	0.045	0.094	1.94951e-29	-0.953339
CRC	chr1-177912971-177913471	2.08381e-24	0.024	0.052	2.57506e-18	-1.09683
CRC	chr1-17795007-17795507	5.08295e-13	0.007	0.018	6.28124e-07	-1.31062
CRC	chr1-177969853-177970353	2.60116e-08	0.064	0.092	0.0321438	-0.433382
CRC	chr1-177986220-177986720	3.02544e-29	0.02	0.054	3.73867e-23	-1.28138
CRC	chr1-1780209-1780709	2.97796e-36	0.029	0.066	3.68e-30	-1.20089
CRC	chr1-178037726-178038226	2.18014e-13	0.092	0.138	2.69411e-07	-0.501925
CRC	chr1-178039791-178040291	4.63817e-31	0.019	0.049	5.7316e-25	-1.30915
CRC	chr1-178052818-178053318	1.26691e-25	0.033	0.07	1.56558e-19	-1.01376
CRC	chr1-178057028-178057528	9.07318e-62	0.008	0.04	1.12121e-55	-2.30884
CRC	chr1-178061511-178062011	1.53959e-08	0.009	0.02	0.0190254	-1.04777
CRC	chr1-178192613-178193113	1.50555e-13	0.007	0.019	1.86048e-07	-1.35663
CRC	chr1-1781944-1782444	6.46429e-12	0.041	0.067	7.98823e-06	-0.67669
CRC	chr1-178238636-178239136	6.8305e-10	0.01	0.003	0.000844077	1.53382
CRC	chr1-1782555-1783055	2.68364e-26	0.061	0.108	3.3163e-20	-0.785491
CRC	chr1-178341142-178341642	8.30905e-18	0.016	0.04	1.02679e-11	-1.11363
CRC	chr1-178513503-178514003	7.04562e-12	0.004	0.015	8.7066e-06	-1.60469
CRC	chr1-178529918-178530418	6.73921e-11	0.024	0.015	8.32796e-05	0.779204
CRC	chr1-178536775-178537275	7.99072e-13	0.066	0.105	9.87451e-07	-0.536428
CRC	chr1-178574212-178574712	7.19174e-30	0.021	0.052	8.88717e-24	-1.22036
CRC	chr1-178653027-178653527	1.69071e-09	0.04	0.029	0.00208929	0.54089
CRC	chr1-178867570-178868070	1.09219e-11	0.005	0.015	1.34966e-05	-1.44933
CRC	chr1-179017007-179017507	2.13655e-21	0.052	0.095	2.64023e-15	-0.755915
CRC	chr1-179187615-179188115	3.47974e-32	0.004	0.02	4.30007e-26	-2.17115
CRC	chr1-179287906-179288406	2.76652e-20	0.028	0.057	3.41871e-14	-0.910642
CRC	chr1-179293476-179293976	2.69518e-11	0.095	0.084	3.33056e-05	0.314789
CRC	chr1-17935188-17935688	1.49338e-15	0.011	0.025	1.84544e-09	-1.26711
CRC	chr1-179363166-179363666	3.46014e-62	0.003	0.025	4.27586e-56	-2.94942
CRC	chr1-179365733-179366233	1.59065e-12	0.066	0.105	1.96565e-06	-0.532192
CRC	chr1-179440874-179441374	2.57945e-11	0.034	0.054	3.18755e-05	-0.642029
CRC	chr1-179441494-179441994	5.72897e-11	0.014	0.027	7.07955e-05	-0.952032
CRC	chr1-179516915-179517415	1.64809e-21	0.012	0.033	2.03662e-15	-1.34739
CRC	chr1-179517461-179517961	1.26526e-27	0.009	0.029	1.56355e-21	-1.64488
CRC	chr1-179571441-179571941	1.06018e-08	0.003	0.01	0.0131011	-1.57955
CRC	chr1-179586215-179586715	2.87185e-17	0.036	0.068	3.54887e-11	-0.819881
CRC	chr1-179591395-179591895	7.18253e-49	0.026	0.073	8.87579e-43	-1.3575
CRC	chr1-179599585-179600085	4.37913e-10	0.005	0.015	0.00054115	-1.34003
CRC	chr1-179702807-179703307	1.61974e-13	0.003	0.012	2.00159e-07	-1.8405
CRC	chr1-179814732-179815232	9.90916e-10	0.031	0.054	0.00122452	-0.707141
CRC	chr1-179882378-179882878	3.66572e-12	0.15	0.207	4.5299e-06	-0.364189
CRC	chr1-17993983-17994483	2.71758e-18	0.003	0.011	3.35824e-12	-2.08563
CRC	chr1-179954351-179954851	1.04615e-13	0.147	0.208	1.29278e-07	-0.378723
CRC	chr1-180157479-180157979	1.13977e-40	0.024	0.066	1.40847e-34	-1.35139
CRC	chr1-180269753-180270253	6.76455e-14	0.037	0.062	8.35928e-08	-0.681332
CRC	chr1-180521447-180521947	1.49729e-09	0.01	0.004	0.00185027	1.26592
CRC	chr1-180560131-180560631	4.17842e-23	0.009	0.025	5.16347e-17	-1.50841
CRC	chr1-180572665-180573165	3.74286e-09	0.008	0.018	0.00462523	-1.10189
CRC	chr1-180574244-180574744	5.38966e-49	0.008	0.034	6.66026e-43	-2.10351
CRC	chr1-180586484-180586984	4.9971e-27	0.013	0.036	6.17515e-21	-1.42338
CRC	chr1-180962122-180962622	6.11724e-11	0.011	0.024	7.55937e-05	-1.05774
CRC	chr1-18100409-18100909	4.18327e-10	0.006	0.015	0.000516946	-1.25973
CRC	chr1-181092962-181093462	4.39672e-13	0.021	0.04	5.43323e-07	-0.873204
CRC	chr1-181134857-181135357	8.00568e-24	0.022	0.053	9.89299e-18	-1.12202
CRC	chr1-181141447-181141947	1.56249e-11	0.019	0.011	1.93084e-05	0.949923
CRC	chr1-181324914-181325414	6.34032e-10	0.014	0.006	0.000783503	1.19127
CRC	chr1-181390603-181391103	7.33379e-18	0.004	0.014	9.06271e-12	-1.9271
CRC	chr1-18144062-18144562	4.49976e-09	0.004	0.01	0.00556057	-1.47892
CRC	chr1-181441767-181442267	1.00951e-92	0.006	0.046	1.2475e-86	-2.70843
CRC	chr1-181448366-181448866	9.48874e-52	0.002	0.022	1.17257e-45	-3.08318
CRC	chr1-18145123-18145623	4.15569e-141	0.006	0.051	5.13538e-135	-3.10375
CRC	chr1-181451595-181452095	1.53998e-31	0.004	0.019	1.90302e-25	-2.33857
CRC	chr1-181452621-181453121	8.45306e-37	0.003	0.018	1.04458e-30	-2.64935
CRC	chr1-18146151-18146651	2.00727e-15	0.004	0.012	2.48048e-09	-1.75655
CRC	chr1-181482382-181482882	5.26985e-26	0.014	0.04	6.5122e-20	-1.37343
CRC	chr1-181531378-181531878	3.40069e-20	0.005	0.018	4.2024e-14	-1.67552
CRC	chr1-181603671-181604171	1.34888e-08	0.019	0.033	0.0166688	-0.679644
CRC	chr1-18160422-18160922	1.91693e-23	0.006	0.022	2.36884e-17	-1.71257
CRC	chr1-181630727-181631227	1.25879e-08	0.004	0.012	0.0155554	-1.37174
CRC	chr1-181632419-181632919	2.26343e-16	0.02	0.044	2.79702e-10	-0.923631
CRC	chr1-181647594-181648094	3.63708e-32	0.036	0.08	4.49451e-26	-0.97393
CRC	chr1-181936915-181937415	1.58819e-10	0.01	0.023	0.00019626	-1.10675
CRC	chr1-182029482-182029982	6.15776e-10	0.179	0.239	0.000760943	-0.297707
CRC	chr1-182120689-182121189	2.36325e-13	0.044	0.077	2.92038e-07	-0.722368
CRC	chr1-182175223-182175723	3.82363e-38	0.043	0.095	4.72504e-32	-1.01156
CRC	chr1-182181146-182181646	6.1903e-54	0.032	0.086	7.64964e-48	-1.31077
CRC	chr1-182183492-182183992	3.37255e-110	0.027	0.1	4.16761e-104	-1.80339
CRC	chr1-182215709-182216209	2.31227e-54	0.013	0.05	2.85737e-48	-1.83603
CRC	chr1-182217851-182218351	1.46429e-39	0.017	0.052	1.80949e-33	-1.46972
CRC	chr1-182218433-182218933	1.85494e-09	0.006	0.016	0.00229224	-1.26603
CRC	chr1-182227805-182228305	2.17577e-19	0.011	0.029	2.6887e-13	-1.37422
CRC	chr1-182228597-182229097	8.23548e-23	0.005	0.02	1.0177e-16	-1.87901
CRC	chr1-182249174-182249674	4.56647e-24	0.049	0.093	5.64301e-18	-0.805879
CRC	chr1-182315098-182315598	1.23837e-30	0.021	0.055	1.53031e-24	-1.23625
CRC	chr1-182317688-182318188	8.55004e-14	0.006	0.018	1.05657e-07	-1.50052
CRC	chr1-18240793-18241293	8.05541e-20	0.023	0.045	9.95445e-14	-0.951714
CRC	chr1-182408588-182409088	1.20157e-20	0.023	0.051	1.48483e-14	-1.07289
CRC	chr1-182507643-182508143	4.08481e-66	0.024	0.076	5.04779e-60	-1.52019
CRC	chr1-182528040-182528540	8.85157e-40	0.009	0.035	1.09383e-33	-1.82289
CRC	chr1-182570477-182570977	4.05454e-10	0.009	0.022	0.000501039	-1.10773
CRC	chr1-182588630-182589130	8.46144e-14	0.029	0.053	1.04562e-07	-0.768822
CRC	chr1-182604193-182604693	1.88741e-11	0.104	0.153	2.33236e-05	-0.419545
CRC	chr1-182633472-182633972	4.12172e-10	0.015	0.03	0.00050934	-0.933152
CRC	chr1-182679636-182680136	9.91344e-15	0.004	0.015	1.22505e-08	-1.7452
CRC	chr1-183022998-183023498	2.35818e-10	0.105	0.096	0.000291411	0.248444
CRC	chr1-183069676-183070176	1.18639e-11	0.008	0.02	1.46607e-05	-1.28343
CRC	chr1-183152121-183152621	4.3266e-15	0.009	0.024	5.34658e-09	-1.30355
CRC	chr1-183159887-183160387	1.98073e-26	0.094	0.157	2.44768e-20	-0.6172
CRC	chr1-183185875-183186375	8.9275e-11	0.109	0.16	0.000110321	-0.380801
CRC	chr1-183186808-183187308	3.47177e-19	0.01	0.029	4.29023e-13	-1.39559
CRC	chr1-183195004-183195504	2.38213e-09	0.055	0.085	0.00294371	-0.484878
CRC	chr1-183228593-183229093	7.38457e-20	0.032	0.064	9.12546e-14	-0.88094
CRC	chr1-183370318-183370818	1.51507e-16	0.015	0.035	1.87225e-10	-1.09388
CRC	chr1-183467608-183468108	1.30853e-10	0.022	0.04	0.000161702	-0.774102
CRC	chr1-183470019-183470519	5.24873e-09	0.069	0.103	0.00648611	-0.447647
CRC	chr1-183514870-183515370	2.70629e-10	0.005	0.014	0.000334429	-1.42456
CRC	chr1-183516620-183517120	2.10529e-38	0.01	0.037	2.60161e-32	-1.79757
CRC	chr1-183517407-183517907	1.0885e-28	0.008	0.029	1.34511e-22	-1.78869
CRC	chr1-183521985-183522485	2.30159e-18	0.003	0.015	2.84418e-12	-1.99787
CRC	chr1-18352547-18353047	2.34939e-08	0.004	0.01	0.0290325	-1.41006
CRC	chr1-183567433-183567933	2.3568e-12	0.026	0.046	2.9124e-06	-0.80302
CRC	chr1-183584908-183585408	5.60639e-24	0.02	0.048	6.92808e-18	-1.16085
CRC	chr1-183588689-183589189	2.49684e-11	0.016	0.033	3.08547e-05	-0.902038
CRC	chr1-183635669-183636169	4.39399e-12	0.183	0.247	5.42987e-06	-0.303262
CRC	chr1-183652460-183652960	4.55045e-12	0.012	0.027	5.62321e-06	-1.08547
CRC	chr1-183653055-183653555	2.12105e-27	0.014	0.04	2.62108e-21	-1.39037
CRC	chr1-183658010-183658510	1.09378e-13	0.013	0.029	1.35164e-07	-1.07937
CRC	chr1-18400669-18401169	9.78591e-12	0.005	0.015	1.20929e-05	-1.40552
CRC	chr1-184036308-184036808	1.74267e-21	0.017	0.005	2.1535e-15	1.60745
CRC	chr1-184036859-184037359	5.20551e-11	0.025	0.016	6.43269e-05	0.661501
CRC	chr1-18413829-18414329	7.51544e-50	0.045	0.105	9.28718e-44	-1.11656
CRC	chr1-184162326-184162826	6.06877e-15	0.004	0.013	7.49946e-09	-1.71757
CRC	chr1-18417209-18417709	1.35092e-15	0.005	0.016	1.6694e-09	-1.69833
CRC	chr1-184362841-184363341	3.51291e-39	0.004	0.024	4.34107e-33	-2.39224
CRC	chr1-184364217-184364717	4.09852e-11	0.003	0.011	5.06474e-05	-1.74332
CRC	chr1-184386705-184387205	3.11004e-08	0.094	0.133	0.0384322	-0.380239
CRC	chr1-18440581-18441081	1.13096e-44	0.014	0.048	1.39758e-38	-1.65706
CRC	chr1-184422769-184423269	1.44876e-11	0.005	0.015	1.7903e-05	-1.44061
CRC	chr1-184424895-184425395	3.127e-08	0.005	0.012	0.0386418	-1.27301
CRC	chr1-184425688-184426188	8.53359e-151	0.028	0.117	1.05454e-144	-1.93702
CRC	chr1-184432862-184433362	2.32091e-09	0.008	0.016	0.00286806	-1.09683
CRC	chr1-184437208-184437708	1.55509e-28	0.008	0.026	1.9217e-22	-1.64614
CRC	chr1-184479338-184479838	9.54409e-18	0.037	0.068	1.17941e-11	-0.771672
CRC	chr1-184492049-184492549	1.01053e-37	0.031	0.073	1.24876e-31	-1.13498
CRC	chr1-184493945-184494445	1.50118e-20	0.009	0.026	1.85508e-14	-1.44626
CRC	chr1-184513350-184513850	3.46571e-16	0.004	0.015	4.28274e-10	-1.79515
CRC	chr1-184567560-184568060	2.43393e-17	0.008	0.021	3.00772e-11	-1.37048
CRC	chr1-184590145-184590645	1.91033e-13	0.035	0.061	2.36068e-07	-0.747815
CRC	chr1-184605836-184606336	5.46902e-11	0.005	0.015	6.75833e-05	-1.42532
CRC	chr1-184622394-184622894	1.55184e-10	0.031	0.054	0.000191768	-0.70109
CRC	chr1-18463922-18464422	2.56944e-09	0.006	0.015	0.00317518	-1.31621
CRC	chr1-18464637-18465137	8.16225e-57	0.014	0.048	1.00865e-50	-1.84457
CRC	chr1-1846942-1847442	1.63547e-18	0.007	0.022	2.02103e-12	-1.56653
CRC	chr1-184754711-184755211	1.31725e-15	0.226	0.303	1.62779e-09	-0.307207
CRC	chr1-184773695-184774195	3.70816e-22	0.006	0.021	4.58235e-16	-1.65692
CRC	chr1-18480559-18481059	1.02489e-51	0.036	0.089	1.26651e-45	-1.25212
CRC	chr1-18481137-18481637	3.45468e-17	0.015	0.034	4.26911e-11	-1.16827
CRC	chr1-184836754-184837254	1.01692e-08	0.004	0.012	0.0125665	-1.46444
CRC	chr1-184905432-184905932	4.09931e-11	0.013	0.028	5.06572e-05	-1.02409
CRC	chr1-185156893-185157393	2.79644e-32	0.186	0.274	3.45569e-26	-0.475381
CRC	chr1-185317115-185317615	3.56616e-32	0.169	0.256	4.40688e-26	-0.501
CRC	chr1-185349366-185349866	5.40219e-12	0.008	0.019	6.67574e-06	-1.246
CRC	chr1-185349895-185350395	9.91009e-18	0.02	0.041	1.22464e-11	-0.997828
CRC	chr1-18535455-18535955	5.8518e-103	0.025	0.096	7.23134e-97	-1.7833
CRC	chr1-18536009-18536509	1.68328e-10	0.006	0.016	0.000208011	-1.30994
CRC	chr1-185366449-185366949	3.98507e-45	0.026	0.07	4.92454e-39	-1.31597
CRC	chr1-185367138-185367638	1.29122e-18	0.01	0.028	1.59562e-12	-1.336
CRC	chr1-185393789-185394289	9.33187e-16	0.007	0.02	1.15318e-09	-1.46699
CRC	chr1-185412625-185413125	4.78515e-18	0.017	0.038	5.91323e-12	-1.05593
CRC	chr1-185441472-185441972	1.13088e-08	0.004	0.01	0.0139748	-1.47506
CRC	chr1-185450099-185450599	2.75309e-69	0.007	0.038	3.40213e-63	-2.38823
CRC	chr1-18545971-18546471	9.25958e-18	0.009	0.025	1.14425e-11	-1.30768
CRC	chr1-185477699-185478199	2.97847e-24	0.012	0.032	3.68063e-18	-1.39034
CRC	chr1-185478793-185479293	1.50154e-51	0.006	0.033	1.85553e-45	-2.23874
CRC	chr1-185483445-185483945	1.11586e-10	0.003	0.01	0.000137893	-1.65715
CRC	chr1-185484040-185484540	4.2022e-13	0.006	0.015	5.19286e-07	-1.4643
CRC	chr1-185488819-185489319	1.35298e-87	0.014	0.058	1.67194e-81	-2.08004
CRC	chr1-185491546-185492046	4.37489e-18	0.002	0.01	5.40626e-12	-2.35804
CRC	chr1-185512092-185512592	5.36526e-99	0.007	0.044	6.63011e-93	-2.70825
CRC	chr1-185514249-185514749	2.68422e-93	0.005	0.039	3.31701e-87	-2.89433
CRC	chr1-185529538-185530038	4.9628e-123	0.001	0.031	6.13276e-117	-4.66992
CRC	chr1-185559771-185560271	3.82259e-16	0.009	0.023	4.72375e-10	-1.32797
CRC	chr1-185566894-185567394	2.07969e-28	0.007	0.027	2.56997e-22	-1.80991
CRC	chr1-185570781-185571281	1.33539e-22	0.011	0.029	1.65021e-16	-1.40145
CRC	chr1-18557452-18557952	1.33117e-08	0.024	0.041	0.0164499	-0.676889
CRC	chr1-185593987-185594487	1.33802e-19	0.007	0.02	1.65345e-13	-1.57751
CRC	chr1-185646086-185646586	3.92315e-25	0.03	0.062	4.84802e-19	-0.994656
CRC	chr1-185647571-185648071	2.14218e-38	0.006	0.027	2.64719e-32	-2.13812
CRC	chr1-185648158-185648658	8.29068e-10	0.005	0.012	0.00102452	-1.42997
CRC	chr1-185650487-185650987	7.91212e-114	0.027	0.096	9.77738e-108	-1.79061
CRC	chr1-185654508-185655008	3.01214e-23	0.001	0.012	3.72224e-17	-2.79572
CRC	chr1-185672868-185673368	1.7776e-10	0.003	0.01	0.000219666	-1.65457
CRC	chr1-1858566-1859066	7.11363e-32	0.024	0.06	8.79064e-26	-1.23229
CRC	chr1-1859127-1859627	4.57126e-11	0.019	0.037	5.64892e-05	-0.898742
CRC	chr1-186082082-186082582	1.95165e-25	0.043	0.083	2.41175e-19	-0.840318
CRC	chr1-186348238-186348738	7.35946e-22	0.023	0.044	9.09443e-16	-1.00643
CRC	chr1-186375191-186375691	2.87403e-19	0.213	0.293	3.55157e-13	-0.351274
CRC	chr1-18655234-18655734	1.62167e-16	0.003	0.014	2.00398e-10	-1.94512
CRC	chr1-186578229-186578729	4.08894e-34	0.004	0.023	5.05289e-28	-2.30396
CRC	chr1-186618285-186618785	3.92197e-08	0.008	0.018	0.0484656	-1.06063
CRC	chr1-18666464-18666964	5.59251e-51	0.012	0.047	6.91093e-45	-1.82318
CRC	chr1-18667985-18668485	1.52916e-10	0.008	0.018	0.000188966	-1.18827
CRC	chr1-18668653-18669153	5.48317e-45	0.014	0.047	6.77581e-39	-1.65859
CRC	chr1-18670206-18670706	3.43369e-14	0.005	0.015	4.24317e-08	-1.65075
CRC	chr1-186838272-186838772	7.27801e-13	0.012	0.005	8.99378e-07	1.32165
CRC	chr1-186849321-186849821	3.23112e-17	0.01	0.002	3.99285e-11	2.22855
CRC	chr1-186927813-186928313	5.76121e-59	0.005	0.029	7.1194e-53	-2.60166
CRC	chr1-187009274-187009774	7.22897e-16	0.002	0.01	8.93318e-10	-2.40876
CRC	chr1-1873158-1873658	9.03107e-65	0.009	0.044	1.11601e-58	-2.19535
CRC	chr1-18748366-18748866	7.71938e-30	0.004	0.02	9.53921e-24	-2.21817
CRC	chr1-18751337-18751837	1.22498e-08	0.007	0.016	0.0151376	-1.11568
CRC	chr1-187641405-187641905	2.47375e-28	0.011	0.001	3.05693e-22	3.39753
CRC	chr1-187948015-187948515	1.70173e-10	0.012	0.005	0.000210291	1.27181
CRC	chr1-1881598-1882098	8.31309e-29	0.038	0.075	1.02729e-22	-0.965524
CRC	chr1-18902634-18903134	2.45613e-17	0.103	0.156	3.03516e-11	-0.531362
CRC	chr1-1890878-1891378	3.90216e-08	0.116	0.158	0.0482209	-0.380182
CRC	chr1-18941228-18941728	1.58385e-11	0.013	0.006	1.95724e-05	1.0898
CRC	chr1-1894448-1894948	8.98735e-50	0.05	0.105	1.11061e-43	-1.05759
CRC	chr1-18956588-18957088	4.77111e-12	0.177	0.242	5.89589e-06	-0.346667
CRC	chr1-18961957-18962457	2.03465e-11	0.011	0.025	2.51432e-05	-1.10465
CRC	chr1-19007392-19007892	5.01884e-45	0.025	0.066	6.20202e-39	-1.38179
CRC	chr1-19008022-19008522	3.17679e-19	0.013	0.034	3.92571e-13	-1.2986
CRC	chr1-19010935-19011435	9.7046e-45	0.071	0.136	1.19924e-38	-0.885176
CRC	chr1-19013594-19014094	2.08708e-16	0.029	0.054	2.57911e-10	-0.864757
CRC	chr1-190179711-190180211	1.03596e-26	0.01	0.001	1.28018e-20	4.00125
CRC	chr1-19021764-19022264	1.41859e-12	0.014	0.027	1.75301e-06	-1.01687
CRC	chr1-19027994-19028494	3.06187e-28	0.017	0.044	3.78369e-22	-1.33033
CRC	chr1-19028499-19028999	5.25449e-09	0.008	0.017	0.00649322	-1.1614
CRC	chr1-19029170-19029670	6.60119e-16	0.018	0.04	8.1574e-10	-1.03302
CRC	chr1-190597201-190597701	5.22885e-71	0.017	0.064	6.46153e-65	-1.82492
CRC	chr1-19065745-19066245	6.88084e-20	0.025	0.051	8.50298e-14	-1.0209
CRC	chr1-19066259-19066759	5.64531e-23	0.028	0.06	6.97617e-17	-1.03865
CRC	chr1-19075058-19075558	8.96646e-33	0.02	0.053	1.10803e-26	-1.30861
CRC	chr1-19079913-19080413	2.11797e-27	0.011	0.032	2.61728e-21	-1.54173
CRC	chr1-19081419-19081919	1.89949e-25	0.027	0.061	2.34729e-19	-1.03497
CRC	chr1-1909020-1909520	2.41743e-21	0.17	0.243	2.98734e-15	-0.450713
CRC	chr1-19096166-19096666	6.30347e-09	0.013	0.026	0.0077895	-0.963518
CRC	chr1-19099921-19100421	1.25381e-08	0.013	0.025	0.015494	-0.922434
CRC	chr1-191205-191705	2.59482e-17	0.013	0.004	3.20654e-11	1.5923
CRC	chr1-19121117-19121617	7.21225e-72	0.014	0.057	8.91252e-66	-1.94759
CRC	chr1-19122566-19123066	3.56359e-143	0.009	0.068	4.40369e-137	-2.7714
CRC	chr1-19128993-19129493	1.58636e-11	0.003	0.011	1.96034e-05	-1.76562
CRC	chr1-19140392-19140892	1.6492e-19	0.007	0.025	2.03799e-13	-1.61982
CRC	chr1-19154781-19155281	6.71161e-18	0.003	0.012	8.29385e-12	-2.22347
CRC	chr1-19156564-19157064	2.22333e-49	0.011	0.043	2.74747e-43	-1.8493
CRC	chr1-1915902-1916402	2.32043e-11	0.029	0.052	2.86747e-05	-0.78832
CRC	chr1-1919161-1919661	6.20669e-16	0.243	0.32	7.6699e-10	-0.320796
CRC	chr1-19202268-19202768	5.21158e-19	0.005	0.016	6.44019e-13	-1.70548
CRC	chr1-19210092-19210592	1.13927e-19	0.122	0.183	1.40785e-13	-0.513847
CRC	chr1-19270271-19270771	6.84129e-10	0.013	0.026	0.000845411	-0.981073
CRC	chr1-19273108-19273608	1.41521e-31	0.023	0.053	1.74885e-25	-1.17277
CRC	chr1-19273972-19274472	5.57651e-24	0.027	0.056	6.89116e-18	-0.988165
CRC	chr1-19287692-19288192	2.87065e-25	0.029	0.061	3.54739e-19	-0.993837
CRC	chr1-192939378-192939878	1.37431e-70	0.008	0.043	1.6983e-64	-2.32963
CRC	chr1-193007799-193008299	7.91713e-38	0.028	0.066	9.78357e-32	-1.17911
CRC	chr1-193011212-193011712	6.74859e-11	0.003	0.011	8.33954e-05	-1.69618
CRC	chr1-193059176-193059676	2.84406e-08	0.15	0.202	0.0351454	-0.310197
CRC	chr1-19308008-19308508	1.06902e-25	0.014	0.038	1.32103e-19	-1.32608
CRC	chr1-193111999-193112499	3.333e-20	0.015	0.004	4.11874e-14	1.72437
CRC	chr1-193115501-193116001	4.01281e-15	0.012	0.004	4.95882e-09	1.64682
CRC	chr1-19311927-19312427	3.71004e-13	0.163	0.224	4.58467e-07	-0.373621
CRC	chr1-193121770-193122270	8.73058e-25	0.165	0.244	1.07888e-18	-0.45795
CRC	chr1-193310432-193310932	2.36171e-09	0.031	0.055	0.00291848	-0.702849
CRC	chr1-193326155-193326655	1.19454e-09	0.017	0.033	0.00147615	-0.735906
CRC	chr1-19334580-19335080	6.95584e-12	0.006	0.016	8.59565e-06	-1.37825
CRC	chr1-193355052-193355552	2.56757e-14	0.032	0.06	3.17287e-08	-0.75879
CRC	chr1-19338342-19338842	2.115e-12	0.013	0.006	2.6136e-06	1.17401
CRC	chr1-193418351-193418851	4.64471e-13	0.006	0.018	5.73968e-07	-1.44737
CRC	chr1-193549040-193549540	6.0214e-22	0.033	0.066	7.44093e-16	-0.893404
CRC	chr1-193584755-193585255	6.62484e-11	0.007	0.017	8.18662e-05	-1.20339
CRC	chr1-193655269-193655769	7.15538e-12	0.002	0.01	8.84224e-06	-1.95357
CRC	chr1-193674208-193674708	2.50456e-22	0.002	0.013	3.09501e-16	-2.39289
CRC	chr1-193786336-193786836	6.4373e-24	0.003	0.016	7.95487e-18	-2.16572
CRC	chr1-193786998-193787498	3.32243e-51	0.011	0.045	4.10569e-45	-1.88389
CRC	chr1-194062887-194063387	6.12398e-14	0.005	0.015	7.56769e-08	-1.59676
CRC	chr1-19425638-19426138	1.17715e-12	0.023	0.043	1.45466e-06	-0.849559
CRC	chr1-194295601-194296101	5.90996e-09	0.01	0.022	0.00730321	-1.01421
CRC	chr1-19450725-19451225	3.22373e-34	0.011	0.039	3.98371e-28	-1.68767
CRC	chr1-19458758-19459258	2.4693e-28	0.006	0.024	3.05143e-22	-1.93771
CRC	chr1-19468250-19468750	6.03028e-22	0.046	0.09	7.4519e-16	-0.813854
CRC	chr1-19469315-19469815	2.46288e-17	0.025	0.054	3.0435e-11	-0.938498
CRC	chr1-19485334-19485834	6.36378e-23	0.168	0.247	7.86403e-17	-0.461247
CRC	chr1-19525677-19526177	1.55378e-17	0.016	0.038	1.92007e-11	-1.13939
CRC	chr1-195550023-195550523	4.55349e-63	0.006	0.033	5.62696e-57	-2.4434
CRC	chr1-195594716-195595216	9.06198e-88	0.002	0.028	1.11983e-81	-3.81804
CRC	chr1-195717608-195718108	1.18544e-24	0.002	0.013	1.4649e-18	-2.63554
CRC	chr1-195720511-195721011	4.86529e-17	0.002	0.011	6.01226e-11	-2.26105
CRC	chr1-195721423-195721923	8.98841e-151	0.019	0.096	1.11074e-144	-2.21269
CRC	chr1-195722126-195722626	6.47829e-43	0.007	0.033	8.00553e-37	-2.01705
CRC	chr1-19591547-19592047	3.12424e-22	0.01	0.029	3.86077e-16	-1.46949
CRC	chr1-19596707-19597207	2.54129e-20	0.095	0.151	3.14039e-14	-0.593757
CRC	chr1-19605895-19606395	4.33213e-13	0.004	0.013	5.35341e-07	-1.66825
CRC	chr1-19612891-19613391	3.85755e-78	0.03	0.087	4.76696e-72	-1.5205
CRC	chr1-19614106-19614606	2.0901e-09	0.004	0.01	0.00258283	-1.54529
CRC	chr1-19614890-19615390	1.24365e-19	0.005	0.019	1.53684e-13	-1.76829
CRC	chr1-196181036-196181536	6.26957e-09	0.022	0.015	0.00774761	0.799576
CRC	chr1-19619664-19620164	5.25525e-29	0.014	0.041	6.49416e-23	-1.40104
CRC	chr1-196361335-196361835	2.11387e-20	0.016	0.004	2.6122e-14	1.84848
CRC	chr1-19640763-19641263	3.19588e-31	0.04	0.083	3.9493e-25	-0.977105
CRC	chr1-19643030-19643530	8.14599e-13	0.044	0.075	1.00664e-06	-0.655704
CRC	chr1-19643971-19644471	6.39524e-25	0.09	0.149	7.90289e-19	-0.645986
CRC	chr1-196442334-196442834	4.84303e-10	0.014	0.007	0.000598476	0.997724
CRC	chr1-19646344-19646844	6.17664e-26	0.03	0.065	7.63277e-20	-1.00646
CRC	chr1-19647550-19648050	3.99399e-10	0.008	0.019	0.000493556	-1.23473
CRC	chr1-19648560-19649060	9.8056e-37	0.012	0.042	1.21172e-30	-1.68798
CRC	chr1-196723278-196723778	3.42358e-08	0.01	0.005	0.0423068	1.06401
CRC	chr1-196991787-196992287	4.56738e-22	0.017	0.005	5.64412e-16	1.71264
CRC	chr1-19715468-19715968	1.00922e-12	0.039	0.071	1.24714e-06	-0.722189
CRC	chr1-197201178-197201678	1.36271e-13	0.123	0.177	1.68396e-07	-0.419799
CRC	chr1-197312054-197312554	3.31819e-09	0.005	0.014	0.00410045	-1.42027
CRC	chr1-19737288-19737788	1.47408e-11	0.004	0.015	1.82159e-05	-1.65959
CRC	chr1-1974132-1974632	3.57797e-10	0.012	0.006	0.000442147	1.07023
CRC	chr1-19751936-19752436	6.60536e-58	0.007	0.04	8.16255e-52	-2.33578
CRC	chr1-19754389-19754889	3.45873e-94	0.011	0.062	4.27411e-88	-2.36075
CRC	chr1-19765528-19766028	3.28488e-16	0.019	0.044	4.05927e-10	-1.05714
CRC	chr1-197691768-197692268	1.22251e-16	0.004	0.014	1.51071e-10	-1.84051
CRC	chr1-197782001-197782501	1.31471e-17	0.013	0.032	1.62465e-11	-1.17544
CRC	chr1-197782858-197783358	3.71498e-10	0.014	0.028	0.000459078	-0.882876
CRC	chr1-197783521-197784021	8.68946e-70	0.043	0.113	1.0738e-63	-1.25979
CRC	chr1-197859009-197859509	3.44335e-35	0.003	0.019	4.25511e-29	-2.51558
CRC	chr1-197902684-197903184	1.70595e-12	0.118	0.169	2.10812e-06	-0.40443
CRC	chr1-19799495-19799995	6.23982e-18	0.093	0.143	7.71084e-12	-0.54384
CRC	chr1-19809334-19809834	1.50026e-12	0.012	0.028	1.85394e-06	-1.20257
CRC	chr1-19812755-19813255	4.43305e-51	0.014	0.049	5.47812e-45	-1.75034
CRC	chr1-19814943-19815443	2.82386e-47	0.095	0.173	3.48957e-41	-0.812916
CRC	chr1-198155223-198155723	2.17581e-14	0.03	0.057	2.68875e-08	-0.784714
CRC	chr1-19815612-19816112	4.70256e-50	0.054	0.115	5.81117e-44	-1.04558
CRC	chr1-19816114-19816614	3.22039e-27	0.057	0.102	3.97959e-21	-0.793433
CRC	chr1-19846239-19846739	1.61962e-116	0.005	0.046	2.00144e-110	-3.10444
CRC	chr1-198467341-198467841	3.31977e-25	0.003	0.016	4.10239e-19	-2.31705
CRC	chr1-19847290-19847790	7.27415e-16	0.003	0.013	8.98901e-10	-1.8811
CRC	chr1-198480797-198481297	1.30923e-18	0.003	0.014	1.61788e-12	-2.10354
CRC	chr1-19860308-19860808	6.38493e-20	0.041	0.075	7.89016e-14	-0.824622
CRC	chr1-19860910-19861410	2.40786e-67	0.059	0.135	2.9755e-61	-1.11295
CRC	chr1-19863648-19864148	4.25367e-55	0.01	0.043	5.25646e-49	-1.9792
CRC	chr1-19872152-19872652	2.6092e-31	0.058	0.112	3.22431e-25	-0.854149
CRC	chr1-198763185-198763685	2.41067e-35	0.005	0.025	2.97898e-29	-2.16655
CRC	chr1-198780295-198780795	8.13623e-21	0.006	0.023	1.00543e-14	-1.64042
CRC	chr1-19878075-19878575	5.58882e-47	0.035	0.081	6.90636e-41	-1.2027
CRC	chr1-19882070-19882570	1.7046e-17	0.091	0.144	2.10646e-11	-0.56761
CRC	chr1-198837400-198837900	4.13544e-62	0.013	0.053	5.11036e-56	-1.87714
CRC	chr1-198935457-198935957	5.65086e-12	0.006	0.018	6.98304e-06	-1.36858
CRC	chr1-198937224-198937724	2.62441e-18	0.011	0.029	3.24311e-12	-1.3123
CRC	chr1-199073113-199073613	9.71932e-14	0.003	0.012	1.20106e-07	-1.79465
CRC	chr1-19921170-19921670	6.62512e-16	0.061	0.099	8.18697e-10	-0.668608
CRC	chr1-19926481-19926981	1.80745e-10	0.042	0.033	0.000223355	0.435171
CRC	chr1-199274034-199274534	1.44492e-19	0.003	0.012	1.78556e-13	-2.18479
CRC	chr1-199572979-199573479	8.58518e-24	0.004	0.017	1.06091e-17	-2.12226
CRC	chr1-199931982-199932482	7.84551e-18	0.006	0.021	9.69506e-12	-1.63283
CRC	chr1-199982564-199983064	5.20559e-52	0.012	0.042	6.4328e-46	-1.83454
CRC	chr1-199995178-199995678	4.5437e-26	0.007	0.024	5.61486e-20	-1.75452
CRC	chr1-200021456-200021956	3.19452e-45	0.009	0.038	3.94762e-39	-1.88733
CRC	chr1-200027122-200027622	8.17352e-60	0.033	0.088	1.01004e-53	-1.32454
CRC	chr1-200028958-200029458	9.94272e-48	0.044	0.1	1.22867e-41	-1.08101
CRC	chr1-200033497-200033997	5.2197e-24	0.011	0.03	6.45023e-18	-1.41433
CRC	chr1-200040492-200040992	3.41471e-11	0.019	0.034	4.21972e-05	-0.819558
CRC	chr1-200103927-200104427	3.47935e-16	0.003	0.012	4.2996e-10	-2.0022
CRC	chr1-200106181-200106681	7.12571e-94	0.006	0.043	8.80557e-88	-2.88054
CRC	chr1-200106889-200107389	8.9087e-10	0.004	0.011	0.00110089	-1.56418
CRC	chr1-200108572-200109072	6.65965e-31	0.007	0.028	8.22965e-25	-1.81268
CRC	chr1-200131424-200131924	9.35535e-21	0.009	0.027	1.15608e-14	-1.45321
CRC	chr1-200180665-200181165	1.59088e-10	0.008	0.019	0.000196593	-1.17558
CRC	chr1-200184111-200184611	2.49786e-14	0.003	0.011	3.08673e-08	-1.96687
CRC	chr1-2003539-2004039	7.34386e-19	0.021	0.009	9.07515e-13	1.22665
CRC	chr1-200410396-200410896	3.5865e-11	0.017	0.035	4.432e-05	-0.910416
CRC	chr1-200483415-200483915	2.37539e-11	0.019	0.011	2.93538e-05	0.94162
CRC	chr1-200535522-200536022	1.9352e-10	0.012	0.027	0.000239142	-1.00144
CRC	chr1-200564135-200564635	2.88114e-17	0.004	0.015	3.56036e-11	-1.91379
CRC	chr1-200668550-200669050	5.53961e-16	0.01	0.026	6.84556e-10	-1.31835
CRC	chr1-200781020-200781520	6.61357e-17	0.004	0.016	8.1727e-11	-1.77532
CRC	chr1-200789156-200789656	3.82491e-30	0.004	0.021	4.72662e-24	-2.15159
CRC	chr1-200795081-200795581	1.6126e-09	0.008	0.019	0.00199276	-1.12629
CRC	chr1-200893436-200893936	3.50439e-18	0.037	0.068	4.33054e-12	-0.801682
CRC	chr1-200894595-200895095	5.05237e-13	0.052	0.087	6.24345e-07	-0.596526
CRC	chr1-200896659-200897159	2.00947e-82	0.132	0.245	2.48319e-76	-0.815526
CRC	chr1-200905656-200906156	9.57591e-10	0.019	0.033	0.00118334	-0.784571
CRC	chr1-200907467-200907967	1.90727e-09	0.024	0.042	0.00235691	-0.704828
CRC	chr1-200908434-200908934	6.82945e-37	0.028	0.067	8.43947e-31	-1.15309
CRC	chr1-200912916-200913416	3.42548e-12	0.01	0.024	4.23303e-06	-1.11211
CRC	chr1-200970203-200970703	6.87521e-57	0.01	0.04	8.49602e-51	-1.98516
CRC	chr1-200971895-200972395	4.60184e-18	0.021	0.045	5.68671e-12	-1.04001
CRC	chr1-200972931-200973431	6.26332e-14	0.02	0.038	7.73988e-08	-0.887899
CRC	chr1-200974179-200974679	1.26658e-85	0.032	0.091	1.56517e-79	-1.50346
CRC	chr1-201013067-201013567	1.27633e-13	0.016	0.033	1.57722e-07	-0.993279
CRC	chr1-201015482-201015982	1.27425e-13	0.015	0.032	1.57466e-07	-1.03216
CRC	chr1-201016098-201016598	2.00583e-22	0.023	0.051	2.4787e-16	-1.06634
CRC	chr1-201019359-201019859	7.76632e-16	0.061	0.103	9.5972e-10	-0.611294
CRC	chr1-201020167-201020667	5.82875e-21	0.025	0.053	7.20286e-15	-1.03761
CRC	chr1-201028404-201028904	5.63345e-78	0.034	0.102	6.96152e-72	-1.4673
CRC	chr1-201042808-201043308	7.25033e-17	0.021	0.045	8.95958e-11	-0.986568
CRC	chr1-201114030-201114530	1.27296e-25	0.073	0.125	1.57305e-19	-0.704276
CRC	chr1-201126716-201127216	3.90159e-12	0.047	0.08	4.82138e-06	-0.679838
CRC	chr1-201137554-201138054	4.40791e-18	0.008	0.025	5.44706e-12	-1.54482
CRC	chr1-201140125-201140625	1.13505e-35	0.019	0.004	1.40263e-29	2.30416
CRC	chr1-201176859-201177359	5.83116e-44	0.021	0.06	7.20584e-38	-1.39853
CRC	chr1-201180088-201180588	3.97903e-15	0.005	0.017	4.91708e-09	-1.55786
CRC	chr1-201183117-201183617	2.31538e-71	0.018	0.066	2.86122e-65	-1.7787
CRC	chr1-201183649-201184149	5.364e-16	0.013	0.03	6.62855e-10	-1.21708
CRC	chr1-201184743-201185243	5.52965e-10	0.032	0.056	0.000683325	-0.679034
CRC	chr1-201222070-201222570	4.06304e-32	0.029	0.066	5.02089e-26	-1.13546
CRC	chr1-201222793-201223293	1.5445e-14	0.032	0.058	1.90862e-08	-0.798105
CRC	chr1-20124387-20124887	2.13849e-09	0.021	0.039	0.00264264	-0.798145
CRC	chr1-201244965-201245465	2.00201e-10	0.012	0.025	0.000247398	-0.994782
CRC	chr1-201253746-201254246	2.7226e-08	0.01	0.02	0.0336445	-0.980196
CRC	chr1-201275138-201275638	1.42499e-27	0.064	0.117	1.76093e-21	-0.732478
CRC	chr1-201283195-201283695	2.43297e-13	0.051	0.084	3.00653e-07	-0.615635
CRC	chr1-201291803-201292303	3.99935e-11	0.06	0.087	4.94218e-05	-0.51596
CRC	chr1-201299823-201300323	1.20728e-20	0.032	0.063	1.4919e-14	-0.88437
CRC	chr1-201379644-201380144	4.74504e-12	0.025	0.046	5.86367e-06	-0.81632
CRC	chr1-201397602-201398102	3.7512e-14	0.048	0.078	4.63553e-08	-0.636352
CRC	chr1-201405265-201405765	5.56518e-18	0.098	0.151	6.87715e-12	-0.506592
CRC	chr1-201406725-201407225	5.37937e-33	0.064	0.117	6.64754e-27	-0.795661
CRC	chr1-201435605-201436105	1.43616e-13	0.021	0.042	1.77473e-07	-0.906616
CRC	chr1-201466491-201466991	4.31245e-13	0.019	0.038	5.32909e-07	-0.881985
CRC	chr1-201467966-201468466	2.2888e-13	0.018	0.037	2.82837e-07	-0.965884
CRC	chr1-201480376-201480876	3.89795e-10	0.096	0.14	0.000481689	-0.402175
CRC	chr1-201506878-201507378	8.86903e-27	0.081	0.142	1.09599e-20	-0.672644
CRC	chr1-201514999-201515499	1.66951e-17	0.006	0.019	2.06309e-11	-1.53656
CRC	chr1-201517597-201518097	8.2073e-09	0.025	0.042	0.0101422	-0.67326
CRC	chr1-201528760-201529260	9.67193e-11	0.019	0.035	0.000119521	-0.786827
CRC	chr1-20158346-20158846	5.83788e-14	0.014	0.005	7.21415e-08	1.61673
CRC	chr1-201597726-201598226	3.57187e-111	0.039	0.122	4.41393e-105	-1.51671
CRC	chr1-201632440-201632940	5.02259e-09	0.006	0.015	0.00620666	-1.14716
CRC	chr1-20165405-20165905	8.12767e-23	0.012	0.033	1.00437e-16	-1.36822
CRC	chr1-201656164-201656664	4.06562e-21	0.007	0.022	5.02407e-15	-1.55592
CRC	chr1-201656668-201657168	1.53977e-13	0.005	0.014	1.90276e-07	-1.57808
CRC	chr1-20166006-20166506	1.66515e-17	0.013	0.03	2.0577e-11	-1.22221
CRC	chr1-201686641-201687141	1.81028e-21	0.014	0.034	2.23704e-15	-1.27446
CRC	chr1-201692891-201693391	4.14626e-29	0.02	0.047	5.12373e-23	-1.19514
CRC	chr1-201713311-201713811	5.47641e-11	0.061	0.093	6.76746e-05	-0.470585
CRC	chr1-20171392-20171892	5.55191e-33	0.012	0.04	6.86075e-27	-1.57599
CRC	chr1-20172042-20172542	1.82793e-14	0.004	0.014	2.25886e-08	-1.74739
CRC	chr1-201739569-201740069	1.09158e-10	0.03	0.053	0.000134892	-0.673265
CRC	chr1-20180212-20180712	1.88348e-10	0.004	0.013	0.000232751	-1.53629
CRC	chr1-20182995-20183495	1.67104e-56	0.03	0.082	2.06498e-50	-1.42151
CRC	chr1-20183644-20184144	5.39129e-41	0.04	0.084	6.66227e-35	-1.11921
CRC	chr1-20185255-20185755	4.19866e-15	0.014	0.031	5.18848e-09	-1.12068
CRC	chr1-20185857-20186357	1.81356e-37	0.042	0.09	2.24111e-31	-1.05494
CRC	chr1-20187013-20187513	7.58836e-81	0.013	0.058	9.3773e-75	-2.11435
CRC	chr1-20194154-20194654	3.77688e-13	0.005	0.015	4.66727e-07	-1.5536
CRC	chr1-20195092-20195592	2.21901e-09	0.014	0.028	0.00274214	-0.960776
CRC	chr1-20197262-20197762	2.66261e-09	0.009	0.019	0.00329031	-1.03785
CRC	chr1-201983024-201983524	1.93395e-08	0.076	0.107	0.0238988	-0.427797
CRC	chr1-20199309-20199809	1.26226e-23	0.019	0.043	1.55983e-17	-1.12419
CRC	chr1-202008088-202008588	5.48659e-15	0.089	0.133	6.78004e-09	-0.500621
CRC	chr1-202010028-202010528	1.22724e-15	0.151	0.212	1.51655e-09	-0.399668
CRC	chr1-202017676-202018176	5.57401e-28	0.112	0.18	6.88807e-22	-0.580717
CRC	chr1-202018310-202018810	7.03288e-33	0.134	0.212	8.69086e-27	-0.564689
CRC	chr1-202018838-202019338	6.5506e-24	0.097	0.153	8.09488e-18	-0.582098
CRC	chr1-202022944-202023444	2.43661e-12	0.099	0.146	3.01103e-06	-0.446334
CRC	chr1-202043116-202043616	4.45328e-09	0.057	0.086	0.00550313	-0.545698
CRC	chr1-202046182-202046682	1.24182e-30	0.121	0.19	1.53458e-24	-0.589382
CRC	chr1-202047860-202048360	1.13603e-18	0.026	0.051	1.40385e-12	-0.941975
CRC	chr1-202049010-202049510	3.01361e-40	0.012	0.042	3.72406e-34	-1.71382
CRC	chr1-202056836-202057336	2.08018e-42	0.1	0.176	2.57058e-36	-0.747444
CRC	chr1-202070839-202071339	3.49938e-08	0.006	0.015	0.0432435	-1.24309
CRC	chr1-202072107-202072607	2.38174e-29	0.012	0.035	2.94323e-23	-1.53718
CRC	chr1-202075932-202076432	5.30678e-62	0.046	0.112	6.55784e-56	-1.19726
CRC	chr1-202084892-202085392	9.93767e-31	0.126	0.201	1.22804e-24	-0.585562
CRC	chr1-202086894-202087394	6.65188e-18	0.064	0.104	8.22004e-12	-0.629918
CRC	chr1-202104023-202104523	3.34932e-18	0.01	0.027	4.13891e-12	-1.38662
CRC	chr1-202105681-202106181	3.19865e-22	0.107	0.166	3.95272e-16	-0.542997
CRC	chr1-202106216-202106716	7.0021e-44	0.117	0.2	8.65283e-38	-0.675069
CRC	chr1-20210666-20211166	3.2776e-10	0.007	0.017	0.000405029	-1.27819
CRC	chr1-202107187-202107687	2.84223e-56	0.07	0.144	3.51228e-50	-0.957757
CRC	chr1-202107724-202108224	7.20085e-19	0.038	0.069	8.89843e-13	-0.815609
CRC	chr1-202108279-202108779	3.79121e-67	0.078	0.164	4.68497e-61	-0.969376
CRC	chr1-20211339-20211839	3.2895e-85	0.029	0.091	4.06499e-79	-1.59916
CRC	chr1-202113894-202114394	2.50718e-09	0.027	0.045	0.00309824	-0.740483
CRC	chr1-202118836-202119336	1.26295e-08	0.067	0.101	0.0156069	-0.476416
CRC	chr1-20212857-20213357	4.40753e-27	0.034	0.071	5.44659e-21	-1.01819
CRC	chr1-202154743-202155243	1.31571e-08	0.013	0.025	0.0162588	-0.926466
CRC	chr1-202160450-202160950	7.73685e-11	0.021	0.041	9.5608e-05	-0.828339
CRC	chr1-20216591-20217091	1.44086e-11	0.009	0.023	1.78054e-05	-1.17938
CRC	chr1-202187010-202187510	1.25992e-42	0.019	0.051	1.55694e-36	-1.43249
CRC	chr1-202193646-202194146	7.65364e-25	0.026	0.057	9.45797e-19	-1.04146
CRC	chr1-202197512-202198012	1.81258e-46	0.008	0.033	2.23989e-40	-2.04077
CRC	chr1-202198973-202199473	7.74967e-96	0.032	0.103	9.57664e-90	-1.57821
CRC	chr1-202200197-202200697	3.77043e-33	0.03	0.07	4.6593e-27	-1.09351
CRC	chr1-202213237-202213737	2.96562e-20	0.014	0.036	3.66476e-14	-1.2177
CRC	chr1-202213990-202214490	6.12703e-14	0.031	0.057	7.57146e-08	-0.772667
CRC	chr1-202222221-202222721	2.68485e-08	0.019	0.012	0.033178	0.750467
CRC	chr1-202227889-202228389	3.6466e-34	0.007	0.029	4.50628e-28	-1.95208
CRC	chr1-202230856-202231356	7.12778e-18	0.005	0.019	8.80813e-12	-1.70875
CRC	chr1-202235728-202236228	2.72601e-27	0.027	0.01	3.36866e-21	1.49228
CRC	chr1-20232511-20233011	7.6377e-149	0.018	0.088	9.43826e-143	-2.24233
CRC	chr1-20233746-20234246	8.64535e-12	0.006	0.016	1.06835e-05	-1.40505
CRC	chr1-202348351-202348851	1.28886e-17	0.142	0.207	1.5927e-11	-0.427633
CRC	chr1-20239936-20240436	3.25223e-20	0.003	0.014	4.01893e-14	-2.05026
CRC	chr1-202456390-202456890	1.18597e-13	0.013	0.029	1.46556e-07	-1.05102
CRC	chr1-202462590-202463090	1.12316e-25	0.009	0.029	1.38794e-19	-1.55027
CRC	chr1-20248909-20249409	1.76889e-19	0.01	0.028	2.1859e-13	-1.42889
CRC	chr1-20249818-20250318	8.07327e-09	0.013	0.026	0.00997652	-0.931499
CRC	chr1-20250565-20251065	4.47196e-56	0.09	0.174	5.52621e-50	-0.88438
CRC	chr1-20255597-20256097	4.54805e-43	0.051	0.108	5.62024e-37	-1.00429
CRC	chr1-202589107-202589607	6.76936e-25	0.016	0.004	8.36521e-19	2.16461
CRC	chr1-20259702-20260202	1.07398e-13	0.003	0.012	1.32716e-07	-1.78374
CRC	chr1-202638524-202639024	5.29167e-13	0.023	0.043	6.53916e-07	-0.787127
CRC	chr1-20265184-20265684	3.05537e-36	0.008	0.03	3.77567e-30	-1.89064
CRC	chr1-202696909-202697409	1.14443e-15	0.032	0.059	1.41423e-09	-0.80629
CRC	chr1-202788770-202789270	3.06358e-13	0.009	0.022	3.7858e-07	-1.21493
CRC	chr1-202790957-202791457	2.42106e-25	0.005	0.021	2.99182e-19	-1.86783
CRC	chr1-20279293-20279793	1.04418e-70	0.022	0.073	1.29034e-64	-1.64981
CRC	chr1-20280841-20281341	2.98982e-173	0.005	0.056	3.69466e-167	-3.44067
CRC	chr1-202862634-202863134	4.86115e-10	0.027	0.043	0.000600715	-0.691659
CRC	chr1-202923470-202923970	2.17923e-11	0.002	0.01	2.69297e-05	-1.87391
CRC	chr1-203101999-203102499	1.67546e-08	0.007	0.015	0.0207045	-1.13536
CRC	chr1-203152290-203152790	7.79689e-11	0.021	0.013	9.63498e-05	0.844474
CRC	chr1-203177372-203177872	2.40408e-12	0.024	0.013	2.97084e-06	0.899296
CRC	chr1-203177986-203178486	3.76711e-15	0.029	0.015	4.6552e-09	0.94239
CRC	chr1-203186913-203187413	2.95738e-08	0.008	0.017	0.0365457	-1.05004
CRC	chr1-20325657-20326157	4.39626e-09	0.005	0.012	0.00543266	-1.36306
CRC	chr1-203267185-203267685	1.75935e-11	0.025	0.046	2.17411e-05	-0.779019
CRC	chr1-203270921-203271421	1.01364e-13	0.016	0.034	1.2526e-07	-1.01205
CRC	chr1-203285970-203286470	8.44982e-16	0.022	0.045	1.04418e-09	-0.939518
CRC	chr1-203287183-203287683	1.85425e-11	0.047	0.08	2.29138e-05	-0.607159
CRC	chr1-203290336-203290836	1.19077e-09	0.148	0.202	0.00147149	-0.330058
CRC	chr1-203316504-203317004	9.01928e-105	0.022	0.086	1.11456e-98	-1.9092
CRC	chr1-203320750-203321250	2.22293e-10	0.041	0.069	0.000274698	-0.633624
CRC	chr1-203322619-203323119	3.82417e-16	0.017	0.037	4.72571e-10	-1.07345
CRC	chr1-203327194-203327694	2.79767e-13	0.145	0.206	3.45722e-07	-0.381978
CRC	chr1-203335410-203335910	1.6197e-09	0.005	0.015	0.00200153	-1.35837
CRC	chr1-203337362-203337862	7.52272e-10	0.006	0.015	0.000929618	-1.353
CRC	chr1-203339948-203340448	2.80368e-09	0.03	0.051	0.00346464	-0.686409
CRC	chr1-203342403-203342903	1.85468e-09	0.026	0.045	0.00229191	-0.755938
CRC	chr1-203364368-203364868	1.6138e-40	0.027	0.065	1.99425e-34	-1.2116
CRC	chr1-203407174-203407674	1.33283e-12	0.013	0.026	1.64705e-06	-0.999543
CRC	chr1-203408377-203408877	1.17642e-32	0.048	0.092	1.45376e-26	-0.884119
CRC	chr1-203411436-203411936	8.90435e-23	0.004	0.018	1.10035e-16	-1.98147
CRC	chr1-203425541-203426041	2.01376e-12	0.026	0.047	2.4885e-06	-0.781015
CRC	chr1-203426757-203427257	3.96565e-32	0.041	0.085	4.90055e-26	-0.947129
CRC	chr1-203428821-203429321	5.58454e-39	0.037	0.081	6.90108e-33	-1.07687
CRC	chr1-20343545-20344045	8.35619e-10	0.012	0.006	0.00103261	1.03434
CRC	chr1-203438999-203439499	9.7054e-18	0.005	0.017	1.19934e-11	-1.70294
CRC	chr1-203440641-203441141	2.92065e-19	0.032	0.062	3.60918e-13	-0.871872
CRC	chr1-203444134-203444634	1.69334e-09	0.011	0.022	0.00209254	-0.9662
CRC	chr1-203448413-203448913	3.7592e-13	0.013	0.006	4.64542e-07	1.2215
CRC	chr1-203460271-203460771	1.65724e-13	0.015	0.007	2.04792e-07	1.20807
CRC	chr1-203487644-203488144	4.10026e-13	0.037	0.066	5.06688e-07	-0.729777
CRC	chr1-203519372-203519872	9.12207e-62	0.031	0.085	1.12726e-55	-1.37761
CRC	chr1-203521094-203521594	6.07297e-19	0.01	0.027	7.50466e-13	-1.38
CRC	chr1-203536911-203537411	3.75034e-18	0.015	0.035	4.63447e-12	-1.17741
CRC	chr1-203537965-203538465	3.61816e-08	0.018	0.031	0.0447114	-0.839671
CRC	chr1-20356786-20357286	4.08416e-15	0.004	0.013	5.04699e-09	-1.71277
CRC	chr1-20358623-20359123	8.3068e-28	0.018	0.044	1.02651e-21	-1.27207
CRC	chr1-20359414-20359914	3.6306e-15	0.01	0.026	4.48651e-09	-1.23498
CRC	chr1-203624245-203624745	1.73053e-11	0.013	0.026	2.1385e-05	-0.983093
CRC	chr1-203625548-203626048	8.88751e-11	0.03	0.05	0.000109827	-0.701858
CRC	chr1-20365923-20366423	6.31955e-26	0.015	0.039	7.80936e-20	-1.33695
CRC	chr1-203661471-203661971	1.43196e-18	0.044	0.078	1.76954e-12	-0.766919
CRC	chr1-203669707-203670207	7.88728e-16	0.014	0.005	9.74668e-10	1.59928
CRC	chr1-20367053-20367553	1.27696e-10	0.016	0.031	0.0001578	-0.938221
CRC	chr1-203692523-203693023	4.36094e-13	0.032	0.057	5.38902e-07	-0.716046
CRC	chr1-203769351-203769851	2.1314e-51	0.059	0.126	2.63388e-45	-0.997195
CRC	chr1-203795292-203795792	1.26751e-13	0.086	0.131	1.56632e-07	-0.500249
[truncated: 172,687 more rows]

## Sheet: S6b_Met_DEGs
p_val	avg_log2FC	pct.1	pct.2	p_val_adj	Cancer	Gene
0	-0.706499	0.164	0.437	0	UCEC	DHRS3
0	-1.14751	0.25	0.674	0	UCEC	KAZN
0	-0.436389	0.072	0.321	0	UCEC	COL9A2
0	0.738429	0.715	0.487	0	UCEC	RPS8
0	-0.570893	0.04	0.276	0	UCEC	AGBL4
0	-0.674	0.242	0.585	0	UCEC	TUT4
0	-1.66577	0.185	0.843	0	UCEC	NFIA
0	-1.19454	0.099	0.4	0	UCEC	ROR1
0	-0.491297	0.06	0.321	0	UCEC	ADGRL2
0	0.370675	0.208	0.026	0	UCEC	LRRC8C
0	1.75073	0.693	0.218	0	UCEC	TGFBR3
0	-0.584379	0.06	0.298	0	UCEC	ARHGAP29
0	-0.641676	0.085	0.373	0	UCEC	SLC16A1-AS1
0	0.576207	0.423	0.148	0	UCEC	TXNIP
0	1.16373	0.7	0.241	0	UCEC	RPS27
0	0.456759	0.495	0.26	0	UCEC	TPM3
0	1.13321	0.654	0.146	0	UCEC	MUC1
0	0.242539	0.146	0	0	UCEC	BCAN
0	0.236587	0.188	0.044	0	UCEC	ETV3
0	0.688587	0.733	0.535	0	UCEC	DCAF6
0	0.678959	0.833	0.657	0	UCEC	PRRC2C
0	0.54545	0.517	0.229	0	UCEC	GAS5
0	0.348046	0.13	0.019	0	UCEC	BRINP2
0	0.592329	0.511	0.213	0	UCEC	RALGPS2
0	-0.468148	0.237	0.501	0	UCEC	LAMC1
0	0.721366	0.26	0.059	0	UCEC	NIBAN1
0	-0.823182	0.066	0.414	0	UCEC	AL390957.1
0	0.843843	0.661	0.361	0	UCEC	DENND1B
0	-2.67424	0.116	0.758	0	UCEC	RHEX
0	1.13553	0.579	0.128	0	UCEC	PIGR
0	-1.61676	0.093	0.6	0	UCEC	ESRRG
0	0.398929	0.366	0.138	0	UCEC	SUSD4
0	2.90269	0.895	0.591	0	UCEC	ENAH
0	0.336457	0.196	0.023	0	UCEC	AC099066.2
0	0.232507	0.163	0.025	0	UCEC	AC099066.1
0	0.361306	0.378	0.154	0	UCEC	SRP9
0	1.00681	0.591	0.183	0	UCEC	EPHX1
0	0.649826	0.672	0.454	0	UCEC	H3F3A
0	0.591079	0.451	0.17	0	UCEC	ITPKB
0	2.14633	0.859	0.686	0	UCEC	CDC42BPA
0	-0.788439	0.068	0.374	0	UCEC	LINC02814
0	0.477174	0.485	0.237	0	UCEC	IRF2BP2
0	-0.59964	0.096	0.393	0	UCEC	GREB1
0	0.18793	0.116	0.005	0	UCEC	OSR1
0	-0.633393	0.205	0.513	0	UCEC	LTBP1
0	0.853359	0.547	0.159	0	UCEC	SERTAD2
0	-1.38668	0.091	0.673	0	UCEC	MEIS1
0	-1.32849	0.017	0.309	0	UCEC	CTNNA2
0	1.12376	0.74	0.463	0	UCEC	RANBP2
0	-1.36363	0.091	0.572	0	UCEC	PAX8
0	-0.97047	0.029	0.405	0	UCEC	DPP10
0	-0.473156	0.017	0.249	0	UCEC	POTEF
0	-0.469746	0.028	0.274	0	UCEC	ANKRD30BL
0	0.501561	0.323	0.084	0	UCEC	CACNB4
0	-0.773278	0.355	0.668	0	UCEC	FMNL2
0	-1.63755	0.041	0.49	0	UCEC	LINC01876
0	-0.561851	0.605	0.821	0	UCEC	BAZ2B
0	0.427752	0.206	0.047	0	UCEC	LRP2
0	1.07296	0.373	0.105	0	UCEC	PDE11A
0	-0.904206	0.012	0.241	0	UCEC	SCHLAP1
0	-0.656067	0.039	0.258	0	UCEC	C2orf88
0	-0.713032	0.409	0.693	0	UCEC	HIBCH
0	1.05238	0.76	0.433	0	UCEC	RPL37A
0	0.64359	0.776	0.583	0	UCEC	PTMA
0	0.935799	0.333	0.013	0	UCEC	TRPM8
0	0.56502	0.26	0.052	0	UCEC	COL6A3
0	0.748865	0.579	0.278	0	UCEC	MLPH
0	0.667891	0.665	0.396	0	UCEC	RPL32
0	1.92906	0.621	0.106	0	UCEC	PLCL2
0	0.565124	0.349	0.145	0	UCEC	SGO1-AS1
0	-0.881917	0.137	0.528	0	UCEC	UBE2E2
0	-0.742096	0.137	0.504	0	UCEC	SLC4A7
0	-0.646631	0.127	0.404	0	UCEC	CMTM7
0	1.07655	0.706	0.362	0	UCEC	RPSA
0	0.541003	0.44	0.164	0	UCEC	GASK1A
0	0.903795	0.377	0.032	0	UCEC	LTF
0	0.752974	0.637	0.347	0	UCEC	RPL29
0	0.66989	0.376	0.081	0	UCEC	ALAS1
0	-1.59589	0.044	0.413	0	UCEC	CACNA2D3
0	1.41876	0.651	0.292	0	UCEC	ERC2
0	0.628523	0.614	0.361	0	UCEC	FLNB
0	0.278851	0.188	0.038	0	UCEC	LINC00877
0	-0.381112	0.045	0.281	0	UCEC	ZNF717
0	1.51345	0.654	0.347	0	UCEC	GBE1
0	0.295935	0.146	0.014	0	UCEC	AC129807.1
0	0.762548	0.266	0.035	0	UCEC	LINC02008
0	0.812679	0.926	0.776	0	UCEC	ZBTB20
0	-1.38333	0.067	0.293	0	UCEC	LSAMP
0	0.39527	0.259	0.033	0	UCEC	ALDH1L1
0	0.892595	0.389	0.026	0	UCEC	AC107021.1
0	0.257108	0.165	0.014	0	UCEC	LNCSRLR
0	2.15017	0.718	0.212	0	UCEC	PLOD2
0	-0.98389	0.085	0.371	0	UCEC	CP
0	-0.451439	0.126	0.392	0	UCEC	WWTR1
0	0.340259	0.381	0.163	0	UCEC	ANKUB1
0	0.308153	0.213	0.056	0	UCEC	TIPARP
0	-0.990222	0.05	0.494	0	UCEC	KCNMB2-AS1
0	0.952477	0.637	0.352	0	UCEC	ATP11B
0	0.447456	0.165	0.036	0	UCEC	LIPH
0	-0.691873	0.098	0.371	0	UCEC	IGF2BP2
0	0.800461	0.647	0.343	0	UCEC	RPL35A
0	-0.620177	0.029	0.293	0	UCEC	AC092535.4
0	0.937565	0.731	0.556	0	UCEC	STX18
0	1.11458	0.658	0.226	0	UCEC	MSX1
0	-0.751259	0.25	0.571	0	UCEC	LINC02438
0	-1.81024	0.735	0.976	0	UCEC	AC024230.1
0	-1.38614	0.078	0.534	0	UCEC	SLIT2
0	0.513939	0.512	0.28	0	UCEC	RPL9
0	-0.633025	0.08	0.412	0	UCEC	LIMCH1
0	-0.652393	0.022	0.253	0	UCEC	TXK
0	-0.601759	0.054	0.28	0	UCEC	TEC
0	0.552858	0.346	0.077	0	UCEC	SPATA18
0	-0.622714	0.018	0.306	0	UCEC	AC116049.2
0	-0.538254	0.028	0.254	0	UCEC	UGT2B7
0	0.864387	0.628	0.388	0	UCEC	SHROOM3
0	0.2721	0.187	0.039	0	UCEC	AC107072.2
0	-0.729726	0.046	0.38	0	UCEC	FRAS1
0	-0.776753	0.169	0.484	0	UCEC	MAPK10
0	-0.767563	0.006	0.269	0	UCEC	AC093895.1
0	-1.26011	0.051	0.507	0	UCEC	BMPR1B
0	-0.567806	0.03	0.273	0	UCEC	LEF1
0	0.783719	0.649	0.347	0	UCEC	RPL34
0	0.862265	0.326	0.106	0	UCEC	INPP4B
0	0.504984	0.512	0.284	0	UCEC	RPS3A
0	-0.652936	0.172	0.476	0	UCEC	TRIM2
0	-0.983773	0.025	0.356	0	UCEC	AC079298.3
0	-1.41929	0.035	0.289	0	UCEC	GRIA2
0	0.262839	0.129	0.003	0	UCEC	AC097487.1
0	-0.882984	0.335	0.59	0	UCEC	PALLD
0	0.504391	0.227	0.046	0	UCEC	ANKRD37
0	-0.537124	0.021	0.246	0	UCEC	CTNND2
0	-0.552208	0.291	0.596	0	UCEC	MYO10
0	-0.696705	0.041	0.277	0	UCEC	CDH18
0	-0.720267	0.202	0.463	0	UCEC	RAI14
0	-1.04675	0.022	0.407	0	UCEC	SLC1A3
0	-0.57018	0.296	0.578	0	UCEC	CPLANE1
0	0.744403	0.734	0.468	0	UCEC	RPL37
0	0.568506	0.433	0.167	0	UCEC	IL6ST
0	-0.656918	0.183	0.443	0	UCEC	IQGAP2
0	-0.988549	0.308	0.596	0	UCEC	SERINC5
0	-0.838138	0.282	0.637	0	UCEC	TMEM161B-AS1
0	0.402199	0.339	0.134	0	UCEC	ELL2
0	-1.52043	0.398	0.716	0	UCEC	PAM
0	-0.725437	0.053	0.396	0	UCEC	ZNF608
0	-0.49709	0.04	0.262	0	UCEC	ADAMTS19
0	2.11761	0.619	0.025	0	UCEC	CXCL14
0	0.742259	0.318	0.033	0	UCEC	SLC25A48
0	-1.78721	0.543	0.942	0	UCEC	UBE2D2
0	-0.56612	0.062	0.319	0	UCEC	PRELID2
0	-1.16265	0.099	0.356	0	UCEC	SLIT3
0	0.397538	0.298	0.053	0	UCEC	TFAP2A
0	0.931987	0.77	0.533	0	UCEC	GCNT2
0	-0.72892	0.062	0.35	0	UCEC	NEDD9
0	-0.687405	0.061	0.308	0	UCEC	AL022068.1
0	0.586572	0.494	0.209	0	UCEC	HLA-A
0	0.603298	0.558	0.268	0	UCEC	HLA-B
0	1.21671	0.765	0.458	0	UCEC	RPS18
0	0.513026	0.428	0.164	0	UCEC	RPS10
0	0.568975	0.54	0.27	0	UCEC	RPL10A
0	0.250325	0.18	0.025	0	UCEC	CLPSL1
0	0.348035	0.25	0.049	0	UCEC	LHFPL5
0	-0.497559	0.348	0.593	0	UCEC	CD2AP
0	-1.48324	0.216	0.617	0	UCEC	DST
0	0.336873	0.271	0.082	0	UCEC	COX7A2
0	-0.563192	0.337	0.584	0	UCEC	TBC1D32
0	-0.566517	0.24	0.518	0	UCEC	TRMT11
0	-0.771239	0.024	0.244	0	UCEC	LAMA2
0	-0.991192	0.161	0.567	0	UCEC	EPB41L2
0	0.752253	0.631	0.334	0	UCEC	RPS12
0	-0.796336	0.027	0.297	0	UCEC	EYA4
0	-0.928412	0.112	0.523	0	UCEC	PLEKHG1
0	-0.980609	0.148	0.578	0	UCEC	MTHFD1L
0	-1.2031	0.632	0.941	0	UCEC	ESR1
0	-0.384593	0.043	0.269	0	UCEC	AGPAT4
0	-0.67672	0.216	0.497	0	UCEC	RPS6KA2
0	1.15506	0.446	0.085	0	UCEC	SMOC2
0	0.314025	0.194	0.044	0	UCEC	AMZ1
0	-1.05854	0.179	0.568	0	UCEC	SDK1
0	0.371525	0.332	0.123	0	UCEC	NDUFA4
0	0.356512	0.327	0.124	0	UCEC	VWDE
0	-1.21745	0.242	0.698	0	UCEC	ITGB8
0	0.339113	0.258	0.059	0	UCEC	STEAP1B
0	0.336854	0.25	0.058	0	UCEC	GPNMB
0	0.533874	0.489	0.212	0	UCEC	PPIA
0	0.30789	0.204	0.022	0	UCEC	IKZF1
0	-1.22839	0.071	0.55	0	UCEC	COBL
0	0.584842	0.655	0.46	0	UCEC	VOPP1
0	-0.541923	0.095	0.354	0	UCEC	TPST1
0	-1.2761	0.398	0.843	0	UCEC	AUTS2
0	-0.453073	0.033	0.247	0	UCEC	CDK6
0	-1.83708	0.063	0.75	0	UCEC	GNGT1
0	0.206113	0.107	0.01	0	UCEC	AC005064.1
0	2.33174	0.447	0.036	0	UCEC	RELN
0	-0.757906	0.032	0.312	0	UCEC	NRCAM
0	-0.788232	0.178	0.426	0	UCEC	CADPS2
0	-0.888559	0.065	0.303	0	UCEC	PLXNA4
0	-0.415691	0.042	0.261	0	UCEC	LRGUK
0	0.418833	0.218	0.054	0	UCEC	ATP6V0A4
0	0.210633	0.139	0.017	0	UCEC	AC092666.1
0	0.546052	0.434	0.15	0	UCEC	ACTR3C
0	0.55347	0.551	0.307	0	UCEC	RHEB
0	0.180882	0.122	0.017	0	UCEC	DEFB1
0	-0.576521	0.153	0.414	0	UCEC	MFHAS1
0	-0.913765	0.061	0.359	0	UCEC	XKR6
0	-0.687911	0.068	0.415	0	UCEC	PSD3
0	-0.664684	0.045	0.377	0	UCEC	DOCK5
0	1.15115	0.828	0.558	0	UCEC	FGFR1
0	-0.838493	0.71	0.905	0	UCEC	SPIDR
0	0.603949	0.579	0.323	0	UCEC	RPS20
0	-0.557989	0.033	0.284	0	UCEC	PREX2
0	0.67826	0.613	0.294	0	UCEC	RDH10
0	0.543571	0.41	0.127	0	UCEC	RDH10-AS1
0	-0.657047	0.011	0.264	0	UCEC	MIR2052HG
0	-0.578999	0.017	0.288	0	UCEC	CASC9
0	-0.680998	0.154	0.488	0	UCEC	ZNF704
0	-0.945805	0.159	0.516	0	UCEC	NCALD
0	-0.845886	0.086	0.328	0	UCEC	RIMS2
0	-1.04586	0.041	0.358	0	UCEC	ZFPM2-AS1
0	-1.64032	0.029	0.312	0	UCEC	PKHD1L1
0	2.54059	0.903	0.796	0	UCEC	TRPS1
0	-0.666604	0.437	0.718	0	UCEC	EXT1
0	-0.871438	0.105	0.487	0	UCEC	DEPTOR
0	-0.772907	0.207	0.508	0	UCEC	PCAT1
0	-1.30467	0.344	0.806	0	UCEC	GLIS3
0	0.619624	0.346	0.046	0	UCEC	IL33
0	0.944656	0.817	0.724	0	UCEC	NFIB
0	1.22588	0.66	0.329	0	UCEC	B4GALT1
0	0.217351	0.149	0.019	0	UCEC	CA9
0	0.361465	0.281	0.097	0	UCEC	TPM2
0	-0.724776	0.065	0.363	0	UCEC	GCNT1
0	0.685881	0.749	0.547	0	UCEC	TLE1
0	0.753162	0.636	0.318	0	UCEC	HNRNPK
0	0.382134	0.328	0.08	0	UCEC	AL354733.3
0	0.36699	0.304	0.098	0	UCEC	RMI1
0	0.560654	0.387	0.051	0	UCEC	AL390838.1
0	0.362317	0.252	0.035	0	UCEC	AL356134.1
0	0.793921	0.348	0.05	0	UCEC	AL157886.1
0	-0.538464	0.048	0.287	0	UCEC	WNK2
0	0.629988	0.423	0.162	0	UCEC	LPAR1
0	-0.694584	0.073	0.407	0	UCEC	NR6A1
0	0.816885	0.41	0.043	0	UCEC	CEL
0	-0.540552	0.056	0.329	0	UCEC	BEND7
0	2.45315	0.783	0.408	0	UCEC	DNAJC1
0	0.324552	0.306	0.111	0	UCEC	BMI1
0	-0.686253	0.682	0.894	0	UCEC	KIAA1217
0	1.43364	0.806	0.693	0	UCEC	ANK3
0	-0.649549	0.015	0.309	0	UCEC	LINC01515
0	0.69888	0.541	0.217	0	UCEC	PSAP
0	1.06123	0.594	0.255	0	UCEC	P4HA1
0	0.931541	0.756	0.509	0	UCEC	RPS24
0	0.746997	0.63	0.345	0	UCEC	ZMIZ1
0	1.3647	0.577	0.201	0	UCEC	NRG3
0	-0.732434	0.018	0.249	0	UCEC	CERNA2
0	1.29025	0.735	0.463	0	UCEC	PTEN
0	0.317869	0.283	0.086	0	UCEC	PGAM1
0	0.529975	0.664	0.431	0	UCEC	OGA
0	-0.95297	0.091	0.568	0	UCEC	TCF7L2
0	0.69325	0.529	0.203	0	UCEC	HSPA12A
0	0.936001	0.607	0.271	0	UCEC	PDZD8
0	1.12177	0.605	0.113	0	UCEC	EMX2OS
0	1.49826	0.907	0.806	0	UCEC	CTBP2
0	0.327904	0.226	0.018	0	UCEC	AC136475.3
0	0.85219	0.537	0.107	0	UCEC	PGGHG
0	0.257383	0.18	0.029	0	UCEC	IFITM2
0	0.465394	0.402	0.181	0	UCEC	IFITM3
0	0.775647	0.43	0.064	0	UCEC	RASSF7
0	1.01392	0.686	0.359	0	UCEC	RPLP2
0	1.03226	0.667	0.287	0	UCEC	RPL27A
0	-0.652788	0.293	0.602	0	UCEC	SBF2
0	-1.18089	0.065	0.49	0	UCEC	SOX6
0	0.601939	0.465	0.163	0	UCEC	RPS13
0	-0.668527	0.038	0.26	0	UCEC	BBOX1-AS1
0	-0.806985	0.032	0.384	0	UCEC	MPPED2
0	0.789468	0.563	0.203	0	UCEC	MDK
0	0.390828	0.232	0.038	0	UCEC	GLYATL2
0	0.791147	0.634	0.352	0	UCEC	FTH1
0	0.388898	0.326	0.125	0	UCEC	AHNAK
0	0.642446	0.485	0.192	0	UCEC	FAU
0	0.516638	1	1	0	UCEC	MALAT1
0	-0.444904	0.129	0.389	0	UCEC	CHKA
0	0.742348	0.659	0.397	0	UCEC	RPS3
0	-0.741351	0.447	0.681	0	UCEC	MAML2
0	0.782249	0.598	0.277	0	UCEC	RPS25
0	-0.479707	0.062	0.301	0	UCEC	MIR100HG
0	-0.578777	0.1	0.411	0	UCEC	ARHGAP32
0	-0.55358	0.086	0.322	0	UCEC	B4GALNT3
0	0.586786	0.673	0.449	0	UCEC	GAPDH
0	0.351854	0.272	0.07	0	UCEC	C12orf57
0	1.7607	0.84	0.765	0	UCEC	SOX5
0	0.205465	0.144	0.021	0	UCEC	SOX5-AS1
0	-0.615287	0.109	0.438	0	UCEC	ITPR2
0	-0.716601	0.047	0.295	0	UCEC	TMTC1
0	-1.09168	0.317	0.698	0	UCEC	BICD1
0	0.211991	0.182	0.044	0	UCEC	CACNB3
0	0.227902	0.17	0.036	0	UCEC	PPP1R1A
0	0.770191	0.526	0.192	0	UCEC	CD63
0	0.833242	0.546	0.159	0	UCEC	RPS26
0	1.50598	0.822	0.467	0	UCEC	RPL41
0	-0.986108	0.039	0.329	0	UCEC	HMGA2
0	0.38719	0.411	0.183	0	UCEC	TMBIM4
0	-1.72622	0.037	0.395	0	UCEC	LGR5
0	0.187285	0.132	0.022	0	UCEC	PTPRQ
0	0.400767	0.286	0.089	0	UCEC	BTG1
0	-1.16923	0.038	0.269	0	UCEC	RMST
0	0.922365	0.697	0.42	0	UCEC	RPLP0
0	0.798515	0.464	0.125	0	UCEC	COX6A1
0	-0.49697	0.036	0.284	0	UCEC	LINC00621
0	-0.640557	0.022	0.252	0	UCEC	AL157931.1
0	-1.25096	0.031	0.327	0	UCEC	TNFRSF19
0	-0.835897	0.237	0.468	0	UCEC	DLEU1
0	-1.40868	0.066	0.593	0	UCEC	DACH1
0	-0.782262	0.088	0.346	0	UCEC	GPC6
0	-0.529858	0.091	0.374	0	UCEC	ABCC4
0	-0.50619	0.089	0.376	0	UCEC	MBNL2
0	-0.945275	0.049	0.464	0	UCEC	STXBP6
0	-2.60761	0.135	0.713	0	UCEC	NPAS3
0	-0.669157	0.383	0.656	0	UCEC	PNN
0	0.851157	0.652	0.272	0	UCEC	RPS29
0	0.824158	0.315	0.082	0	UCEC	HIF1A-AS3
0	-0.718502	0.045	0.32	0	UCEC	NRXN3
0	0.19943	0.155	0.028	0	UCEC	DEGS2
0	-0.685784	0.026	0.245	0	UCEC	GABRG3
0	0.754994	0.397	0.033	0	UCEC	GOLGA8M
0	-0.515123	0.207	0.476	0	UCEC	GOLGA8A
0	-1.05674	0.08	0.345	0	UCEC	MEIS2
0	-0.605226	0.059	0.283	0	UCEC	AC013652.1
0	0.77288	0.625	0.296	0	UCEC	B2M
0	1.11417	0.807	0.528	0	UCEC	RPLP1
0	-1.44617	0.15	0.567	0	UCEC	THSD4
0	0.611554	0.382	0.063	0	UCEC	CRABP1
0	-0.517148	0.007	0.206	0	UCEC	AC104041.1
0	-0.87199	0.133	0.535	0	UCEC	HOMER2
0	-0.525202	0.521	0.755	0	UCEC	AKAP13
0	0.287865	0.21	0.045	0	UCEC	MESP1
0	0.849687	0.532	0.191	0	UCEC	ANPEP
0	-0.597734	0.006	0.24	0	UCEC	LINC00923
0	-0.977525	0.211	0.571	0	UCEC	IGF1R
0	-0.688285	0.096	0.35	0	UCEC	ADAMTS17
0	0.281623	0.227	0.052	0	UCEC	HAGHL
0	0.177091	0.105	0.001	0	UCEC	CACNA1H
0	0.802019	0.691	0.443	0	UCEC	RPS2
0	-0.46937	0.008	0.237	0	UCEC	AC136431.1
0	0.595154	0.539	0.26	0	UCEC	RPS15A
0	-0.522781	0.044	0.311	0	UCEC	SYT17
0	0.329084	0.251	0.081	0	UCEC	SCNN1G
0	0.49425	0.378	0.115	0	UCEC	SCNN1B
0	-0.560825	0.426	0.67	0	UCEC	TNRC6A
0	0.339051	0.134	0.001	0	UCEC	HS3ST4
0	0.248917	0.149	0.025	0	UCEC	CX3CL1
0	0.367237	0.341	0.134	0	UCEC	PFN1
0	0.869094	0.584	0.209	0	UCEC	RPL26
0	1.36637	0.712	0.46	0	UCEC	NTN1
0	0.527682	0.491	0.208	0	UCEC	SREBF1
0	-0.770969	0.037	0.325	0	UCEC	CCDC144NL-AS1
0	0.598264	0.536	0.258	0	UCEC	RPL23A
0	0.480688	0.491	0.233	0	UCEC	SLFN5
0	0.786538	0.588	0.255	0	UCEC	RPL23
0	0.60812	0.576	0.323	0	UCEC	RPL19
0	0.425534	0.4	0.156	0	UCEC	RPL27
0	0.949987	0.519	0.129	0	UCEC	TMEM101
0	-0.546901	0.124	0.48	0	UCEC	ARL17B
0	1.0514	0.673	0.335	0	UCEC	SKAP1
0	0.665461	0.722	0.525	0	UCEC	HOXB3
0	0.40973	0.333	0.099	0	UCEC	HOXB-AS3
0	0.459077	0.48	0.229	0	UCEC	HOXB4
0	0.443338	0.374	0.106	0	UCEC	HOXB5
0	0.428784	0.386	0.097	0	UCEC	HOXB6
0	0.682283	0.47	0.088	0	UCEC	HOXB7
0	0.324348	0.275	0.071	0	UCEC	HOXB8
0	0.400834	0.326	0.063	0	UCEC	HOXB9
0	1.1039	0.607	0.069	0	UCEC	AC103702.2
0	1.61477	0.69	0.062	0	UCEC	LINC02086
0	0.517279	0.379	0.165	0	UCEC	RNF43
0	-0.420662	0.073	0.333	0	UCEC	TANC2
0	0.505138	0.714	0.463	0	UCEC	DDX5
0	0.607739	0.475	0.176	0	UCEC	RPL38
0	0.595541	0.53	0.243	0	UCEC	H3F3B
0	0.332966	0.212	0.011	0	UCEC	BAHCC1
0	0.685794	0.459	0.134	0	UCEC	FASN
0	-0.491347	0.014	0.271	0	UCEC	AP000829.1
0	-2.01721	0.041	0.348	0	UCEC	DLGAP1
0	-0.633182	0.226	0.496	0	UCEC	PTPRM
0	-0.677373	0.073	0.419	0	UCEC	TTC39C
0	0.565944	0.592	0.343	0	UCEC	RPL17
0	-0.824873	0.076	0.482	0	UCEC	TCF4
0	-0.798611	0.058	0.328	0	UCEC	BCL2
0	1.08236	0.761	0.548	0	UCEC	ZNF516
0	0.218834	0.176	0.036	0	UCEC	AC009716.1
0	0.764333	0.586	0.289	0	UCEC	RPS15
0	0.290653	0.269	0.093	0	UCEC	LSM7
0	0.46689	0.448	0.222	0	UCEC	EEF2
0	0.35448	0.285	0.1	0	UCEC	PLIN5
0	0.633923	0.563	0.268	0	UCEC	RPL36
0	0.791556	0.623	0.246	0	UCEC	C3
0	0.815522	0.607	0.272	0	UCEC	RPS28
0	0.422794	0.185	0.032	0	UCEC	ANGPTL4
0	0.769087	0.71	0.425	0	UCEC	NFIX
0	-0.625575	0.049	0.337	0	UCEC	AC011447.3
0	-0.618427	0.061	0.429	0	UCEC	ZNF626
0	-0.409654	0.036	0.249	0	UCEC	SCGB2B2
0	0.60847	0.582	0.316	0	UCEC	RPS16
0	0.333331	0.353	0.138	0	UCEC	CEACAM1
0	0.439503	0.363	0.096	0	UCEC	SELENOW
0	0.917886	0.751	0.469	0	UCEC	RPL13A
0	0.804104	0.698	0.444	0	UCEC	RPL28
0	0.493471	0.454	0.228	0	UCEC	RPS5
0	-0.901243	0.555	0.783	0	UCEC	PLCB1
0	0.203762	0.148	0.024	0	UCEC	LINC00261
0	-1.12819	0.288	0.621	0	UCEC	WFDC2
0	-1.31715	0.756	0.944	0	UCEC	EYA2
0	-1.32537	0.2	0.708	0	UCEC	TSHZ2
0	-0.76259	0.525	0.732	0	UCEC	GNAS
0	0.965957	0.694	0.353	0	UCEC	RPS21
0	-0.544198	0.176	0.46	0	UCEC	MIR99AHG
0	0.518683	0.29	0.03	0	UCEC	CLIC6
0	0.683621	0.581	0.311	0	UCEC	RUNX1
0	0.247076	0.162	0.025	0	UCEC	AP000331.1
0	-0.548263	0.217	0.52	0	UCEC	COL18A1
0	-0.478784	0.025	0.291	0	UCEC	DUXAP8
0	-0.45261	0.019	0.231	0	UCEC	CECR2
0	0.612507	0.497	0.222	0	UCEC	MIF
0	0.18289	0.132	0.016	0	UCEC	SUSD2
0	-0.825054	0.322	0.664	0	UCEC	TTC28
0	0.424543	0.295	0.064	0	UCEC	LGALS1
0	0.852912	0.712	0.418	0	UCEC	MIRLET7BHG
0	-0.647053	0.024	0.276	0	UCEC	NLGN4X
0	-0.479901	0.1	0.396	0	UCEC	TBL1X
0	-0.759937	0.209	0.546	0	UCEC	MID1
0	-0.602963	0.057	0.344	0	UCEC	NHS
0	-1.37561	0.094	0.544	0	UCEC	AL050309.1
0	-0.856649	0.267	0.624	0	UCEC	FAAH2
0	0.443748	0.244	0.053	0	UCEC	AL022151.1
0	-0.985429	0.372	0.658	0	UCEC	DANT2
0	-0.55889	0.004	0.213	0	UCEC	IGSF1
0	-0.74203	0.211	0.488	0	UCEC	FIRRE
0	0.229699	0.157	0.017	0	UCEC	TTTY14
0	1.32531	0.713	0.318	0	UCEC	MT-ND1
0	1.44736	0.697	0.264	0	UCEC	MT-ND2
0	1.48451	0.926	0.767	0	UCEC	MT-CO1
0	1.82167	0.901	0.649	0	UCEC	MT-CO2
0	0.646919	0.426	0.084	0	UCEC	MT-ATP8
0	2.01487	0.845	0.368	0	UCEC	MT-ATP6
0	1.80369	0.919	0.663	0	UCEC	MT-CO3
0	1.07803	0.69	0.366	0	UCEC	MT-ND3
0	0.526057	0.379	0.101	0	UCEC	MT-ND4L
0	1.62373	0.814	0.379	0	UCEC	MT-ND4
0	0.750106	0.541	0.241	0	UCEC	MT-ND5
0	1.77524	0.81	0.398	0	UCEC	MT-CYB
1.73898e-307	-0.680203	0.016	0.216	6.17441e-303	UCEC	LINC02163
2.02844e-307	0.295204	0.308	0.117	7.20218e-303	UCEC	TJP3
4.85402e-307	-0.395135	0.042	0.259	1.72347e-302	UCEC	DZIP1
1.17566e-306	-0.559042	0.492	0.698	4.1743e-302	UCEC	BABAM2
1.54182e-306	0.259854	0.223	0.066	5.47439e-302	UCEC	LYPLAL1
1.92137e-306	0.489409	0.4	0.196	6.82203e-302	UCEC	LRRC8B
6.97238e-306	0.372388	0.408	0.196	2.47561e-301	UCEC	TOMM20
1.83812e-305	0.457408	0.457	0.246	6.52642e-301	UCEC	ATAD1
8.12371e-305	-0.404541	0.005	0.195	2.8844e-300	UCEC	AL365259.1
1.17503e-304	-0.536338	0.345	0.587	4.17205e-300	UCEC	ASAP1
1.75014e-304	0.726256	0.571	0.382	6.21404e-300	UCEC	SORL1
6.40882e-304	0.372295	0.35	0.152	2.27552e-299	UCEC	PPIB
2.11317e-302	0.45492	0.549	0.329	7.50301e-298	UCEC	ATF6
5.56841e-302	0.625025	0.639	0.442	1.97712e-297	UCEC	TMSB10
1.11582e-301	0.301969	0.242	0.079	3.96182e-297	UCEC	MFSD1
1.96531e-301	-0.512546	0.09	0.318	6.97802e-297	UCEC	AC108519.1
3.20456e-301	-0.548478	0.362	0.594	1.13781e-296	UCEC	PPFIBP1
7.49917e-301	0.400216	0.389	0.182	2.66266e-296	UCEC	COX7C
8.99997e-301	0.482173	0.544	0.319	3.19553e-296	UCEC	RPL15
1.00862e-300	-0.869297	0.512	0.691	3.58121e-296	UCEC	GMDS-DT
1.09391e-300	-0.391551	0.031	0.239	3.88403e-296	UCEC	KLHL14
1.75471e-300	0.398359	0.426	0.207	6.23029e-296	UCEC	FADS2
2.48457e-300	-0.597775	0.192	0.428	8.82172e-296	UCEC	WARS2-AS1
3.04304e-300	0.518313	0.683	0.497	1.08046e-295	UCEC	KDM5B
5.07292e-300	-0.667336	0.137	0.369	1.80119e-295	UCEC	RFC3
7.03554e-300	-0.36893	0.057	0.276	2.49804e-295	UCEC	LAPTM4B
7.21573e-300	0.813932	0.412	0.21	2.56202e-295	UCEC	CATSPERB
7.72487e-300	-0.371102	0.044	0.257	2.74279e-295	UCEC	USP13
1.3732e-299	-0.501258	0.094	0.325	4.87569e-295	UCEC	ACSL4
3.31068e-299	-0.677019	0.044	0.259	1.17549e-294	UCEC	PDE3A
1.75915e-296	0.253949	0.209	0.061	6.24603e-292	UCEC	COX8A
2.00567e-296	-0.539091	0.02	0.218	7.12132e-292	UCEC	CA8
5.33182e-296	-0.532323	0.023	0.222	1.89312e-291	UCEC	COL21A1
1.66971e-295	-1.09718	0.559	0.702	5.92848e-291	UCEC	ZFHX3
5.3112e-295	-1.61351	0.044	0.253	1.88579e-290	UCEC	PCDH11X
2.52886e-294	0.397293	0.242	0.08	8.97896e-290	UCEC	RARRES1
7.22244e-294	0.165135	0.128	0.022	2.5644e-289	UCEC	C9orf64
1.56845e-293	-0.520866	0.212	0.464	5.56893e-289	UCEC	ST6GAL1
2.73675e-293	-0.537201	0.026	0.223	9.71709e-289	UCEC	CPM
6.01209e-293	-0.420074	0.077	0.303	2.13465e-288	UCEC	STK33
1.41324e-292	0.361747	0.365	0.16	5.01786e-288	UCEC	MIR205HG
1.54453e-292	-0.546866	0.054	0.271	5.48399e-288	UCEC	PLA2R1
1.89933e-292	-0.380078	0.038	0.246	6.74378e-288	UCEC	C1orf21
2.14958e-292	0.523485	0.534	0.329	7.63231e-288	UCEC	RYBP
6.30534e-292	0.312665	0.3	0.116	2.23877e-287	UCEC	AC025171.1
8.19324e-292	-0.505618	0.008	0.192	2.90909e-287	UCEC	PTH2R
1.34905e-291	0.37796	0.368	0.169	4.78994e-287	UCEC	CHCHD2
1.53085e-290	-0.754522	0.014	0.202	5.43542e-286	UCEC	BCAT1
2.58223e-290	0.373657	0.375	0.174	9.16846e-286	UCEC	TMA7
2.52161e-289	-0.552302	0.475	0.713	8.95322e-285	UCEC	CCSER1
1.98334e-288	-0.433125	0.087	0.312	7.04203e-284	UCEC	EMID1
2.45993e-288	-0.377409	0.063	0.285	8.73421e-284	UCEC	PDGFC
1.38664e-287	0.246248	0.207	0.061	4.92339e-283	UCEC	SGCB
1.98262e-287	0.279445	0.286	0.109	7.03949e-283	UCEC	SRSF9
7.82692e-287	0.22112	0.13	0.023	2.77903e-282	UCEC	SLC12A1
8.15846e-287	0.136177	0.105	0.014	2.89674e-282	UCEC	AP006284.1
5.32902e-286	0.549778	0.69	0.476	1.89212e-281	UCEC	RPS19
1.03713e-285	-0.474764	0.095	0.316	3.68242e-281	UCEC	PODXL
1.11193e-285	0.151167	0.115	0.017	3.94802e-281	UCEC	BMS1P14
1.3261e-285	-0.33955	0.026	0.22	4.70844e-281	UCEC	KCNK1
1.77114e-285	0.47669	0.554	0.336	6.28862e-281	UCEC	RPS27A
2.5284e-285	-0.655884	0.069	0.283	8.97734e-281	UCEC	FGF12
3.57149e-285	0.547897	0.564	0.354	1.26809e-280	UCEC	RPL30
7.00515e-285	-0.49317	0.135	0.368	2.48725e-280	UCEC	PELI2
2.57154e-284	0.937229	0.8	0.717	9.13051e-280	UCEC	SORBS2
1.93254e-283	-0.433258	0.04	0.243	6.86168e-279	UCEC	EPHA4
3.35757e-283	0.363879	0.354	0.157	1.19214e-278	UCEC	LINC00513
2.00245e-282	0.253035	0.214	0.066	7.10992e-278	UCEC	SEC61G
6.4198e-282	-0.507497	0.016	0.202	2.27941e-277	UCEC	ENPP3
8.17665e-282	-0.542852	0.133	0.357	2.9032e-277	UCEC	ZNF75D
9.80707e-282	-0.642071	0.026	0.221	3.4821e-277	UCEC	COL9A1
1.00609e-281	0.306504	0.29	0.114	3.57222e-277	UCEC	AC211433.1
1.20582e-281	-0.543434	0.141	0.375	4.28138e-277	UCEC	FRMD4B
1.41122e-281	-0.480893	0.372	0.607	5.01067e-277	UCEC	TEAD1
4.10559e-281	0.36094	0.414	0.197	1.45773e-276	UCEC	BHLHE40
7.10106e-281	-0.470384	0.195	0.439	2.5213e-276	UCEC	MTUS1
2.6919e-280	0.186104	0.162	0.038	9.55786e-276	UCEC	IFITM1
9.30089e-280	0.552978	0.749	0.601	3.30237e-275	UCEC	RABGAP1L
2.34134e-279	0.280661	0.273	0.102	8.31315e-275	UCEC	SSR3
3.00027e-279	-1.42869	0.039	0.237	1.06527e-274	UCEC	HS6ST3
3.02374e-279	-0.57848	0.327	0.546	1.07361e-274	UCEC	ZFP36L1
3.07449e-279	-0.438147	0.016	0.201	1.09163e-274	UCEC	LPAR3
3.64501e-279	0.198245	0.131	0.025	1.2942e-274	UCEC	LXN
1.6376e-278	-0.661928	0.037	0.235	5.81446e-274	UCEC	FREM1
6.61051e-278	-0.397619	0.031	0.228	2.34713e-273	UCEC	TOX
8.05445e-278	-0.429363	0.069	0.284	2.85981e-273	UCEC	MYO3B
1.87717e-277	0.239334	0.196	0.056	6.66509e-273	UCEC	H1F0
8.18509e-277	-0.505252	0.074	0.285	2.9062e-272	UCEC	PGM2L1
6.74248e-276	0.622116	0.739	0.598	2.39398e-271	UCEC	MBNL1
4.69533e-275	-0.544195	0.145	0.377	1.66712e-270	UCEC	FGFR2
6.55918e-275	0.25617	0.121	0.021	2.3289e-270	UCEC	SLCO2A1
9.04331e-275	0.273573	0.261	0.094	3.21092e-270	UCEC	HSPA8
9.95243e-275	-0.387	0.085	0.301	3.53371e-270	UCEC	L3MBTL1
1.82131e-274	-0.611816	0.288	0.514	6.46674e-270	UCEC	RNF19A
2.08522e-274	0.213382	0.154	0.036	7.40377e-270	UCEC	AL136366.1
3.34307e-274	-0.403922	0.013	0.193	1.18699e-269	UCEC	SYBU
3.38432e-274	-0.417943	0.02	0.204	1.20164e-269	UCEC	CFAP47
1.03312e-273	-1.10399	0.041	0.238	3.66821e-269	UCEC	CNTN5
1.7179e-273	-0.679538	0.015	0.196	6.09958e-269	UCEC	DACH2
2.48975e-272	-0.756821	0.279	0.481	8.8401e-268	UCEC	ASRGL1
2.89094e-272	-0.393518	0.073	0.289	1.02646e-267	UCEC	PRICKLE2
1.1345e-271	0.373462	0.296	0.121	4.02815e-267	UCEC	ATAD3C
7.06156e-271	0.140452	0.103	0.014	2.50728e-266	UCEC	GACAT3
3.07382e-270	-1.15282	0.054	0.254	1.09139e-265	UCEC	PTPRT
5.24929e-270	-0.916969	0.03	0.22	1.86381e-265	UCEC	ADARB2
1.62664e-269	0.259032	0.202	0.06	5.77556e-265	UCEC	AP001636.3
3.79243e-269	-0.702826	0.476	0.652	1.34654e-264	UCEC	OXR1
5.70265e-269	0.193052	0.12	0.021	2.02478e-264	UCEC	AC007656.2
1.08547e-268	0.248822	0.262	0.094	3.85407e-264	UCEC	NFASC
3.2516e-268	-0.626204	0.238	0.469	1.15451e-263	UCEC	EDA
6.68665e-268	-0.388792	0.076	0.287	2.37416e-263	UCEC	PTPN13
3.78312e-267	0.60273	0.179	0.05	1.34323e-262	UCEC	FN1
9.7296e-267	-0.625991	0.558	0.739	3.45459e-262	UCEC	TNKS
1.42099e-266	-0.620196	0.168	0.394	5.04536e-262	UCEC	AL008633.1
2.64724e-266	-0.470778	0.376	0.597	9.3993e-262	UCEC	AF117829.1
5.26326e-266	-0.377707	0.058	0.259	1.86877e-261	UCEC	MOB3B
7.56658e-266	0.383119	0.382	0.182	2.68659e-261	UCEC	XBP1
1.2243e-265	0.463095	0.537	0.33	4.34699e-261	UCEC	RPL7
1.44948e-265	-0.615879	0.298	0.518	5.14653e-261	UCEC	RESF1
3.09322e-264	-0.430382	0.206	0.445	1.09828e-259	UCEC	AR
1.68086e-263	0.436826	0.561	0.361	5.96805e-259	UCEC	USP15
1.51295e-262	-1.04919	0.047	0.243	5.37186e-258	UCEC	ABCB1
1.47867e-261	-0.774877	0.03	0.214	5.25016e-257	UCEC	AC092691.1
2.17975e-261	-0.40663	0.165	0.389	7.73941e-257	UCEC	KLHL23
8.3944e-261	0.464954	0.874	0.818	2.98052e-256	UCEC	KMT2C
1.0724e-260	-0.441847	0.239	0.47	3.80765e-256	UCEC	PRKCI
2.15952e-260	0.49309	0.615	0.427	7.66759e-256	UCEC	NEK7
3.28296e-260	0.234421	0.211	0.068	1.16565e-255	UCEC	CHCHD10
1.30217e-259	-0.327046	0.021	0.201	4.62348e-255	UCEC	ZNF98
2.5626e-259	0.8316	0.619	0.451	9.09875e-255	UCEC	LRIG1
2.78046e-259	-0.351424	0.027	0.207	9.87228e-255	UCEC	IQCA1
5.61044e-259	0.446889	0.545	0.348	1.99204e-254	UCEC	PPA2
7.65204e-259	-0.400187	0.219	0.458	2.71693e-254	UCEC	MAP4K4
3.6527e-258	0.418724	0.489	0.282	1.29693e-253	UCEC	RPL21
5.32156e-258	0.223817	0.212	0.068	1.88947e-253	UCEC	GATA2
2.29486e-257	0.388209	0.378	0.189	8.14812e-253	UCEC	PTP4A2
7.62661e-256	0.426015	0.435	0.238	2.7079e-251	UCEC	IFI6
1.38372e-255	-0.299183	0.025	0.205	4.91303e-251	UCEC	PAX8-AS1
4.32392e-255	0.230608	0.204	0.063	1.53525e-250	UCEC	KCNJ15
6.36172e-255	0.822635	0.569	0.389	2.25879e-250	UCEC	AGPS
8.11475e-255	-0.390985	0.025	0.203	2.88122e-250	UCEC	KLHL13
6.94225e-254	0.654648	0.496	0.284	2.46491e-249	UCEC	UST
7.62524e-254	-0.458355	0.265	0.481	2.70742e-249	UCEC	HOOK2
1.13689e-253	-0.338244	0.007	0.171	4.03663e-249	UCEC	PANTR1
2.44725e-253	-0.339834	0.021	0.196	8.68919e-249	UCEC	AC092969.1
2.79497e-253	-0.39794	0.511	0.717	9.92381e-249	UCEC	PBX1
1.0386e-252	0.420924	0.854	0.785	3.68764e-248	UCEC	ASH1L
2.01001e-252	-0.520023	0.038	0.225	7.13675e-248	UCEC	LINC00461
4.37745e-252	-0.46303	0.338	0.558	1.55426e-247	UCEC	RBMS1
5.80184e-252	0.476684	0.698	0.525	2.06e-247	UCEC	LIMS1
2.6427e-251	0.344986	0.398	0.204	9.38319e-247	UCEC	SRSF2
3.94449e-251	-0.50426	0.404	0.612	1.40053e-246	UCEC	PRKCE
4.64147e-251	-0.27262	0.032	0.213	1.648e-246	UCEC	ZNF512
8.93324e-251	-0.507625	0.001	0.157	3.17184e-246	UCEC	LINC01446
9.88888e-251	0.493332	0.646	0.474	3.51115e-246	UCEC	BMPR1A
1.40211e-250	0.491922	0.447	0.243	4.97833e-246	UCEC	HSPB1
1.81927e-250	-0.475688	0.143	0.361	6.45949e-246	UCEC	ABCA1
4.65218e-250	-0.469135	0.056	0.244	1.6518e-245	UCEC	UPRT
7.85258e-250	0.436358	0.533	0.329	2.78814e-245	UCEC	RPL24
6.1765e-249	-0.586578	0.089	0.288	2.19303e-244	UCEC	AC098829.1
8.31032e-249	0.281109	0.325	0.143	2.95066e-244	UCEC	TRAF5
8.51711e-249	-0.962564	0.03	0.204	3.02408e-244	UCEC	KCNIP4
4.00247e-248	-0.518286	0.058	0.25	1.42112e-243	UCEC	TENM3
1.67696e-247	0.213875	0.219	0.074	5.95422e-243	UCEC	TOR3A
6.34461e-246	0.499424	0.651	0.458	2.25272e-241	UCEC	RPL6
9.60544e-246	-0.66171	0.026	0.201	3.41051e-241	UCEC	AL117329.1
3.78929e-245	0.254042	0.243	0.091	1.34542e-240	UCEC	UQCRQ
7.87463e-245	0.494196	0.456	0.264	2.79596e-240	UCEC	TFRC
1.28422e-244	-0.453636	0.503	0.691	4.55975e-240	UCEC	PCM1
1.48984e-244	0.52737	0.609	0.41	5.28983e-240	UCEC	RPL18
3.63326e-244	-0.326935	0.031	0.208	1.29003e-239	UCEC	BCL11A
8.74018e-244	-0.575142	0.301	0.511	3.10329e-239	UCEC	GPCPD1
1.29703e-243	-0.333598	0.105	0.317	4.60524e-239	UCEC	CRIM1
3.98174e-243	-0.561307	0.26	0.482	1.41376e-238	UCEC	MAST4
4.75032e-243	0.561763	0.7	0.575	1.68665e-238	UCEC	ACACA
1.19624e-242	-0.492361	0.582	0.748	4.24736e-238	UCEC	PKP4
1.29639e-241	-0.451216	0.404	0.611	4.60298e-237	UCEC	PTPN4
3.90441e-241	0.385122	0.531	0.333	1.3863e-236	UCEC	TM9SF3
4.00958e-241	-0.605793	0.068	0.259	1.42364e-236	UCEC	CD44
6.22269e-241	-0.370362	0.128	0.339	2.20943e-236	UCEC	FBXO16
6.68824e-241	0.463398	0.6	0.41	2.37473e-236	UCEC	RPL31
6.69879e-241	-0.601898	0.235	0.445	2.37847e-236	UCEC	GULP1
2.08612e-240	-0.984187	0.021	0.19	7.40697e-236	UCEC	EPHA7
2.81638e-240	-0.537511	0.012	0.173	9.99983e-236	UCEC	SEMA6D
5.66016e-240	-0.36413	0.009	0.166	2.0097e-235	UCEC	AC061958.1
5.91472e-240	-0.259204	0.112	0.336	2.10008e-235	UCEC	SCNN1A
6.52192e-240	-0.440402	0.071	0.264	2.31567e-235	UCEC	FAM110B
1.28939e-239	-0.48049	0.009	0.168	4.57811e-235	UCEC	AL451137.2
3.00658e-239	0.139507	0.106	0.018	1.06752e-234	UCEC	H2AFJ
4.68059e-239	-0.615573	0.899	0.936	1.66189e-234	UCEC	FTX
5.7117e-239	-0.539313	0.145	0.354	2.028e-234	UCEC	AC138305.1
1.55483e-238	-0.318949	0.047	0.23	5.5206e-234	UCEC	HOMER1
4.08024e-238	0.477312	0.533	0.342	1.44873e-233	UCEC	RPS9
2.11178e-237	-0.384056	0.137	0.343	7.49809e-233	UCEC	IFT172
4.17659e-237	-0.303004	0.011	0.169	1.48294e-232	UCEC	CD200
1.36882e-236	0.510108	0.616	0.423	4.86012e-232	UCEC	RPL3
1.74529e-236	-0.621883	0.253	0.469	6.19682e-232	UCEC	JUN
2.85767e-236	0.241538	0.246	0.094	1.01464e-231	UCEC	AL390728.6
3.77928e-236	0.233584	0.221	0.078	1.34187e-231	UCEC	BNIP3
5.70911e-236	0.595184	0.418	0.24	2.02708e-231	UCEC	SMS
6.6305e-236	0.603341	0.693	0.555	2.35423e-231	UCEC	SSBP2
1.11877e-235	0.441604	0.589	0.383	3.97231e-231	UCEC	RPS11
1.72682e-235	-0.444766	0.272	0.488	6.13124e-231	UCEC	TANK
3.71337e-235	-0.439097	0.322	0.54	1.31847e-230	UCEC	SUPT3H
2.37537e-234	-0.427021	0.165	0.37	8.43397e-230	UCEC	PLEKHB2
4.09891e-234	0.473633	0.633	0.463	1.45536e-229	UCEC	KDM4C
1.82462e-233	0.389424	0.53	0.333	6.4785e-229	UCEC	CEP170
2.32088e-233	-0.322987	0.077	0.271	8.24052e-229	UCEC	MYO1B
1.61881e-232	-0.406074	0.354	0.567	5.74776e-228	UCEC	EML4
2.10458e-232	0.427688	0.811	0.728	7.47251e-228	UCEC	PLEKHA5
2.75081e-232	-0.532221	0.201	0.414	9.76702e-228	UCEC	FAM174B
3.59725e-232	-0.27606	0.035	0.208	1.27724e-227	UCEC	RRAS2
4.18463e-232	0.280025	0.311	0.141	1.4858e-227	UCEC	UHMK1
1.44552e-231	-0.271172	0.011	0.165	5.13248e-227	UCEC	SULT1C2
2.12036e-231	-0.330341	0.06	0.244	7.52855e-227	UCEC	LINC02666
2.84292e-231	0.192967	0.188	0.059	1.00941e-226	UCEC	NME4
2.99064e-231	-0.274056	0.022	0.185	1.06186e-226	UCEC	GPR158
5.41343e-231	-0.402842	0.051	0.23	1.92209e-226	UCEC	RARB
6.07746e-231	0.421414	0.641	0.468	2.15786e-226	UCEC	RC3H1
1.0363e-230	0.262392	0.281	0.119	3.67949e-226	UCEC	ARL6IP5
1.26947e-230	-0.492929	0.076	0.272	4.50739e-226	UCEC	ADGRL3
2.88721e-230	0.431032	0.693	0.547	1.02513e-225	UCEC	ZNF148
3.22242e-230	0.226512	0.195	0.064	1.14415e-225	UCEC	TEX36
5.03145e-230	0.328142	0.265	0.11	1.78647e-225	UCEC	ISG15
1.0414e-229	0.33272	0.382	0.198	3.69761e-225	UCEC	TMBIM6
1.62436e-229	-0.821191	0.019	0.179	5.76744e-225	UCEC	KHDRBS2
5.68538e-229	-0.440202	0.075	0.261	2.01865e-224	UCEC	ANO1
8.81301e-229	-0.495647	0.178	0.38	3.12915e-224	UCEC	LINC01376
1.26426e-228	-0.340313	0.078	0.271	4.4889e-224	UCEC	SMARCA2
2.04011e-228	0.223874	0.215	0.076	7.24362e-224	UCEC	PHPT1
2.14552e-228	-0.510011	0.03	0.198	7.61788e-224	UCEC	ERG
5.27561e-228	-0.38392	0.742	0.869	1.87316e-223	UCEC	ARID1B
9.20047e-228	0.18199	0.166	0.048	3.26672e-223	UCEC	RPA3
2.05642e-227	-1.05919	0.027	0.189	7.30153e-223	UCEC	GREM2
2.24007e-226	0.397536	0.568	0.376	7.95358e-222	UCEC	CUEDC1
2.72006e-226	0.560862	0.453	0.274	9.65785e-222	UCEC	CENPJ
4.66411e-226	-0.552729	0.084	0.274	1.65604e-221	UCEC	MTSS1
4.94724e-226	-0.438374	0.129	0.331	1.75657e-221	UCEC	DENND5B
1.16068e-225	-0.326913	0.005	0.152	4.12111e-221	UCEC	AP005262.2
1.19295e-225	-0.301436	0.116	0.323	4.23567e-221	UCEC	ZNF544
1.95067e-225	-0.327293	0.177	0.398	6.92604e-221	UCEC	TBC1D1
2.21385e-225	0.278871	0.279	0.118	7.86049e-221	UCEC	TRIM22
7.89301e-225	-0.332122	0.023	0.182	2.80249e-220	UCEC	SLAIN1
1.94265e-224	-0.28661	0.049	0.225	6.89756e-220	UCEC	RNF217
2.50385e-224	0.604084	0.769	0.659	8.89018e-220	UCEC	EEF1A1
2.56591e-224	-0.324444	0.055	0.233	9.11051e-220	UCEC	DISC1
3.52678e-224	-0.351814	0.129	0.33	1.25222e-219	UCEC	CEP85L
6.50162e-224	-0.616194	0.499	0.688	2.30847e-219	UCEC	GMDS
2.59734e-223	0.501247	0.659	0.498	9.22211e-219	UCEC	CCDC91
2.988e-223	-0.450675	0.058	0.236	1.06092e-218	UCEC	DOCK3
1.32725e-222	0.480472	0.531	0.358	4.71254e-218	UCEC	LINC01578
2.27383e-222	0.402633	0.392	0.211	8.07344e-218	UCEC	KRT18
4.32899e-222	-0.633016	0.526	0.682	1.53705e-217	UCEC	XPR1
5.2083e-222	-0.314417	0.044	0.215	1.84926e-217	UCEC	MBOAT2
1.49895e-221	-0.316258	0.105	0.3	5.32219e-217	UCEC	TTN-AS1
5.30647e-221	0.175509	0.15	0.041	1.88412e-216	UCEC	DDT
6.52402e-221	-0.410547	0.16	0.364	2.31642e-216	UCEC	TBC1D8
2.72573e-220	-0.756442	0.165	0.357	9.67796e-216	UCEC	NCEH1
2.77666e-220	-0.459451	0.298	0.521	9.85881e-216	UCEC	ARID5B
8.62803e-220	0.228354	0.226	0.086	3.06347e-215	UCEC	TMED2
1.01801e-219	-0.844141	0.339	0.496	3.61455e-215	UCEC	GABPB1-AS1
1.4112e-219	0.644932	0.633	0.475	5.01061e-215	UCEC	PIK3R3
1.5597e-219	-0.432296	0.121	0.312	5.53787e-215	UCEC	AKAP7
4.97727e-219	-0.498695	0.027	0.186	1.76723e-214	UCEC	ADAMTS6
5.49175e-219	0.338326	0.359	0.184	1.9499e-214	UCEC	COX4I1
7.66128e-219	0.220242	0.212	0.076	2.72021e-214	UCEC	GABARAP
7.67269e-219	0.320764	0.404	0.217	2.72426e-214	UCEC	CDCP1
7.94569e-219	0.575901	0.456	0.284	2.8212e-214	UCEC	KIF16B
1.21422e-218	-0.597781	0.074	0.253	4.31121e-214	UCEC	TPK1
1.55772e-218	0.283136	0.246	0.099	5.53085e-214	UCEC	UAP1
2.41286e-218	0.483309	0.52	0.332	8.56711e-214	UCEC	FTL
6.4889e-218	0.26168	0.282	0.124	2.30395e-213	UCEC	BSG
1.7505e-217	-0.328725	0.045	0.217	6.21533e-213	UCEC	GPR173
2.49192e-217	-0.338179	0.011	0.158	8.84782e-213	UCEC	MIR4713HG
3.16097e-217	0.230395	0.257	0.106	1.12233e-212	UCEC	JTB
1.08883e-216	-0.341246	0.104	0.296	3.86599e-212	UCEC	VIM
1.31823e-216	0.480323	0.646	0.453	4.68051e-212	UCEC	RPL11
2.26858e-216	-0.249285	0.017	0.169	8.05482e-212	UCEC	ZNF90
2.73513e-216	-0.635494	0.149	0.343	9.71134e-212	UCEC	AC068587.4
3.27811e-216	-0.604157	0.351	0.525	1.16393e-211	UCEC	SNHG14
4.11186e-215	-0.532032	0.482	0.645	1.45996e-210	UCEC	SRGAP3
6.1888e-215	0.446507	0.632	0.474	2.1974e-210	UCEC	SPPL3
6.92429e-215	-0.472342	0.039	0.203	2.45854e-210	UCEC	NRP1
8.49219e-215	-0.479907	0.03	0.188	3.01524e-210	UCEC	C5orf17
8.89968e-215	-0.887679	0.027	0.186	3.15992e-210	UCEC	SLC38A11
1.21804e-214	0.333065	0.411	0.222	4.32477e-210	UCEC	MAN2A1
1.70087e-214	0.292473	0.252	0.104	6.03912e-210	UCEC	INSR
2.11373e-214	-0.49774	0.531	0.703	7.505e-210	UCEC	PCCA
2.26564e-214	-0.363189	0.304	0.516	8.04438e-210	UCEC	SHTN1
7.40857e-214	0.428549	0.565	0.37	2.63049e-209	UCEC	RPS23
9.48803e-214	-0.38982	0.173	0.369	3.36882e-209	UCEC	CBWD2
2.37314e-213	-0.310829	0.047	0.22	8.42607e-209	UCEC	RNF212
3.14361e-213	0.194542	0.187	0.063	1.11617e-208	UCEC	SNHG32
3.20971e-213	0.222351	0.208	0.076	1.13964e-208	UCEC	ATP5F1D
4.10648e-213	0.340554	0.468	0.281	1.45805e-208	UCEC	PPP3CB
1.95823e-211	-0.318881	0.032	0.193	6.95289e-207	UCEC	EBF1
2.2455e-211	-0.394614	0.246	0.457	7.97287e-207	UCEC	HIVEP2
2.74656e-211	0.251295	0.276	0.121	9.75192e-207	UCEC	SSR2
3.67467e-211	-0.939541	0.039	0.203	1.30473e-206	UCEC	BRINP3
7.7996e-211	0.341488	0.735	0.546	2.76932e-206	UCEC	DDX17
4.89717e-210	0.173391	0.155	0.045	1.73879e-205	UCEC	FAM106A
1.03819e-209	-0.586772	0.36	0.544	3.68619e-205	UCEC	RORA
1.15003e-209	-0.455274	0.235	0.433	4.08329e-205	UCEC	UACA
2.00788e-209	-0.335393	0.041	0.205	7.12916e-205	UCEC	PHACTR1
2.86049e-209	-0.447327	0.04	0.2	1.01564e-204	UCEC	ATF3
6.53475e-209	0.430059	0.424	0.251	2.32023e-204	UCEC	APBA2
1.94442e-208	-0.345106	0.086	0.272	6.90386e-204	UCEC	SCD5
2.19005e-208	0.47772	0.616	0.43	7.77599e-204	UCEC	RPL7A
4.17682e-208	-0.361342	0.045	0.212	1.48302e-203	UCEC	LAMA3
4.70794e-208	0.218806	0.244	0.099	1.6716e-203	UCEC	TRIM8
1.23706e-207	0.202595	0.2	0.071	4.3923e-203	UCEC	HES4
2.12059e-207	-0.522744	0.115	0.303	7.52937e-203	UCEC	ACSM3
2.34669e-207	-0.270164	0.032	0.19	8.33217e-203	UCEC	SHROOM4
3.92357e-207	-0.356385	0.034	0.192	1.3931e-202	UCEC	MET
2.62196e-206	-0.361419	0.256	0.464	9.30953e-202	UCEC	HGSNAT
6.11358e-206	-0.321416	0.009	0.148	2.17069e-201	UCEC	CARD18
1.24009e-205	-0.45314	0.113	0.309	4.40305e-201	UCEC	RBMS3
1.54406e-205	0.388305	0.565	0.39	5.48233e-201	UCEC	CDC73
2.1595e-205	-0.485665	0.175	0.373	7.66754e-201	UCEC	AP001347.1
2.99814e-205	-0.351867	0.042	0.205	1.06452e-200	UCEC	PROM1
4.72022e-205	0.382086	0.566	0.386	1.67596e-200	UCEC	ABL2
1.28005e-204	0.270274	0.212	0.079	4.54494e-200	UCEC	MT2A
1.53011e-204	0.296681	0.368	0.194	5.43281e-200	UCEC	MGST3
2.04907e-204	-0.390633	0.199	0.397	7.27543e-200	UCEC	ASAP2
6.79996e-204	-0.382736	0.325	0.524	2.41439e-199	UCEC	OFD1
1.06471e-203	0.305537	0.35	0.18	3.78035e-199	UCEC	NUP210
1.49946e-203	0.382964	0.501	0.326	5.32398e-199	UCEC	RNF13
2.49417e-203	-0.296572	0.061	0.234	8.8558e-199	UCEC	CEP112
8.29777e-203	-0.246615	0.03	0.183	2.94621e-198	UCEC	FKBP10
1.20834e-202	0.348282	0.402	0.222	4.29031e-198	UCEC	LYST
1.41774e-202	0.201182	0.207	0.077	5.03384e-198	UCEC	TPBG
1.55956e-202	0.161346	0.128	0.033	5.53737e-198	UCEC	TSPOAP1-AS1
5.55788e-202	0.364926	0.456	0.277	1.97338e-197	UCEC	SNHG29
6.8391e-202	-0.285999	0.035	0.192	2.42829e-197	UCEC	CHST15
1.02873e-201	-0.515359	0.107	0.285	3.6526e-197	UCEC	AL365295.1
1.69985e-201	0.272731	0.323	0.159	6.0355e-197	UCEC	PRXL2A
2.97549e-201	-0.710346	0.023	0.17	1.05648e-196	UCEC	RGS7
3.58185e-201	0.218801	0.212	0.081	1.27177e-196	UCEC	NDUFB4
5.29594e-201	0.400565	0.656	0.494	1.88038e-196	UCEC	UBE2E1
6.28784e-201	-0.320502	0.136	0.33	2.23256e-196	UCEC	LRCH1
6.57681e-201	-0.395853	0.005	0.137	2.33516e-196	UCEC	AL035401.1
1.12874e-200	-0.308198	0.085	0.26	4.00769e-196	UCEC	AP1S2
3.41878e-200	0.12787	0.101	0.02	1.21387e-195	UCEC	MYCN
3.85117e-200	-0.255053	0.024	0.172	1.3674e-195	UCEC	CKB
4.07243e-200	-0.297326	0.01	0.146	1.44596e-195	UCEC	AC006206.2
1.25686e-199	-0.324081	0.042	0.199	4.46261e-195	UCEC	EFNB2
1.44505e-199	0.391768	0.72	0.588	5.13081e-195	UCEC	TRA2A
1.59717e-199	0.171954	0.155	0.047	5.67091e-195	UCEC	RHOC
2.91509e-199	-0.578488	0.247	0.428	1.03503e-194	UCEC	PIK3R1
3.88993e-199	-0.279573	0.031	0.183	1.38116e-194	UCEC	AL109930.1
4.30803e-199	0.222044	0.234	0.096	1.52961e-194	UCEC	RNASEK
4.93143e-199	0.228769	0.238	0.098	1.75095e-194	UCEC	FMO4
8.21467e-199	-0.497216	0.071	0.243	2.9167e-194	UCEC	PLCL1
8.75478e-199	0.193383	0.219	0.084	3.10847e-194	UCEC	SCD
1.65412e-198	-0.307796	0.028	0.179	5.87312e-194	UCEC	LAMA1
1.93654e-198	-0.345131	0.023	0.169	6.87588e-194	UCEC	SYNDIG1
4.45893e-198	-0.313057	0.028	0.177	1.58319e-193	UCEC	ZNF521
4.83038e-198	0.195632	0.128	0.033	1.71508e-193	UCEC	IGFBP3
1.03209e-197	0.37279	0.546	0.372	3.66454e-193	UCEC	SEPTIN7
1.17297e-197	-0.32885	0.018	0.158	4.16474e-193	UCEC	LINC01414
8.2533e-197	-0.556037	0.138	0.316	2.93042e-192	UCEC	SLC35E3
1.42101e-196	-0.335698	0.104	0.284	5.04542e-192	UCEC	SPATS2L
3.58917e-196	0.346332	0.5	0.322	1.27437e-191	UCEC	ZNF680
4.76207e-196	0.204813	0.2	0.075	1.69082e-191	UCEC	UQCR11
7.45809e-196	-0.330382	0.626	0.772	2.64807e-191	UCEC	CUX1
1.68072e-195	-0.382365	0.226	0.423	5.96755e-191	UCEC	PDE8A
2.0153e-195	-0.354522	0.119	0.301	7.15554e-191	UCEC	AC079447.1
2.13801e-195	0.433077	0.672	0.523	7.5912e-191	UCEC	GATAD2B
4.05833e-195	-0.355277	0.002	0.129	1.44095e-190	UCEC	FMO3
9.09076e-195	-0.434142	0.042	0.195	3.22777e-190	UCEC	CLIC5
1.16443e-194	-0.459114	0.172	0.364	4.13443e-190	UCEC	LINC01572
1.9786e-194	-0.280073	0.071	0.239	7.0252e-190	UCEC	HACD3
2.13636e-194	-0.353742	0.238	0.438	7.58535e-190	UCEC	STXBP5
2.14924e-194	0.444531	0.57	0.39	7.6311e-190	UCEC	RPL14
4.87991e-194	-0.723587	0.032	0.178	1.73266e-189	UCEC	FMN2
7.06919e-194	-0.485929	0.091	0.261	2.50999e-189	UCEC	CD55
9.43092e-194	-0.275716	0.018	0.158	3.34854e-189	UCEC	MIR31HG
1.83512e-193	0.131586	0.102	0.022	6.51576e-189	UCEC	HIST3H2A
6.81025e-193	0.238563	0.238	0.1	2.41805e-188	UCEC	TUBA1C
6.90526e-193	-0.542272	0.483	0.648	2.45178e-188	UCEC	FOXN3
2.71828e-192	0.221707	0.213	0.083	9.65153e-188	UCEC	BLNK
3.11339e-192	0.211265	0.217	0.086	1.10544e-187	UCEC	AC002463.1
3.15927e-192	-0.338857	0.091	0.273	1.12173e-187	UCEC	PLXDC2
4.88422e-192	-0.316723	0.137	0.324	1.73419e-187	UCEC	SPRED2
6.63047e-192	-0.305275	0.024	0.166	2.35421e-187	UCEC	LEMD1
7.09333e-192	-0.540404	0.546	0.703	2.51856e-187	UCEC	TSC22D1
1.91089e-191	0.765234	0.735	0.628	6.7848e-187	UCEC	ERBB4
2.50703e-191	-0.283534	0.035	0.184	8.90145e-187	UCEC	AC011997.1
2.99069e-191	0.184269	0.174	0.059	1.06187e-186	UCEC	PPP1R14B
3.87046e-191	-0.318503	0.06	0.226	1.37425e-186	UCEC	TMOD1
6.25127e-191	-0.413071	0.367	0.562	2.21957e-186	UCEC	PDE7A
7.36006e-191	-0.445949	0.289	0.477	2.61326e-186	UCEC	SNX29
1.0667e-190	0.377439	0.538	0.355	3.78743e-186	UCEC	CARMIL1
1.38581e-190	0.241401	0.186	0.066	4.92047e-186	UCEC	PCSK6
2.40499e-190	0.183887	0.19	0.069	8.53916e-186	UCEC	PRR13
2.53193e-190	-0.402291	0.141	0.319	8.98986e-186	UCEC	ARNT2
2.98305e-190	0.153411	0.128	0.034	1.05916e-185	UCEC	GIPC2
1.36779e-189	-0.454248	0.202	0.391	4.85647e-185	UCEC	CDH1
1.55698e-189	0.259659	0.292	0.14	5.52821e-185	UCEC	ERBB3
4.11067e-189	0.217391	0.237	0.1	1.45953e-184	UCEC	SNHG8
1.83803e-188	0.194544	0.177	0.062	6.52611e-184	UCEC	DCXR
3.20055e-188	-0.477579	0.514	0.687	1.13639e-183	UCEC	WWOX
3.77976e-188	-0.409812	0.048	0.199	1.34204e-183	UCEC	GPC4
3.84574e-188	-0.568066	0.035	0.181	1.36547e-183	UCEC	PDE10A
4.8059e-188	-0.433509	0.333	0.522	1.70638e-183	UCEC	FCHSD2
1.092e-187	0.236289	0.262	0.118	3.87724e-183	UCEC	ATP5MD
2.80794e-187	-0.580821	0.118	0.29	9.96987e-183	UCEC	LINC00511
3.49901e-187	-0.380139	0.418	0.61	1.24236e-182	UCEC	MYO9A
5.88887e-187	0.297631	0.346	0.184	2.0909e-182	UCEC	TPI1
2.67929e-186	-0.453599	0.392	0.568	9.51309e-182	UCEC	PCMTD1
3.4757e-186	0.191361	0.188	0.069	1.23408e-181	UCEC	SNHG19
4.5271e-186	0.413555	0.525	0.36	1.60739e-181	UCEC	ZNF407
5.45942e-186	-0.461908	0.159	0.334	1.93842e-181	UCEC	SPEF2
1.0443e-185	-0.282393	0.004	0.127	3.70791e-181	UCEC	KRT5
1.37575e-185	-0.49795	0.157	0.331	4.88474e-181	UCEC	AC024901.1
1.71537e-185	-0.494916	0.075	0.238	6.09058e-181	UCEC	CALN1
1.76715e-185	-0.33669	0.097	0.269	6.27444e-181	UCEC	OSBPL3
2.50101e-185	0.732197	0.696	0.607	8.8801e-181	UCEC	GRIP1
3.26355e-185	0.300211	0.341	0.181	1.15876e-180	UCEC	SLC25A6
3.56532e-185	-0.357103	0.04	0.19	1.2659e-180	UCEC	COL23A1
3.96944e-185	-0.307469	0.115	0.299	1.40939e-180	UCEC	SRGAP1
3.98293e-185	0.390436	0.509	0.341	1.41418e-180	UCEC	UMAD1
5.6546e-185	-0.255864	0.606	0.793	2.00772e-180	UCEC	TRIO
5.66676e-185	0.342778	0.435	0.264	2.01204e-180	UCEC	IDH2
1.08514e-184	-0.379717	0.09	0.264	3.85291e-180	UCEC	SHISA9
1.47404e-184	0.213689	0.212	0.085	5.23373e-180	UCEC	GPX4
2.2018e-184	0.197398	0.152	0.048	7.81772e-180	UCEC	SLC9A9
2.28751e-184	0.315092	0.511	0.332	8.12202e-180	UCEC	LARP4
3.63664e-184	-0.269691	0.018	0.151	1.29123e-179	UCEC	LINC01508
8.74741e-184	0.179861	0.162	0.054	3.10585e-179	UCEC	NECTIN4
1.09575e-183	0.306431	0.298	0.147	3.89057e-179	UCEC	S100A6
1.19901e-183	0.282233	0.286	0.138	4.25721e-179	UCEC	FILIP1L
2.12025e-183	-0.507758	0.258	0.436	7.52817e-179	UCEC	AC008014.1
2.33243e-183	-0.38608	0.171	0.352	8.28151e-179	UCEC	SYK
6.25374e-183	-0.234229	0.013	0.142	2.22045e-178	UCEC	FAM107A
8.2865e-183	-0.601718	0.033	0.174	2.9422e-178	UCEC	CEMIP
9.70694e-183	-0.266199	0.027	0.167	3.44655e-178	UCEC	CCND2
9.90347e-183	0.221639	0.214	0.087	3.51632e-178	UCEC	DYRK3
1.06956e-182	-0.368716	0.021	0.158	3.79758e-178	UCEC	APOLD1
1.43319e-182	-0.294218	0.073	0.234	5.08867e-178	UCEC	PRTG
1.64008e-182	0.308201	0.337	0.181	5.82327e-178	UCEC	LARGE2
2.2257e-182	0.355199	0.4	0.233	7.90256e-178	UCEC	S100A11
2.82356e-182	0.585742	0.57	0.424	1.00253e-177	UCEC	EEPD1
6.87643e-182	0.230717	0.298	0.145	2.44155e-177	UCEC	BICDL2
7.13166e-182	-0.255969	0.021	0.154	2.53217e-177	UCEC	PRR5L
7.8471e-182	-0.453824	0.104	0.268	2.78619e-177	UCEC	LINC02398
1.5028e-181	-0.239133	0.04	0.187	5.33586e-177	UCEC	PLAGL1
4.24988e-181	0.365053	0.36	0.199	1.50896e-176	UCEC	PCLO
5.66532e-181	0.423357	0.612	0.458	2.01153e-176	UCEC	ANKRD12
8.49762e-181	-0.316203	0.078	0.239	3.01717e-176	UCEC	FSIP2-AS1
1.65355e-180	-0.274622	0.011	0.136	5.87109e-176	UCEC	SDK2
2.12963e-180	0.130004	0.109	0.026	7.56148e-176	UCEC	TMEM238
2.36651e-180	0.14693	0.101	0.023	8.40252e-176	UCEC	KCNB1
2.46892e-180	0.385475	0.449	0.281	8.76616e-176	UCEC	XYLB
2.55354e-180	-0.464627	0.199	0.385	9.0666e-176	UCEC	AL049828.1
3.32526e-180	-0.27031	0.042	0.192	1.18067e-175	UCEC	NR2F1-AS1
3.79335e-180	-0.276277	0.08	0.25	1.34687e-175	UCEC	OSBPL10
4.05438e-180	0.43011	0.91	0.867	1.43955e-175	UCEC	FNDC3B
7.76093e-180	0.168421	0.151	0.049	2.75559e-175	UCEC	CTSS
9.11643e-180	-0.363196	0.421	0.605	3.23688e-175	UCEC	ACYP2
9.59756e-180	-0.43812	0.37	0.545	3.40771e-175	UCEC	AIG1
1.20738e-179	-0.381377	0.344	0.532	4.28691e-175	UCEC	WWC1
1.25221e-179	0.169982	0.161	0.054	4.44611e-175	UCEC	NQO1
1.622e-179	-0.294011	0.055	0.209	5.75908e-175	UCEC	TGFBR2
1.89401e-179	-0.299038	0.036	0.179	6.72486e-175	UCEC	GPR39
1.92837e-179	-0.309616	0.045	0.191	6.84686e-175	UCEC	IL1R1
2.01523e-179	-0.304182	0.084	0.251	7.15528e-175	UCEC	WLS
2.22223e-179	-0.494753	0.282	0.455	7.89025e-175	UCEC	NRIP1
6.14195e-179	-0.241475	0.047	0.196	2.18076e-174	UCEC	IFI27
1.77769e-178	-0.367507	0.018	0.148	6.31187e-174	UCEC	HS6ST2
2.52169e-178	-0.273481	0.082	0.252	8.95351e-174	UCEC	PDZRN3
3.10172e-178	0.307083	0.387	0.223	1.1013e-173	UCEC	ATP5MC2
5.60666e-178	0.192703	0.18	0.067	1.9907e-173	UCEC	AC023509.6
1.03924e-177	-0.549942	0.246	0.435	3.68991e-173	UCEC	NAV2
1.75654e-177	0.423531	0.473	0.315	6.23678e-173	UCEC	KIF27
4.04109e-177	0.228439	0.277	0.132	1.43483e-172	UCEC	ECHS1
4.782e-177	-0.266414	0.003	0.12	1.6979e-172	UCEC	MGAM
5.60214e-177	0.280933	0.358	0.198	1.9891e-172	UCEC	F11R
5.63441e-177	-0.39387	0.165	0.351	2.00055e-172	UCEC	PITPNC1
5.75369e-177	-0.457735	0.039	0.182	2.04291e-172	UCEC	RYR2
7.04831e-177	0.306003	0.463	0.289	2.50257e-172	UCEC	HNRNPA1
1.26682e-176	-0.749307	0.217	0.379	4.49798e-172	UCEC	ITPRID2
1.37253e-176	0.218008	0.235	0.101	4.87331e-172	UCEC	LDHA
3.15255e-176	-0.336729	0.14	0.32	1.11935e-171	UCEC	ADAM9
3.59337e-176	-0.33264	0.046	0.193	1.27586e-171	UCEC	TMCC3
5.2779e-176	-0.399587	0.504	0.679	1.87397e-171	UCEC	LINC01473
6.18911e-176	0.33296	0.517	0.351	2.19751e-171	UCEC	TASOR
1.02544e-175	0.182173	0.182	0.068	3.64094e-171	UCEC	PODXL2
4.47314e-175	0.255932	0.266	0.126	1.58823e-170	UCEC	STEAP2
1.5668e-174	0.234272	0.214	0.089	5.56307e-170	UCEC	KPNA2
1.62012e-174	0.230719	0.27	0.127	5.75238e-170	UCEC	TOB2
3.58779e-174	0.305113	0.392	0.23	1.27388e-169	UCEC	ARL8B
5.4635e-174	-0.308849	0.126	0.298	1.93987e-169	UCEC	BDH1
6.28017e-174	0.136341	0.112	0.029	2.22984e-169	UCEC	ICAM1
7.42144e-174	0.409086	0.548	0.39	2.63506e-169	UCEC	ATP13A3
9.81672e-174	0.327464	0.5	0.329	3.48552e-169	UCEC	PDIA3
2.14596e-173	-0.348475	0.292	0.467	7.61945e-169	UCEC	PABPN1
4.61118e-173	0.324683	0.549	0.365	1.63725e-168	UCEC	RPL39
9.29747e-173	-0.247309	0.03	0.165	3.30116e-168	UCEC	THBS4
1.22953e-172	-0.340779	0.15	0.323	4.36557e-168	UCEC	LIMK2
5.12919e-172	-0.263541	0.086	0.246	1.82117e-167	UCEC	UCK2
7.09541e-172	-0.282525	0.09	0.259	2.5193e-167	UCEC	COL27A1
7.69215e-172	0.604046	0.756	0.724	2.73118e-167	UCEC	GRHL2
1.15239e-171	-0.233367	0.039	0.178	4.09168e-167	UCEC	SMAD6
2.09125e-171	-0.372636	0.017	0.143	7.42519e-167	UCEC	SPON1
2.61916e-171	0.417955	0.613	0.471	9.29958e-167	UCEC	PHF21A
3.67036e-171	-0.244121	0.029	0.165	1.3032e-166	UCEC	BMP7
3.90823e-171	-0.386862	0.01	0.128	1.38766e-166	UCEC	AKR1C2
5.60813e-171	-0.32735	0.067	0.222	1.99122e-166	UCEC	ABTB2
8.08463e-171	0.3779	0.513	0.35	2.87053e-166	UCEC	MYEF2
1.04446e-170	0.160528	0.155	0.053	3.70845e-166	UCEC	VWA1
2.88628e-170	-0.556011	0.082	0.235	1.0248e-165	UCEC	SACS
4.02848e-170	-0.278124	0.035	0.171	1.43035e-165	UCEC	RMI2
1.06119e-169	-0.33855	0.117	0.281	3.76786e-165	UCEC	MAP3K21
1.71938e-169	-0.343465	0.097	0.267	6.10482e-165	UCEC	BNC2
2.57769e-169	0.416054	0.485	0.323	9.15233e-165	UCEC	RAPGEF5
3.51958e-169	0.322986	0.409	0.249	1.24966e-164	UCEC	ZNF654
3.66687e-169	-0.260303	0.041	0.18	1.30196e-164	UCEC	KRT86
7.874e-169	-0.341921	0.088	0.242	2.79574e-164	UCEC	CYREN
1.56697e-168	0.172751	0.138	0.043	5.56369e-164	UCEC	SBSPON
1.57295e-168	0.403469	0.751	0.664	5.58493e-164	UCEC	COP1
1.97622e-168	-0.230686	0.015	0.137	7.01676e-164	UCEC	PLAG1
2.20437e-168	-0.467974	0.003	0.115	7.82684e-164	UCEC	CLVS2
3.51644e-168	0.16659	0.137	0.043	1.24855e-163	UCEC	AL121839.2
4.09996e-168	0.157005	0.163	0.057	1.45573e-163	UCEC	SHC2
5.03443e-168	0.511151	0.459	0.302	1.78752e-163	UCEC	TC2N
5.99732e-168	-0.227542	0.012	0.132	2.12941e-163	UCEC	UBE2U
7.23583e-168	-0.31393	0.481	0.656	2.56915e-163	UCEC	PHACTR4
9.79406e-168	-0.421121	0.328	0.504	3.47748e-163	UCEC	MAGI3
1.15132e-167	0.363867	0.514	0.34	4.08787e-163	UCEC	RPL18A
1.31721e-167	-0.256884	0.066	0.215	4.67687e-163	UCEC	TMED3
3.28527e-167	-0.27367	0.16	0.339	1.16647e-162	UCEC	TMSB4X
5.84179e-167	-0.253923	0.009	0.125	2.07419e-162	UCEC	GALNT13
5.90183e-167	-0.276911	0.017	0.141	2.0955e-162	UCEC	SAMD5
6.44353e-167	-0.245857	0.024	0.152	2.28784e-162	UCEC	FAM169A
6.48537e-167	0.439799	0.617	0.461	2.3027e-162	UCEC	ACTB
6.91054e-167	-0.240496	0.067	0.217	2.45366e-162	UCEC	LONRF1
7.1386e-167	-0.324262	0.047	0.187	2.53463e-162	UCEC	AC007681.1
1.86043e-166	0.277628	0.372	0.215	6.60563e-162	UCEC	ARF1
2.76718e-166	0.212754	0.235	0.106	9.82514e-162	UCEC	AC068888.1
3.12777e-166	-0.214318	0.022	0.148	1.11055e-161	UCEC	IRS1
3.75965e-166	-0.514644	0.218	0.384	1.3349e-161	UCEC	DCDC2
4.22217e-166	-0.286644	0.047	0.189	1.49913e-161	UCEC	NXNL2
7.88798e-166	-0.36383	0.216	0.392	2.80071e-161	UCEC	PUDP
2.66843e-165	-0.277806	0.011	0.127	9.47452e-161	UCEC	TMEM178A
4.73439e-165	0.630966	0.687	0.589	1.68099e-160	UCEC	FARP1
5.33126e-165	0.414895	0.374	0.218	1.89292e-160	UCEC	ITGA9
6.99947e-165	0.140386	0.126	0.038	2.48523e-160	UCEC	STEAP1
1.10403e-164	-0.254604	0.02	0.143	3.91997e-160	UCEC	AC002377.1
1.42065e-164	-0.379254	0.494	0.65	5.04417e-160	UCEC	AHI1
2.07366e-164	-0.267891	0.041	0.175	7.36273e-160	UCEC	SLC13A3
2.45153e-164	-0.360354	0.03	0.16	8.70439e-160	UCEC	PAK3
3.56016e-164	-0.348948	0.393	0.565	1.26407e-159	UCEC	GCC2
3.8351e-164	-0.239627	0.014	0.133	1.36169e-159	UCEC	AC010280.1
4.27238e-164	0.499292	0.571	0.4	1.51695e-159	UCEC	FBXL7
7.20379e-164	-0.36146	0.119	0.29	2.55778e-159	UCEC	DIAPH3
1.13451e-163	0.14506	0.12	0.034	4.02818e-159	UCEC	MT-ND6
1.89815e-163	-0.287241	0.037	0.171	6.73959e-159	UCEC	LMCD1-AS1
2.4047e-163	-0.2639	0.012	0.128	8.53811e-159	UCEC	GRM7
2.53265e-163	-0.254799	0.011	0.128	8.99244e-159	UCEC	SNTG2
1.05166e-162	0.208037	0.228	0.102	3.73402e-158	UCEC	BST2
1.32489e-162	-0.29227	0.023	0.148	4.70416e-158	UCEC	KCNMB2
2.1394e-162	0.223269	0.234	0.106	7.59614e-158	UCEC	SSR4
2.64666e-162	-0.307442	0.047	0.187	9.39722e-158	UCEC	MAP2
7.43425e-162	-0.335801	0.29	0.466	2.6396e-157	UCEC	KIAA0319L
8.38046e-162	0.232292	0.269	0.132	2.97557e-157	UCEC	EIF1
9.97381e-162	-0.356855	0.21	0.387	3.5413e-157	UCEC	RHPN2
1.31117e-161	-0.223591	0.022	0.146	4.65544e-157	UCEC	MFAP3L
1.57903e-161	-0.851033	0.029	0.156	5.6065e-157	UCEC	ARHGAP15
3.21304e-161	-0.186908	0.001	0.107	1.14082e-156	UCEC	ADCYAP1R1
4.36445e-161	-0.46705	0.033	0.162	1.54964e-156	UCEC	CUX2
4.46813e-161	-0.346591	0.179	0.349	1.58645e-156	UCEC	MSH2
6.7924e-161	0.364195	0.572	0.404	2.41171e-156	UCEC	RPL10
8.81743e-161	-0.353616	0.106	0.264	3.13072e-156	UCEC	AC027117.2
3.38567e-160	0.442598	0.667	0.523	1.20211e-155	UCEC	MAML3
3.87868e-160	-0.270543	0.015	0.132	1.37716e-155	UCEC	AC079160.1
4.71894e-160	-0.236857	0.049	0.188	1.67551e-155	UCEC	AVIL
7.96147e-160	-0.331885	0.32	0.497	2.8268e-155	UCEC	WRN
9.01272e-160	0.252496	0.328	0.179	3.20006e-155	UCEC	HBP1
1.13146e-159	-0.558716	0.044	0.178	4.01737e-155	UCEC	CDH11
1.72027e-159	-0.290276	0.016	0.134	6.10798e-155	UCEC	APCDD1L-DT
2.11979e-159	-0.455764	0.124	0.283	7.52651e-155	UCEC	NEBL
2.17682e-159	0.194657	0.198	0.082	7.729e-155	UCEC	ZNF212
2.52425e-159	0.34828	0.543	0.392	8.9626e-155	UCEC	ARHGAP12
2.68429e-159	-0.273443	0.148	0.323	9.53086e-155	UCEC	THSD7A
3.75951e-159	-0.264255	0.058	0.199	1.33485e-154	UCEC	SH3KBP1
4.83051e-159	-0.281387	0.006	0.114	1.71512e-154	UCEC	F3
5.83363e-159	0.19896	0.217	0.095	2.07129e-154	UCEC	MICOS10
9.75102e-159	-0.347393	0.026	0.15	3.4622e-154	UCEC	TGFB2
1.73613e-158	0.352337	0.506	0.35	6.16429e-154	UCEC	WASF2
2.43099e-158	-0.392171	0.605	0.751	8.63146e-154	UCEC	REV3L
3.16935e-158	-0.278513	0.008	0.118	1.12531e-153	UCEC	ADAM2
3.81512e-158	-0.272547	0.122	0.284	1.3546e-153	UCEC	TMEM65
5.34171e-158	0.18858	0.189	0.076	1.89663e-153	UCEC	H1FX
5.61865e-158	-0.223926	0.052	0.19	1.99496e-153	UCEC	PCCA-DT
2.68429e-157	-0.244867	0.006	0.113	9.53083e-153	UCEC	AL445250.1
3.08328e-157	-0.186582	0.01	0.121	1.09475e-152	UCEC	GNAS-AS1
3.97476e-157	-0.275896	0.013	0.126	1.41128e-152	UCEC	ADD2
4.18362e-157	0.303772	0.356	0.207	1.48544e-152	UCEC	EEF1B2
4.62516e-157	0.249794	0.32	0.175	1.64221e-152	UCEC	UCHL5
5.58341e-157	-0.49567	0.095	0.242	1.98245e-152	UCEC	SLC26A2
1.22761e-156	0.220501	0.278	0.14	4.35874e-152	UCEC	TRPM4
3.05075e-156	0.276252	0.196	0.083	1.0832e-151	UCEC	PFKFB4
4.20746e-156	0.309636	0.444	0.286	1.4939e-151	UCEC	LPGAT1
5.04051e-156	-0.572019	0.028	0.153	1.78968e-151	UCEC	NRXN1
9.08677e-156	0.177336	0.173	0.067	3.22635e-151	UCEC	ZMIZ1-AS1
1.15111e-155	-0.394127	0.01	0.12	4.08712e-151	UCEC	CNTN1
1.22214e-155	0.290512	0.407	0.25	4.33932e-151	UCEC	LNPEP
2.09546e-155	0.175116	0.174	0.068	7.44015e-151	UCEC	AC074033.1
2.50907e-155	-0.22471	0.015	0.129	8.90872e-151	UCEC	LINC01250
3.53626e-155	0.326652	0.629	0.467	1.25558e-150	UCEC	MDM4
5.76164e-155	-0.195915	0.007	0.114	2.04573e-150	UCEC	AL390860.1
6.30129e-155	0.227265	0.346	0.19	2.23733e-150	UCEC	MIDN
1.067e-154	-0.344294	0.419	0.592	3.78851e-150	UCEC	HDAC8
3.97983e-154	-0.31488	0.111	0.264	1.41308e-149	UCEC	FAM149A
4.76109e-154	-0.280403	0.037	0.166	1.69047e-149	UCEC	PDE3B
6.66978e-154	-0.522841	0.539	0.664	2.36817e-149	UCEC	ITFG1
1.00217e-153	0.207063	0.249	0.12	3.5583e-149	UCEC	SELENBP1
1.06944e-153	-0.218182	0.02	0.137	3.79716e-149	UCEC	KCNT2
1.18191e-153	-0.244428	0.014	0.126	4.19649e-149	UCEC	AP000676.5
1.23468e-153	-0.249188	0.148	0.317	4.38386e-149	UCEC	ZNF780B
1.26056e-153	0.232876	0.26	0.128	4.47576e-149	UCEC	CD81
1.38739e-153	0.126074	0.111	0.032	4.92608e-149	UCEC	ZBTB20-AS5
1.60147e-153	-0.315359	0.153	0.316	5.68619e-149	UCEC	PPCDC
1.69037e-153	-0.236872	0.045	0.177	6.00184e-149	UCEC	CDKN2A
1.92315e-153	-0.534669	0.001	0.102	6.82833e-149	UCEC	OLFM3
2.16019e-153	-0.710795	0.125	0.278	7.66996e-149	UCEC	MAP1B
2.165e-153	0.165831	0.177	0.07	7.68705e-149	UCEC	SMIM22
2.62759e-153	-0.582791	0.046	0.177	9.32952e-149	UCEC	HGF
2.64435e-153	-0.375155	0.096	0.251	9.38902e-149	UCEC	CREB5
3.46566e-153	-0.355924	0.102	0.252	1.23052e-148	UCEC	AL137009.1
3.84148e-153	-0.214576	0.045	0.176	1.36395e-148	UCEC	ZBED3-AS1
4.26339e-153	0.218117	0.229	0.106	1.51376e-148	UCEC	BCL2L14
5.85868e-153	-0.188531	0.015	0.127	2.08018e-148	UCEC	RBP1
6.84095e-153	-0.444706	0.017	0.13	2.42895e-148	UCEC	SYT10
1.1942e-152	-0.367677	0.026	0.146	4.24013e-148	UCEC	SEMA5A
1.29538e-152	0.175951	0.184	0.075	4.59936e-148	UCEC	MGAT3
1.41764e-152	-0.301281	0.139	0.302	5.03347e-148	UCEC	SPATA13
1.72268e-152	-0.35587	0.171	0.334	6.11656e-148	UCEC	TMTC4
3.38961e-152	-0.227741	0.031	0.155	1.20352e-147	UCEC	AL133346.1
3.51423e-152	-0.37137	0.123	0.277	1.24776e-147	UCEC	TBC1D4
6.3203e-152	-0.190787	0.021	0.138	2.24409e-147	UCEC	SLC36A4
7.93991e-152	0.263393	0.387	0.234	2.81915e-147	UCEC	CHFR
1.13863e-151	-0.431935	0.058	0.191	4.04283e-147	UCEC	NUAK2
1.27772e-151	-0.31237	0.108	0.264	4.53667e-147	UCEC	AHR
1.44927e-151	0.339725	0.207	0.091	5.14576e-147	UCEC	FMO2
2.57354e-151	-0.298923	0.078	0.222	9.1376e-147	UCEC	SESN3
4.01743e-151	-0.266812	0.028	0.148	1.42643e-146	UCEC	POT1-AS1
4.25818e-151	-0.448598	0.109	0.264	1.51191e-146	UCEC	ALCAM
4.5982e-151	-0.312045	0.327	0.5	1.63264e-146	UCEC	ADGRA3
4.62847e-151	-0.322251	0.794	0.887	1.64338e-146	UCEC	AGAP1
5.5581e-151	0.300656	0.355	0.202	1.97346e-146	UCEC	IFI16
5.79236e-151	-0.214426	0.004	0.107	2.05664e-146	UCEC	LINC01748
5.79348e-151	-0.52714	0.035	0.158	2.05703e-146	UCEC	CA2
6.51228e-151	0.394638	0.7	0.603	2.31225e-146	UCEC	GSK3B
7.37817e-151	-0.283132	0.209	0.383	2.61969e-146	UCEC	ZNF827
1.07678e-150	0.318531	0.518	0.362	3.82323e-146	UCEC	LCOR
1.15746e-150	0.285039	0.126	0.295	4.10967e-146	UCEC	DMD
1.26396e-150	-0.203579	0.032	0.154	4.48782e-146	UCEC	WASF1
1.28904e-150	-0.543508	0.124	0.279	4.57685e-146	UCEC	PLPP3
2.66411e-150	-0.885314	0.456	0.574	9.45919e-146	UCEC	TMEM117
5.80356e-150	0.312121	0.569	0.411	2.06061e-145	UCEC	CEP350
6.31436e-150	-0.276889	0.154	0.319	2.24198e-145	UCEC	PCBP1-AS1
6.34542e-150	-0.370699	0.184	0.344	2.25301e-145	UCEC	Z94721.1
7.26011e-150	-0.216052	0.019	0.133	2.57778e-145	UCEC	CR381670.2
7.81558e-150	0.114125	0.104	0.028	2.775e-145	UCEC	RPS19BP1
8.75105e-150	0.332391	0.415	0.264	3.10715e-145	UCEC	EEF1G
1.39736e-149	-0.261012	0.062	0.198	4.96145e-145	UCEC	CYTOR
2.23172e-149	-0.419495	0.024	0.141	7.92395e-145	UCEC	PRR16
2.59271e-149	0.323043	0.715	0.603	9.20569e-145	UCEC	CD46
3.03801e-149	0.171234	0.204	0.087	1.07868e-144	UCEC	SLC28A3
4.2612e-149	-0.27101	0.049	0.183	1.51298e-144	UCEC	CACNA2D1
6.27642e-149	-0.20413	0.01	0.116	2.22851e-144	UCEC	VAX2
7.80458e-149	-0.558026	0.021	0.135	2.77109e-144	UCEC	TRPM3
1.4177e-148	-0.19125	0.024	0.142	5.03369e-144	UCEC	HDGFL3
1.45424e-148	-0.275256	0.127	0.284	5.16342e-144	UCEC	SMAD3
2.60325e-148	-0.350267	0.093	0.238	9.24311e-144	UCEC	ARHGAP44
3.26355e-148	-0.170161	0.013	0.123	1.15876e-143	UCEC	WNK3
6.92951e-148	-0.251982	0.208	0.384	2.46039e-143	UCEC	PTK7
1.11408e-147	0.406749	0.83	0.759	3.95564e-143	UCEC	MED13L
1.19654e-147	0.284059	0.378	0.226	4.24844e-143	UCEC	UBA52
1.56947e-147	0.32845	0.258	0.131	5.57255e-143	UCEC	HILPDA
3.71087e-147	0.295615	0.304	0.168	1.31758e-142	UCEC	RNF144A
3.86851e-147	0.369711	0.452	0.293	1.37355e-142	UCEC	VEGFA
4.91732e-147	-0.178392	0.011	0.117	1.74594e-142	UCEC	BHLHE41
6.08156e-147	0.255027	0.362	0.214	2.15932e-142	UCEC	IARS2
8.17176e-147	-0.258038	0.039	0.164	2.90146e-142	UCEC	ATP2B2
1.20541e-146	-0.332105	0.215	0.381	4.27994e-142	UCEC	KIF13B
1.23472e-146	0.332148	0.643	0.508	4.38399e-142	UCEC	WNK1
1.98619e-146	0.154801	0.157	0.059	7.05217e-142	UCEC	SPCS1
2.03361e-146	-0.202818	0.011	0.117	7.22055e-142	UCEC	AC009315.1
2.11089e-146	0.159064	0.13	0.044	7.49494e-142	UCEC	ENO2
3.09358e-146	-0.239108	0.024	0.139	1.09841e-141	UCEC	RNF175
5.76444e-146	-0.274065	0.094	0.243	2.04672e-141	UCEC	SPARCL1
7.59958e-146	-0.305833	0.014	0.121	2.69831e-141	UCEC	AC011287.1
1.07651e-145	-0.444051	0.768	0.851	3.82225e-141	UCEC	DNAH14
1.854e-145	0.25591	0.331	0.19	6.58283e-141	UCEC	KRAS
2.12445e-145	0.257503	0.39	0.239	7.54307e-141	UCEC	NBPF12
2.19902e-145	-0.249632	0.293	0.471	7.80784e-141	UCEC	DNM2
2.26782e-145	-0.249527	0.014	0.121	8.05214e-141	UCEC	PKNOX2
2.52097e-145	0.202517	0.23	0.109	8.95097e-141	UCEC	TOMM7
2.62895e-145	0.380216	0.5	0.355	9.33434e-141	UCEC	FER
2.75403e-145	0.167272	0.189	0.08	9.77845e-141	UCEC	SRI
2.98948e-145	-0.185241	0.013	0.12	1.06145e-140	UCEC	CA3
3.08458e-145	-0.228933	0.1	0.248	1.09521e-140	UCEC	DLG3
3.5352e-145	0.291332	0.426	0.267	1.25521e-140	UCEC	ENTPD1-AS1
3.69777e-145	0.164813	0.173	0.069	1.31293e-140	UCEC	AC053513.1
6.96206e-145	-0.302936	0.435	0.6	2.47195e-140	UCEC	ARFGEF1
7.71627e-145	-0.215588	0.021	0.133	2.73974e-140	UCEC	GRB14
8.02743e-145	0.208286	0.283	0.147	2.85022e-140	UCEC	AC103702.1
9.74864e-145	-0.204853	0.007	0.108	3.46135e-140	UCEC	CYYR1
1.07189e-144	0.312778	0.672	0.534	3.80584e-140	UCEC	POGZ
1.1288e-144	-0.294715	0.169	0.331	4.0079e-140	UCEC	WWC2
3.31977e-144	0.24362	0.298	0.162	1.17872e-139	UCEC	KIFAP3
3.41303e-144	-0.207498	0.008	0.11	1.21183e-139	UCEC	GPRIN3
4.21914e-144	-0.264952	0.11	0.26	1.49805e-139	UCEC	LINC00662
7.76989e-144	0.352116	0.637	0.506	2.75878e-139	UCEC	SLMAP
7.77274e-144	-0.298741	0.313	0.484	2.75979e-139	UCEC	ZNF254
9.20542e-144	-0.331489	0.014	0.119	3.26847e-139	UCEC	AC112206.2
1.02572e-143	-0.173758	0.006	0.105	3.64193e-139	UCEC	SLC6A15
1.13125e-143	-0.281218	0.251	0.419	4.01663e-139	UCEC	LCLAT1
1.19492e-143	0.189189	0.202	0.09	4.24268e-139	UCEC	RPL36AL
1.25282e-143	-0.267006	0.01	0.112	4.44826e-139	UCEC	GMNC
1.83684e-143	-0.240345	0.074	0.215	6.52189e-139	UCEC	ZNF423
2.40376e-143	-0.239354	0.032	0.15	8.5348e-139	UCEC	LINC02246
2.50795e-143	-0.265074	0.055	0.186	8.90472e-139	UCEC	AC119674.1
3.2067e-143	-0.224973	0.03	0.147	1.13857e-138	UCEC	PXDNL
3.3766e-143	-0.264283	0.431	0.607	1.1989e-138	UCEC	BMPR2
1.21621e-142	-0.199644	0.045	0.17	4.31829e-138	UCEC	CRNDE
1.22484e-142	0.27854	0.405	0.251	4.34892e-138	UCEC	UBC
1.36805e-142	-0.367681	0.028	0.143	4.85741e-138	UCEC	SGIP1
1.52659e-142	0.180831	0.237	0.111	5.42031e-138	UCEC	TYMP
1.652e-142	-0.448569	0.428	0.572	5.86561e-138	UCEC	CCDC146
1.84589e-142	0.328874	0.581	0.444	6.55401e-138	UCEC	CNOT2
5.11135e-142	0.278149	0.405	0.256	1.81484e-137	UCEC	TBK1
5.28157e-142	-0.207498	0.018	0.126	1.87527e-137	UCEC	HYDIN
5.61019e-142	0.216111	0.268	0.137	1.99195e-137	UCEC	CD59
7.1122e-142	-0.325453	0.069	0.208	2.52526e-137	UCEC	ADAMTS9
7.85834e-142	-0.30043	0.239	0.408	2.79018e-137	UCEC	CBR4
8.19549e-142	-0.244363	0.012	0.116	2.90989e-137	UCEC	AL033504.1
1.21948e-141	0.139411	0.133	0.046	4.32989e-137	UCEC	AC026202.2
1.53092e-141	-0.308051	0.075	0.21	5.43567e-137	UCEC	ARMC3
2.28117e-141	-0.366681	0.105	0.251	8.09951e-137	UCEC	FYN
2.72717e-141	-0.283954	0.174	0.331	9.68308e-137	UCEC	PMM2
3.17153e-141	0.301464	0.782	0.679	1.12609e-136	UCEC	HNRNPU
7.188e-141	0.241482	0.582	0.389	2.55217e-136	UCEC	MYOF
7.86735e-141	0.220001	0.262	0.133	2.79338e-136	UCEC	GLUL
8.26377e-141	-0.338487	0.013	0.117	2.93414e-136	UCEC	BMP5
1.25782e-140	0.145684	0.149	0.055	4.46603e-136	UCEC	DPM3
1.85668e-140	-0.213327	0.067	0.2	6.59232e-136	UCEC	CAD
2.1074e-140	-0.335853	0.51	0.654	7.48252e-136	UCEC	VPS13D
3.92227e-140	0.384325	0.559	0.405	1.39264e-135	UCEC	SQSTM1
5.36125e-140	0.351137	0.434	0.283	1.90357e-135	UCEC	TAOK3
5.36635e-140	-0.289529	0.016	0.122	1.90538e-135	UCEC	TMEM178B
8.19882e-140	-0.314459	0.043	0.163	2.91107e-135	UCEC	MTMR8
1.09582e-139	-0.41096	0.406	0.556	3.89082e-135	UCEC	USP25
1.14365e-139	0.298209	0.49	0.339	4.06064e-135	UCEC	RPL22
1.17676e-139	0.215173	0.27	0.141	4.1782e-135	UCEC	HMGN2
1.23274e-139	-0.197139	0.043	0.169	4.37697e-135	UCEC	EPHB2
1.54019e-139	0.255425	0.382	0.235	5.46859e-135	UCEC	SPINT2
1.59893e-139	0.243701	0.321	0.182	5.67715e-135	UCEC	COX6C
1.83911e-139	-0.216865	0.093	0.239	6.52994e-135	UCEC	KRI1
1.86718e-139	0.538306	0.575	0.432	6.62961e-135	UCEC	PARP14
2.48302e-139	-0.471902	0.018	0.124	8.81621e-135	UCEC	SLC4A4
3.04527e-139	0.372018	0.734	0.583	1.08125e-134	UCEC	RPL13
3.31734e-139	-0.261465	0.015	0.118	1.17786e-134	UCEC	LINC01505
4.71917e-139	-0.43661	0.219	0.378	1.67559e-134	UCEC	MIR4435-2HG
4.82836e-139	0.12926	0.113	0.035	1.71436e-134	UCEC	EDRF1-AS1
4.93786e-139	0.128452	0.125	0.042	1.75324e-134	UCEC	ANAPC11
5.29078e-139	-0.173625	0.007	0.105	1.87854e-134	UCEC	VEGFC
9.48659e-139	0.159575	0.164	0.065	3.36831e-134	UCEC	ZNF503
1.19937e-138	-0.233994	0.017	0.123	4.25849e-134	UCEC	GRIK4
1.59669e-138	-0.285967	0.614	0.748	5.6692e-134	UCEC	SRSF11
1.67692e-138	0.241113	0.29	0.159	5.95406e-134	UCEC	TXN
1.79709e-138	-0.257477	0.005	0.1	6.38074e-134	UCEC	TSPAN8
2.43399e-138	-0.317074	0.24	0.399	8.64211e-134	UCEC	LPIN1
2.68196e-138	-0.285343	0.254	0.424	9.52258e-134	UCEC	PRKX
3.90373e-138	0.220353	0.259	0.133	1.38606e-133	UCEC	NARF
6.21654e-138	-0.197942	0.006	0.102	2.20724e-133	UCEC	AC006230.1
8.32946e-138	-0.368415	0.058	0.182	2.95746e-133	UCEC	EYA1
1.62788e-137	-0.294067	0.248	0.412	5.77997e-133	UCEC	FAM171A1
1.81826e-137	-0.245611	0.006	0.101	6.45592e-133	UCEC	LINC02211
2.28859e-137	-0.259919	0.027	0.139	8.12587e-133	UCEC	CSGALNACT1
2.80759e-137	0.402143	0.749	0.665	9.96864e-133	UCEC	ETV6
2.80894e-137	-0.495503	0.122	0.261	9.97344e-133	UCEC	SNED1
4.38892e-137	0.308135	0.409	0.264	1.55833e-132	UCEC	MYL6
4.9077e-137	-0.196056	0.029	0.141	1.74253e-132	UCEC	AC016705.2
5.85016e-137	0.371019	0.564	0.421	2.07716e-132	UCEC	PPP1R12B
5.88929e-137	-0.213404	0.069	0.203	2.09105e-132	UCEC	COLQ
6.83937e-137	0.186123	0.206	0.093	2.42839e-132	UCEC	OLMALINC
8.12813e-137	0.212637	0.29	0.157	2.88597e-132	UCEC	RO60
9.29944e-137	-0.194637	0.039	0.158	3.30186e-132	UCEC	ZNF69
1.38591e-136	-0.200183	0.009	0.106	4.92082e-132	UCEC	TSBP1-AS1
1.52261e-136	-0.346598	0.497	0.64	5.40616e-132	UCEC	PRKDC
1.8592e-136	-0.453415	0.104	0.242	6.60127e-132	UCEC	RND3
2.12216e-136	-0.374589	0.145	0.293	7.53493e-132	UCEC	LRRC41
3.02257e-136	-0.176801	0.016	0.119	1.07319e-131	UCEC	LINC02762
3.18728e-136	-0.258678	0.057	0.186	1.13168e-131	UCEC	PCED1B
4.96253e-136	-0.414076	0.172	0.326	1.762e-131	UCEC	ELF3
6.00349e-136	-0.197176	0.084	0.225	2.1316e-131	UCEC	KIF1A
8.64571e-136	0.277703	0.452	0.297	3.06974e-131	UCEC	REEP3
9.46674e-136	-0.213633	0.034	0.149	3.36126e-131	UCEC	NECTIN3
1.36953e-135	-0.316622	0.043	0.164	4.86264e-131	UCEC	ANK2
2.62094e-135	-0.191201	0.058	0.186	9.30591e-131	UCEC	LRP5L
4.50795e-135	-0.308789	0.038	0.154	1.60059e-130	UCEC	ELMO1
4.60731e-135	0.261047	0.436	0.284	1.63587e-130	UCEC	MPZL1
4.7688e-135	-0.231172	0.079	0.212	1.69321e-130	UCEC	FZD3
6.96231e-135	0.127767	0.128	0.044	2.47204e-130	UCEC	DECR2
1.12318e-134	-0.234909	0.016	0.119	3.98798e-130	UCEC	AL096854.1
1.45442e-134	-0.154489	0.008	0.103	5.16406e-130	UCEC	ITM2C
2.68908e-134	-0.222137	0.088	0.224	9.54783e-130	UCEC	SMIM8
3.41824e-134	0.197867	0.262	0.136	1.21368e-129	UCEC	COX20
5.23115e-134	-0.228829	0.008	0.104	1.85737e-129	UCEC	LINC02315
5.55738e-134	-0.182021	0.008	0.103	1.9732e-129	UCEC	H19
5.83092e-134	0.193237	0.19	0.084	2.07033e-129	UCEC	SLC43A2
6.09566e-134	-0.195006	0.016	0.119	2.16433e-129	UCEC	SHANK1
8.66591e-134	-0.311336	0.277	0.442	3.07692e-129	UCEC	ADD3
9.83732e-134	-0.179946	0.019	0.122	3.49284e-129	UCEC	POTEE
1.14917e-133	0.354578	0.648	0.532	4.08023e-129	UCEC	SDCCAG8
1.43409e-133	0.186903	0.227	0.11	5.09189e-129	UCEC	ATP5MG
1.59124e-133	-0.174427	0.01	0.107	5.64987e-129	UCEC	NKAIN4
1.67676e-133	0.156486	0.157	0.062	5.9535e-129	UCEC	C4orf48
8.2242e-133	0.222793	0.161	0.065	2.92009e-128	UCEC	LINC02306
8.42444e-133	0.33732	0.441	0.298	2.99118e-128	UCEC	DCUN1D4
1.12357e-132	-0.249744	0.019	0.122	3.98935e-128	UCEC	ITIH5
1.15324e-132	0.208535	0.329	0.186	4.09471e-128	UCEC	EMX2
1.536e-132	-0.373863	0.034	0.145	5.45371e-128	UCEC	PRDM1
1.83958e-132	0.156556	0.176	0.075	6.53161e-128	UCEC	GRN
1.98127e-132	-0.205182	0.056	0.18	7.03468e-128	UCEC	MROH7
2.18143e-132	0.152165	0.13	0.047	7.74537e-128	UCEC	PECR
2.76239e-132	0.239961	0.363	0.221	9.80813e-128	UCEC	MED15
4.11182e-132	-0.321664	0.201	0.367	1.45994e-127	UCEC	TPM4
4.31778e-132	-0.534792	0.152	0.29	1.53307e-127	UCEC	SIDT1
4.64355e-132	0.324233	0.531	0.392	1.64874e-127	UCEC	ARHGEF11
2.44131e-131	0.114297	0.101	0.03	8.6681e-127	UCEC	UBB
2.9946e-131	-0.195803	0.018	0.119	1.06326e-126	UCEC	LINC00299
3.8084e-131	-0.175084	0.027	0.136	1.35221e-126	UCEC	LDAH
3.9442e-131	0.149255	0.151	0.059	1.40043e-126	UCEC	RPL22L1
4.42926e-131	0.273337	0.283	0.153	1.57265e-126	UCEC	PLA2G4A
7.20534e-131	-0.18581	0.037	0.153	2.55833e-126	UCEC	ARMCX4
7.32891e-131	0.175367	0.129	0.046	2.6022e-126	UCEC	AL606923.2
8.70773e-131	0.289979	0.474	0.328	3.09177e-126	UCEC	STT3B
1.75587e-130	0.204389	0.238	0.12	6.23439e-126	UCEC	DYNLL1
2.5971e-130	-0.180062	0.038	0.151	9.22126e-126	UCEC	SH2D4A
2.78269e-130	-0.25612	0.073	0.203	9.88021e-126	UCEC	KLF5
4.24551e-130	0.180377	0.243	0.123	1.50741e-125	UCEC	UFM1
4.44916e-130	0.325397	0.467	0.33	1.57972e-125	UCEC	ZXDC
4.51729e-130	0.150963	0.162	0.066	1.60391e-125	UCEC	UBL5
4.96302e-130	-0.186677	0.035	0.149	1.76217e-125	UCEC	MLXIPL
5.19766e-130	0.32959	0.542	0.408	1.84548e-125	UCEC	SUCLG2
5.66558e-130	0.192488	0.262	0.137	2.01162e-125	UCEC	VPS26A
5.80936e-130	-0.298277	0.061	0.189	2.06267e-125	UCEC	NBEA
7.74225e-130	-0.192092	0.021	0.124	2.74896e-125	UCEC	C2CD6
1.05046e-129	0.242923	0.346	0.207	3.72977e-125	UCEC	R3HCC1L
1.60517e-129	0.137325	0.144	0.055	5.69932e-125	UCEC	ENTPD3
1.66721e-129	0.414455	0.674	0.588	5.91959e-125	UCEC	BBX
2.11256e-129	-0.212996	0.045	0.162	7.50085e-125	UCEC	OTUD7A
2.28627e-129	-0.255781	0.034	0.145	8.11762e-125	UCEC	GRIK2
2.55182e-129	0.297118	0.578	0.439	9.0605e-125	UCEC	TAF15
5.01554e-129	-0.216059	0.065	0.192	1.78082e-124	UCEC	MIR181A2HG
6.07407e-129	-0.244165	0.058	0.179	2.15666e-124	UCEC	RASGEF1B
6.64672e-129	-0.206886	0.43	0.568	2.35998e-124	UCEC	ILF3
7.14551e-129	0.119541	0.104	0.032	2.53709e-124	UCEC	AC139769.2
7.86687e-129	-0.215935	0.058	0.183	2.79321e-124	UCEC	CPAMD8
8.50854e-129	-0.28459	0.12	0.265	3.02104e-124	UCEC	PALM2-AKAP2
1.11651e-128	0.151933	0.164	0.068	3.96429e-124	UCEC	HIST1H1E
1.12585e-128	-0.238951	0.197	0.356	3.99745e-124	UCEC	AC006001.2
1.28897e-128	-0.360229	0.023	0.126	4.57662e-124	UCEC	PPP1R1C
1.52837e-128	-0.345791	0.414	0.554	5.42665e-124	UCEC	ITSN2
2.05399e-128	-0.39511	0.018	0.117	7.29291e-124	UCEC	IL1RAPL2
4.36383e-128	-0.279939	0.071	0.198	1.54942e-123	UCEC	ROR2
6.51691e-128	-0.272684	0.21	0.364	2.3139e-123	UCEC	TSGA10
6.95973e-128	0.16317	0.206	0.097	2.47112e-123	UCEC	MYL12A
7.10243e-128	0.27679	0.487	0.344	2.52179e-123	UCEC	PDCD6IP
8.38245e-128	-0.320485	0.027	0.132	2.97627e-123	UCEC	SCN1A-AS1
1.05794e-127	0.261611	0.449	0.305	3.75632e-123	UCEC	UBAP2L
1.18369e-127	-0.27325	0.037	0.148	4.20281e-123	UCEC	EPAS1
1.20248e-127	0.362061	0.575	0.436	4.26954e-123	UCEC	RPS7
1.51692e-127	-0.258792	0.212	0.368	5.38596e-123	UCEC	HDAC7
1.59295e-127	-0.152485	0.015	0.113	5.65593e-123	UCEC	SLC16A1
2.21232e-127	-0.288868	0.203	0.357	7.85506e-123	UCEC	VPS35L
3.59158e-127	-0.237488	0.034	0.142	1.27523e-122	UCEC	CFAP161
5.7964e-127	-0.252208	0.153	0.308	2.05807e-122	UCEC	SETBP1
5.84649e-127	-0.215662	0.047	0.166	2.07586e-122	UCEC	CHST11
6.58116e-127	0.222949	0.31	0.179	2.33671e-122	UCEC	MLEC
7.20349e-127	0.249993	0.326	0.191	2.55767e-122	UCEC	TSPAN9
7.47918e-127	0.159376	0.153	0.062	2.65556e-122	UCEC	AC023424.3
8.17111e-127	0.172055	0.196	0.091	2.90123e-122	UCEC	ATP6V0E2
9.38274e-127	0.258467	0.458	0.313	3.33144e-122	UCEC	CABIN1
9.97834e-127	-0.222382	0.093	0.226	3.54291e-122	UCEC	ACOT11
1.14643e-126	0.151223	0.162	0.068	4.07052e-122	UCEC	COX17
1.18323e-126	0.161727	0.187	0.084	4.20118e-122	UCEC	NFE2L1
1.29194e-126	-0.304737	0.41	0.563	4.58716e-122	UCEC	TOP1
1.90493e-126	-0.184615	0.017	0.116	6.76364e-122	UCEC	CRISPLD1
2.13928e-126	-0.263113	0.485	0.636	7.59574e-122	UCEC	CHD6
3.25596e-126	-0.226202	0.102	0.24	1.15606e-121	UCEC	CERS4
4.61229e-126	0.181679	0.218	0.106	1.63764e-121	UCEC	CLDN7
5.11557e-126	0.158875	0.161	0.067	1.81634e-121	UCEC	H2AFZ
6.85366e-126	-0.175803	0.011	0.103	2.43346e-121	UCEC	LINC01456
7.19603e-126	0.341019	0.429	0.284	2.55502e-121	UCEC	PLSCR1
7.28475e-126	0.37729	0.436	0.287	2.58652e-121	UCEC	USP53
1.33018e-125	0.228533	0.353	0.215	4.72293e-121	UCEC	APPL1
1.81863e-125	-0.148698	0.014	0.11	6.45722e-121	UCEC	POTEI
1.90801e-125	0.201035	0.248	0.129	6.77457e-121	UCEC	TRIM14
2.93987e-125	0.40928	0.7	0.614	1.04383e-120	UCEC	ERBIN
3.36988e-125	0.198432	0.241	0.125	1.19651e-120	UCEC	ZNF783
3.42183e-125	0.280911	0.345	0.209	1.21495e-120	UCEC	PARP8
3.79906e-125	-0.282817	0.384	0.545	1.34889e-120	UCEC	KIF1B
3.87396e-125	0.131624	0.142	0.055	1.37549e-120	UCEC	PLPP2
5.66627e-125	0.156041	0.175	0.076	2.01187e-120	UCEC	METRN
6.63895e-125	0.348955	0.596	0.475	2.35723e-120	UCEC	RSRC1
9.61907e-125	0.219229	0.333	0.198	3.41535e-120	UCEC	C1orf43
1.19704e-124	0.19677	0.254	0.134	4.25021e-120	UCEC	CFL1
1.20082e-124	-0.504825	0.425	0.532	4.26363e-120	UCEC	RGL3
1.36649e-124	-0.293844	0.198	0.351	4.85186e-120	UCEC	CTSB
1.4228e-124	-0.31359	0.25	0.4	5.0518e-120	UCEC	CERT1
1.44007e-124	0.214485	0.126	0.046	5.11313e-120	UCEC	STAC2
1.49557e-124	-0.31092	0.426	0.572	5.31017e-120	UCEC	USP9X
2.70288e-124	0.301314	0.486	0.348	9.59683e-120	UCEC	RELCH
3.7292e-124	0.117153	0.117	0.04	1.32409e-119	UCEC	NAXE
4.06844e-124	-0.239597	0.185	0.336	1.44454e-119	UCEC	TTC14
8.91792e-124	0.268873	0.459	0.314	3.1664e-119	UCEC	CALM2
1.08928e-123	-0.511583	0.192	0.334	3.8676e-119	UCEC	TCIM
1.12448e-123	-0.324113	0.307	0.46	3.99257e-119	UCEC	MTAP
1.42968e-123	-0.311204	0.726	0.822	5.07621e-119	UCEC	PTK2
2.82131e-123	0.279057	0.435	0.294	1.00173e-118	UCEC	CDK17
3.62312e-123	-0.214465	0.036	0.144	1.28642e-118	UCEC	SLC44A5
3.70495e-123	0.12574	0.122	0.043	1.31548e-118	UCEC	RRAGD
3.76158e-123	0.20371	0.279	0.154	1.33559e-118	UCEC	VEZF1
4.24783e-123	-0.172348	0.025	0.128	1.50823e-118	UCEC	KCNQ1
4.45803e-123	0.143421	0.152	0.062	1.58287e-118	UCEC	MYDGF
6.34475e-123	-0.42496	0.558	0.669	2.25277e-118	UCEC	ATP2B4
6.7948e-123	-0.169033	0.04	0.152	2.41256e-118	UCEC	RASAL1
3.31779e-122	0.122214	0.113	0.038	1.17802e-117	UCEC	ITPRIP
3.66383e-122	0.148607	0.162	0.069	1.30088e-117	UCEC	CUTA
3.89801e-122	-0.269454	0.043	0.155	1.38403e-117	UCEC	SEMA3A
3.94761e-122	0.159216	0.18	0.081	1.40164e-117	UCEC	CALML4
4.41307e-122	0.221184	0.457	0.3	1.5669e-117	UCEC	SLC40A1
6.65191e-122	-0.274572	0.078	0.208	2.36183e-117	UCEC	SLCO3A1
7.31341e-122	0.138286	0.154	0.064	2.5967e-117	UCEC	MRPL24
1.05835e-121	-0.204585	0.107	0.244	3.75778e-117	UCEC	SHLD1
2.03426e-121	-0.252778	0.103	0.234	7.22283e-117	UCEC	LRRK1
2.38152e-121	0.110746	0.103	0.033	8.45583e-117	UCEC	AC109587.1
2.43957e-121	0.159819	0.185	0.085	8.66194e-117	UCEC	CHMP2B
2.57538e-121	-0.212841	0.089	0.219	9.14413e-117	UCEC	QTRT1
2.69726e-121	0.22331	0.364	0.224	9.57689e-117	UCEC	CGGBP1
4.20429e-121	-0.243353	0.065	0.185	1.49278e-116	UCEC	ID1
4.91611e-121	-0.180633	0.023	0.122	1.74551e-116	UCEC	UBASH3B
5.43116e-121	-0.264284	0.193	0.342	1.92839e-116	UCEC	NINL
5.54255e-121	0.173573	0.221	0.11	1.96794e-116	UCEC	AC006059.1
5.67945e-121	0.144876	0.154	0.064	2.01655e-116	UCEC	EIF5A
8.22135e-121	-0.165376	0.014	0.107	2.91907e-116	UCEC	AC016745.1
9.42459e-121	-0.240301	0.193	0.343	3.34629e-116	UCEC	ANKRD36B
1.37259e-120	0.25782	0.502	0.356	4.87351e-116	UCEC	TNKS2
1.53699e-120	-0.300299	0.116	0.251	5.45724e-116	UCEC	TNRC6C
1.84663e-120	0.126381	0.127	0.047	6.55666e-116	UCEC	DBI
2.4151e-120	-0.356262	0.551	0.65	8.57507e-116	UCEC	ZRANB2
3.563e-120	-0.254573	0.229	0.381	1.26508e-115	UCEC	TAF2
3.64543e-120	-0.211479	0.013	0.103	1.29435e-115	UCEC	PKDCC
4.28149e-120	-0.299671	0.118	0.248	1.52018e-115	UCEC	CCDC144A
5.74915e-120	0.201342	0.259	0.14	2.04129e-115	UCEC	MKNK2
6.65274e-120	-0.272884	0.171	0.321	2.36212e-115	UCEC	MAP3K5
6.66743e-120	0.151528	0.176	0.079	2.36734e-115	UCEC	CIB1
7.91264e-120	-0.197642	0.012	0.102	2.80946e-115	UCEC	SLC35F3
1.09099e-119	-0.153386	0.02	0.116	3.87368e-115	UCEC	PARP11
1.81538e-119	-0.147092	0.011	0.101	6.4457e-115	UCEC	AC091544.4
2.14117e-119	0.177737	0.219	0.109	7.60242e-115	UCEC	KRTCAP2
2.58017e-119	-0.229148	0.052	0.165	9.16116e-115	UCEC	ADCY9
2.98937e-119	0.192232	0.208	0.102	1.0614e-114	UCEC	CSTB
3.94902e-119	0.302475	0.589	0.461	1.40214e-114	UCEC	NUTM2B-AS1
5.71695e-119	0.141442	0.157	0.066	2.02986e-114	UCEC	ATP6V0C
5.73185e-119	0.170109	0.197	0.094	2.03515e-114	UCEC	ELOB
7.19212e-119	0.171076	0.203	0.098	2.55363e-114	UCEC	RBM8A
7.71987e-119	0.140192	0.153	0.064	2.74102e-114	UCEC	RARA
8.01133e-119	-0.251833	0.285	0.446	2.8445e-114	UCEC	SGK3
9.19061e-119	0.218139	0.289	0.165	3.26322e-114	UCEC	FANCL
1.02401e-118	-0.25659	0.251	0.412	3.63584e-114	UCEC	NXN
1.15798e-118	-0.449557	0.278	0.416	4.11152e-114	UCEC	MAP3K20
1.43896e-118	-0.855216	0.585	0.647	5.10919e-114	UCEC	SAT1
1.52167e-118	-0.255993	0.049	0.164	5.40284e-114	UCEC	COL14A1
1.84549e-118	-0.493279	0.044	0.15	6.55259e-114	UCEC	CALCRL
1.93914e-118	-0.185133	0.064	0.182	6.88512e-114	UCEC	ACVR2A
2.47012e-118	-0.287916	0.378	0.528	8.77042e-114	UCEC	MRTFB
2.75737e-118	-0.15635	0.025	0.124	9.79031e-114	UCEC	SGK2
3.00708e-118	0.252749	0.387	0.249	1.06769e-113	UCEC	NAV1
4.03427e-118	-0.27161	0.116	0.244	1.43241e-113	UCEC	EPOR
4.62571e-118	-0.159279	0.019	0.114	1.6424e-113	UCEC	RAI2
4.87911e-118	-0.165781	0.021	0.117	1.73238e-113	UCEC	PRKCQ
6.77799e-118	0.40995	0.476	0.34	2.40659e-113	UCEC	SOX4
8.10313e-118	-0.184654	0.021	0.118	2.8771e-113	UCEC	SLC16A10
8.86902e-118	0.26374	0.462	0.324	3.14903e-113	UCEC	GALNT11
9.6028e-118	-0.271473	0.207	0.361	3.40957e-113	UCEC	KLF12
1.22473e-117	-0.142507	0.019	0.113	4.34852e-113	UCEC	FAM66D
2.09967e-117	-0.237595	0.033	0.135	7.45509e-113	UCEC	CFAP54
2.35571e-117	-0.194866	0.08	0.203	8.36417e-113	UCEC	RHOQ
2.74419e-117	-0.228759	0.146	0.285	9.74351e-113	UCEC	TAF1B
2.75525e-117	-0.166973	0.02	0.115	9.78281e-113	UCEC	CCNE1
3.35747e-117	0.130323	0.142	0.057	1.1921e-112	UCEC	SLC25A5
3.72248e-117	-0.229643	0.09	0.217	1.3217e-112	UCEC	ZNF730
4.7839e-117	0.154459	0.205	0.099	1.69857e-112	UCEC	MYO1C
5.42171e-117	-0.176344	0.025	0.122	1.92503e-112	UCEC	ANXA3
6.58493e-117	-0.219689	0.139	0.28	2.33805e-112	UCEC	UPF3B
1.01795e-116	-0.160014	0.015	0.106	3.61433e-112	UCEC	AC004540.1
1.04938e-116	-0.217965	0.123	0.258	3.72591e-112	UCEC	TDRP
1.0739e-116	-0.272675	0.08	0.202	3.81299e-112	UCEC	UNC79
1.18827e-116	0.169933	0.16	0.07	4.21906e-112	UCEC	ABCB8
1.22264e-116	-0.550926	0.21	0.348	4.34109e-112	UCEC	ANKH
1.98989e-116	0.476798	0.565	0.441	7.06529e-112	UCEC	ARHGAP21
2.06277e-116	0.256587	0.45	0.312	7.32408e-112	UCEC	ADAR
2.26352e-116	0.311992	0.51	0.366	8.03687e-112	UCEC	DGKH
2.94662e-116	-0.183475	0.073	0.198	1.04623e-111	UCEC	BOC
3.11687e-116	0.121661	0.121	0.044	1.10668e-111	UCEC	DNASE2
3.14865e-116	0.274401	0.511	0.363	1.11796e-111	UCEC	MICU1
3.66662e-116	-0.320444	0.153	0.288	1.30187e-111	UCEC	SLC7A1
3.95561e-116	-0.189745	0.082	0.208	1.40448e-111	UCEC	ARHGAP10
6.76689e-116	-0.311862	0.598	0.728	2.40265e-111	UCEC	PARD3B
7.55781e-116	-0.272969	0.217	0.362	2.68348e-111	UCEC	NDUFAF6
9.66306e-116	-0.156745	0.034	0.137	3.43097e-111	UCEC	OBSL1
1.27795e-115	-0.164838	0.038	0.144	4.53748e-111	UCEC	AC092745.5
1.5865e-115	-0.19425	0.058	0.174	5.63303e-111	UCEC	PMEPA1
1.60798e-115	0.209852	0.271	0.152	5.70928e-111	UCEC	MZT2B
2.5196e-115	-0.308955	0.161	0.295	8.94608e-111	UCEC	RAD18
2.57302e-115	-0.205395	0.024	0.119	9.13578e-111	UCEC	CDH2
2.90742e-115	0.289227	0.526	0.39	1.03231e-110	UCEC	EPN2
2.93846e-115	0.305283	0.547	0.413	1.04333e-110	UCEC	ESYT2
3.04074e-115	0.163667	0.186	0.087	1.07965e-110	UCEC	OAZ1
3.18725e-115	-0.152559	0.02	0.114	1.13167e-110	UCEC	WDR11-AS1
3.28546e-115	-0.3504	0.022	0.115	1.16654e-110	UCEC	DGKI
3.97312e-115	-0.184174	0.053	0.164	1.4107e-110	UCEC	SCART1
7.81829e-115	-0.254939	0.019	0.112	2.77596e-110	UCEC	COL25A1
1.17299e-114	-0.223675	0.078	0.199	4.16482e-110	UCEC	GAREM1
1.20496e-114	0.257438	0.448	0.312	4.27831e-110	UCEC	TFG
1.3113e-114	0.143291	0.168	0.075	4.6559e-110	UCEC	CRACR2B
1.35022e-114	-0.345696	0.065	0.178	4.79409e-110	UCEC	TACR1
1.90841e-114	-0.392246	0.05	0.158	6.77599e-110	UCEC	ANXA1
2.0583e-114	0.181962	0.23	0.12	7.3082e-110	UCEC	AKAP1
2.27757e-114	-0.250752	0.155	0.294	8.08674e-110	UCEC	AZIN1-AS1
2.96038e-114	-0.292342	0.312	0.463	1.05111e-109	UCEC	SLC20A2
3.24757e-114	-0.381833	0.099	0.219	1.15308e-109	UCEC	FYB2
3.31779e-114	0.298407	0.655	0.547	1.17801e-109	UCEC	MON2
4.50667e-114	0.141856	0.141	0.058	1.60014e-109	UCEC	LRRC75A
4.62393e-114	0.161984	0.13	0.05	1.64177e-109	UCEC	GADD45A
5.18608e-114	-0.226633	0.098	0.223	1.84137e-109	UCEC	BCL2L11
5.49449e-114	-0.176511	0.014	0.101	1.95087e-109	UCEC	KCNH8
1.14067e-113	0.325091	0.61	0.497	4.05008e-109	UCEC	PIAS1
1.35004e-113	0.233068	0.26	0.143	4.79345e-109	UCEC	RNLS
1.43666e-113	0.128749	0.146	0.061	5.10102e-109	UCEC	REPIN1
1.52201e-113	-0.235862	0.169	0.308	5.40405e-109	UCEC	MTMR12
1.77192e-113	0.238783	0.438	0.298	6.29136e-109	UCEC	EIF4A1
1.91302e-113	0.292758	0.472	0.341	6.79239e-109	UCEC	ABI1
2.15026e-113	0.242677	0.462	0.313	7.63471e-109	UCEC	RPS17
2.3078e-113	0.116759	0.121	0.045	8.19408e-109	UCEC	SLC39A1
2.80729e-113	0.174015	0.204	0.101	9.96755e-109	UCEC	NPC2
3.41829e-113	-0.254564	0.236	0.383	1.2137e-108	UCEC	ZFYVE9
4.35918e-113	-0.151558	0.017	0.106	1.54777e-108	UCEC	LINC02609
5.78569e-113	-0.214825	0.129	0.261	2.05427e-108	UCEC	SLC25A27
6.33161e-113	-0.20473	0.02	0.112	2.2481e-108	UCEC	PDGFD
6.79395e-113	-0.421421	0.211	0.346	2.41226e-108	UCEC	ANKS1B
7.69858e-113	-0.199086	0.108	0.237	2.73346e-108	UCEC	RBM23
7.9531e-113	-0.338235	0.078	0.195	2.82383e-108	UCEC	NCKAP5
8.57753e-113	0.213736	0.26	0.145	3.04554e-108	UCEC	ZNF589
8.93635e-113	-0.236598	0.459	0.607	3.17294e-108	UCEC	RAD51B
1.00765e-112	-0.211478	0.031	0.131	3.57778e-108	UCEC	U91319.1
1.26248e-112	-0.233524	0.091	0.213	4.48257e-108	UCEC	MFGE8
1.37366e-112	0.258453	0.382	0.249	4.87732e-108	UCEC	EXOC6
1.93067e-112	0.14532	0.155	0.067	6.85504e-108	UCEC	HSBP1L1
4.53095e-112	-0.172743	0.042	0.148	1.60876e-107	UCEC	KIRREL1
7.80508e-112	0.332059	0.458	0.33	2.77127e-107	UCEC	TET2
8.32582e-112	0.251727	0.539	0.404	2.95617e-107	UCEC	RBM5
8.85808e-112	-0.241528	0.046	0.153	3.14515e-107	UCEC	MAGI2
3.91691e-111	-0.170817	0.052	0.161	1.39074e-106	UCEC	ID4
7.2752e-111	0.206423	0.109	0.038	2.58313e-106	UCEC	ZNF385D
7.42011e-111	0.293273	0.695	0.587	2.63459e-106	UCEC	HERC4
8.9209e-111	-0.169153	0.03	0.127	3.16746e-106	UCEC	TMEFF1
1.89081e-110	0.159491	0.144	0.061	6.71352e-106	UCEC	CDK1
3.25799e-110	0.201302	0.299	0.177	1.15678e-105	UCEC	GUK1
3.89559e-110	-0.216311	0.077	0.193	1.38317e-105	UCEC	SPAG1
4.95581e-110	-0.384003	0.039	0.14	1.75961e-105	UCEC	SLC26A7
8.36506e-110	-0.166121	0.036	0.135	2.9701e-105	UCEC	DGKE
1.05256e-109	-0.26689	0.402	0.543	3.73721e-105	UCEC	PRPF40A
1.05992e-109	0.127257	0.144	0.06	3.76335e-105	UCEC	FGD5-AS1
2.31841e-109	-0.229974	0.039	0.14	8.23176e-105	UCEC	MED12L
2.35912e-109	-0.165048	0.034	0.133	8.37629e-105	UCEC	PSAT1
2.98933e-109	0.248569	0.407	0.273	1.06139e-104	UCEC	WBP1L
3.4076e-109	-0.151175	0.018	0.106	1.2099e-104	UCEC	HFM1
3.49516e-109	0.20869	0.325	0.198	1.24099e-104	UCEC	TMEM168
5.17726e-109	-0.144496	0.021	0.111	1.83824e-104	UCEC	CA13
7.65713e-109	0.290242	0.53	0.401	2.71874e-104	UCEC	ITGB1
9.08171e-109	0.213236	0.33	0.205	3.22455e-104	UCEC	ERGIC2
9.16768e-109	-0.257004	0.072	0.183	3.25508e-104	UCEC	LINC00937
1.15483e-108	-0.20339	0.137	0.27	4.10034e-104	UCEC	ZNF133
1.47479e-108	0.202174	0.296	0.175	5.23639e-104	UCEC	ARPC1B
2.54506e-108	0.221029	0.307	0.183	9.0365e-104	UCEC	KIAA1211L
2.72896e-108	0.319599	0.768	0.698	9.68943e-104	UCEC	TMCC1
3.01811e-108	0.122638	0.129	0.051	1.07161e-103	UCEC	ZNF467
3.03492e-108	0.45397	0.584	0.453	1.07758e-103	UCEC	KIF26B
3.08926e-108	0.160632	0.203	0.102	1.09687e-103	UCEC	AL592183.1
3.24334e-108	0.179667	0.234	0.125	1.15158e-103	UCEC	COX5A
6.4864e-108	-0.159605	0.038	0.136	2.30306e-103	UCEC	EPB41L4B
6.80442e-108	0.145114	0.18	0.085	2.41598e-103	UCEC	EIF4EBP2
9.18052e-108	-0.331826	0.385	0.514	3.25964e-103	UCEC	FGGY
9.5909e-108	-0.290993	0.09	0.207	3.40534e-103	UCEC	DAB1
1.03249e-107	-0.172793	0.065	0.177	3.66595e-103	UCEC	AASS
1.10058e-107	-0.210748	0.089	0.209	3.90773e-103	UCEC	NIFK-AS1
1.20385e-107	0.267533	0.506	0.378	4.27438e-103	UCEC	ETNK1
1.61754e-107	-0.24445	0.079	0.194	5.74325e-103	UCEC	AC107223.1
1.91972e-107	-1.09154	0.539	0.618	6.81617e-103	UCEC	SGCD
2.2079e-107	0.153164	0.185	0.089	7.83938e-103	UCEC	DAZAP2
2.46173e-107	-0.28707	0.122	0.247	8.74061e-103	UCEC	AC087564.1
3.11765e-107	-0.451921	0.126	0.248	1.10695e-102	UCEC	FAT1
3.55801e-107	-0.156154	0.037	0.136	1.26331e-102	UCEC	AMOTL1
3.73647e-107	-0.214006	0.142	0.273	1.32667e-102	UCEC	NCK2
4.32057e-107	-0.245032	0.23	0.372	1.53406e-102	UCEC	RDX
4.51662e-107	0.165913	0.203	0.102	1.60367e-102	UCEC	DDB2
4.92634e-107	-0.225254	0.155	0.29	1.74915e-102	UCEC	SIMC1
5.90235e-107	0.235003	0.23	0.123	2.09569e-102	UCEC	ACSL1
6.3622e-107	-0.149203	0.032	0.127	2.25896e-102	UCEC	ZC3H12C
6.60221e-107	-0.191069	0.123	0.253	2.34418e-102	UCEC	TSC2
6.88625e-107	0.137253	0.156	0.069	2.44503e-102	UCEC	STOX1
6.99656e-107	-0.187152	0.048	0.151	2.4842e-102	UCEC	ARL4C
7.08021e-107	-0.143739	0.028	0.122	2.5139e-102	UCEC	TSPOAP1
8.21908e-107	-0.295151	0.165	0.298	2.91827e-102	UCEC	PELI1
1.10504e-106	-0.175829	0.022	0.112	3.92354e-102	UCEC	LINC01967
1.45014e-106	0.106685	0.107	0.038	5.14888e-102	UCEC	NDUFB10
2.00069e-106	-0.154325	0.041	0.14	7.10366e-102	UCEC	ZNF302
2.43611e-106	-0.261688	0.256	0.399	8.64964e-102	UCEC	EEF2K
2.57527e-106	0.0992967	0.101	0.035	9.14376e-102	UCEC	KAZALD1
3.1881e-106	-0.181688	0.025	0.116	1.13197e-101	UCEC	TENM1
3.24345e-106	-0.527882	0.243	0.37	1.15162e-101	UCEC	TTC21B
4.0677e-106	-0.477029	0.448	0.569	1.44428e-101	UCEC	FGD4
4.77516e-106	0.150809	0.21	0.105	1.69547e-101	UCEC	PLEKHS1
4.78509e-106	-0.174781	0.066	0.178	1.69899e-101	UCEC	ACACB
5.01566e-106	-0.21178	0.025	0.116	1.78086e-101	UCEC	ANKRD33B
7.41834e-106	-0.194406	0.056	0.162	2.63395e-101	UCEC	GAS6
9.01324e-106	0.165499	0.19	0.094	3.20024e-101	UCEC	C1orf198
1.00566e-105	-0.248204	0.315	0.462	3.5707e-101	UCEC	TPD52
1.07091e-105	0.236583	0.318	0.196	3.80238e-101	UCEC	AC016831.7
1.18256e-105	-0.305546	0.398	0.532	4.19878e-101	UCEC	CSNK1G1
1.25413e-105	0.185949	0.241	0.132	4.45292e-101	UCEC	FKBP14
1.2711e-105	0.257369	0.458	0.325	4.51316e-101	UCEC	SUCO
1.28712e-105	-0.191238	0.13	0.264	4.57005e-101	UCEC	LRRN2
1.59635e-105	0.468619	0.809	0.807	5.668e-101	UCEC	LRMDA
1.98076e-105	0.29194	0.3	0.181	7.03288e-101	UCEC	LINC01122
2.04302e-105	-0.2105	0.037	0.134	7.25396e-101	UCEC	AC034195.1
4.28734e-105	-0.325992	0.027	0.119	1.52226e-100	UCEC	NKAIN2
4.75967e-105	0.114917	0.12	0.047	1.68997e-100	UCEC	C18orf32
4.80913e-105	-0.149264	0.018	0.104	1.70753e-100	UCEC	PLXND1
7.34073e-105	0.179112	0.268	0.153	2.6064e-100	UCEC	SLC25A3
8.84838e-105	0.194803	0.251	0.141	3.1417e-100	UCEC	H2AFV
9.82071e-105	0.182427	0.255	0.144	3.48694e-100	UCEC	ATP5F1B
1.03093e-104	-0.337702	0.567	0.681	3.66043e-100	UCEC	SIK3
1.18814e-104	0.285391	0.468	0.336	4.2186e-100	UCEC	RPL8
1.29483e-104	0.130585	0.141	0.06	4.59743e-100	UCEC	TSTD1
2.41762e-104	-0.247231	0.036	0.131	8.584e-100	UCEC	KHDRBS3
2.85529e-104	-0.133958	0.019	0.105	1.0138e-99	UCEC	SH2B2
4.61936e-104	0.254999	0.443	0.314	1.64015e-99	UCEC	ARMH3
6.02234e-104	-0.29926	0.14	0.264	2.13829e-99	UCEC	DPH6-DT
7.72614e-104	0.301681	0.546	0.427	2.74324e-99	UCEC	CAMSAP2
8.676e-104	-0.145779	0.021	0.109	3.0805e-99	UCEC	HUNK
1.27889e-103	0.164766	0.209	0.108	4.54083e-99	UCEC	IMPDH2
1.42906e-103	0.247231	0.444	0.309	5.07402e-99	UCEC	CAST
1.44866e-103	-0.206106	0.098	0.215	5.14363e-99	UCEC	DMKN
1.4867e-103	-0.245336	0.226	0.365	5.27868e-99	UCEC	LLGL2
1.75686e-103	0.105842	0.103	0.037	6.23791e-99	UCEC	SLC30A1
1.84031e-103	0.125628	0.134	0.056	6.5342e-99	UCEC	SELENOP
2.14708e-103	-0.17501	0.047	0.148	7.62341e-99	UCEC	LINC02100
2.31755e-103	-0.239996	0.169	0.301	8.22868e-99	UCEC	MAP4K3-DT
4.36597e-103	-0.182537	0.068	0.177	1.55018e-98	UCEC	L3MBTL3
4.44887e-103	-0.179998	0.018	0.102	1.57961e-98	UCEC	PAX9
5.68364e-103	-0.164906	0.036	0.132	2.01803e-98	UCEC	FSTL1
6.6628e-103	0.173414	0.266	0.152	2.36569e-98	UCEC	SLC38A10
6.70288e-103	0.122094	0.124	0.049	2.37992e-98	UCEC	TMEM258
9.14921e-103	0.219154	0.11	0.041	3.24852e-98	UCEC	UNC13C
9.58722e-103	-0.202015	0.129	0.254	3.40404e-98	UCEC	AKR1A1
9.60147e-103	-0.191289	0.09	0.208	3.4091e-98	UCEC	AL035458.2
1.0736e-102	-0.157866	0.038	0.134	3.81194e-98	UCEC	GNAI1
1.25277e-102	0.246629	0.442	0.313	4.4481e-98	UCEC	ATXN7
1.53375e-102	-0.24952	0.238	0.377	5.44574e-98	UCEC	CSPP1
1.5563e-102	-0.179901	0.043	0.141	5.5258e-98	UCEC	AC021851.2
1.68735e-102	0.173618	0.245	0.137	5.99109e-98	UCEC	HIPK1
2.08458e-102	0.254578	0.508	0.369	7.4015e-98	UCEC	SREBF2
2.08661e-102	-0.189599	0.062	0.169	7.40872e-98	UCEC	DMGDH
2.08712e-102	0.220384	0.438	0.304	7.41052e-98	UCEC	SS18
2.47615e-102	-0.212881	0.088	0.202	8.79181e-98	UCEC	KLF3-AS1
2.4813e-102	0.225546	0.292	0.177	8.81011e-98	UCEC	EGLN1
3.00389e-102	-0.241981	0.095	0.21	1.06656e-97	UCEC	ARHGAP42
3.86278e-102	-0.22627	0.041	0.139	1.37152e-97	UCEC	BICC1
5.99911e-102	0.234252	0.169	0.079	2.13004e-97	UCEC	IFIT1
6.60474e-102	-0.227337	0.165	0.297	2.34508e-97	UCEC	CELSR1
9.68874e-102	0.219324	0.259	0.148	3.44008e-97	UCEC	NR3C1
1.12997e-101	0.257632	0.467	0.333	4.01206e-97	UCEC	SERF2
1.26522e-101	0.151412	0.18	0.088	4.49231e-97	UCEC	MRPL14
1.41341e-101	0.25644	0.677	0.557	5.01844e-97	UCEC	KAT6B
1.84604e-101	-0.156435	0.02	0.104	6.55454e-97	UCEC	RGS22
2.03814e-101	0.308371	0.523	0.4	7.23662e-97	UCEC	RASA2
2.91244e-101	-0.191201	0.122	0.245	1.03409e-96	UCEC	BX890604.2
3.29439e-101	-0.227435	0.106	0.225	1.16971e-96	UCEC	CCDC88A
3.63161e-101	-0.173918	0.047	0.145	1.28944e-96	UCEC	AC006504.5
4.2489e-101	-0.339149	0.051	0.154	1.50861e-96	UCEC	TIMP3
6.49874e-101	-0.294045	0.026	0.114	2.30744e-96	UCEC	COL12A1
7.51318e-101	0.343122	0.565	0.453	2.66763e-96	UCEC	FAM214A
8.98418e-101	0.252319	0.517	0.387	3.18992e-96	UCEC	GBF1
9.32475e-101	0.192206	0.239	0.133	3.31085e-96	UCEC	BICDL1
1.48274e-100	-0.262987	0.735	0.854	5.26461e-96	UCEC	XIST
1.65112e-100	-0.211659	0.144	0.271	5.86248e-96	UCEC	PTGR1
2.48106e-100	0.241445	0.403	0.277	8.80926e-96	UCEC	ZFAS1
3.06707e-100	-0.292859	0.035	0.129	1.08899e-95	UCEC	AC093817.2
4.32064e-100	0.235833	0.481	0.353	1.53409e-95	UCEC	EIF4B
4.57837e-100	-0.218113	0.025	0.111	1.6256e-95	UCEC	LINC01500
4.73187e-100	0.198568	0.294	0.179	1.6801e-95	UCEC	HDGF
4.74199e-100	-0.156801	0.026	0.113	1.68369e-95	UCEC	DPYSL2
6.00274e-100	0.301593	0.307	0.195	2.13133e-95	UCEC	ITPK1
7.67748e-100	0.162428	0.205	0.107	2.72596e-95	UCEC	NDUFB2
7.95714e-100	-0.33764	0.133	0.252	2.82526e-95	UCEC	LINC00472
7.99883e-100	-0.209697	0.027	0.115	2.84007e-95	UCEC	C8orf34
8.34039e-100	0.268167	0.513	0.379	2.96134e-95	UCEC	MYH9
8.34063e-100	-0.26861	0.239	0.379	2.96142e-95	UCEC	MYH10
1.08565e-99	-0.29927	0.04	0.135	3.85469e-95	UCEC	PTPRD
1.17757e-99	-0.155409	0.061	0.166	4.18109e-95	UCEC	MERTK
1.22066e-99	0.207602	0.37	0.244	4.33409e-95	UCEC	CBX3
2.46465e-99	0.164068	0.202	0.105	8.75098e-95	UCEC	TMEM106B
3.18769e-99	-0.12695	0.022	0.107	1.13182e-94	UCEC	RAP1GAP
3.51503e-99	0.32474	0.751	0.682	1.24805e-94	UCEC	ADK
4.90764e-99	-0.216566	0.205	0.341	1.74251e-94	UCEC	FARP2
5.23084e-99	-0.150417	0.127	0.257	1.85726e-94	UCEC	SOGA1
6.47209e-99	-0.342873	0.269	0.406	2.29798e-94	UCEC	STARD13
7.06743e-99	-0.296955	0.352	0.482	2.50936e-94	UCEC	HOOK3
7.82247e-99	-0.179707	0.354	0.507	2.77744e-94	UCEC	RRBP1
7.82321e-99	-0.31919	0.473	0.588	2.77771e-94	UCEC	TCF25
8.941e-99	-0.258052	0.372	0.51	3.17459e-94	UCEC	RB1CC1
1.07343e-98	0.226768	0.448	0.316	3.81132e-94	UCEC	CLTC
1.09239e-98	-0.17255	0.072	0.181	3.87866e-94	UCEC	PGAP1
1.37928e-98	0.241072	0.32	0.203	4.89729e-94	UCEC	KLHL2
2.14646e-98	0.255982	0.416	0.29	7.62124e-94	UCEC	OSBPL8
2.37639e-98	0.317278	0.54	0.428	8.4376e-94	UCEC	ZFAND6
2.63001e-98	-0.299726	0.019	0.101	9.3381e-94	UCEC	PLCXD3
2.729e-98	-0.221304	0.042	0.137	9.6896e-94	UCEC	PCSK5
2.87282e-98	0.199046	0.317	0.198	1.02002e-93	UCEC	ZNF800
3.33305e-98	-0.31417	0.186	0.314	1.18343e-93	UCEC	FMN1
3.45464e-98	0.116105	0.122	0.05	1.2266e-93	UCEC	IGSF8
3.47077e-98	-0.211184	0.104	0.221	1.23233e-93	UCEC	GAB2
4.63162e-98	-0.210528	0.101	0.216	1.6445e-93	UCEC	REPS2
5.18093e-98	-0.302964	0.156	0.281	1.83954e-93	UCEC	AC079142.1
5.89107e-98	-0.186794	0.097	0.209	2.09168e-93	UCEC	PDCD7
9.34789e-98	0.212484	0.371	0.247	3.31906e-93	UCEC	ANAPC16
1.00296e-97	-0.285153	0.477	0.597	3.5611e-93	UCEC	URI1
1.10226e-97	-0.20953	0.083	0.192	3.91367e-93	UCEC	CCDC148
1.55793e-97	0.230917	0.624	0.515	5.5316e-93	UCEC	HSP90AA1
2.07548e-97	-0.232784	0.3	0.442	7.36918e-93	UCEC	B4GALT5
2.32846e-97	0.240012	0.402	0.277	8.26744e-93	UCEC	AFTPH
2.60079e-97	-0.203293	0.052	0.151	9.23436e-93	UCEC	LINC01829
2.69947e-97	0.156796	0.225	0.123	9.58473e-93	UCEC	ATF4
3.27319e-97	0.373657	0.367	0.247	1.16218e-92	UCEC	IFI44L
4.19572e-97	-0.182481	0.118	0.238	1.48973e-92	UCEC	NRBP1
4.74205e-97	0.115883	0.13	0.055	1.68371e-92	UCEC	TMX1
1.13949e-96	0.162254	0.222	0.12	4.04588e-92	UCEC	ARL3
1.16905e-96	0.260114	0.511	0.39	4.15085e-92	UCEC	ATP2C1
2.55687e-96	-0.140294	0.028	0.114	9.07841e-92	UCEC	ABAT
4.164e-96	0.249328	0.483	0.36	1.47847e-91	UCEC	RBM33
5.5931e-96	-0.263415	0.61	0.736	1.98589e-91	UCEC	PPP1R9A
6.44793e-96	-0.263464	0.116	0.234	2.2894e-91	UCEC	AC020916.1
7.89588e-96	-0.199406	0.116	0.233	2.80351e-91	UCEC	DNAAF4
9.20445e-96	-0.157506	0.05	0.15	3.26813e-91	UCEC	EVA1C
1.23876e-95	-0.41346	0.386	0.51	4.39833e-91	UCEC	ARHGAP26
1.48369e-95	0.135209	0.155	0.072	5.26798e-91	UCEC	NDUFC2
1.59032e-95	0.217787	0.434	0.306	5.64657e-91	UCEC	CCDC50
2.13654e-95	0.266713	0.718	0.632	7.58601e-91	UCEC	SETD2
2.22735e-95	-0.174895	0.087	0.196	7.90843e-91	UCEC	HEXA
2.36221e-95	-0.296263	0.49	0.617	8.38725e-91	UCEC	ZSWIM6
2.60999e-95	0.161533	0.242	0.135	9.26702e-91	UCEC	PLS1
3.45642e-95	-0.279988	0.636	0.728	1.22724e-90	UCEC	KANSL1
4.4495e-95	0.200152	0.358	0.235	1.57984e-90	UCEC	CCT3
5.67915e-95	-0.475859	0.305	0.432	2.01644e-90	UCEC	EZR
6.52215e-95	0.168273	0.188	0.097	2.31575e-90	UCEC	NDUFB9
7.05705e-95	0.101207	0.104	0.039	2.50568e-90	UCEC	HIST2H2AC
7.38649e-95	-0.192303	0.072	0.178	2.62265e-90	UCEC	CUBN
9.3797e-95	0.163343	0.239	0.135	3.33036e-90	UCEC	ZFP91
1.35672e-94	-0.14129	0.022	0.103	4.81716e-90	UCEC	AADAT
1.6626e-94	0.189907	0.317	0.2	5.90323e-90	UCEC	CIRBP
1.9381e-94	0.192537	0.329	0.21	6.88141e-90	UCEC	LMAN1
1.99044e-94	-0.339635	0.259	0.386	7.06727e-90	UCEC	UBA6-AS1
2.38321e-94	0.129143	0.156	0.073	8.46181e-90	UCEC	PGRMC1
2.56195e-94	-0.150529	0.055	0.154	9.09645e-90	UCEC	ANKS6
3.29594e-94	0.10145	0.113	0.045	1.17026e-89	UCEC	METTL7A
3.47525e-94	-0.167032	0.028	0.112	1.23392e-89	UCEC	AC093523.1
3.47696e-94	0.229781	0.459	0.331	1.23453e-89	UCEC	BTRC
3.95257e-94	-0.335362	0.027	0.109	1.4034e-89	UCEC	DISC1FP1
4.36033e-94	-0.148074	0.036	0.125	1.54818e-89	UCEC	SUSD1
4.70094e-94	-0.205263	0.179	0.308	1.66912e-89	UCEC	ITGAV
7.72823e-94	0.127136	0.169	0.081	2.74399e-89	UCEC	AL158835.1
9.4518e-94	0.275712	0.472	0.349	3.35595e-89	UCEC	CEP70
1.10112e-93	0.13222	0.155	0.073	3.90965e-89	UCEC	COMMD3
1.31096e-93	0.235995	0.496	0.369	4.65468e-89	UCEC	DAP3
1.8804e-93	0.191474	0.262	0.155	6.67655e-89	UCEC	CYBA
2.02338e-93	-0.26096	0.309	0.439	7.18423e-89	UCEC	WWP1
2.21288e-93	-0.235419	0.164	0.286	7.85704e-89	UCEC	PRKCSH
2.48559e-93	0.266138	0.819	0.764	8.82533e-89	UCEC	RBM6
2.5178e-93	-0.308042	0.204	0.328	8.93971e-89	UCEC	PLEKHG4B
3.18737e-93	0.131265	0.158	0.075	1.13171e-88	UCEC	RPS27L
4.11778e-93	0.104581	0.115	0.046	1.46206e-88	UCEC	TAF10
5.2401e-93	0.100931	0.103	0.039	1.86055e-88	UCEC	MPC2
1.05623e-92	-0.372281	0.116	0.229	3.75025e-88	UCEC	IDO1
1.54858e-92	0.20752	0.313	0.196	5.4984e-88	UCEC	MGLL
2.48493e-92	-0.224872	0.043	0.135	8.823e-88	UCEC	ABCC3
3.04662e-92	0.134615	0.171	0.085	1.08173e-87	UCEC	SPCS3
3.41113e-92	0.135572	0.172	0.085	1.21115e-87	UCEC	ABRACL
3.48498e-92	-0.198567	0.119	0.236	1.23738e-87	UCEC	CYTH3
5.61486e-92	-0.156495	0.047	0.14	1.99361e-87	UCEC	ILF3-DT
5.73025e-92	0.276291	0.43	0.312	2.03458e-87	UCEC	KRT8
5.79432e-92	0.161881	0.19	0.099	2.05733e-87	UCEC	MARC2
5.92913e-92	-0.253352	0.492	0.611	2.1052e-87	UCEC	ZFR
9.25394e-92	0.136679	0.18	0.091	3.2857e-87	UCEC	NDUFB8
1.07304e-91	-0.294221	0.305	0.431	3.80994e-87	UCEC	DNAJC10
1.12507e-91	-0.441727	0.291	0.409	3.99466e-87	UCEC	LINC00894
1.49629e-91	0.107661	0.127	0.055	5.31274e-87	UCEC	POP5
2.05694e-91	-0.180376	0.092	0.199	7.30336e-87	UCEC	RABL2A
2.57992e-91	0.131856	0.162	0.078	9.16028e-87	UCEC	SELENOT
2.66303e-91	-0.157661	0.043	0.135	9.45534e-87	UCEC	KIFC3
2.88187e-91	0.370123	0.487	0.386	1.02324e-86	UCEC	CCDC138
3.47957e-91	0.184072	0.273	0.165	1.23546e-86	UCEC	MKRN1
3.53917e-91	-0.110611	0.059	0.161	1.25662e-86	UCEC	ADAMTS9-AS2
3.62086e-91	-0.180991	0.277	0.418	1.28562e-86	UCEC	AKAP8L
3.68781e-91	0.224358	0.425	0.301	1.30939e-86	UCEC	ADSS
4.5476e-91	-0.226556	0.049	0.142	1.61467e-86	UCEC	AC138627.1
5.02656e-91	-0.202306	0.188	0.321	1.78473e-86	UCEC	ANXA2
6.18831e-91	0.181231	0.247	0.144	2.19722e-86	UCEC	BTF3
7.2512e-91	0.119425	0.139	0.063	2.57461e-86	UCEC	RAB25
7.50552e-91	-0.175442	0.104	0.215	2.66491e-86	UCEC	MTBP
7.61896e-91	-0.296012	0.114	0.224	2.70519e-86	UCEC	ERRFI1
8.17685e-91	0.274628	0.36	0.246	2.90327e-86	UCEC	VPS37B
8.84432e-91	-0.170889	0.087	0.194	3.14027e-86	UCEC	SP140L
8.89572e-91	0.206196	0.394	0.271	3.15851e-86	UCEC	TMF1
9.48454e-91	0.13977	0.168	0.083	3.36758e-86	UCEC	MYNN
1.09448e-90	0.185545	0.104	0.04	3.88605e-86	UCEC	CLDN1
1.17406e-90	0.273407	0.795	0.742	4.16862e-86	UCEC	ARID4B
1.35684e-90	-0.277858	0.057	0.152	4.81759e-86	UCEC	AC008554.1
1.56551e-90	-0.182292	0.052	0.146	5.5585e-86	UCEC	NRG2
1.61263e-90	0.165645	0.229	0.13	5.7258e-86	UCEC	LAMP1
1.84988e-90	-0.150133	0.086	0.194	6.56819e-86	UCEC	STK36
2.72234e-90	0.112839	0.133	0.059	9.66592e-86	UCEC	SCO2
2.91188e-90	-0.286436	0.279	0.409	1.03389e-85	UCEC	RANBP17
4.03004e-90	0.191002	0.203	0.365	1.43091e-85	UCEC	CALD1
4.83165e-90	-0.186583	0.034	0.118	1.71553e-85	UCEC	RAPGEF4
5.64637e-90	0.197231	0.291	0.181	2.0048e-85	UCEC	RAB11FIP2
6.71224e-90	0.196473	0.25	0.147	2.38325e-85	UCEC	CORO1C
7.84947e-90	0.172476	0.286	0.174	2.78703e-85	UCEC	HLA-C
8.72985e-90	-0.161307	0.07	0.17	3.09962e-85	UCEC	GALM
9.00419e-90	0.229513	0.518	0.391	3.19703e-85	UCEC	RAP1B
9.52283e-90	0.330605	0.683	0.624	3.38118e-85	UCEC	FAM172A
1.10768e-89	-0.305914	0.041	0.128	3.93292e-85	UCEC	SCN1A
1.69653e-89	-0.139226	0.068	0.173	6.02371e-85	UCEC	HIF3A
1.80031e-89	-0.124289	0.036	0.122	6.39218e-85	UCEC	TMCO1
2.12002e-89	0.425742	0.352	0.244	7.52735e-85	UCEC	RBBP8
2.15332e-89	0.226584	0.5	0.371	7.64558e-85	UCEC	ACTG1
3.26812e-89	-0.187955	0.084	0.189	1.16038e-84	UCEC	TACC3
3.79948e-89	-0.24508	0.335	0.465	1.34904e-84	UCEC	HCG17
4.14599e-89	-0.126568	0.031	0.115	1.47207e-84	UCEC	SLC4A5
4.20114e-89	-0.135636	0.062	0.161	1.49166e-84	UCEC	NSMF
4.29999e-89	0.235897	0.421	0.302	1.52676e-84	UCEC	SUZ12
4.34615e-89	0.28395	0.483	0.37	1.54315e-84	UCEC	ATG10
4.47926e-89	-0.184701	0.026	0.106	1.5904e-84	UCEC	AC092422.1
4.57629e-89	-0.219993	0.366	0.498	1.62486e-84	UCEC	UBXN4
7.81662e-89	0.263575	0.366	0.252	2.77537e-84	UCEC	KDM3A
8.09972e-89	-0.241972	0.487	0.613	2.87589e-84	UCEC	WDR70
8.24015e-89	-0.217083	0.122	0.234	2.92575e-84	UCEC	PKP2
8.7573e-89	-0.222324	0.283	0.414	3.10937e-84	UCEC	SLX4IP
9.30079e-89	0.304557	0.684	0.62	3.30234e-84	UCEC	PHF14
1.31263e-88	-0.233075	0.425	0.559	4.66062e-84	UCEC	ROCK2
1.31984e-88	0.198197	0.306	0.194	4.68621e-84	UCEC	DERA
1.41043e-88	0.261519	0.416	0.294	5.00789e-84	UCEC	GRB10
1.65994e-88	-0.121021	0.024	0.104	5.89377e-84	UCEC	NR2F1
1.84015e-88	-0.214017	0.067	0.164	6.53363e-84	UCEC	AL359232.1
1.86601e-88	0.230209	0.482	0.36	6.62544e-84	UCEC	WDR26
2.2309e-88	-0.17939	0.122	0.236	7.92105e-84	UCEC	WDR73
2.57906e-88	0.260557	0.721	0.631	9.1572e-84	UCEC	ATXN2
2.84487e-88	0.131292	0.182	0.094	1.0101e-83	UCEC	M6PR
4.35239e-88	-0.185641	0.116	0.227	1.54536e-83	UCEC	SULT1A1
4.75061e-88	-0.169267	0.063	0.16	1.68675e-83	UCEC	SLC2A9
5.0941e-88	0.160116	0.284	0.173	1.80871e-83	UCEC	TUG1
9.49983e-88	0.152372	0.134	0.061	3.37301e-83	UCEC	GCH1
9.71503e-88	-0.16804	0.082	0.184	3.44942e-83	UCEC	MUC20
1.04009e-87	-0.218258	0.073	0.17	3.69295e-83	UCEC	DNAH6
1.18322e-87	0.145439	0.149	0.071	4.20115e-83	UCEC	OAS3
1.72578e-87	-0.285751	0.317	0.443	6.12756e-83	UCEC	CMIP
1.90561e-87	-0.265853	0.52	0.634	6.76606e-83	UCEC	SMG1
2.40299e-87	0.186478	0.209	0.114	8.53205e-83	UCEC	TMEM108
2.52198e-87	-0.135533	0.049	0.139	8.95454e-83	UCEC	PHF10
3.41937e-87	0.244133	0.499	0.376	1.21408e-82	UCEC	ELF2
3.83569e-87	0.235304	0.482	0.356	1.3619e-82	UCEC	RPL36A
4.11592e-87	-0.206904	0.044	0.132	1.4614e-82	UCEC	TENM4
4.24908e-87	-0.176493	0.073	0.172	1.50868e-82	UCEC	CDKL1
6.42584e-87	-0.21463	0.225	0.353	2.28156e-82	UCEC	LINC00342
7.51127e-87	0.216558	0.316	0.205	2.66695e-82	UCEC	PCGF5
7.58452e-87	0.203145	0.383	0.264	2.69296e-82	UCEC	EPCAM
9.55245e-87	0.145116	0.189	0.1	3.39169e-82	UCEC	GNG5
1.24331e-86	0.0993446	0.111	0.045	4.41451e-82	UCEC	ZBTB18
2.0613e-86	0.107177	0.124	0.054	7.31886e-82	UCEC	NDUFA7
2.16547e-86	-0.292801	0.287	0.41	7.68873e-82	UCEC	PKD2
2.38615e-86	-0.111199	0.039	0.125	8.47225e-82	UCEC	SLC35F1
2.51902e-86	-0.19113	0.121	0.231	8.94403e-82	UCEC	NSUN7
2.54539e-86	-0.259542	0.039	0.125	9.03766e-82	UCEC	XKR4
2.60129e-86	-0.292817	0.313	0.432	9.23613e-82	UCEC	STK39
2.61842e-86	0.222173	0.47	0.352	9.29696e-82	UCEC	PTGES3
2.63327e-86	-0.223199	0.328	0.46	9.34967e-82	UCEC	ANKRD36
2.67635e-86	-0.145787	0.033	0.115	9.50264e-82	UCEC	AL139807.1
2.70379e-86	-0.225113	0.161	0.283	9.60007e-82	UCEC	NCOA7
3.05067e-86	0.179324	0.272	0.167	1.08317e-81	UCEC	FAM20B
3.90513e-86	-0.256883	0.247	0.376	1.38656e-81	UCEC	KANK1
3.95298e-86	0.10769	0.121	0.052	1.40354e-81	UCEC	ATP5MC1
5.77482e-86	0.201547	0.328	0.217	2.05041e-81	UCEC	LEMD3
6.22083e-86	-0.1102	0.045	0.136	2.20877e-81	UCEC	ST6GALNAC2
6.55381e-86	0.120025	0.121	0.052	2.327e-81	UCEC	LINC00536
9.01236e-86	0.230136	0.508	0.389	3.19993e-81	UCEC	NUTM2A-AS1
9.95344e-86	-0.224765	0.167	0.285	3.53407e-81	UCEC	IQCK
1.00494e-85	0.166635	0.262	0.159	3.56815e-81	UCEC	ZNF862
1.33434e-85	-0.382758	0.585	0.647	4.73769e-81	UCEC	SAMD12
1.44932e-85	-0.15192	0.065	0.163	5.14595e-81	UCEC	DIRC3
1.61162e-85	-0.183445	0.127	0.239	5.72222e-81	UCEC	METTL6
1.64845e-85	0.114762	0.132	0.059	5.85298e-81	UCEC	NIPA1
1.87446e-85	0.154011	0.234	0.135	6.65545e-81	UCEC	CPT1A
2.65594e-85	-0.418503	0.032	0.113	9.4302e-81	UCEC	ATRNL1
2.93411e-85	-0.144778	0.096	0.204	1.04179e-80	UCEC	CASTOR3
3.98762e-85	-0.256566	0.315	0.437	1.41584e-80	UCEC	RNPC3
5.62037e-85	-0.201734	0.032	0.113	1.99557e-80	UCEC	GAS7
1.02429e-84	0.20498	0.402	0.281	3.63683e-80	UCEC	MAPK1
1.91334e-84	0.133467	0.173	0.089	6.79351e-80	UCEC	HCFC2
2.00816e-84	-0.123852	0.03	0.109	7.13019e-80	UCEC	MX2
2.16042e-84	0.241418	0.447	0.327	7.67077e-80	UCEC	SLC39A11
2.86566e-84	0.134258	0.18	0.094	1.01748e-79	UCEC	NME3
3.31053e-84	-0.20556	0.112	0.219	1.17544e-79	UCEC	MGST1
4.87516e-84	-0.142922	0.075	0.174	1.73097e-79	UCEC	ZNF785
5.43231e-84	0.222915	0.395	0.278	1.92879e-79	UCEC	RHOA
6.96715e-84	0.194494	0.281	0.176	2.47375e-79	UCEC	COX5B
7.35556e-84	-0.124442	0.028	0.106	2.61167e-79	UCEC	ANXA5
1.00783e-83	0.150241	0.218	0.124	3.57841e-79	UCEC	ZNF121
1.11031e-83	0.188934	0.341	0.228	3.94226e-79	UCEC	YY1AP1
1.13539e-83	0.242775	0.627	0.52	4.03132e-79	UCEC	RBFOX2
1.29458e-83	-0.153474	0.062	0.155	4.59655e-79	UCEC	AC010210.1
1.37397e-83	0.108825	0.11	0.046	4.87843e-79	UCEC	OGFRL1
1.43743e-83	0.23491	0.574	0.461	5.10374e-79	UCEC	RCOR3
1.75007e-83	0.245873	0.45	0.332	6.21378e-79	UCEC	SMURF2
2.48015e-83	0.113542	0.137	0.064	8.80603e-79	UCEC	CREB3L4
2.88452e-83	0.167558	0.269	0.164	1.02418e-78	UCEC	IPMK
4.19187e-83	-0.14857	0.053	0.144	1.48836e-78	UCEC	SYT1
4.61679e-83	-0.146214	0.049	0.136	1.63924e-78	UCEC	RHOBTB3
6.23998e-83	-0.166344	0.068	0.161	2.21557e-78	UCEC	TMEM182
6.83584e-83	0.152876	0.204	0.114	2.42713e-78	UCEC	PFDN2
7.11967e-83	0.311881	0.652	0.586	2.52791e-78	UCEC	ANKRD28
8.46624e-83	0.236074	0.299	0.192	3.00602e-78	UCEC	TES
1.0416e-82	0.226007	0.524	0.408	3.6983e-78	UCEC	ANAPC5
1.4712e-82	-0.147281	0.131	0.246	5.22364e-78	UCEC	LETM1
3.89531e-82	-0.189553	0.161	0.277	1.38307e-77	UCEC	TNPO2
4.08731e-82	0.0994522	0.106	0.044	1.45124e-77	UCEC	PKN3
4.32023e-82	-0.217639	0.677	0.778	1.53394e-77	UCEC	NIPBL
4.42329e-82	0.112844	0.139	0.065	1.57053e-77	UCEC	SYPL1
5.10316e-82	0.175144	0.247	0.148	1.81193e-77	UCEC	TUBA1B
5.97078e-82	0.146713	0.215	0.122	2.11999e-77	UCEC	HINT1
7.39993e-82	-0.190116	0.047	0.133	2.62742e-77	UCEC	MAMLD1
7.60011e-82	0.270973	0.334	0.224	2.69849e-77	UCEC	IFI44
7.78803e-82	0.169934	0.278	0.174	2.76522e-77	UCEC	C6orf89
8.14836e-82	0.340293	0.572	0.472	2.89316e-77	UCEC	EHF
8.72266e-82	-0.140608	0.028	0.104	3.09707e-77	UCEC	EPHB1
1.17548e-81	-0.198454	0.165	0.282	4.17367e-77	UCEC	SOX13
1.42251e-81	-0.154092	0.056	0.145	5.05077e-77	UCEC	CRTC3-AS1
1.50512e-81	-0.138935	0.039	0.12	5.34407e-77	UCEC	CTSH
1.59192e-81	0.232582	0.375	0.256	5.65227e-77	UCEC	NHSL2
1.92655e-81	-0.106715	0.055	0.144	6.84039e-77	UCEC	LMO4
1.98444e-81	-0.198975	0.089	0.188	7.04596e-77	UCEC	RFLNA
2.0498e-81	-0.165429	0.103	0.207	7.278e-77	UCEC	PLEKHM3
2.09326e-81	0.179372	0.243	0.145	7.43232e-77	UCEC	PDK1
2.15941e-81	0.245987	0.602	0.497	7.66719e-77	UCEC	PBRM1
2.23039e-81	-0.18239	0.14	0.251	7.91921e-77	UCEC	BIN3
2.89483e-81	-0.195863	0.157	0.269	1.02784e-76	UCEC	DPY19L3
3.86229e-81	0.120629	0.148	0.073	1.37134e-76	UCEC	APMAP
4.01435e-81	-0.226014	0.144	0.254	1.42533e-76	UCEC	BCAR3
4.53817e-81	-0.1812	0.127	0.237	1.61132e-76	UCEC	ZSCAN5A
5.19363e-81	-0.133097	0.097	0.207	1.84405e-76	UCEC	SAMD4A
7.39843e-81	-0.163573	0.107	0.212	2.62689e-76	UCEC	LRP5
7.86535e-81	-0.226447	0.304	0.424	2.79267e-76	UCEC	NPIPB5
1.03332e-80	-0.199596	0.205	0.326	3.66891e-76	UCEC	CHIC1
1.03339e-80	-0.241121	0.319	0.437	3.66915e-76	UCEC	CTPS2
1.04481e-80	0.146002	0.153	0.076	3.7097e-76	UCEC	GBP3
1.13447e-80	-0.188113	0.103	0.205	4.02805e-76	UCEC	SLC45A4
1.13697e-80	0.216599	0.53	0.416	4.03694e-76	UCEC	ZNF207
1.13858e-80	-0.142081	0.045	0.128	4.04264e-76	UCEC	PRKAA2
2.08292e-80	0.191381	0.342	0.232	7.39561e-76	UCEC	ITM2B
3.07212e-80	-0.196216	0.255	0.38	1.09079e-75	UCEC	UBR1
3.31779e-80	0.120807	0.148	0.072	1.17802e-75	UCEC	SGPP1
3.52857e-80	0.160198	0.256	0.155	1.25285e-75	UCEC	LNPK
4.50598e-80	0.121965	0.148	0.073	1.59989e-75	UCEC	VAMP8
4.82238e-80	-0.182023	0.129	0.238	1.71223e-75	UCEC	RSPH3
5.46514e-80	0.153415	0.241	0.144	1.94045e-75	UCEC	DBNL
5.645e-80	-0.127797	0.036	0.117	2.00431e-75	UCEC	WNT7A
6.66598e-80	0.125786	0.165	0.085	2.36682e-75	UCEC	IPO9-AS1
8.40393e-80	-0.374999	0.074	0.164	2.9839e-75	UCEC	AC087854.1
8.92131e-80	-0.229405	0.315	0.439	3.1676e-75	UCEC	CDR2
1.12306e-79	-0.0754653	0.049	0.138	3.98754e-75	UCEC	NLRP2
1.18153e-79	-0.149984	0.077	0.172	4.19515e-75	UCEC	SPOPL
1.27788e-79	-0.159874	0.1	0.202	4.53725e-75	UCEC	TTF1
1.41844e-79	0.129352	0.195	0.107	5.03632e-75	UCEC	AC007255.1
1.46346e-79	0.196354	0.155	0.078	5.19617e-75	UCEC	DTX3L
1.54214e-79	-0.155395	0.051	0.136	5.47551e-75	UCEC	AC040174.1
1.81102e-79	0.254625	0.553	0.442	6.43021e-75	UCEC	PIP4K2A
1.89828e-79	-0.214208	0.298	0.422	6.74003e-75	UCEC	BOD1L1
2.36236e-79	0.123156	0.169	0.088	8.3878e-75	UCEC	POGK
2.4324e-79	-0.111358	0.034	0.114	8.63649e-75	UCEC	AC019205.1
3.07119e-79	-0.17208	0.07	0.161	1.09046e-74	UCEC	LINC01301
3.9297e-79	0.0952344	0.11	0.047	1.39528e-74	UCEC	SUN2
4.52321e-79	0.200605	0.365	0.255	1.60601e-74	UCEC	ZNF138
4.98753e-79	-0.279747	0.558	0.66	1.77087e-74	UCEC	ARHGEF3
7.06448e-79	-0.126123	0.029	0.104	2.50831e-74	UCEC	IPCEF1
7.35518e-79	-0.132313	0.032	0.108	2.61153e-74	UCEC	ATP6V1E2
8.07973e-79	-0.182921	0.17	0.285	2.86879e-74	UCEC	SNX25
8.99979e-79	0.130396	0.2	0.11	3.19546e-74	UCEC	APBA1
1.01441e-78	0.255596	0.721	0.642	3.60176e-74	UCEC	PAN3
1.08628e-78	0.139653	0.193	0.107	3.85694e-74	UCEC	LINC-PINT
1.19673e-78	0.102634	0.12	0.054	4.24912e-74	UCEC	LAMTOR2
1.34872e-78	0.143841	0.226	0.132	4.78877e-74	UCEC	VDAC2
1.38597e-78	0.232669	0.536	0.422	4.92104e-74	UCEC	NFIC
1.53172e-78	0.216171	0.384	0.273	5.43852e-74	UCEC	SLC25A26
1.68522e-78	0.122885	0.156	0.079	5.98353e-74	UCEC	FH
1.7518e-78	0.23829	0.587	0.488	6.21995e-74	UCEC	LUC7L2
1.97962e-78	-0.179528	0.107	0.209	7.02884e-74	UCEC	JUND
2.02268e-78	0.140948	0.207	0.117	7.18172e-74	UCEC	MXD1
2.04532e-78	-0.150777	0.047	0.131	7.26213e-74	UCEC	NR3C2
2.38894e-78	0.248544	0.455	0.346	8.48216e-74	UCEC	TRIM24
2.564e-78	0.128418	0.182	0.098	9.10374e-74	UCEC	MDH2
2.72109e-78	0.14238	0.167	0.087	9.66151e-74	UCEC	PRDX5
2.76939e-78	-0.169077	0.03	0.105	9.83301e-74	UCEC	AC127526.2
2.93762e-78	0.186324	0.363	0.252	1.04303e-73	UCEC	NBPF11
2.98734e-78	0.13466	0.208	0.118	1.06069e-73	UCEC	CDC42SE1
3.00305e-78	-0.156373	0.102	0.204	1.06626e-73	UCEC	KIAA1324L
3.70854e-78	0.123596	0.164	0.085	1.31675e-73	UCEC	SELENOH
3.7554e-78	0.123624	0.142	0.069	1.33339e-73	UCEC	TBC1D30
3.98585e-78	0.101975	0.117	0.052	1.41522e-73	UCEC	TADA1
5.08719e-78	0.187924	0.289	0.186	1.80626e-73	UCEC	ITGB5
5.40138e-78	0.139361	0.19	0.105	1.91782e-73	UCEC	ARF3
5.42785e-78	0.100385	0.104	0.044	1.92721e-73	UCEC	DENND6A-AS1
5.6043e-78	0.13179	0.194	0.108	1.98986e-73	UCEC	TRIM11
5.69084e-78	-0.269672	0.323	0.438	2.02059e-73	UCEC	ZNF248
6.48797e-78	-0.113465	0.032	0.109	2.30362e-73	UCEC	ARHGEF40
6.53497e-78	0.22741	0.512	0.401	2.3203e-73	UCEC	AHCTF1
9.23624e-78	0.10234	0.111	0.048	3.27942e-73	UCEC	POLR2L
9.49109e-78	0.213758	0.543	0.432	3.36991e-73	UCEC	EIF4A2
1.27409e-77	-0.209764	0.108	0.208	4.5238e-73	UCEC	SQLE
1.31412e-77	0.23048	0.602	0.498	4.6659e-73	UCEC	EIF3A
1.74358e-77	0.113621	0.149	0.074	6.19075e-73	UCEC	PPP1R15B
1.92567e-77	0.253453	0.435	0.322	6.83729e-73	UCEC	ALPK1
2.18138e-77	-0.194811	0.131	0.237	7.74521e-73	UCEC	CCDC18
2.46504e-77	-0.131417	0.051	0.135	8.75236e-73	UCEC	MSI1
2.86572e-77	-0.198035	0.16	0.269	1.0175e-72	UCEC	DAP
[truncated: 20,274 more rows]

## Sheet: S6c_Met_DACRs_sel
peak	Count_up	Mean_Fch	Fraction_up	Cancer	Annotation	Gene
chr1-113242355-113242855	5	0.812999	1	UCEC	Distal Intergenic	LRIG2
chr1-153288517-153289017	9	0.683276	0.692308	PDAC	Distal Intergenic	PGLYRP3
chr1-156111189-156111689	5	1.14407	1	UCEC	Intron (ENST00000502751.5/4000, intron 2 of 3)	LMNA
chr1-156394782-156395282	13	2.15248	1	CRC	Exon (ENST00000451362.1/ENST00000451362.1, exon 2 of 2)	RHBG
chr1-157969697-157970197	5	0.977646	1	UCEC	Distal Intergenic	KIRREL1
chr1-159197905-159198405	5	0.800478	1	UCEC	Exon (ENST00000415675.3/100131825, exon 4 of 4)	CADM3-AS1
chr1-159598126-159598626	8	0.372991	0.615385	PDAC	Exon (ENST00000289731.2/ENST00000289731.2, exon 1 of 1)	APCS
chr1-16677961-16678461	5	1.50944	1	UCEC	Distal Intergenic	RNVU1-18
chr1-168439652-168440152	5	1.07784	1	UCEC	Intron (ENST00000655809.1/101928565, intron 4 of 5)	LOC100505918
chr1-173860879-173861379	5	1.59567	1	UCEC	Intron (ENST00000651080.1/60674, intron 7 of 7)	GAS5
chr1-175521228-175521728	5	1.28476	1	UCEC	Intron (ENST00000367674.7/7143, intron 2 of 22)	TNR
chr1-177975819-177976319	5	1.36447	1	UCEC	Intron (ENST00000466953.6/111240474, intron 1 of 23)	SEC16B
chr1-180150849-180151349	5	0.785599	1	UCEC	Distal Intergenic	QSOX1
chr1-181647594-181648094	5	1.1682	1	UCEC	Intron (ENST00000524607.6/777, intron 8 of 11)	CACNA1E
chr1-186212551-186213051	5	0.918507	1	UCEC	Distal Intergenic	HMCN1
chr1-186650278-186650778	5	1.55904	1	UCEC	Distal Intergenic	PTGS2
chr1-193115501-193116001	13	1.61416	1	CRC	Distal Intergenic	CDC73
chr1-202589107-202589607	13	2.30119	1	CRC	3' UTR	PPP1R12B
chr1-203669707-203670207	13	1.75441	1	CRC	Intron (ENST00000357681.9/493, intron 1 of 20)	ATP2B4
chr1-206581646-206582146	5	1.04474	1	UCEC	Promoter	RASSF5
chr1-218705836-218706336	13	2.26982	1	CRC	Distal Intergenic	LINC02869
chr1-218874184-218874684	13	3.39442	1	CRC	Distal Intergenic	LINC01710
chr1-221334976-221335476	5	1.32873	1	UCEC	Intron (ENST00000439004.1/400804, intron 1 of 1)	LINC02817
chr1-223320205-223320705	5	1.13017	1	UCEC	Intron (ENST00000484758.6/55061, intron 2 of 7)	SUSD4
chr1-224640972-224641472	5	0.889297	1	UCEC	Intron (ENST00000498382.5/149111, intron 1 of 5)	CNIH3
chr1-225300342-225300842	5	1.23752	1	UCEC	Intron (ENST00000445597.6/127602, intron 35 of 60)	DNAH14
chr1-227401804-227402304	8	0.337626	0.615385	PDAC	Intron (ENST00000660249.1/ENST00000660249.1, intron 2 of 3)	CDC42BPA
chr1-227805580-227806080	5	1.09321	1	UCEC	Distal Intergenic	PRSS38
chr1-241998302-241998802	13	1.91478	1	SKCM	Exon (ENST00000357246.4/440738, exon 2 of 4)	MAP1LC3C
chr1-242129030-242129530	13	2.53542	1	SKCM	Intron (ENST00000536534.6/200150, intron 5 of 9)	MAP1LC3C
chr1-244214163-244214663	5	1.41172	1	UCEC	Distal Intergenic	C1orf100
chr1-26743898-26744398	13	2.38437	1	SKCM	Intron (ENST00000430799.7/8289, intron 4 of 19)	ARID1A
chr1-36337808-36338308	5	0.807492	1	UCEC	Downstream (1-2kb)	EVA1B
chr1-36988803-36989303	5	1.31009	1	UCEC	Intron (ENST00000373091.8/2899, intron 1 of 15)	GRIK3
chr1-37038209-37038709	5	1.06632	1	UCEC	Distal Intergenic	GRIK3
chr1-43058381-43058881	13	2.01198	1	CRC	Distal Intergenic	FAM183A
chr1-44820899-44821399	5	0.979508	1	UCEC	Intron (ENST00000447098.6/8643, intron 22 of 22)	PTCH2
chr1-45010396-45010896	9	0.296453	0.692308	PDAC	Promoter	UROD
chr1-85007963-85008463	5	0.800498	1	UCEC	Intron (ENST00000370596.5/126820, intron 1 of 21)	DNAI3
chr1-96487407-96487907	5	1.59144	1	UCEC	Distal Intergenic	LINC01787
chr10-102610302-102610802	9	0.00862919	0.692308	PDAC	Intron (ENST00000369902.7/51684, intron 8 of 11)	SUFU
chr10-102627674-102628174	13	1.47023	1	CRC	Intron (ENST00000369902.7/51684, intron 11 of 11)	TRIM8
chr10-103712854-103713354	5	0.771025	1	UCEC	Intron (ENST00000369774.8/9644, intron 5 of 14)	SH3PXD2A
chr10-116706119-116706619	5	1.50578	1	UCEC	Intron (ENST00000369209.7/259217, intron 2 of 11)	HSPA12A
chr10-119252744-119253244	13	1.67661	1	CRC	Intron (ENST00000392870.3/2869, intron 1 of 15)	GRK5
chr10-119253365-119253865	13	1.53127	1	CRC	Intron (ENST00000392870.3/2869, intron 1 of 15)	GRK5
chr10-122293968-122294468	9	0.120178	0.692308	PDAC	Intron (ENST00000260723.5/118663, intron 7 of 15)	BTBD16
chr10-126504055-126504555	5	1.22423	1	UCEC	Promoter	C10orf90
chr10-132294521-132295021	13	1.56845	1	CRC	Intron (ENST00000368620.2/282974, intron 1 of 3)	STK32C
chr10-132331810-132332310	8	0.117321	0.615385	PDAC	Promoter	STK32C
chr10-21336361-21336861	13	1.75206	1	CRC	Distal Intergenic	LINC02643
chr10-44233469-44233969	13	1.99297	1	CRC	Distal Intergenic	LINC02881
chr10-47991591-47992091	9	0.12843	0.692308	PDAC	Exon (ENST00000668134.1/ENST00000668134.1, exon 1 of 2)	FAM25C
chr10-57350620-57351120	5	1.54839	1	UCEC	Distal Intergenic	MIR3924
chr10-69629966-69630466	13	1.55165	1	SKCM	Promoter	FAM241B
chr10-71569942-71570442	5	0.845097	1	UCEC	Promoter	CDH23
chr10-75475446-75475946	5	0.824527	1	UCEC	Intron (ENST00000611255.5/83938, intron 2 of 6)	LRMDA
chr10-75959084-75959584	13	2.11649	1	CRC	Intron (ENST00000611255.5/83938, intron 2 of 6)	LRMDA
chr10-78335670-78336170	5	1.43905	1	UCEC	Intron (ENST00000635422.1/ENST00000635422.1, intron 1 of 4)	LINC00595
chr10-87848879-87849379	5	1.12588	1	UCEC	Distal Intergenic	ATAD1
chr10-88243684-88244184	13	2.46768	1	SKCM	Distal Intergenic	PTEN
chr10-90319438-90319938	13	1.81666	1	CRC	Distal Intergenic	LINC02653
chr10-91560722-91561222	5	1.81303	1	UCEC	Distal Intergenic	PPP1R3C
chr10-91591355-91591855	13	2.67187	1	SKCM	Distal Intergenic	PPP1R3C
chr11-100687087-100687587	13	1.09571	1	SKCM	Promoter	ARHGAP42
chr11-110086938-110087438	13	1.29979	1	SKCM	Intron (ENST00000645527.1/5962, intron 17 of 18)	ZC3H12C
chr11-110337531-110338031	13	2.06056	1	CRC	Distal Intergenic	LINC02732
chr11-115941414-115941914	13	2.25565	1	CRC	Exon (ENST00000653503.1/ENST00000653503.1, exon 5 of 7)	LINC00900
chr11-118232630-118233130	13	1.73509	1	CRC	Intron (ENST00000278949.9/196264, intron 5 of 5)	JAML
chr11-119334188-119334688	13	1.04535	1	SKCM	Promoter	RNF26
chr11-119381422-119381922	13	1.07048	1	SKCM	Promoter	USP2
chr11-121451946-121452446	13	2.40986	1	SKCM	Promoter	SORL1
chr11-129593049-129593549	5	1.0524	1	UCEC	Intron (ENST00000626400.1/ENST00000626400.1, intron 1 of 1)	LINC01395
chr11-133854219-133854719	13	2.03142	1	CRC	Distal Intergenic	SPATA19
chr11-134050395-134050895	13	1.5462	1	SKCM	Intron (ENST00000655895.1/100128239, intron 2 of 2)	LINC02731
chr11-1351522-1352022	13	2.49702	1	CRC	Intron (ENST00000650218.1/ENST00000650218.1, intron 1 of 4)	BRSK2
chr11-14053768-14054268	5	1.47231	1	UCEC	Intron (ENST00000576479.4/10418, intron 3 of 15)	SPON1
chr11-19668412-19668912	13	1.66572	1	CRC	Intron (ENST00000360655.8/89797, intron 1 of 37)	LOC100126784
chr11-2120702-2121202	13	1.60018	1	CRC	Distal Intergenic	MIR483
chr11-2129587-2130087	13	1.8915	1	CRC	3' UTR	MIR483
chr11-2178803-2179303	13	1.55386	1	CRC	Distal Intergenic	MIR4686
chr11-26575831-26576331	5	1.05512	1	UCEC	Intron (ENST00000672621.1/63982, intron 15 of 27)	MUC15
chr11-2813399-2813899	13	1.55093	1	CRC	Intron (ENST00000155840.11/3784, intron 15 of 15)	KCNQ1
chr11-36431744-36432244	13	1.51315	1	CRC	Exon (ENST00000529034.5/79899, exon 4 of 4)	PRR5L
chr11-47185395-47185895	13	1.4866	1	CRC	Promoter	PACSIN3
chr11-57567457-57567957	13	1.51602	1	SKCM	Promoter	UBE2L6
chr11-59106802-59107302	13	1.22696	1	SKCM	Promoter	FAM111B
chr11-59560757-59561257	13	1.20421	1	SKCM	Exon (ENST00000661408.1/ENST00000661408.1, exon 6 of 8)	MIR3162
chr11-60841744-60842244	13	1.11865	1	SKCM	Promoter	CCDC86
chr11-60906362-60906862	13	1.19403	1	SKCM	Promoter	PRPF19
chr11-61580975-61581475	13	1.10061	1	SKCM	Promoter	SYT7
chr11-61728739-61729239	13	1.62646	1	CRC	3' UTR	MYRF
chr11-61815996-61816496	13	1.4655	1	CRC	Promoter	FADS1
chr11-61967336-61967836	13	1.30805	1	SKCM	Promoter	FTH1
chr11-62123580-62124080	13	1.17667	1	SKCM	Promoter	INCENP
chr11-62337185-62337685	13	1.82018	1	SKCM	Promoter	ASRGL1
chr11-62573687-62574187	13	1.0547	1	SKCM	Promoter	EEF1G
chr11-62591318-62591818	13	1.18088	1	SKCM	Promoter	TUT1
chr11-66318144-66318644	13	1.47276	1	CRC	Intron (ENST00000534065.1/ENST00000534065.1, intron 1 of 1)	CD248
chr11-69420443-69420943	13	1.68856	1	CRC	Distal Intergenic	LOC102724265
chr11-71928726-71929226	13	1.06036	1	SKCM	Promoter	RNF121
chr11-72080437-72080937	13	1.10818	1	SKCM	Promoter	NUMA1
chr11-72112058-72112558	13	1.114	1	SKCM	Promoter	ANAPC15
chr11-72434046-72434546	13	1.08931	1	SKCM	Promoter	CLPB
chr11-72814115-72814615	13	1.06564	1	SKCM	Promoter	ATG16L2
chr11-77637558-77638058	13	1.39083	1	SKCM	Promoter	CLNS1A
chr11-78139429-78139929	13	1.37035	1	SKCM	Promoter	ALG8
chr11-78574587-78575087	13	1.08428	1	SKCM	Promoter	NARS2
chr11-79440059-79440559	13	1.88587	1	SKCM	5' UTR	TENM4
chr11-82718182-82718682	13	1.18781	1	SKCM	Promoter	MIR4300HG
chr11-8282660-8283160	5	1.24931	1	UCEC	Distal Intergenic	LMO1
chr11-83285800-83286300	13	1.0652	1	SKCM	Promoter	CCDC90B
chr11-86301920-86302420	13	1.22947	1	SKCM	Promoter	HIKESHI
chr11-87037557-87038057	13	1.10067	1	SKCM	Promoter	TMEM135
chr11-88175309-88175809	13	1.15205	1	SKCM	Promoter	RAB38
chr11-90222890-90223390	13	1.22543	1	SKCM	Promoter	CHORDC1
chr11-95231022-95231522	13	1.07971	1	SKCM	Promoter	SESN3
chr12-10100809-10101309	5	0.913104	1	UCEC	Intron (ENST00000414501.2/51267, intron 1 of 2)	CLEC1A
chr12-10101355-10101855	5	1.11914	1	UCEC	Intron (ENST00000414501.2/51267, intron 1 of 2)	CLEC1A
chr12-107657550-107658050	5	1.36082	1	UCEC	3' UTR	BTBD11
chr12-108302861-108303361	8	0.623618	0.615385	PDAC	Intron (ENST00000412676.5/1240, intron 1 of 2)	CMKLR1
chr12-115319524-115320024	13	1.92308	1	SKCM	Exon (ENST00000617627.1/ENST00000617627.1, exon 1 of 1)	TBX3
chr12-122198873-122199373	5	1.47602	1	UCEC	Intron (ENST00000339777.5/254050, intron 7 of 11)	LRRC43
chr12-122944500-122945000	5	0.836598	1	UCEC	Promoter	ABCB9
chr12-124386025-124386525	5	0.898401	1	UCEC	Intron (ENST00000405201.5/9612, intron 16 of 46)	NCOR2
chr12-124727207-124727707	5	0.851068	1	UCEC	Distal Intergenic	SCARB1
chr12-127125693-127126193	13	1.45628	1	CRC	Distal Intergenic	LINC02405
chr12-12916165-12916665	13	1.19069	1	SKCM	3' UTR	MIR614
chr12-131872022-131872522	13	1.52815	1	CRC	Distal Intergenic	ULK1
chr12-132393316-132393816	13	1.80689	1	CRC	Distal Intergenic	LOC101928416
chr12-132703722-132704222	5	0.828481	1	UCEC	Intron (ENST00000317479.8/5827, intron 4 of 4)	PGAM5
chr12-22035013-22035513	5	1.06847	1	UCEC	Distal Intergenic	CMAS
chr12-31922673-31923173	13	1.69079	1	CRC	Intron (ENST00000662662.1/105369723, intron 1 of 2)	LINC02422
chr12-32436984-32437484	13	1.9628	1	CRC	Intron (ENST00000534526.6/121512, intron 1 of 16)	FGD4
chr12-34293158-34293658	5	0.977755	1	UCEC	Distal Intergenic	ALG10
chr12-42961265-42961765	10	0.58806	0.769231	PDAC	Distal Intergenic	LINC02461
chr12-48197378-48197878	13	1.47133	1	SKCM	Distal Intergenic	OR10AD1
chr12-48198070-48198570	13	1.33727	1	SKCM	Exon (ENST00000647575.1/ENST00000647575.1, exon 1 of 5)	OR10AD1
chr12-48794728-48795228	5	1.47826	1	UCEC	Distal Intergenic	ADCY6-DT
chr12-48977879-48978379	5	1.07799	1	UCEC	Promoter	WNT1
chr12-49093667-49094167	5	1.15726	1	UCEC	Intron (ENST00000649637.2/50846, intron 1 of 2)	DHH
chr12-49276768-49277268	5	0.787084	1	UCEC	Distal Intergenic	TUBA1C
chr12-50195800-50196300	13	3.22338	1	SKCM	Promoter	LIMA1
chr12-5088730-5089230	13	1.90435	1	CRC	Intron (ENST00000648143.1/ENST00000648143.1, intron 1 of 1)	KCNA5
chr12-52715284-52715784	5	1.05261	1	UCEC	Exon (ENST00000549467.2/ENST00000549467.2, exon 6 of 6)	KRT77
chr12-53950245-53950745	13	1.65577	1	CRC	Distal Intergenic	HOXC12
chr12-54207685-54208185	13	1.29153	1	SKCM	Distal Intergenic	SMUG1
chr12-62813140-62813640	5	0.839572	1	UCEC	Intron (ENST00000228705.7/57460, intron 2 of 9)	PPM1H
chr12-64098658-64099158	5	1.36777	1	UCEC	Intron (ENST00000355086.8/57522, intron 15 of 21)	SRGAP1
chr12-64900456-64900956	13	2.37773	1	CRC	Exon (ENST00000535058.1/400046, exon 2 of 3)	LINC02389
chr12-65532643-65533143	5	0.956095	1	UCEC	Intron (ENST00000537250.5/100507065, intron 2 of 3)	LOC100507065
chr12-66130532-66131032	13	1.0678	1	SKCM	Promoter	LLPH
chr12-6851148-6851648	13	1.04638	1	SKCM	Promoter	CDCA3
chr12-69821788-69822288	5	1.14226	1	UCEC	3' UTR	MYRFL
chr12-70243501-70244001	13	1.05542	1	SKCM	Promoter	CNOT2
chr12-77213126-77213626	5	1.17112	1	UCEC	Distal Intergenic	NAV3
chr12-77925395-77925895	5	1.49611	1	UCEC	Intron (ENST00000550042.2/89795, intron 2 of 8)	NAV3
chr12-80551745-80552245	5	0.895377	1	UCEC	Intron (ENST00000616559.4/374462, intron 26 of 44)	PTPRQ
chr12-85036058-85036558	5	0.88331	1	UCEC	Promoter	TSPAN19
chr12-85076606-85077106	5	1.06907	1	UCEC	Intron (ENST00000525971.6/84125, intron 11 of 16)	LRRIQ1
chr12-87511152-87511652	5	1.24002	1	UCEC	Distal Intergenic	MKRN9P
chr12-9131986-9132486	13	3.50846	1	CRC	Distal Intergenic	A2M
chr12-91804459-91804959	13	1.84528	1	CRC	Distal Intergenic	LINC01619
chr12-91854557-91855057	13	1.25963	1	SKCM	Distal Intergenic	LINC01619
chr13-104015129-104015629	5	1.91168	1	UCEC	Distal Intergenic	LINC01309
chr13-110006187-110006687	5	1.00032	1	UCEC	Intron (ENST00000614099.1/ENST00000614099.1, intron 2 of 2)	LINC00396
chr13-110115955-110116455	5	0.866602	1	UCEC	Intron (ENST00000670698.1/ENST00000670698.1, intron 1 of 1)	COL4A1
chr13-113023045-113023545	13	1.63861	1	CRC	Intron (ENST00000375608.7/23263, intron 3 of 29)	MCF2L
chr13-22091842-22092342	5	1.21107	1	UCEC	Intron (ENST00000631321.1/100506622, intron 1 of 1)	LINC00540
chr13-23558790-23559290	13	1.81106	1	CRC	Distal Intergenic	TNFRSF19
chr13-23621172-23621672	13	2.89575	1	CRC	Intron (ENST00000248484.8/55504, intron 4 of 9)	TNFRSF19
chr13-26838385-26838885	5	1.52811	1	UCEC	Distal Intergenic	GPR12
chr13-30872073-30872573	5	1.34017	1	UCEC	Distal Intergenic	LINC00545
chr13-45370910-45371410	5	0.759997	1	UCEC	Exon (ENST00000520622.6/ENST00000520622.6, exon 2 of 2)	TPT1-AS1
chr13-47512261-47512761	5	1.565	1	UCEC	Distal Intergenic	LINC00562
chr13-48532627-48533127	10	0.263838	0.769231	PDAC	Promoter	RCBTB2
chr13-51330595-51331095	5	1.85274	1	UCEC	Distal Intergenic	SERPINE3
chr13-52786682-52787182	5	1.4685	1	UCEC	Distal Intergenic	MIR759
chr13-67023399-67023899	5	0.881214	1	UCEC	Intron (ENST00000544246.5/5101, intron 2 of 3)	PCDH9-AS4
chr13-68190736-68191236	13	2.54866	1	CRC	Distal Intergenic	LINC00550
chr13-73216248-73216748	10	0.705603	0.769231	PDAC	Distal Intergenic	KLF5
chr13-75485648-75486148	13	1.49561	1	CRC	Distal Intergenic	TBC1D4
chr13-76828816-76829316	5	1.3085	1	UCEC	Intron (ENST00000648060.1/ENST00000648060.1, intron 2 of 4)	KCTD12
chr13-94712638-94713138	13	1.79977	1	CRC	Promoter	SOX21-AS1
chr14-100871666-100872166	13	1.65767	1	CRC	Intron (ENST00000637474.1/79104, intron 2 of 18)	MIR337
chr14-101197549-101198049	5	1.49556	1	UCEC	Distal Intergenic	LINC02285
chr14-102034141-102034641	8	0.346452	0.615385	PDAC	Exon (ENST00000360184.10/1778, exon 55 of 78)	DYNC1H1
chr14-103361695-103362195	13	1.67117	1	CRC	Distal Intergenic	EIF5
chr14-104726555-104727055	8	0.159614	0.615385	PDAC	Intron (ENST00000330877.6/122622, intron 1 of 12)	ADSS1
chr14-104866163-104866663	10	0.239885	0.769231	PDAC	Intron (ENST00000414716.8/283638, intron 1 of 18)	CEP170B
chr14-105483233-105483733	9	0.212526	0.692308	PDAC	Distal Intergenic	CRIP1
chr14-105491475-105491975	9	0.220719	0.692308	PDAC	Promoter	TEDC1
chr14-106790345-106790845	13	1.89875	1	SKCM	Exon (ENST00000621503.1/ENST00000621503.1, exon 1 of 1)	MIR5195
chr14-20279990-20280490	9	0.521738	0.692308	PDAC	Intron (ENST00000556592.1/ENST00000556592.1, intron 1 of 4)	TTC5
chr14-20657495-20657995	9	0.486437	0.692308	PDAC	Distal Intergenic	OR6S1
chr14-44316838-44317338	5	1.10405	1	UCEC	Intron (ENST00000654351.1/ENST00000654351.1, intron 1 of 3)	FSCB
chr14-54312049-54312549	5	1.37851	1	UCEC	Distal Intergenic	CDKN3
chr14-64437973-64438473	10	0.805705	0.769231	PDAC	Intron (ENST00000545908.6/4522, intron 16 of 26)	MTHFD1
chr14-64509004-64509504	9	0.285675	0.692308	PDAC	Intron (ENST00000553583.1/22890, intron 1 of 1)	ZBTB25
chr14-72714837-72715337	13	2.58486	1	SKCM	Promoter	DPF3
chr14-72946372-72946872	8	0.184048	0.615385	PDAC	Intron (ENST00000353777.7/26094, intron 5 of 7)	DCAF4
chr14-74294159-74294659	9	0.361987	0.692308	PDAC	Exon (ENST00000554532.2/ENST00000554532.2, exon 1 of 2)	ABCD4
chr14-93085756-93086256	5	0.949214	1	UCEC	Intron (ENST00000354313.7/3705, intron 2 of 10)	ITPK1-AS1
chr14-93332272-93332772	8	0.348534	0.615385	PDAC	Promoter	BTBD7
chr14-99774053-99774553	5	0.964034	1	UCEC	Intron (ENST00000554479.5/2009, intron 1 of 10)	EML1
chr15-100341229-100341729	9	0.211726	0.692308	PDAC	Promoter	ADAMTS17
chr15-100721656-100722156	10	0.181814	0.769231	PDAC	Intron (ENST00000559755.1/ENST00000559755.1, intron 1 of 2)	ASB7
chr15-101575167-101575667	8	0.434861	0.615385	PDAC	Distal Intergenic	LINC02348
chr15-101723909-101724409	8	0.28811	0.615385	PDAC	Promoter	TARS3
chr15-20340258-20340758	5	1.04901	1	UCEC	Distal Intergenic	CHEK2P2
chr15-20350113-20350613	5	0.986513	1	UCEC	Intron (ENST00000556397.1/ENST00000556397.1, intron 1 of 1)	CHEK2P2
chr15-39582273-39582773	8	0.17694	0.615385	PDAC	Exon (ENST00000397591.2/7057, exon 3 of 3)	THBS1
chr15-52112007-52112507	9	0.18748	0.692308	PDAC	Exon (ENST00000260442.3/10017, exon 1 of 2)	BCL2L10
chr15-58193246-58193746	9	0.337823	0.692308	PDAC	Intron (ENST00000558231.5/8854, intron 1 of 12)	ALDH1A2
chr15-59255986-59256486	9	0.222062	0.692308	PDAC	Exon (ENST00000288235.9/4643, exon 4 of 28)	MYO1E
chr15-63150266-63150766	13	2.22574	1	SKCM	3' UTR	RPS27L
chr15-66765694-66766194	9	0.276624	0.692308	PDAC	Intron (ENST00000288840.10/4091, intron 3 of 3)	SMAD6
chr15-68271815-68272315	13	2.24075	1	CRC	Intron (ENST00000563057.1/ENST00000563057.1, intron 2 of 2)	FEM1B
chr15-82045939-82046439	13	1.26828	1	SKCM	Promoter	MEX3B
chr15-88382530-88383030	5	1.43147	1	UCEC	Distal Intergenic	MRPL46
chr15-89040736-89041236	13	1.65907	1	CRC	Exon (ENST00000565938.1/ENST00000565938.1, exon 1 of 4)	ABHD2
chr15-95557467-95557967	13	1.90134	1	CRC	Distal Intergenic	LINC00924
chr15-98865814-98866314	13	1.15044	1	SKCM	Intron (ENST00000649865.1/3480, intron 2 of 20)	IGF1R
chr15-99928209-99928709	13	2.09897	1	SKCM	Distal Intergenic	ADAMTS17
chr16-1159154-1159654	5	0.812464	1	UCEC	Exon (ENST00000563593.1/ENST00000563593.1, exon 2 of 2)	CACNA1H
chr16-1192345-1192845	5	1.00339	1	UCEC	Intron (ENST00000348261.11/8912, intron 2 of 34)	CACNA1H
chr16-1992797-1993297	8	0.113962	0.615385	PDAC	3' UTR	SYNGR3
chr16-27374825-27375325	11	0.581407	0.846154	PDAC	Distal Intergenic	IL4R
chr16-28873495-28873995	9	0.381026	0.692308	PDAC	3' UTR	SH2B1
chr16-30555078-30555578	8	0.232518	0.615385	PDAC	3' UTR	ZNF764
chr16-3263497-3263997	13	1.18437	1	SKCM	Promoter	LINC00921
chr16-47142713-47143213	8	0.302865	0.615385	PDAC	Intron (ENST00000562435.6/81831, intron 1 of 8)	NETO2
chr16-47143277-47143777	10	0.587941	0.769231	PDAC	Promoter	NETO2
chr16-47144145-47144645	9	0.218763	0.692308	PDAC	Promoter	ITFG1-AS1
chr16-48611693-48612193	9	0.395609	0.692308	PDAC	Intron (ENST00000564124.5/9683, intron 1 of 5)	N4BP1
chr16-50066174-50066674	8	0.143289	0.615385	PDAC	Exon (ENST00000299192.8/55027, exon 1 of 15)	HEATR3
chr16-50697824-50698324	13	1.92798	1	SKCM	3' UTR	NOD2
chr16-51994445-51994945	9	0.307654	0.692308	PDAC	Distal Intergenic	C16orf97
chr16-54931031-54931531	9	0.275099	0.692308	PDAC	Promoter	IRX5
chr16-57824890-57825390	9	0.533935	0.692308	PDAC	Intron (ENST00000565684.5/3801, intron 1 of 4)	LOC388282
chr16-58515924-58516424	10	0.381679	0.769231	PDAC	Promoter	SETD6
chr16-65070726-65071226	13	1.94734	1	CRC	Intron (ENST00000394156.7/1009, intron 1 of 13)	CDH11
chr16-68230667-68231167	9	0.113394	0.692308	PDAC	3' UTR	ESRP2
chr16-71289210-71289710	9	0.331709	0.692308	PDAC	Promoter	CMTR2
chr16-76676182-76676682	13	3.01703	1	CRC	Intron (ENST00000563764.2/85445, intron 3 of 3)	LINC02125
chr16-81158955-81159455	13	2.22609	1	CRC	Intron (ENST00000533478.5/114780, intron 12 of 31)	PKD1L2
chr16-82011256-82011756	5	0.902621	1	UCEC	Promoter	SDR42E1
chr16-86555005-86555505	8	0.123799	0.615385	PDAC	Promoter	MTHFSD
chr16-86590501-86591001	13	3.10131	1	CRC	Distal Intergenic	FOXL1
chr16-86619234-86619734	13	2.02945	1	CRC	Distal Intergenic	FOXL1
chr16-87951517-87952017	10	0.0240308	0.769231	PDAC	Promoter	BANP
chr16-88681009-88681509	9	0.0275547	0.692308	PDAC	Exon (ENST00000332281.6/333929, exon 2 of 3)	SNAI3
chr16-89192026-89192526	10	0.23047	0.769231	PDAC	Exon (ENST00000289746.3/1013, exon 11 of 14)	SLC22A31
chr16-89193590-89194090	11	0.537632	0.846154	PDAC	Exon (ENST00000289746.3/1013, exon 12 of 14)	SLC22A31
chr16-89972328-89972828	11	0.16915	0.846154	PDAC	Promoter	CENPBD1
chr17-10150003-10150503	9	0.280839	0.692308	PDAC	Intron (ENST00000432992.6/8522, intron 1 of 13)	GAS7
chr17-143743-144243	13	1.36051	1	SKCM	3' UTR	SCGB1C2
chr17-1487876-1488376	8	0.208172	0.615385	PDAC	Promoter	MYO1C
chr17-15347863-15348363	13	1.74141	1	SKCM	Distal Intergenic	TEKT3
chr17-1561737-1562237	9	0.285944	0.692308	PDAC	Intron (ENST00000313486.12/5306, intron 1 of 11)	PITPNA
chr17-15655041-15655541	9	0.329108	0.692308	PDAC	Intron (ENST00000416464.6/10626, intron 2 of 6)	CDRT1
chr17-15659567-15660067	9	0.46117	0.692308	PDAC	Intron (ENST00000416464.6/10626, intron 2 of 6)	CDRT1
chr17-15963660-15964160	8	0.156807	0.615385	PDAC	Intron (ENST00000304222.2/136, intron 1 of 1)	ZSWIM7
chr17-16439288-16439788	9	0.258269	0.692308	PDAC	Promoter	SNHG29
chr17-1714551-1715051	8	0.174796	0.615385	PDAC	Promoter	MIR22
chr17-1715101-1715601	9	0.0965552	0.692308	PDAC	Intron (ENST00000334146.7/84981, intron 1 of 3)	MIR22HG
chr17-19338028-19338528	9	0.144063	0.692308	PDAC	Intron (ENST00000671102.1/27077, intron 7 of 7)	MIR1180
chr17-19703676-19704176	8	0.262185	0.615385	PDAC	3' UTR	SLC47A2
chr17-19752195-19752695	8	0.247185	0.615385	PDAC	Distal Intergenic	ALDH3A1
chr17-2011356-2011856	8	0.167112	0.615385	PDAC	Intron (ENST00000331238.7/146760, intron 1 of 1)	LOC105371485
chr17-20156316-20156816	8	0.161668	0.615385	PDAC	Intron (ENST00000472876.5/92521, intron 1 of 4)	SPECC1
chr17-21287194-21287694	9	0.288286	0.692308	PDAC	Promoter	MAP2K3
chr17-21287765-21288265	9	0.141729	0.692308	PDAC	Promoter	MAP2K3
chr17-30225003-30225503	13	1.73777	1	CRC	Intron (ENST00000650711.1/6532, intron 1 of 14)	SLC6A4
chr17-3656913-3657413	8	0.408113	0.615385	PDAC	Exon (ENST00000575741.1/ENST00000575741.1, exon 2 of 3)	TAX1BP3
chr17-3657753-3658253	8	0.284477	0.615385	PDAC	Exon (ENST00000046640.7/1497, exon 10 of 12)	TAX1BP3
chr17-3666486-3666986	10	0.541626	0.769231	PDAC	Intron (ENST00000225525.4/30851, intron 1 of 3)	TAX1BP3
chr17-3667849-3668349	9	0.215127	0.692308	PDAC	Intron (ENST00000225525.4/30851, intron 1 of 3)	TAX1BP3
chr17-3753480-3753980	9	0.44882	0.692308	PDAC	Exon (ENST00000263087.9/3682, exon 13 of 31)	ITGAE
chr17-39687604-39688104	13	1.06177	1	SKCM	Promoter	ERBB2
chr17-410983-411483	9	0.167336	0.692308	PDAC	Intron (ENST00000360127.7/400566, intron 1 of 1)	C17orf97
chr17-41667685-41668185	13	1.71272	1	SKCM	Exon (ENST00000622936.1/ENST00000622936.1, exon 1 of 1)	EIF1
chr17-44543014-44543514	8	0.305493	0.615385	PDAC	Distal Intergenic	FZD2
chr17-45311964-45312464	13	1.39129	1	SKCM	5' UTR	MAP3K14
chr17-45371516-45372016	9	0.0791345	0.692308	PDAC	Exon (ENST00000589730.1/ENST00000589730.1, exon 1 of 2)	ARHGAP27
chr17-4739522-4740022	8	0.218689	0.615385	PDAC	Promoter	ZMYND15
chr17-4789819-4790319	8	0.128124	0.615385	PDAC	3' UTR	GLTPD2
chr17-48625712-48626212	13	1.44572	1	SKCM	Exon (ENST00000311177.7/3219, exon 1 of 2)	HOXB9
chr17-48791508-48792008	5	0.811921	1	UCEC	3' UTR	TTLL6
chr17-4909739-4910239	8	0.246961	0.615385	PDAC	Intron (ENST00000649830.1/1145, intron 1 of 10)	CHRNE
chr17-49434981-49435481	5	1.15149	1	UCEC	Intron (ENST00000576461.1/102724596, intron 2 of 2)	PHB
chr17-4947747-4948247	9	0.153479	0.692308	PDAC	Promoter	ENO3
chr17-49850733-49851233	8	0.202875	0.615385	PDAC	Distal Intergenic	TAC4
chr17-50851925-50852425	13	1.44696	1	SKCM	Distal Intergenic	TOB1
chr17-5422439-5422939	8	0.102711	0.615385	PDAC	Exon (ENST00000536255.6/84268, exon 3 of 4)	RPAIN
chr17-5526643-5527143	13	2.2569	1	CRC	Intron (ENST00000544378.6/22861, intron 12 of 16)	NLRP1
chr17-57255244-57255744	13	1.25861	1	SKCM	Promoter	MSI2
chr17-60077882-60078382	13	1.55032	1	SKCM	Intron (ENST00000184956.10/63897, intron 1 of 19)	HEATR6
chr17-60435875-60436375	13	1.21819	1	SKCM	Exon (ENST00000588627.1/ENST00000588627.1, exon 1 of 1)	C17orf64
chr17-61064500-61065000	13	3.10322	1	SKCM	Intron (ENST00000589222.5/54828, intron 19 of 25)	BCAS3
chr17-62696623-62697123	5	1.05165	1	UCEC	Distal Intergenic	LOC105371855
chr17-64990829-64991329	13	1.51774	1	SKCM	Distal Intergenic	AMZ2P1
chr17-65056632-65057132	13	1.14604	1	SKCM	Promoter	GNA13
chr17-6509391-6509891	9	0.41552	0.692308	PDAC	Intron (ENST00000262483.13/83394, intron 3 of 19)	PITPNM3
chr17-66580722-66581222	13	2.38176	1	SKCM	Intron (ENST00000413366.8/5578, intron 3 of 16)	PRKCA-AS1
chr17-68258967-68259467	13	2.19015	1	SKCM	Promoter	ARSG
chr17-72340755-72341255	13	1.85439	1	CRC	Exon (ENST00000650602.2/ENST00000650602.2, exon 2 of 8)	LINC02003
chr17-7242819-7243319	8	0.20575	0.615385	PDAC	Promoter	GABARAP
chr17-7262308-7262808	9	0.0645995	0.692308	PDAC	Promoter	CLDN7
chr17-7351679-7352179	10	0.361043	0.769231	PDAC	Promoter	KCTD11
chr17-7483175-7483675	13	1.08935	1	SKCM	3' UTR	ZBTB4
chr17-752063-752563	8	0.172182	0.615385	PDAC	Promoter	GEMIN4
chr17-75748593-75749093	13	1.31529	1	SKCM	Exon (ENST00000579662.5/3691, exon 27 of 39)	ITGB4
chr17-75784431-75784931	13	1.06898	1	SKCM	Promoter	MIR4738
chr17-7581968-7582468	13	1.41672	1	SKCM	3' UTR	LOC100996842
chr17-75889378-75889878	5	1.37213	1	UCEC	3' UTR	TRIM65
chr17-7589188-7589688	5	0.850228	1	UCEC	5' UTR	SOX15
chr17-76091705-76092205	5	1.11003	1	UCEC	Intron (ENST00000589210.6/23265, intron 6 of 18)	EXOC7
chr17-76555531-76556031	13	2.01205	1	SKCM	Intron (ENST00000589963.1/ENST00000589963.1, intron 1 of 2)	SNHG16
chr17-76601768-76602268	13	2.00898	1	SKCM	Distal Intergenic	ST6GALNAC2
chr17-76623202-76623702	13	2.01286	1	SKCM	Downstream (1-2kb)	ST6GALNAC1
chr17-76641464-76641964	10	0.590403	0.769231	PDAC	3' UTR	ST6GALNAC1
chr17-76994301-76994801	5	1.11827	1	UCEC	Distal Intergenic	LOC105371899
chr17-77001989-77002489	13	1.7954	1	CRC	Distal Intergenic	LOC105371899
chr17-78132231-78132731	13	1.55554	1	SKCM	Promoter	TMC6
chr17-78190031-78190531	5	0.796493	1	UCEC	Promoter	AFMID
chr17-78234933-78235433	5	0.807526	1	UCEC	Intron (ENST00000374946.7/283999, intron 3 of 4)	TMEM235
chr17-78399524-78400024	13	2.11606	1	CRC	3' UTR	PGS1
chr17-78870835-78871335	13	1.55744	1	SKCM	Exon (ENST00000585421.5/7077, exon 3 of 5)	TIMP2
chr17-79090080-79090580	5	1.0154	1	UCEC	3' UTR	ENGASE
chr17-79090699-79091199	5	1.39755	1	UCEC	3' UTR	ENGASE
chr17-80146958-80147458	13	1.06172	1	SKCM	Promoter	EIF4A3
chr17-8120086-8120586	8	0.151546	0.615385	PDAC	Downstream (<1kb)	ALOXE3
chr17-81249184-81249684	5	0.917616	1	UCEC	Intron (ENST00000374759.8/124565, intron 14 of 15)	SLC38A10
chr17-81833042-81833542	13	1.11067	1	SKCM	Promoter	MCRIP1
chr17-81833554-81834054	13	1.23686	1	SKCM	Promoter	PPP1R27
chr17-82495650-82496150	13	1.1641	1	SKCM	Distal Intergenic	NARF
chr17-83054023-83054523	13	1.34533	1	SKCM	Distal Intergenic	B3GNTL1
chr17-9575580-9576080	8	0.252825	0.615385	PDAC	Promoter	STX8
chr18-23629263-23629763	8	0.389185	0.615385	PDAC	Intron (ENST00000591280.5/147463, intron 3 of 6)	ANKRD29
chr18-3214713-3215213	8	0.1227	0.615385	PDAC	Exon (ENST00000356443.8/8736, exon 2 of 38)	MYOM1
chr18-47930965-47931465	8	0.120151	0.615385	PDAC	Promoter	SMAD2
chr18-48455754-48456254	5	1.09955	1	UCEC	Distal Intergenic	ZBTB7C
chr18-49817866-49818366	10	0.831957	0.769231	PDAC	Intron (ENST00000590532.2/4645, intron 4 of 6)	SCARNA17
chr18-50194046-50194546	8	0.327601	0.615385	PDAC	Intron (ENST00000285039.12/4645, intron 1 of 39)	MYO5B
chr18-50194896-50195396	10	0.405996	0.769231	PDAC	Promoter	MYO5B
chr18-50266266-50266766	9	0.395269	0.692308	PDAC	Promoter	CFAP53
chr18-50281277-50281777	8	0.189846	0.615385	PDAC	Promoter	MBD1
chr18-59549712-59550212	5	0.894699	1	UCEC	Intron (ENST00000439986.9/147372, intron 2 of 10)	CCBE1
chr18-7566406-7566906	13	1.66006	1	CRC	Promoter	PTPRM
chr18-8876822-8877322	9	0.197922	0.692308	PDAC	Distal Intergenic	MTCL1
chr19-12294608-12295108	13	2.27873	1	SKCM	Promoter	ZNF44
chr19-12401021-12401521	13	1.6345	1	SKCM	Promoter	ZNF799
chr19-12440859-12441359	13	1.64672	1	SKCM	Promoter	ZNF443
chr19-12484605-12485105	13	1.67893	1	SKCM	Promoter	ZNF709
chr19-1407714-1408214	8	0.190859	0.615385	PDAC	Promoter	DAZAP1
chr19-1773744-1774244	8	0.13813	0.615385	PDAC	Intron (ENST00000382349.5/390874, intron 1 of 1)	ATP8B3
chr19-21569038-21569538	13	2.70976	1	SKCM	Exon (ENST00000594564.1/ENST00000594564.1, exon 1 of 2)	ZNF429
chr19-33296083-33296583	8	0.111514	0.615385	PDAC	Distal Intergenic	CEBPA
chr19-33506959-33507459	8	0.381879	0.615385	PDAC	Intron (ENST00000244137.12/5184, intron 3 of 14)	PEPD
chr19-33819847-33820347	8	0.106034	0.615385	PDAC	Distal Intergenic	KCTD15
chr19-34359039-34359539	8	0.265128	0.615385	PDAC	Promoter	GPI
chr19-34430643-34431143	8	0.403751	0.615385	PDAC	5' UTR	UBA2
chr19-34732024-34732524	8	0.23126	0.615385	PDAC	Distal Intergenic	ZNF181
chr19-35142877-35143377	9	0.0629287	0.692308	PDAC	Promoter	FXYD7
chr19-35144992-35145492	9	0.316146	0.692308	PDAC	Intron (ENST00000592174.1/5348, intron 9 of 10)	FXYD7
chr19-35250151-35250651	8	0.381783	0.615385	PDAC	Promoter	LSR
chr19-35268622-35269122	9	0.386869	0.692308	PDAC	Promoter	USF2
chr19-35269420-35269920	9	0.24022	0.692308	PDAC	Promoter	USF2
chr19-35636402-35636902	8	0.372881	0.615385	PDAC	Intron (ENST00000588161.5/79171, intron 7 of 8)	ETV2
chr19-35718165-35718665	10	0.365815	0.769231	PDAC	Exon (ENST00000420124.2/9757, exon 1 of 37)	KMT2B
chr19-35777347-35777847	8	0.380046	0.615385	PDAC	Promoter	ARHGAP33
chr19-35796510-35797010	8	0.392555	0.615385	PDAC	Promoter	LINC01529
chr19-36142108-36142608	8	0.408062	0.615385	PDAC	5' UTR	CAPNS1
chr19-40487810-40488310	9	0.367187	0.692308	PDAC	Exon (ENST00000595535.5/57731, exon 3 of 27)	SPTBN4
chr19-41158866-41159366	9	0.380346	0.692308	PDAC	Distal Intergenic	CYP2S1
chr19-44587765-44588265	8	0.266529	0.615385	PDAC	Intron (ENST00000455455.1/388550, intron 1 of 3)	IGSF23
chr19-44770445-44770945	13	1.13961	1	SKCM	Distal Intergenic	CBLC
chr19-45645391-45645891	9	0.22269	0.692308	PDAC	Promoter	EML2
chr19-47428086-47428586	13	1.20496	1	SKCM	3' UTR	SLC8A2
chr19-48720572-48721072	13	1.04842	1	SKCM	Promoter	MAMSTR
chr19-50555968-50556468	9	0.287883	0.692308	PDAC	Intron (ENST00000389201.7/94030, intron 1 of 2)	LRRC4B
chr19-50968698-50969198	5	1.84581	1	UCEC	Promoter	KLK6
chr19-51340307-51340807	9	0.137014	0.692308	PDAC	Promoter	VSIG10L
chr19-51546621-51547121	8	0.480677	0.615385	PDAC	Distal Intergenic	SIGLEC6
chr19-52690299-52690799	13	1.24169	1	SKCM	Promoter	ZNF83
chr19-53792898-53793398	13	1.79746	1	SKCM	Downstream (<1kb)	MIR373
chr19-54434484-54434984	5	1.08084	1	UCEC	Promoter	TTYH1
chr19-54455736-54456236	5	0.973498	1	UCEC	Exon (ENST00000616932.4/114823, exon 8 of 16)	LENG8
chr19-55374062-55374562	9	0.0352276	0.692308	PDAC	Distal Intergenic	TMEM190
chr19-55462231-55462731	8	0.192092	0.615385	PDAC	Promoter	ISOC2
chr19-55464382-55464882	8	0.26246	0.615385	PDAC	5' UTR	ISOC2
chr19-55472387-55472887	8	0.672515	0.615385	PDAC	Distal Intergenic	ZNF628
chr19-56314970-56315470	13	1.07461	1	SKCM	Promoter	ZSCAN5A
chr19-5696055-5696555	8	0.131218	0.615385	PDAC	3' UTR	LONP1
chr19-6110379-6110879	13	1.06999	1	SKCM	Promoter	RFX2
chr19-6502077-6502577	13	1.03562	1	SKCM	Promoter	TUBB4A
chr19-7645215-7645715	5	0.859198	1	UCEC	Promoter	STXBP2
chr19-782451-782951	9	0.342529	0.692308	PDAC	Exon (ENST00000654818.1/ENST00000654818.1, exon 1 of 3)	PTBP1
chr2-104969534-104970034	13	1.85614	1	CRC	Intron (ENST00000456519.2/102724691, intron 1 of 2)	MRPS9
chr2-11391530-11392030	9	0.248319	0.692308	PDAC	Promoter	LINC00570
chr2-120486906-120487406	13	2.0671	1	CRC	Distal Intergenic	LINC01101
chr2-122808580-122809080	13	2.32616	1	CRC	Intron (ENST00000657880.1/ENST00000657880.1, intron 4 of 8)	LINC01826
chr2-12430720-12431220	13	2.58651	1	SKCM	Intron (ENST00000412294.5/100506457, intron 4 of 5)	MIR3681HG
chr2-12778220-12778720	13	3.82247	1	CRC	Downstream (1-2kb)	MIR3125
chr2-129192705-129193205	9	0.230228	0.692308	PDAC	Distal Intergenic	LINC01854
chr2-132438556-132439056	13	2.38831	1	CRC	Intron (ENST00000329321.4/2863, intron 1 of 1)	GPR39
chr2-134089374-134089874	13	2.35542	1	CRC	Distal Intergenic	MGAT5
chr2-138490587-138491087	13	1.87946	1	CRC	Intron (ENST00000431985.5/ENST00000431985.5, intron 2 of 3)	SPOPL
chr2-149860374-149860874	5	1.55824	1	UCEC	Intron (ENST00000657556.1/ENST00000657556.1, intron 1 of 1)	LINC01931
chr2-160494102-160494602	13	1.45354	1	CRC	Promoter	RBMS1
chr2-163943290-163943790	13	2.72028	1	CRC	Intron (ENST00000429636.1/ENST00000429636.1, intron 3 of 4)	FIGN
chr2-170770601-170771101	13	1.64198	1	SKCM	Promoter	LOC101926913
chr2-1707782-1708282	5	1.2583	1	UCEC	Intron (ENST00000485177.1/7837, intron 1 of 6)	PXDN
chr2-1716343-1716843	5	1.37263	1	UCEC	Intron (ENST00000485177.1/7837, intron 1 of 6)	PXDN
chr2-172998369-172998869	8	0.140056	0.615385	PDAC	Intron (ENST00000397081.8/11069, intron 16 of 30)	RAPGEF4
chr2-173159673-173160173	13	1.6935	1	CRC	Promoter	MAP3K20
chr2-174334620-174335120	13	1.55568	1	CRC	Promoter	SP9
chr2-182715717-182716217	13	1.07222	1	SKCM	Promoter	DNAJC10
chr2-198017008-198017508	5	0.951788	1	UCEC	Intron (ENST00000428675.6/5334, intron 1 of 5)	PLCL1
chr2-199834283-199834783	13	2.4275	1	SKCM	Intron (ENST00000416668.5/348751, intron 3 of 3)	FTCDNL1
chr2-201363844-201364344	5	1.03762	1	UCEC	Distal Intergenic	FLACC1
chr2-201933692-201934192	5	1.099	1	UCEC	Distal Intergenic	CDK15
chr2-208175235-208175735	13	1.04102	1	SKCM	Intron (ENST00000453017.5/389073, intron 5 of 5)	C2orf80
chr2-212539060-212539560	13	2.03317	1	CRC	Promoter	ERBB4
chr2-216583021-216583521	5	0.774547	1	UCEC	Distal Intergenic	LINC01280
chr2-219661314-219661814	8	0.143127	0.615385	PDAC	Distal Intergenic	SLC4A3
chr2-225042445-225042945	13	1.26205	1	SKCM	Promoter	DOCK10
chr2-226137170-226137670	10	0.570458	0.769231	PDAC	Distal Intergenic	MIR5702
chr2-233972821-233973321	13	1.87311	1	CRC	Intron (ENST00000433712.6/79054, intron 15 of 23)	TRPM8
chr2-236642496-236642996	13	1.82883	1	CRC	Distal Intergenic	ACKR3
chr2-236988777-236989277	13	2.01417	1	CRC	Intron (ENST00000662924.1/ENST00000662924.1, intron 1 of 2)	LOC93463
chr2-239444222-239444722	13	2.01209	1	CRC	Intron (ENST00000659636.1/ENST00000659636.1, intron 1 of 1)	HDAC4-AS1
chr2-239881557-239882057	5	0.955041	1	UCEC	Distal Intergenic	MIR4786
chr2-239882172-239882672	5	0.797353	1	UCEC	Distal Intergenic	MIR4786
chr2-240205230-240205730	13	2.07175	1	CRC	Distal Intergenic	OTOS
chr2-240385353-240385853	13	2.36019	1	CRC	Distal Intergenic	GPC1
chr2-25453148-25453648	13	3.02716	1	SKCM	Intron (ENST00000405222.5/1838, intron 10 of 17)	DTNB
chr2-28716124-28716624	13	1.09577	1	SKCM	Intron (ENST00000666397.1/100505774, intron 3 of 3)	LOC100505774
chr2-30410096-30410596	13	3.46403	1	CRC	Distal Intergenic	LCLAT1
chr2-31132706-31133206	9	0.481921	0.692308	PDAC	Exon (ENST00000424136.5/79623, exon 2 of 8)	GALNT14
chr2-37566298-37566798	13	1.44888	1	SKCM	Intron (ENST00000659653.1/ENST00000659653.1, intron 1 of 2)	CDC42EP3
chr2-38704549-38705049	13	2.92852	1	SKCM	Intron (ENST00000410063.5/130589, intron 1 of 3)	GALM
chr2-44044124-44044624	13	1.21537	1	SKCM	Distal Intergenic	LRPPRC
chr2-46334771-46335271	13	1.5069	1	SKCM	Promoter	EPAS1
chr2-46335406-46335906	13	1.53212	1	SKCM	Promoter	EPAS1
chr2-46547357-46547857	13	2.11297	1	SKCM	Intron (ENST00000465198.1/23433, intron 1 of 1)	RHOQ
chr2-51012926-51013426	13	2.08476	1	CRC	Exon (ENST00000671345.1/ENST00000671345.1, exon 2 of 3)	NRXN1
chr2-68319753-68320253	13	2.05959	1	SKCM	Promoter	CNRIP1
chr2-70029789-70030289	13	1.18131	1	SKCM	Exon (ENST00000416395.6/400960, exon 5 of 5)	PCBP1-AS1
chr2-70141042-70141542	13	1.08234	1	SKCM	Distal Intergenic	LINC01816
chr2-71276276-71276776	13	1.2185	1	SKCM	Promoter	ZNF638
chr2-72757162-72757662	9	0.491087	0.692308	PDAC	Intron (ENST00000410112.6/23233, intron 1 of 12)	EXOC6B
chr2-73737155-73737655	13	1.24687	1	SKCM	Promoter	TPRKB
chr2-73779913-73780413	13	1.35694	1	SKCM	Promoter	DUSP11
chr2-73828606-73829106	13	1.2868	1	SKCM	Promoter	STAMBP
chr2-73926563-73927063	13	1.42241	1	SKCM	Promoter	DGUOK
chr2-73984628-73985128	13	1.15467	1	SKCM	Promoter	TET3
chr2-74178675-74179175	13	1.16099	1	SKCM	Promoter	MOB1A
chr2-78417120-78417620	13	2.08286	1	CRC	Distal Intergenic	LOC101927967
chr2-82790270-82790770	13	1.95186	1	CRC	Distal Intergenic	DHFRP3
chr2-84297054-84297554	8	0.343936	0.615385	PDAC	Distal Intergenic	FUNDC2P2
chr2-8680884-8681384	13	1.3554	1	SKCM	Intron (ENST00000455965.6/100506299, intron 1 of 3)	ID2-AS1
chr2-88451719-88452219	13	1.90362	1	CRC	Exon (ENST00000428390.3/344167, exon 1 of 2)	FOXI3
chr2-96010186-96010686	13	1.1707	1	SKCM	Promoter	FAHD2CP
chr2-9638415-9638915	13	1.4968	1	CRC	Exon (ENST00000665437.1/ENST00000665437.1, exon 1 of 2)	YWHAQ
chr20-13342319-13342819	13	2.3106	1	CRC	Distal Intergenic	ISM1-AS1
chr20-18252457-18252957	8	0.17248	0.615385	PDAC	Distal Intergenic	ZNF133
chr20-22430008-22430508	13	2.93321	1	CRC	Intron (ENST00000634280.1/284788, intron 2 of 4)	LOC284788
chr20-29878873-29879373	13	1.52848	1	CRC	Exon (ENST00000635145.1/ENST00000635145.1, exon 1 of 1)	FAM242B
chr20-31487937-31488437	13	1.64092	1	CRC	Distal Intergenic	LINC00028
chr20-33720108-33720608	13	1.30175	1	SKCM	Promoter	PXMP4
chr20-33778432-33778932	13	1.54168	1	CRC	Intron (ENST00000483118.5/84905, intron 10 of 13)	ZNF341
chr20-35264672-35265172	8	0.28603	0.615385	PDAC	Intron (ENST00000635104.1/111089941, intron 2 of 4)	MMP24-AS1-EDEM2
chr20-35312238-35312738	13	1.45827	1	CRC	Intron (ENST00000374384.6/55245, intron 7 of 8)	UQCC1
chr20-35768982-35769482	13	1.25289	1	SKCM	Distal Intergenic	PHF20
chr20-38043830-38044330	13	1.59031	1	CRC	Intron (ENST00000462548.6/58490, intron 1 of 5)	RPRD1B
chr20-38217603-38218103	13	1.45115	1	CRC	Promoter	KIAA1755
chr20-41428185-41428685	13	1.93729	1	CRC	Intron (ENST00000373233.8/84181, intron 27 of 36)	CHD6
chr20-44541902-44542402	13	2.96452	1	SKCM	Intron (ENST00000372894.7/11142, intron 1 of 3)	PKIG
chr20-49287621-49288121	9	0.303533	0.692308	PDAC	Intron (ENST00000652916.1/441951, intron 2 of 2)	SNORD12
chr20-49594703-49595203	8	0.181627	0.615385	PDAC	Distal Intergenic	PTGIS
chr20-50064452-50064952	13	1.62128	1	CRC	Distal Intergenic	UBE2V1
chr20-50129885-50130385	8	0.452338	0.615385	PDAC	Intron (ENST00000371658.3/387521, intron 2 of 4)	PEDS1
chr20-51686962-51687462	13	1.94775	1	CRC	Intron (ENST00000311637.9/10079, intron 4 of 22)	ATP9A
chr20-54267351-54267851	13	2.5829	1	CRC	Intron (ENST00000650710.1/ENST00000650710.1, intron 2 of 2)	PFDN4
chr20-6053907-6054407	8	0.232102	0.615385	PDAC	Promoter	LRRN4
chr20-62320630-62321130	13	1.76452	1	CRC	Exon (ENST00000252999.7/3911, exon 50 of 80)	LAMA5
chr20-62321282-62321782	13	1.56139	1	CRC	Intron (ENST00000252999.7/3911, intron 48 of 79)	LAMA5
chr20-62523769-62524269	13	1.50169	1	CRC	Distal Intergenic	MIR1-1HG-AS1
chr20-62973968-62974468	13	1.52172	1	CRC	Distal Intergenic	SLC17A9
chr20-63002415-63002915	13	1.49956	1	CRC	Distal Intergenic	BHLHE23
chr20-63432633-63433133	13	1.59189	1	CRC	Intron (ENST00000625514.2/3785, intron 8 of 16)	KCNQ2
chr20-63575067-63575567	13	1.54525	1	SKCM	Promoter	HELZ2
chr20-63853848-63854348	13	1.50643	1	CRC	Distal Intergenic	ABHD16B
chr20-63901326-63901826	13	1.50571	1	CRC	Intron (ENST00000360864.9/80331, intron 1 of 4)	DNAJC5
chr20-64158783-64159283	13	1.67992	1	CRC	Intron (ENST00000644172.2/4661, intron 1 of 2)	MYT1
chr20-64159314-64159814	13	1.77294	1	CRC	Intron (ENST00000644172.2/4661, intron 1 of 2)	MYT1
chr21-14382993-14383493	13	1.14056	1	SKCM	Promoter	HSPA13
chr21-15483112-15483612	13	1.71153	1	SKCM	Intron (ENST00000634708.1/ENST00000634708.1, intron 2 of 9)	USP25
chr21-28489041-28489541	5	1.3455	1	UCEC	Intron (ENST00000433310.6/ENST00000433310.6, intron 3 of 4)	LINC00161
chr21-29002531-29003031	5	0.818287	1	UCEC	Downstream (1-2kb)	LTN1
chr21-29073482-29073982	13	1.04346	1	SKCM	Promoter	CCT8
chr21-31344012-31344512	5	0.908063	1	UCEC	Promoter	TIAM1
chr21-31450193-31450693	5	1.05614	1	UCEC	Intron (ENST00000286827.7/7074, intron 2 of 28)	TIAM1
chr21-31450938-31451438	5	1.2004	1	UCEC	Intron (ENST00000286827.7/7074, intron 2 of 28)	TIAM1
chr21-31785721-31786221	13	2.02469	1	SKCM	Distal Intergenic	SCAF4
chr21-33491223-33491723	13	1.03324	1	SKCM	Promoter	DNAJC28
chr21-33641554-33642054	13	1.09831	1	SKCM	Promoter	CRYZL1
chr21-33915611-33916111	13	1.03038	1	SKCM	Promoter	ATP5PO
chr21-34204911-34205411	13	1.76731	1	SKCM	Exon (ENST00000427022.1/ENST00000427022.1, exon 1 of 5)	LINC00310
chr21-34669487-34669987	5	0.934279	1	UCEC	Promoter	CLIC6
chr21-36112690-36113190	13	1.02964	1	SKCM	Intron (ENST00000535199.5/100133286, intron 1 of 3)	LOC105369306
chr21-37072411-37072911	13	1.20463	1	SKCM	Promoter	PIGP
chr21-39349112-39349612	13	1.03202	1	SKCM	Promoter	HMGN1
chr21-39788252-39788752	13	2.63925	1	SKCM	Intron (ENST00000380588.4/150084, intron 6 of 8)	IGSF5
chr21-42514253-42514753	13	2.84835	1	SKCM	Promoter	SLC37A1
chr21-42974000-42974500	13	1.07667	1	SKCM	Promoter	PKNOX1
chr21-46184455-46184955	13	2.40078	1	SKCM	Promoter	SPATC1L
chr21-46228684-46229184	13	1.09012	1	SKCM	Promoter	LSS
chr21-46286069-46286569	13	1.10614	1	SKCM	Promoter	MCM3AP
chr21-46323791-46324291	13	1.28246	1	SKCM	Promoter	C21orf58
chr21-46324311-46324811	13	1.23879	1	SKCM	Promoter	PCNT
chr21-46458474-46458974	13	1.17724	1	SKCM	Promoter	DIP2A
chr21-46635287-46635787	13	1.19057	1	SKCM	Promoter	PRMT2
chr21-5154536-5155036	13	1.58567	1	SKCM	Promoter	LOC102724159
chr22-27845085-27845585	5	0.829275	1	UCEC	Distal Intergenic	PITPNB
chr22-37563147-37563647	5	0.798621	1	UCEC	Promoter	CDC42EP1
chr22-39176061-39176561	8	0.395313	0.615385	PDAC	Distal Intergenic	CBX7
chr22-39284193-39284693	5	1.52509	1	UCEC	Distal Intergenic	RPL3
chr22-40498327-40498827	13	1.45469	1	CRC	Intron (ENST00000651595.1/57591, intron 3 of 14)	MRTFA-AS1
chr22-48605766-48606266	13	1.82077	1	CRC	Intron (ENST00000402357.5/25817, intron 1 of 3)	TAFA5
chr22-48701674-48702174	13	1.87952	1	CRC	Intron (ENST00000402357.5/25817, intron 2 of 3)	TAFA5
chr22-48703431-48703931	13	2.21415	1	CRC	Intron (ENST00000402357.5/25817, intron 2 of 3)	TAFA5
chr3-100600333-100600833	9	0.00495541	0.692308	PDAC	Distal Intergenic	ADGRG7
chr3-110344814-110345314	9	0.67393	0.692308	PDAC	Distal Intergenic	NECTIN3-AS1
chr3-120368868-120369368	9	0.586785	0.692308	PDAC	Exon (ENST00000637360.1/ENST00000637360.1, exon 3 of 3)	LRRC58
chr3-122970046-122970546	5	1.0816	1	UCEC	Intron (ENST00000648990.1/54437, intron 1 of 21)	SEMA5B
chr3-124492696-124493196	5	1.0281	1	UCEC	Exon (ENST00000460856.5/8997, exon 32 of 34)	KALRN
chr3-124768722-124769222	8	0.154746	0.615385	PDAC	Exon (ENST00000296181.9/3693, exon 12 of 15)	ITGB5
chr3-126552102-126552602	5	0.770956	1	UCEC	Exon (ENST00000505070.5/152065, exon 3 of 6)	C3orf22
chr3-126961698-126962198	13	1.65899	1	SKCM	Distal Intergenic	CHCHD6
chr3-127073373-127073873	5	1.2215	1	UCEC	Distal Intergenic	PLXNA1
chr3-127074072-127074572	5	1.03477	1	UCEC	Distal Intergenic	PLXNA1
chr3-129121690-129122190	9	0.0861711	0.692308	PDAC	Promoter	RAB43
chr3-133742502-133743002	13	1.96878	1	CRC	Intron (ENST00000460564.5/7018, intron 3 of 4)	TF
chr3-13384930-13385430	5	1.61196	1	UCEC	Intron (ENST00000254508.7/23225, intron 6 of 39)	NUP210
chr3-134427240-134427740	13	1.90396	1	CRC	Distal Intergenic	MIR4788
chr3-137642825-137643325	13	4.33633	1	CRC	Distal Intergenic	SOX14
chr3-138067877-138068377	5	0.846467	1	UCEC	Promoter	DZIP1L
chr3-14145579-14146079	9	0.108496	0.692308	PDAC	3' UTR	XPC
chr3-145735574-145736074	5	0.895304	1	UCEC	Distal Intergenic	LNCSRLR
chr3-147930315-147930815	5	1.29807	1	UCEC	Distal Intergenic	LINC02032
chr3-148790761-148791261	5	1.33687	1	UCEC	Promoter	CPB1
chr3-149542739-149543239	8	0.30842	0.615385	PDAC	Promoter	WWTR1
chr3-153768804-153769304	5	0.841783	1	UCEC	Intron (ENST00000488210.1/105374165, intron 3 of 3)	LINC02006
chr3-158329663-158330163	8	0.246331	0.615385	PDAC	Intron (ENST00000480820.5/51319, intron 5 of 9)	RSRC1
chr3-158774056-158774556	5	0.953548	1	UCEC	Intron (ENST00000486568.5/64747, intron 1 of 4)	MFSD1
chr3-158917829-158918329	5	0.826783	1	UCEC	Distal Intergenic	IQCJ-SCHIP1
chr3-159814056-159814556	5	0.801376	1	UCEC	Intron (ENST00000527095.7/29970, intron 1 of 6)	SCHIP1
chr3-160641513-160642013	5	0.867544	1	UCEC	Distal Intergenic	ARL14
chr3-165185647-165186147	5	0.865613	1	UCEC	Downstream (<1kb)	SLITRK3
chr3-184581948-184582448	5	0.775051	1	UCEC	3' UTR	EPHB3
chr3-189270216-189270716	5	0.896159	1	UCEC	Intron (ENST00000433971.5/285386, intron 9 of 10)	TPRG1
chr3-189513204-189513704	5	1.33242	1	UCEC	Distal Intergenic	TP63
chr3-189563747-189564247	5	1.86594	1	UCEC	Distal Intergenic	TP63
chr3-189953486-189953986	5	0.967859	1	UCEC	Downstream (2-3kb)	P3H2
chr3-190121959-190122459	5	1.62834	1	UCEC	Promoter	P3H2
chr3-193269239-193269739	5	1.2689	1	UCEC	Intron (ENST00000650797.1/57110, intron 3 of 3)	PLAAT1
chr3-196208021-196208521	8	0.143734	0.615385	PDAC	Exon (ENST00000465519.5/131540, exon 4 of 8)	ZDHHC19
chr3-20141708-20142208	5	0.834558	1	UCEC	Intron (ENST00000263754.5/8850, intron 13 of 17)	MIR3135A
chr3-25978403-25978903	5	1.34376	1	UCEC	Distal Intergenic	LINC00692
chr3-29324056-29324556	13	2.28163	1	SKCM	Intron (ENST00000636680.2/27303, intron 3 of 16)	RBMS3-AS3
chr3-29922793-29923293	13	2.65297	1	CRC	Intron (ENST00000383766.6/27303, intron 9 of 13)	RBMS3
chr3-37993859-37994359	5	0.782083	1	UCEC	Promoter	VILL
chr3-40939662-40940162	8	0.214265	0.615385	PDAC	Distal Intergenic	CTNNB1
chr3-46482892-46483392	5	0.788828	1	UCEC	Intron (ENST00000498301.1/4057, intron 1 of 2)	LTF
chr3-66393926-66394426	5	1.05256	1	UCEC	Exon (ENST00000273261.7/26018, exon 12 of 19)	LRIG1
chr3-9642584-9643084	8	0.293819	0.615385	PDAC	Distal Intergenic	MTMR14
chr3-99674080-99674580	8	0.428467	0.615385	PDAC	Intron (ENST00000452013.5/1295, intron 1 of 3)	COL8A1
chr4-105092350-105092850	5	1.12723	1	UCEC	Intron (ENST00000671069.1/ENST00000671069.1, intron 5 of 6)	TET2
chr4-105280154-105280654	5	1.58588	1	UCEC	Distal Intergenic	TET2-AS1
chr4-105280740-105281240	5	1.38729	1	UCEC	Distal Intergenic	TET2-AS1
chr4-110533914-110534414	13	1.56478	1	CRC	Intron (ENST00000265162.10/2028, intron 11 of 19)	ENPEP
chr4-116926546-116927046	5	1.22984	1	UCEC	Intron (ENST00000654940.1/ENST00000654940.1, intron 3 of 8)	TRAM1L1
chr4-118265627-118266127	8	0.192176	0.615385	PDAC	Distal Intergenic	SNHG8
chr4-119861653-119862153	5	0.922944	1	UCEC	Distal Intergenic	LINC01365
chr4-120331483-120331983	5	1.66524	1	UCEC	Intron (ENST00000653046.1/ENST00000653046.1, intron 1 of 2)	MAD2L1
chr4-121711424-121711924	13	1.59278	1	CRC	Distal Intergenic	ANXA5
chr4-128573703-128574203	10	0.259081	0.769231	PDAC	Distal Intergenic	LINC02615
chr4-13891951-13892451	13	1.86358	1	CRC	Intron (ENST00000503532.1/101929071, intron 2 of 4)	LINC01182
chr4-13907166-13907666	13	1.47246	1	CRC	Intron (ENST00000503532.1/101929071, intron 2 of 4)	LINC01182
chr4-148795007-148795507	10	0.0579639	0.769231	PDAC	Intron (ENST00000661928.1/ENST00000661928.1, intron 2 of 3)	LOC105377480
chr4-154528750-154529250	5	1.51504	1	UCEC	Distal Intergenic	PLRG1
chr4-15773976-15774476	11	0.641767	0.846154	PDAC	Distal Intergenic	CD38
chr4-159046625-159047125	9	0.215051	0.692308	PDAC	Distal Intergenic	C4orf45
chr4-15929403-15929903	5	1.08339	1	UCEC	Distal Intergenic	FGFBP1
chr4-163038119-163038619	5	1.16832	1	UCEC	Distal Intergenic	MIR4454
chr4-18388041-18388541	5	0.897909	1	UCEC	Distal Intergenic	LCORL
chr4-27696229-27696729	13	1.53258	1	CRC	Distal Intergenic	LINC02261
chr4-31234393-31234893	13	1.95777	1	SKCM	Distal Intergenic	LINC02497
chr4-48093816-48094316	8	0.493027	0.615385	PDAC	Exon (ENST00000264316.9/7294, exon 8 of 15)	TXK
chr4-57077466-57077966	8	0.276862	0.615385	PDAC	Intron (ENST00000295666.6/3490, intron 1 of 4)	IGFBP7
chr4-67714157-67714657	13	1.66537	1	CRC	Intron (ENST00000665294.1/550112, intron 1 of 1)	UBA6-AS1
chr4-72112473-72112973	13	2.18702	1	CRC	Intron (ENST00000344413.5/10886, intron 1 of 2)	NPFFR2
chr4-81136169-81136669	5	0.774206	1	UCEC	Intron (ENST00000545647.5/5593, intron 8 of 13)	PRKG2
chr4-81471743-81472243	13	1.87687	1	SKCM	Promoter	RASGEF1B
chr4-85127575-85128075	5	0.87609	1	UCEC	Distal Intergenic	WDFY3-AS2
chr4-88138475-88138975	13	1.62008	1	SKCM	Intron (ENST00000650821.1/9429, intron 3 of 16)	ABCG2
chr4-98658438-98658938	13	1.23047	1	SKCM	Promoter	TSPAN5
chr5-1111806-1112306	13	1.16848	1	SKCM	Promoter	SLC12A7
chr5-112649809-112650309	5	0.9227	1	UCEC	Distal Intergenic	LINC02200
chr5-113166836-113167336	13	2.49157	1	CRC	Intron (ENST00000408903.7/4163, intron 3 of 18)	MCC
chr5-1155121-1155621	13	1.71684	1	SKCM	Distal Intergenic	CTD-3080P12.3
chr5-121273967-121274467	13	1.51284	1	CRC	Intron (ENST00000661647.1/ENST00000661647.1, intron 1 of 2)	LOC102467226
chr5-135568954-135569454	5	0.977866	1	UCEC	Intron (ENST00000509372.1/153328, intron 1 of 3)	SLC25A48
chr5-135977304-135977804	5	0.901467	1	UCEC	Distal Intergenic	LECT2
chr5-14165323-14165823	13	1.58363	1	CRC	Intron (ENST00000344204.9/7204, intron 1 of 56)	TRIO
chr5-142684507-142685007	5	1.08029	1	UCEC	Intron (ENST00000494579.1/2246, intron 1 of 2)	FGF1
chr5-14405607-14406107	8	0.365756	0.615385	PDAC	Promoter	TRIO
chr5-150411208-150411708	13	1.42997	1	SKCM	Intron (ENST00000523813.1/972, intron 1 of 2)	CD74
chr5-150634964-150635464	5	0.870273	1	UCEC	Intron (ENST00000394243.5/11346, intron 2 of 2)	SYNPO
chr5-2695362-2695862	13	2.80673	1	CRC	Distal Intergenic	LSINCT5
chr5-27241781-27242281	5	1.2243	1	UCEC	Intron (ENST00000650981.1/643401, intron 1 of 9)	PURPL
chr5-31937164-31937664	5	0.961755	1	UCEC	Intron (ENST00000438447.2/23037, intron 2 of 24)	MIR4279
chr5-32217771-32218271	13	1.69773	1	CRC	Distal Intergenic	MTMR12
chr5-36442250-36442750	9	0.446665	0.692308	PDAC	Distal Intergenic	RANBP3L
chr5-37696315-37696815	13	1.56504	1	CRC	Intron (ENST00000511906.5/55100, intron 9 of 14)	WDR70
chr5-39421963-39422463	5	1.22031	1	UCEC	Intron (ENST00000483232.6/735, intron 1 of 5)	DAB2
chr5-41903841-41904341	13	1.04229	1	SKCM	Promoter	C5orf51
chr5-43019366-43019866	13	1.88871	1	SKCM	Promoter	LOC648987
chr5-43019897-43020397	13	2.08834	1	SKCM	Exon (ENST00000663251.1/ENST00000663251.1, exon 1 of 3)	LOC648987
chr5-55868736-55869236	13	2.03785	1	CRC	5' UTR	IL31RA
chr5-57889466-57889966	5	1.37989	1	UCEC	Downstream (<1kb)	LINC02225
chr5-73278672-73279172	5	1.09608	1	UCEC	Intron (ENST00000654696.1/ENST00000654696.1, intron 1 of 4)	LINC02230
chr5-86880724-86881224	5	0.878024	1	UCEC	Distal Intergenic	LOC101929380
chr5-93193683-93194183	13	2.26174	1	SKCM	Distal Intergenic	NR2F1-AS1
chr6-100300354-100300854	13	2.36446	1	CRC	Distal Intergenic	SIM1
chr6-117167638-117168138	5	1.1333	1	UCEC	Distal Intergenic	VGLL2
chr6-117168245-117168745	5	0.884877	1	UCEC	Distal Intergenic	VGLL2
chr6-118100573-118101073	13	3.07472	1	CRC	Intron (ENST00000360388.9/222553, intron 1 of 7)	SLC35F1
chr6-125952970-125953470	9	0.497116	0.692308	PDAC	Distal Intergenic	HINT3
chr6-131951139-131951639	9	0.182474	0.692308	PDAC	Promoter	CCN2
chr6-133034428-133034928	13	2.15924	1	CRC	Intron (ENST00000668229.1/285735, intron 1 of 2)	LINC00326
chr6-137353784-137354284	13	1.7696	1	CRC	Distal Intergenic	IFNGR1
chr6-137357425-137357925	13	1.91729	1	CRC	Distal Intergenic	OLIG3
chr6-139977888-139978388	5	1.24087	1	UCEC	Promoter	LOC100507477
chr6-141326309-141326809	13	2.15433	1	CRC	Distal Intergenic	MIR4465
chr6-142377145-142377645	9	0.285738	0.692308	PDAC	Intron (ENST00000545477.1/57211, intron 4 of 4)	ADGRG6
chr6-151060036-151060536	13	1.99657	1	CRC	Intron (ENST00000367321.7/25902, intron 26 of 27)	MTHFD1L
chr6-15402428-15402928	13	1.26215	1	SKCM	Intron (ENST00000341776.7/3720, intron 2 of 17)	JARID2
chr6-157469419-157469919	13	1.93426	1	CRC	Intron (ENST00000414563.6/79683, intron 1 of 8)	MIR3692
chr6-1608882-1609382	13	1.48211	1	CRC	Promoter	FOXC1
chr6-163181087-163181587	13	1.99163	1	CRC	Intron (ENST00000366889.6/135138, intron 5 of 5)	PACRG-AS3
chr6-16681444-16681944	13	2.39209	1	CRC	Intron (ENST00000244769.8/6310, intron 3 of 8)	ATXN1
chr6-167855683-167856183	13	1.89214	1	CRC	Intron (ENST00000400825.8/4301, intron 1 of 5)	AFDN
chr6-168071492-168071992	5	1.04629	1	UCEC	Intron (ENST00000646385.1/79981, intron 4 of 13)	FRMD1
chr6-169162819-169163319	13	2.39078	1	CRC	Promoter	LINC01615
chr6-169292535-169293035	13	3.64194	1	CRC	Distal Intergenic	THBS2
chr6-17042673-17043173	13	2.50715	1	SKCM	Distal Intergenic	STMND1
chr6-21457606-21458106	13	3.4652	1	CRC	Distal Intergenic	LINC00581
chr6-22236503-22237003	13	2.0366	1	CRC	Exon (ENST00000651569.1/ENST00000651569.1, exon 1 of 8)	CASC15
chr6-2432218-2432718	13	2.33228	1	CRC	Intron (ENST00000659523.1/100508120, intron 2 of 3)	GMDS-DT
chr6-2433581-2434081	13	1.84676	1	CRC	Intron (ENST00000659523.1/100508120, intron 2 of 3)	GMDS-DT
chr6-2434102-2434602	13	2.99934	1	CRC	Intron (ENST00000659523.1/100508120, intron 2 of 3)	GMDS-DT
chr6-24668410-24668910	9	0.349936	0.692308	PDAC	Intron (ENST00000230048.5/55856, intron 1 of 2)	ACOT13
chr6-26203682-26204182	13	1.46102	1	SKCM	Promoter	H4C5
chr6-26204252-26204752	13	1.13659	1	SKCM	Promoter	H4C5
chr6-26387963-26388463	13	1.52595	1	CRC	5' UTR	BTN2A2
chr6-27836657-27837157	13	1.17602	1	SKCM	Promoter	H2BC15
chr6-31270699-31271199	13	1.94082	1	SKCM	Promoter	HLA-C
chr6-31271366-31271866	13	1.55812	1	SKCM	5' UTR	HLA-C
chr6-31356964-31357464	13	1.43516	1	SKCM	Promoter	HLA-B
chr6-31821891-31822391	13	1.04677	1	SKCM	Distal Intergenic	HSPA1B
chr6-31834988-31835488	13	1.06521	1	SKCM	Promoter	SNORD48
chr6-32885609-32886109	13	2.02124	1	SKCM	Distal Intergenic	PSMB9
chr6-32886894-32887394	13	2.10885	1	SKCM	Distal Intergenic	PSMB9
chr6-32932131-32932631	13	2.16474	1	SKCM	Downstream (1-2kb)	HLA-DMB
chr6-35737464-35737964	13	1.5805	1	SKCM	Intron (ENST00000373869.7/221481, intron 1 of 5)	ARMC12
chr6-36360420-36360920	13	1.20634	1	SKCM	Intron (ENST00000339796.9/51513, intron 7 of 7)	BNIP5
chr6-36441282-36441782	13	1.34105	1	SKCM	Promoter	KCTD20
chr6-3813071-3813571	13	1.54972	1	CRC	Distal Intergenic	FAM50B
chr6-44247287-44247787	13	1.07119	1	SKCM	Promoter	HSP90AB1
chr6-56840840-56841340	13	1.7103	1	CRC	Intron (ENST00000312431.10/667, intron 2 of 94)	DST
chr6-56938546-56939046	13	2.63894	1	CRC	Intron (ENST00000449297.6/667, intron 2 of 16)	DST
chr6-6467248-6467748	5	1.39379	1	UCEC	Intron (ENST00000447858.1/285780, intron 1 of 3)	LY86-AS1
chr6-70394460-70394960	10	0.361306	0.769231	PDAC	Promoter	EVADR
chr6-7699537-7700037	13	1.97084	1	CRC	Distal Intergenic	BMP6
chr6-90086365-90086865	13	1.8537	1	CRC	Intron (ENST00000257749.9/60468, intron 5 of 8)	BACH2
chr6-9131598-9132098	5	1.17838	1	UCEC	Intron (ENST00000642798.1/100506207, intron 5 of 6)	LOC100506207
chr6-95094741-95095241	13	2.5759	1	CRC	Distal Intergenic	MANEA-DT
chr7-100573568-100574068	13	1.61448	1	SKCM	Promoter	SAP25
chr7-106486175-106486675	5	0.823353	1	UCEC	Intron (ENST00000490856.5/ENST00000490856.5, intron 4 of 4)	CCDC71L
chr7-10662908-10663408	5	1.11116	1	UCEC	Intron (ENST00000634803.1/79150, intron 1 of 2)	LOC100131472
chr7-112157023-112157523	5	1.4071	1	UCEC	Intron (ENST00000437633.6/9732, intron 1 of 51)	DOCK4
chr7-119545095-119545595	13	2.34516	1	CRC	Intron (ENST00000660268.1/105375475, intron 3 of 5)	LINC02476
chr7-12091225-12091725	5	0.758819	1	UCEC	Distal Intergenic	TMEM106B
chr7-127837909-127838409	13	1.43428	1	CRC	Intron (ENST00000354725.8/27044, intron 11 of 23)	SND1
chr7-142880822-142881322	5	0.800994	1	UCEC	Exon (ENST00000615386.4/55503, exon 1 of 12)	TRPV6
chr7-143836353-143836853	13	2.08608	1	SKCM	Promoter	LOC154761
chr7-143881868-143882368	13	1.46859	1	CRC	5' UTR	TCAF1
chr7-14761469-14761969	13	2.53706	1	CRC	Intron (ENST00000467449.1/1607, intron 1 of 3)	DGKB
chr7-149310124-149310624	5	1.13856	1	UCEC	Distal Intergenic	LOC155060
chr7-149624488-149624988	8	0.234237	0.615385	PDAC	Promoter	ZNF767P
chr7-150375907-150376407	5	1.01311	1	UCEC	Intron (ENST00000478789.5/285971, intron 1 of 2)	LOC728743
chr7-151115134-151115634	9	0.086494	0.692308	PDAC	Exon (ENST00000335367.7/116988, exon 1 of 9)	AGAP3
chr7-151508924-151509424	5	0.832305	1	UCEC	Intron (ENST00000496004.5/6009, intron 1 of 7)	RHEB
chr7-151797605-151798105	13	1.70873	1	CRC	Intron (ENST00000651378.1/51422, intron 1 of 13)	PRKAG2
chr7-1520337-1520837	13	1.91738	1	CRC	Distal Intergenic	MAFK
chr7-158821036-158821536	5	1.04715	1	UCEC	Intron (ENST00000497111.1/57488, intron 1 of 3)	ESYT2
chr7-21971877-21972377	13	1.46101	1	CRC	Distal Intergenic	CDCA7L
chr7-22401540-22402040	5	0.889564	1	UCEC	Distal Intergenic	RAPGEF5
chr7-22852940-22853440	13	1.57438	1	SKCM	Promoter	SNHG26
chr7-24851694-24852194	13	1.96008	1	CRC	Intron (ENST00000409759.5/26031, intron 10 of 20)	OSBPL3
chr7-28408939-28409439	13	2.74639	1	CRC	Promoter	CREB5
chr7-29986931-29987431	13	1.64338	1	CRC	Intron (ENST00000425819.6/9805, intron 1 of 6)	SCRN1
chr7-29987825-29988325	13	1.77769	1	CRC	Intron (ENST00000425819.6/9805, intron 1 of 6)	SCRN1
chr7-3027905-3028405	13	1.6967	1	CRC	Intron (ENST00000396946.8/84433, intron 1 of 24)	CARD11
chr7-302999-303499	5	1.22457	1	UCEC	Distal Intergenic	FAM20C
chr7-3042920-3043420	13	2.05583	1	CRC	Intron (ENST00000396946.8/84433, intron 1 of 24)	CARD11
chr7-30660758-30661258	5	0.96439	1	UCEC	Intron (ENST00000471646.6/1395, intron 7 of 11)	CRHR2
chr7-35971337-35971837	8	0.211399	0.615385	PDAC	Exon (ENST00000603727.1/ENST00000603727.1, exon 1 of 1)	SEPTIN7
chr7-37448655-37449155	13	1.40759	1	SKCM	Promoter	ELMO1
chr7-44757279-44757779	13	1.45733	1	CRC	3' UTR	ZMIZ2
chr7-45979804-45980304	13	2.16812	1	CRC	Exon (ENST00000416708.1/ENST00000416708.1, exon 3 of 3)	IGFBP3
chr7-45984617-45985117	13	1.67191	1	CRC	Intron (ENST00000664963.1/ENST00000664963.1, intron 4 of 4)	IGFBP3
chr7-46015288-46015788	13	1.77953	1	CRC	Distal Intergenic	IGFBP3
chr7-47060247-47060747	13	1.89033	1	CRC	Intron (ENST00000412996.1/ENST00000412996.1, intron 1 of 3)	TNS3
chr7-47558171-47558671	9	0.217756	0.692308	PDAC	Intron (ENST00000457718.5/64759, intron 1 of 21)	TNS3
chr7-496376-496876	10	0.388646	0.769231	PDAC	Downstream (<1kb)	PDGFA
chr7-539662-540162	9	0.0814589	0.692308	PDAC	Distal Intergenic	HRAT92
chr7-6153957-6154457	13	1.68947	1	CRC	3' UTR	CYTH3
chr7-74220704-74221204	13	2.28368	1	CRC	Exon (ENST00000344995.9/7462, exon 8 of 13)	LAT2
chr7-76223188-76223688	13	1.70737	1	CRC	Intron (ENST00000611745.2/222183, intron 1 of 14)	SRRM3
chr7-76259589-76260089	13	2.00601	1	CRC	Exon (ENST00000611745.2/222183, exon 4 of 15)	SRRM3
chr7-77393195-77393695	13	2.96245	1	CRC	Intron (ENST00000257626.12/54103, intron 5 of 30)	GSAP
chr7-7861151-7861651	13	2.07858	1	CRC	Intron (ENST00000469183.5/729852, intron 4 of 4)	UMAD1
chr7-80722673-80723173	13	2.26807	1	CRC	Distal Intergenic	CD36
chr7-81684831-81685331	13	2.42233	1	CRC	Intron (ENST00000636281.1/100128317, intron 1 of 7)	LOC100128317
chr7-82975716-82976216	5	0.840667	1	UCEC	Intron (ENST00000333891.14/27445, intron 3 of 24)	PCLO
chr7-84043675-84044175	13	1.92867	1	CRC	Intron (ENST00000265362.9/10371, intron 6 of 16)	SEMA3A
chr7-88254580-88255080	13	2.52645	1	CRC	Intron (ENST00000594469.5/ENST00000594469.5, intron 1 of 2)	SRI
chr7-92904233-92904733	13	2.26168	1	CRC	Intron (ENST00000435695.1/101927497, intron 1 of 1)	CDK6-AS1
chr7-94183246-94183746	8	0.231768	0.615385	PDAC	Distal Intergenic	BET1
chr7-94300921-94301421	13	1.59037	1	CRC	Intron (ENST00000642601.1/101927525, intron 7 of 8)	COL1A2-AS1
chr7-94701466-94701966	13	2.32667	1	CRC	Distal Intergenic	SGCE
chr7-95420934-95421434	13	1.7759	1	CRC	Intron (ENST00000446142.5/5445, intron 2 of 8)	PON2
chr7-99380091-99380591	5	0.983421	1	UCEC	Intron (ENST00000638617.1/10095, intron 8 of 16)	ARPC1B
chr7-99919301-99919801	13	1.23689	1	SKCM	Promoter	TRIM4
chr8-100475361-100475861	9	0.147349	0.692308	PDAC	Exon (ENST00000667762.1/ENST00000667762.1, exon 1 of 1)	ANKRD46
chr8-101454854-101455354	10	0.639998	0.769231	PDAC	Distal Intergenic	GRHL2
chr8-102653727-102654227	9	0.218247	0.692308	PDAC	5' UTR	KLF10
chr8-102757748-102758248	13	2.08244	1	CRC	Distal Intergenic	GASAL1
chr8-103020782-103021282	8	0.148138	0.615385	PDAC	Promoter	ATP6V1C1
chr8-105517556-105518056	13	2.46562	1	CRC	Intron (ENST00000407775.7/23414, intron 3 of 7)	ZFPM2
chr8-105849527-105850027	10	0.787123	0.769231	PDAC	Intron (ENST00000524045.6/102723356, intron 2 of 5)	ZFPM2-AS1
chr8-119176122-119176622	8	0.188745	0.615385	PDAC	Intron (ENST00000522112.6/114569, intron 2 of 4)	MAL2
chr8-121089291-121089791	13	2.10194	1	CRC	Intron (ENST00000517739.1/ENST00000517739.1, intron 2 of 3)	SNTB1
chr8-127224892-127225392	9	0.286979	0.692308	PDAC	Promoter	CASC19
chr8-16695772-16696272	5	1.11056	1	UCEC	Intron (ENST00000521411.2/ENST00000521411.2, intron 3 of 3)	MSR1
chr8-40153221-40153721	8	0.326317	0.615385	PDAC	Promoter	TCIM
chr8-42271053-42271553	8	0.116487	0.615385	PDAC	Promoter	LOC101929897
chr8-42391419-42391919	9	0.341037	0.692308	PDAC	Promoter	VDAC3
chr8-48864853-48865353	13	1.6462	1	CRC	Distal Intergenic	SNAI2
chr8-53760033-53760533	9	0.358514	0.692308	PDAC	Intron (ENST00000523343.1/51606, intron 1 of 1)	ATP6V1H
chr8-57225241-57225741	13	3.37457	1	CRC	Intron (ENST00000669200.1/100507651, intron 5 of 6)	LINC01606
chr8-66429518-66430018	9	0.155549	0.692308	PDAC	Promoter	ADHFE1
chr8-66517258-66517758	8	0.242817	0.615385	PDAC	3' UTR	VXN
chr8-66525157-66525657	8	0.420466	0.615385	PDAC	Distal Intergenic	VXN
chr8-70668978-70669478	11	0.260079	0.846154	PDAC	Promoter	LACTB2
chr8-73294795-73295295	10	0.229628	0.769231	PDAC	5' UTR	RDH10
chr8-85546832-85547332	10	0.100313	0.769231	PDAC	Distal Intergenic	CA3-AS1
chr8-97643955-97644455	9	0.119209	0.692308	PDAC	Promoter	MTDH
chr9-113622869-113623369	13	1.71062	1	CRC	Distal Intergenic	RGS3
chr9-124812342-124812842	13	1.53953	1	CRC	3' UTR	OLFML2A
chr9-127416971-127417471	5	0.881611	1	UCEC	Distal Intergenic	ZNF79
chr9-128056116-128056616	13	1.57803	1	SKCM	Intron (ENST00000414976.1/ENST00000414976.1, intron 1 of 1)	NAIF1
chr9-129352783-129353283	13	1.512	1	CRC	Intron (ENST00000666671.1/100506119, intron 2 of 3)	LINC01503
chr9-27519423-27519923	13	2.32196	1	SKCM	Intron (ENST00000262244.6/79817, intron 1 of 3)	IFNK
chr9-35659321-35659821	5	0.975244	1	UCEC	3' UTR	CCDC107
chr9-4832999-4833499	13	1.98771	1	CRC	5' UTR	RCL1
chr9-71680435-71680935	5	0.959862	1	UCEC	Downstream (2-3kb)	CEMIP2
chr9-92969488-92969988	5	0.820956	1	UCEC	Intron (ENST00000375482.8/89846, intron 1 of 17)	FGD3
chr9-98998805-98999305	5	0.78971	1	UCEC	Intron (ENST00000375001.8/1306, intron 6 of 41)	COL15A1
chr9-99307725-99308225	13	3.13749	1	CRC	Distal Intergenic	NAMA
chrX-103210933-103211433	13	1.97918	1	SKCM	Distal Intergenic	BEX4
chrX-106999926-107000426	13	1.3414	1	SKCM	Promoter	MORC4
chrX-109270815-109271315	8	0.124883	0.615385	PDAC	Distal Intergenic	GUCY2F
chrX-118495310-118495810	13	1.29264	1	SKCM	Promoter	DOCK11
chrX-119236011-119236511	13	1.12414	1	SKCM	Promoter	PGRMC1
chrX-11968425-11968925	13	1.5697	1	CRC	Intron (ENST00000656302.1/9758, intron 3 of 18)	FRMPD4
chrX-134806859-134807359	13	1.08329	1	SKCM	Promoter	FAM122C
chrX-150766945-150767445	8	0.405032	0.615385	PDAC	3' UTR	MTMR1
chrX-153981598-153982098	13	2.319	1	SKCM	Promoter	MIR3202-2
chrX-20141653-20142153	13	1.0859	1	SKCM	Promoter	EIF1AX
chrX-23819507-23820007	13	2.08114	1	SKCM	Distal Intergenic	APOO
chrX-37349071-37349571	13	1.09651	1	SKCM	Promoter	PRRG1
chrX-41085037-41085537	13	1.05469	1	SKCM	Promoter	USP9X
chrX-47541021-47541521	13	1.1793	1	SKCM	Distal Intergenic	ARAF
chrX-65690396-65690896	13	1.30741	1	SKCM	Intron (ENST00000609672.5/4478, intron 1 of 3)	MSN

## Sheet: S6d_Met_DAMs
cell_group_1	TF	TF_Score_group1	TF_Score_group2	pvalue	Score_diff	FDR	cell_group_2	Cancer
UCEC__Met_tumor	TEAD3	1.34904	-0.106411	5.52046e-248	1.45545	8.12663e-247	UCEC__Primary_tumor	UCEC
UCEC__Met_tumor	TEAD4	1.25746	-0.162975	1.35051e-250	1.42044	2.13718e-249	UCEC__Primary_tumor	UCEC
UCEC__Met_tumor	TEAD2	1.18995	-0.124361	4.80028e-237	1.31432	6.33036e-236	UCEC__Primary_tumor	UCEC
UCEC__Met_tumor	TEAD1	1.05378	-0.193162	2.89122e-226	1.24694	3.38916e-225	UCEC__Primary_tumor	UCEC
UCEC__Met_tumor	CTCF	-0.220619	-1.37699	0	1.15637	0	UCEC__Primary_tumor	UCEC
UCEC__Met_tumor	ZNF263	0.285432	-0.636034	0	0.921465	0	UCEC__Primary_tumor	UCEC
UCEC__Met_tumor	NFIX(var.2)	1.54976	0.6835	2.74282e-118	0.866265	1.82759e-117	UCEC__Primary_tumor	UCEC
UCEC__Met_tumor	TFAP2A	0.146436	-0.641147	0	0.787583	0	UCEC__Primary_tumor	UCEC
UCEC__Met_tumor	RFX2	0.378362	-0.352616	4.61209e-239	0.730978	6.48768e-238	UCEC__Primary_tumor	UCEC
UCEC__Met_tumor	NFIC(var.2)	1.37601	0.664705	4.0919e-91	0.711303	2.12309e-90	UCEC__Primary_tumor	UCEC
UCEC__Met_tumor	RFX5	0.472797	-0.221237	2.83388e-230	0.694034	3.51734e-229	UCEC__Primary_tumor	UCEC
UCEC__Met_tumor	NFIB	1.51304	0.822282	7.59318e-82	0.690753	3.36118e-81	UCEC__Primary_tumor	UCEC
UCEC__Met_tumor	KLF9	-0.196491	-0.883193	5.79537e-245	0.686701	8.33743e-244	UCEC__Primary_tumor	UCEC
UCEC__Met_tumor	NEUROD1	-0.398252	-1.08204	3.60305e-283	0.683789	6.9113e-282	UCEC__Primary_tumor	UCEC
UCEC__Met_tumor	RFX3	0.554687	-0.107708	1.73811e-237	0.662395	2.3409e-236	UCEC__Primary_tumor	UCEC
UCEC__Met_tumor	NEUROG2(var.2)	-0.422032	-1.07225	2.54592e-258	0.650218	4.35559e-257	UCEC__Primary_tumor	UCEC
UCEC__Met_tumor	RFX1	0.614457	-0.0139713	3.16324e-221	0.628429	3.57559e-220	UCEC__Primary_tumor	UCEC
UCEC__Met_tumor	KLF17	0.145237	-0.480816	1.76814e-288	0.626053	3.73078e-287	UCEC__Primary_tumor	UCEC
UCEC__Met_tumor	EGR4	0.209818	-0.402808	5.32453e-248	0.612626	8.02483e-247	UCEC__Primary_tumor	UCEC
UCEC__Met_tumor	KLF5	-0.119999	-0.717951	6.72149e-256	0.597951	1.11966e-254	UCEC__Primary_tumor	UCEC
UCEC__Met_tumor	EGR2	0.311027	-0.27455	1.2731e-260	0.585577	2.23854e-259	UCEC__Primary_tumor	UCEC
UCEC__Met_tumor	TFAP2B	0.0465673	-0.53805	2.53866e-286	0.584618	5.02179e-285	UCEC__Primary_tumor	UCEC
UCEC__Met_tumor	TFAP2C	0.0884983	-0.49061	2.43539e-282	0.579108	4.53413e-281	UCEC__Primary_tumor	UCEC
UCEC__Met_tumor	RUNX2	0.139107	-0.439083	1.20745e-221	0.57819	1.38966e-220	UCEC__Primary_tumor	UCEC
UCEC__Met_tumor	EGR3	0.307723	-0.268058	4.3383e-250	0.575781	6.69792e-249	UCEC__Primary_tumor	UCEC
UCEC__Met_tumor	NFIC	1.44003	0.864705	3.02745e-130	0.575321	2.25456e-129	UCEC__Primary_tumor	UCEC
UCEC__Met_tumor	RFX4	0.342469	-0.222623	1.98696e-171	0.565092	1.90567e-170	UCEC__Primary_tumor	UCEC
UCEC__Met_tumor	EGR1	0.278449	-0.264481	1.29867e-237	0.542931	1.78708e-236	UCEC__Primary_tumor	UCEC
UCEC__Met_tumor	KLF16	0.151829	-0.390654	3.64998e-227	0.542483	4.35932e-226	UCEC__Primary_tumor	UCEC
UCEC__Met_tumor	ZNF75D	0.148763	-0.387729	1.3815e-209	0.536493	1.50774e-208	UCEC__Primary_tumor	UCEC
UCEC__Met_tumor	KLF10	-0.299572	-0.823044	5.20913e-140	0.523472	4.07084e-139	UCEC__Primary_tumor	UCEC
UCEC__Met_tumor	EWSR1-FLI1	0.265477	-0.257125	9.79026e-195	0.522602	1.01594e-193	UCEC__Primary_tumor	UCEC
UCEC__Met_tumor	ZNF740	0.115527	-0.399417	1.0258e-186	0.514944	1.04731e-185	UCEC__Primary_tumor	UCEC
UCEC__Met_tumor	USF2	-0.500166	-0.999056	4.07651e-155	0.498889	3.48707e-154	UCEC__Primary_tumor	UCEC
UCEC__Met_tumor	USF1	-0.468112	-0.956466	4.71011e-146	0.488354	3.87208e-145	UCEC__Primary_tumor	UCEC
UCEC__Met_tumor	MXI1	-0.231272	-0.716581	1.88264e-176	0.485308	1.8334e-175	UCEC__Primary_tumor	UCEC
UCEC__Met_tumor	KLF4	-0.28993	-0.77415	2.19341e-163	0.48422	1.95554e-162	UCEC__Primary_tumor	UCEC
UCEC__Met_tumor	ZKSCAN5	0.0701526	-0.406715	5.30345e-167	0.476867	5.01057e-166	UCEC__Primary_tumor	UCEC
UCEC__Met_tumor	ETV1	-0.213081	-0.688219	3.25264e-123	0.475138	2.26255e-122	UCEC__Primary_tumor	UCEC
UCEC__Met_tumor	TFE3	-0.468683	-0.932202	2.6245e-145	0.463519	2.12988e-144	UCEC__Primary_tumor	UCEC
UCEC__Met_tumor	RARA(var.2)	0.124036	-0.334679	7.48406e-166	0.458716	6.96678e-165	UCEC__Primary_tumor	UCEC
UCEC__Met_tumor	HAND2	-0.431855	-0.886826	2.15639e-134	0.45497	1.62499e-133	UCEC__Primary_tumor	UCEC
UCEC__Met_tumor	GABPA	-0.183477	-0.632665	1.74586e-108	0.449188	1.04258e-107	UCEC__Primary_tumor	UCEC
UCEC__Met_tumor	ETV4	-0.148427	-0.591933	3.25151e-114	0.443506	2.0582e-113	UCEC__Primary_tumor	UCEC
UCEC__Met_tumor	REL	-0.0793203	-0.522504	4.42992e-82	0.443183	1.98875e-81	UCEC__Primary_tumor	UCEC
UCEC__Met_tumor	TFAP2A(var.2)	-0.0105221	-0.453643	2.55041e-186	0.44312	2.56255e-185	UCEC__Primary_tumor	UCEC
UCEC__Met_tumor	ZNF684	0.104877	-0.333832	1.39795e-163	0.438709	1.26414e-162	UCEC__Primary_tumor	UCEC
UCEC__Met_tumor	HOXA6	0.104947	-0.332286	9.65943e-130	0.437234	7.10979e-129	UCEC__Primary_tumor	UCEC
UCEC__Met_tumor	MYCN	-0.4163	-0.851838	7.85399e-138	0.435539	6.0629e-137	UCEC__Primary_tumor	UCEC
UCEC__Met_tumor	RUNX3	0.0593103	-0.375335	9.91679e-152	0.434645	8.36977e-151	UCEC__Primary_tumor	UCEC
UCEC__Met_tumor	RARA::RXRG	0.207654	-0.224059	1.64082e-140	0.431713	1.2983e-139	UCEC__Primary_tumor	UCEC
UCEC__Met_tumor	THAP1	0.274933	-0.145781	2.53364e-155	0.420715	2.19698e-154	UCEC__Primary_tumor	UCEC
UCEC__Met_tumor	MYC	-0.605749	-1.02589	7.49702e-115	0.42014	4.79355e-114	UCEC__Primary_tumor	UCEC
UCEC__Met_tumor	TFEB	-0.535066	-0.950887	6.7404e-120	0.415821	4.58782e-119	UCEC__Primary_tumor	UCEC
UCEC__Met_tumor	RREB1	0.226953	-0.188838	4.1389e-150	0.415791	3.44726e-149	UCEC__Primary_tumor	UCEC
UCEC__Met_tumor	CREB1	-0.241484	-0.655832	6.23346e-82	0.414349	2.77872e-81	UCEC__Primary_tumor	UCEC
UCEC__Met_tumor	MEIS1(var.2)	0.625769	0.214631	3.20363e-45	0.411138	7.82973e-45	UCEC__Primary_tumor	UCEC
UCEC__Met_tumor	ELF1	-0.02879	-0.435413	2.20389e-90	0.406623	1.12505e-89	UCEC__Primary_tumor	UCEC
UCEC__Met_tumor	SP2	0.194157	-0.205833	2.93889e-136	0.39999	2.24135e-135	UCEC__Primary_tumor	UCEC
UCEC__Met_tumor	NR2C1	-0.121594	-0.518453	9.13798e-117	0.396859	5.90239e-116	UCEC__Primary_tumor	UCEC
UCEC__Met_tumor	PKNOX2	-0.0420421	-0.437266	1.75198e-127	0.395224	1.26023e-126	UCEC__Primary_tumor	UCEC
UCEC__Met_tumor	MEIS3	0.00738199	-0.387311	3.16492e-123	0.394693	2.22599e-122	UCEC__Primary_tumor	UCEC
UCEC__Met_tumor	ZSCAN4	-0.0221662	-0.415896	4.00562e-104	0.393729	2.3262e-103	UCEC__Primary_tumor	UCEC
UCEC__Met_tumor	NFIA	1.30212	0.914045	6.15278e-74	0.388077	2.40414e-73	UCEC__Primary_tumor	UCEC
UCEC__Met_tumor	MEIS2	-0.0215017	-0.407308	2.49146e-99	0.385807	1.38342e-98	UCEC__Primary_tumor	UCEC
UCEC__Met_tumor	TFAP2B(var.2)	0.0612189	-0.322621	1.53685e-140	0.38384	1.23143e-139	UCEC__Primary_tumor	UCEC
UCEC__Met_tumor	JUND(var.2)	-0.191898	-0.563902	1.73996e-64	0.372004	5.98586e-64	UCEC__Primary_tumor	UCEC
UCEC__Met_tumor	MAX	-0.414398	-0.786037	8.7672e-99	0.371639	4.78417e-98	UCEC__Primary_tumor	UCEC
UCEC__Met_tumor	NR2C2(var.2)	-0.0843012	-0.455471	1.62285e-119	0.371169	1.09283e-118	UCEC__Primary_tumor	UCEC
UCEC__Met_tumor	RELA	-0.226775	-0.594443	7.81237e-59	0.367668	2.47262e-58	UCEC__Primary_tumor	UCEC
UCEC__Met_tumor	MITF	-0.399281	-0.765697	1.05372e-103	0.366416	6.06366e-103	UCEC__Primary_tumor	UCEC
UCEC__Met_tumor	GLI2	-0.0165606	-0.381474	4.14366e-109	0.364913	2.49804e-108	UCEC__Primary_tumor	UCEC
UCEC__Met_tumor	MYF5	-0.341728	-0.704647	8.1689e-99	0.362919	4.49645e-98	UCEC__Primary_tumor	UCEC
UCEC__Met_tumor	ZNF143	-0.0776409	-0.440096	8.09282e-117	0.362455	5.28119e-116	UCEC__Primary_tumor	UCEC
UCEC__Met_tumor	MZF1(var.2)	0.100551	-0.26172	2.8285e-100	0.362271	1.58446e-99	UCEC__Primary_tumor	UCEC
UCEC__Met_tumor	ATOH1(var.2)	-0.594297	-0.955166	6.09227e-86	0.360869	2.96647e-85	UCEC__Primary_tumor	UCEC
UCEC__Met_tumor	HOXA4	-0.207591	-0.568212	3.44761e-101	0.360621	1.94852e-100	UCEC__Primary_tumor	UCEC
UCEC__Met_tumor	MAX::MYC	-0.273146	-0.633689	1.68344e-102	0.360543	9.60018e-102	UCEC__Primary_tumor	UCEC
UCEC__Met_tumor	ESX1	-0.365784	-0.72224	4.75739e-76	0.356455	1.90597e-75	UCEC__Primary_tumor	UCEC
UCEC__Met_tumor	TCF12(var.2)	0.70002	0.344462	1.52047e-86	0.355558	7.4609e-86	UCEC__Primary_tumor	UCEC
UCEC__Met_tumor	TCF3	0.693442	0.339179	1.04438e-85	0.354263	5.00827e-85	UCEC__Primary_tumor	UCEC
UCEC__Met_tumor	GBX1	-0.0441735	-0.397925	6.6092e-89	0.353751	3.32034e-88	UCEC__Primary_tumor	UCEC
UCEC__Met_tumor	ASCL1	-0.0711075	-0.424394	1.53018e-94	0.353287	8.20849e-94	UCEC__Primary_tumor	UCEC
UCEC__Met_tumor	MAZ	0.108485	-0.241782	5.90875e-112	0.350266	3.6669e-111	UCEC__Primary_tumor	UCEC
UCEC__Met_tumor	ASCL1(var.2)	0.620724	0.270826	8.55223e-92	0.349898	4.47402e-91	UCEC__Primary_tumor	UCEC
UCEC__Met_tumor	JUNB	-1.74484	-2.09447	6.76974e-18	0.349634	1.0503e-17	UCEC__Primary_tumor	UCEC
UCEC__Met_tumor	NKX6-3	-0.118353	-0.467948	8.38768e-108	0.349594	4.96206e-107	UCEC__Primary_tumor	UCEC
UCEC__Met_tumor	HOXD4	-0.68722	-1.03543	7.94324e-76	0.348208	3.14254e-75	UCEC__Primary_tumor	UCEC
UCEC__Met_tumor	LMX1B	-0.228106	-0.575313	2.17344e-76	0.347207	8.81915e-76	UCEC__Primary_tumor	UCEC
UCEC__Met_tumor	SP8	0.0486363	-0.29736	2.20281e-84	0.345996	1.03287e-83	UCEC__Primary_tumor	UCEC
UCEC__Met_tumor	MYOG	-0.330639	-0.67548	1.20364e-81	0.344842	5.29102e-81	UCEC__Primary_tumor	UCEC
UCEC__Met_tumor	KLF11	-0.123958	-0.46749	3.35204e-70	0.343531	1.24814e-69	UCEC__Primary_tumor	UCEC
UCEC__Met_tumor	HOXB6	0.0789099	-0.259694	1.5745e-77	0.338603	6.68896e-77	UCEC__Primary_tumor	UCEC
UCEC__Met_tumor	ZNF16	0.163604	-0.174072	4.29475e-106	0.337675	2.5172e-105	UCEC__Primary_tumor	UCEC
UCEC__Met_tumor	POU6F2	-0.315588	-0.65314	6.90463e-83	0.337552	3.16712e-82	UCEC__Primary_tumor	UCEC
UCEC__Met_tumor	HNF1B	-2.19689	-2.53243	3.19133e-29	0.335542	6.01223e-29	UCEC__Primary_tumor	UCEC
UCEC__Met_tumor	TFAP2E	0.00908802	-0.326298	8.01489e-110	0.335386	4.92566e-109	UCEC__Primary_tumor	UCEC
UCEC__Met_tumor	FOSL1::JUND	-1.63636	-1.97062	1.96738e-17	0.334263	3.03744e-17	UCEC__Primary_tumor	UCEC
UCEC__Met_tumor	POU6F1(var.2)	-0.273558	-0.606641	7.4165e-90	0.333084	3.75571e-89	UCEC__Primary_tumor	UCEC
UCEC__Met_tumor	EN2	0.107139	-0.224691	6.62126e-83	0.33183	3.05931e-82	UCEC__Primary_tumor	UCEC
UCEC__Met_tumor	ZNF148	0.166724	-0.164307	3.36262e-125	0.331031	2.39162e-124	UCEC__Primary_tumor	UCEC
UCEC__Met_tumor	HOXC4	-0.547742	-0.877779	4.07473e-84	0.330038	1.89655e-83	UCEC__Primary_tumor	UCEC
UCEC__Met_tumor	EBF1	-0.129273	-0.45899	1.09887e-84	0.329717	5.19092e-84	UCEC__Primary_tumor	UCEC
UCEC__Met_tumor	LMX1A	-0.0337892	-0.362797	3.20616e-73	0.329008	1.24509e-72	UCEC__Primary_tumor	UCEC
UCEC__Met_tumor	VAX1	0.0607372	-0.265959	1.01441e-76	0.326696	4.14272e-76	UCEC__Primary_tumor	UCEC
UCEC__Met_tumor	VAX2	0.0607372	-0.265959	1.01441e-76	0.326696	4.14272e-76	UCEC__Primary_tumor	UCEC
UCEC__Met_tumor	GSX2	0.0607372	-0.265959	1.01441e-76	0.326696	4.14272e-76	UCEC__Primary_tumor	UCEC
UCEC__Met_tumor	DRGX	0.0607372	-0.265959	1.01441e-76	0.326696	4.14272e-76	UCEC__Primary_tumor	UCEC
UCEC__Met_tumor	HOXB7	0.0761936	-0.249574	1.95916e-77	0.325767	8.26765e-77	UCEC__Primary_tumor	UCEC
UCEC__Met_tumor	HOXB4	-0.639173	-0.964724	1.54996e-81	0.325551	6.76638e-81	UCEC__Primary_tumor	UCEC
UCEC__Met_tumor	HOXB3	-0.447531	-0.771356	5.47909e-60	0.323825	1.79703e-59	UCEC__Primary_tumor	UCEC
UCEC__Met_tumor	TFEC	-0.537789	-0.86119	7.06738e-76	0.323401	2.81362e-75	UCEC__Primary_tumor	UCEC
UCEC__Met_tumor	POU6F1	-0.42327	-0.744457	3.16917e-69	0.321187	1.15292e-68	UCEC__Primary_tumor	UCEC
UCEC__Met_tumor	ELF3	0.171906	-0.149229	1.5733e-55	0.321135	4.67559e-55	UCEC__Primary_tumor	UCEC
UCEC__Met_tumor	MZF1	-0.231184	-0.54993	7.64329e-86	0.318747	3.69328e-85	UCEC__Primary_tumor	UCEC
UCEC__Met_tumor	NFIC::TLX1	1.18567	0.86923	8.56902e-23	0.316442	1.4426e-22	UCEC__Primary_tumor	UCEC
UCEC__Met_tumor	POU4F2	-0.222578	-0.536084	4.2071e-72	0.313506	1.58517e-71	UCEC__Primary_tumor	UCEC
UCEC__Met_tumor	TCF21(var.2)	0.0273132	-0.28584	9.01663e-91	0.313153	4.64027e-90	UCEC__Primary_tumor	UCEC
UCEC__Met_tumor	GBX2	-0.0404899	-0.353634	1.41873e-68	0.313144	5.10258e-68	UCEC__Primary_tumor	UCEC
UCEC__Met_tumor	KLF13	-0.0444069	-0.357442	2.42674e-69	0.313035	8.93096e-69	UCEC__Primary_tumor	UCEC
UCEC__Met_tumor	INSM1	0.143021	-0.167125	1.32963e-98	0.310146	7.19364e-98	UCEC__Primary_tumor	UCEC
UCEC__Met_tumor	SPIB	-0.126805	-0.436851	2.91026e-72	0.310046	1.10311e-71	UCEC__Primary_tumor	UCEC
UCEC__Met_tumor	TAL1::TCF3	-0.334956	-0.644172	9.54875e-81	0.309216	4.13997e-80	UCEC__Primary_tumor	UCEC
UCEC__Met_tumor	BHLHE22(var.2)	-0.275391	-0.581801	8.30252e-73	0.30641	3.18515e-72	UCEC__Primary_tumor	UCEC
UCEC__Met_tumor	NKX6-1	-0.157402	-0.462718	1.06016e-58	0.305316	3.30582e-58	UCEC__Primary_tumor	UCEC
UCEC__Met_tumor	NKX6-2	-0.157402	-0.462718	1.06016e-58	0.305316	3.30582e-58	UCEC__Primary_tumor	UCEC
UCEC__Met_tumor	LHX5	-0.157402	-0.462718	1.06016e-58	0.305316	3.30582e-58	UCEC__Primary_tumor	UCEC
UCEC__Met_tumor	EHF	0.203377	-0.100163	1.14834e-56	0.303539	3.46141e-56	UCEC__Primary_tumor	UCEC
UCEC__Met_tumor	ELK4	-0.168581	-0.47082	2.35619e-77	0.30224	9.87727e-77	UCEC__Primary_tumor	UCEC
UCEC__Met_tumor	HESX1	-0.164879	-0.463989	1.63245e-64	0.29911	5.64668e-64	UCEC__Primary_tumor	UCEC
UCEC__Met_tumor	LHX2	0.217189	-0.0818231	1.56956e-72	0.299013	5.98514e-72	UCEC__Primary_tumor	UCEC
UCEC__Met_tumor	TGIF2LX	-0.210042	-0.505773	4.35356e-78	0.295731	1.86203e-77	UCEC__Primary_tumor	UCEC
UCEC__Met_tumor	EVX2	-0.146228	-0.439297	4.81321e-66	0.293069	1.68329e-65	UCEC__Primary_tumor	UCEC
UCEC__Met_tumor	MIXL1	-0.143925	-0.436838	2.09961e-54	0.292912	6.12467e-54	UCEC__Primary_tumor	UCEC
UCEC__Met_tumor	EMX2	-0.130505	-0.422839	1.38154e-61	0.292334	4.65169e-61	UCEC__Primary_tumor	UCEC
UCEC__Met_tumor	TGIF2	-0.0787815	-0.370623	5.21764e-73	0.291842	2.01388e-72	UCEC__Primary_tumor	UCEC
UCEC__Met_tumor	RELB	-0.00153112	-0.289248	3.8027e-60	0.287716	1.2537e-59	UCEC__Primary_tumor	UCEC
UCEC__Met_tumor	NOTO	-0.180753	-0.468018	3.89685e-57	0.287265	1.18891e-56	UCEC__Primary_tumor	UCEC
UCEC__Met_tumor	GSX1	-0.224339	-0.509314	7.90257e-54	0.284975	2.29464e-53	UCEC__Primary_tumor	UCEC
UCEC__Met_tumor	THRB	-0.705277	-0.989289	1.65952e-69	0.284011	6.14314e-69	UCEC__Primary_tumor	UCEC
UCEC__Met_tumor	MNX1	-0.085329	-0.368761	2.04248e-52	0.283432	5.54887e-52	UCEC__Primary_tumor	UCEC
UCEC__Met_tumor	NFYB	0.548041	0.264869	1.60965e-63	0.283172	5.47799e-63	UCEC__Primary_tumor	UCEC
UCEC__Met_tumor	ETV5	-0.0912553	-0.372366	4.81038e-64	0.281111	1.64593e-63	UCEC__Primary_tumor	UCEC
UCEC__Met_tumor	JUN	-0.185369	-0.465954	5.87367e-39	0.280586	1.32787e-38	UCEC__Primary_tumor	UCEC
UCEC__Met_tumor	NR4A2	-0.111597	-0.386487	2.48249e-57	0.27489	7.66546e-57	UCEC__Primary_tumor	UCEC
UCEC__Met_tumor	BHLHA15(var.2)	-0.457204	-0.73106	4.67523e-53	0.273856	1.3391e-52	UCEC__Primary_tumor	UCEC
UCEC__Met_tumor	POU4F3	-0.304836	-0.57866	3.67689e-53	0.273824	1.05794e-52	UCEC__Primary_tumor	UCEC
UCEC__Met_tumor	NR2F1(var.2)	-0.766868	-1.04018	2.81343e-60	0.273315	9.32409e-60	UCEC__Primary_tumor	UCEC
UCEC__Met_tumor	ZBTB7A	-0.13391	-0.406575	3.97401e-68	0.272665	1.42121e-67	UCEC__Primary_tumor	UCEC
UCEC__Met_tumor	SOX8	4.79175	4.5209	2.78248e-29	0.270852	5.25765e-29	UCEC__Primary_tumor	UCEC
UCEC__Met_tumor	STAT3	-0.033634	-0.303359	7.20352e-57	0.269725	2.18173e-56	UCEC__Primary_tumor	UCEC
UCEC__Met_tumor	MSX1	0.143836	-0.125861	2.27099e-59	0.269697	7.33437e-59	UCEC__Primary_tumor	UCEC
UCEC__Met_tumor	NHLH1	-0.241503	-0.509585	2.7173e-56	0.268082	8.11346e-56	UCEC__Primary_tumor	UCEC
UCEC__Met_tumor	NR4A1	-0.16508	-0.432802	2.94318e-66	0.267722	1.03502e-65	UCEC__Primary_tumor	UCEC
UCEC__Met_tumor	ZNF528	0.114895	-0.151961	3.0368e-67	0.266856	1.07391e-66	UCEC__Primary_tumor	UCEC
UCEC__Met_tumor	MSX2	0.100694	-0.165713	4.25305e-59	0.266407	1.35969e-58	UCEC__Primary_tumor	UCEC
UCEC__Met_tumor	BSX	0.100694	-0.165713	4.25305e-59	0.266407	1.35969e-58	UCEC__Primary_tumor	UCEC
UCEC__Met_tumor	FERD3L	-0.189753	-0.455222	1.22891e-59	0.265469	3.98922e-59	UCEC__Primary_tumor	UCEC
UCEC__Met_tumor	MLXIPL	-0.240855	-0.505179	2.35254e-55	0.264324	6.95868e-55	UCEC__Primary_tumor	UCEC
UCEC__Met_tumor	HOXA13	0.115489	-0.147669	9.34611e-62	0.263158	3.16368e-61	UCEC__Primary_tumor	UCEC
UCEC__Met_tumor	MEOX1	-0.238103	-0.501004	1.70773e-47	0.262901	4.35884e-47	UCEC__Primary_tumor	UCEC
UCEC__Met_tumor	ISX	-0.185953	-0.44693	6.61201e-50	0.260977	1.75121e-49	UCEC__Primary_tumor	UCEC
UCEC__Met_tumor	RAX2	-0.185953	-0.44693	6.61201e-50	0.260977	1.75121e-49	UCEC__Primary_tumor	UCEC
UCEC__Met_tumor	NFIX	1.06582	0.805605	1.34127e-39	0.26021	3.06507e-39	UCEC__Primary_tumor	UCEC
UCEC__Met_tumor	ETV6	-0.0605666	-0.320226	7.76581e-53	0.259659	2.15604e-52	UCEC__Primary_tumor	UCEC
UCEC__Met_tumor	MEOX2	-0.122207	-0.381801	8.06433e-46	0.259593	2.00185e-45	UCEC__Primary_tumor	UCEC
UCEC__Met_tumor	PDX1	0.00849633	-0.250869	6.44686e-53	0.259365	1.79774e-52	UCEC__Primary_tumor	UCEC
UCEC__Met_tumor	EMX1	0.00849633	-0.250869	6.44686e-53	0.259365	1.79774e-52	UCEC__Primary_tumor	UCEC
UCEC__Met_tumor	HOXA2	0.00849633	-0.250869	6.44686e-53	0.259365	1.79774e-52	UCEC__Primary_tumor	UCEC
UCEC__Met_tumor	HOXB2	0.00849633	-0.250869	6.44686e-53	0.259365	1.79774e-52	UCEC__Primary_tumor	UCEC
UCEC__Met_tumor	HOXD3	0.00849633	-0.250869	6.44686e-53	0.259365	1.79774e-52	UCEC__Primary_tumor	UCEC
UCEC__Met_tumor	TGIF2LY	-0.250201	-0.509258	8.07614e-61	0.259057	2.70486e-60	UCEC__Primary_tumor	UCEC
UCEC__Met_tumor	JUND	-1.74901	-2.00803	1.20432e-12	0.25902	1.74847e-12	UCEC__Primary_tumor	UCEC
UCEC__Met_tumor	GLI3	-0.010568	-0.268367	7.18835e-59	0.257799	2.28655e-58	UCEC__Primary_tumor	UCEC
UCEC__Met_tumor	MLX	-0.295188	-0.552034	2.46923e-52	0.256846	6.6796e-52	UCEC__Primary_tumor	UCEC
UCEC__Met_tumor	SP1	-0.0574954	-0.311722	4.77402e-35	0.254227	9.74824e-35	UCEC__Primary_tumor	UCEC
UCEC__Met_tumor	EVX1	-0.237848	-0.490673	1.71952e-52	0.252825	4.71192e-52	UCEC__Primary_tumor	UCEC
UCEC__Met_tumor	HNF4A(var.2)	-1.116	-1.36532	1.60596e-52	0.249319	4.41987e-52	UCEC__Primary_tumor	UCEC
UCEC__Met_tumor	ETS1	-0.407962	-0.656993	1.13419e-54	0.249031	3.32379e-54	UCEC__Primary_tumor	UCEC
UCEC__Met_tumor	SHOX	-0.257798	-0.504364	6.66318e-40	0.246566	1.52819e-39	UCEC__Primary_tumor	UCEC
UCEC__Met_tumor	PRRX1	-0.257798	-0.504364	6.66318e-40	0.246566	1.52819e-39	UCEC__Primary_tumor	UCEC
UCEC__Met_tumor	RXRB	-0.72429	-0.970282	2.88917e-52	0.245992	7.78232e-52	UCEC__Primary_tumor	UCEC
UCEC__Met_tumor	HOXC8	0.0437888	-0.20199	1.60855e-49	0.245779	4.20748e-49	UCEC__Primary_tumor	UCEC
UCEC__Met_tumor	EN1	0.10668	-0.137262	5.86767e-55	0.243942	1.72755e-54	UCEC__Primary_tumor	UCEC
UCEC__Met_tumor	FOSL2::JUND	-1.83615	-2.07897	1.24011e-10	0.242812	1.71021e-10	UCEC__Primary_tumor	UCEC
UCEC__Met_tumor	ERG	-0.409999	-0.652689	6.11417e-53	0.24269	1.74337e-52	UCEC__Primary_tumor	UCEC
UCEC__Met_tumor	LHX6	-0.271728	-0.512635	8.84723e-42	0.240907	2.06653e-41	UCEC__Primary_tumor	UCEC
UCEC__Met_tumor	VEZF1	0.00171657	-0.238815	1.3693e-49	0.240532	3.59655e-49	UCEC__Primary_tumor	UCEC
UCEC__Met_tumor	NR2C2	-0.463616	-0.702774	3.21059e-57	0.239157	9.86554e-57	UCEC__Primary_tumor	UCEC
UCEC__Met_tumor	PPARD	-0.786071	-1.02287	3.38298e-48	0.236801	8.74053e-48	UCEC__Primary_tumor	UCEC
UCEC__Met_tumor	CDX4	-0.179704	-0.41644	2.94999e-53	0.236736	8.52669e-53	UCEC__Primary_tumor	UCEC
UCEC__Met_tumor	MSGN1	0.365927	0.130758	2.00574e-52	0.235169	5.47257e-52	UCEC__Primary_tumor	UCEC
UCEC__Met_tumor	SRF	0.292872	0.0581686	3.94608e-46	0.234703	9.87301e-46	UCEC__Primary_tumor	UCEC
UCEC__Met_tumor	ZNF682	0.0365867	-0.198097	2.30357e-56	0.234683	6.91071e-56	UCEC__Primary_tumor	UCEC
UCEC__Met_tumor	POU3F2	-0.226979	-0.461054	1.00595e-45	0.234075	2.48738e-45	UCEC__Primary_tumor	UCEC
UCEC__Met_tumor	CDX1	-0.192191	-0.425244	1.05406e-52	0.233053	2.91362e-52	UCEC__Primary_tumor	UCEC
UCEC__Met_tumor	FOSL1::JUN	-1.8715	-2.10452	1.73127e-11	0.233021	2.44618e-11	UCEC__Primary_tumor	UCEC
UCEC__Met_tumor	ARGFX	-0.273946	-0.50617	1.23719e-34	0.232224	2.50205e-34	UCEC__Primary_tumor	UCEC
UCEC__Met_tumor	TBR1	0.311784	0.0805603	4.17603e-46	0.231224	1.04072e-45	UCEC__Primary_tumor	UCEC
UCEC__Met_tumor	OSR2	-0.105104	-0.336152	9.85234e-48	0.231047	2.52491e-47	UCEC__Primary_tumor	UCEC
UCEC__Met_tumor	BATF3	-1.80637	-2.03485	1.61147e-10	0.228483	2.21271e-10	UCEC__Primary_tumor	UCEC
UCEC__Met_tumor	FOSL2::JUNB	-1.8148	-2.0422	9.1567e-10	0.227401	1.23586e-09	UCEC__Primary_tumor	UCEC
UCEC__Met_tumor	POU2F1	-0.211437	-0.437797	1.84852e-45	0.22636	4.55298e-45	UCEC__Primary_tumor	UCEC
UCEC__Met_tumor	ALX3	-0.113739	-0.339486	3.25174e-36	0.225747	6.74869e-36	UCEC__Primary_tumor	UCEC
UCEC__Met_tumor	HOXA10	-0.116505	-0.342245	3.45678e-49	0.22574	9.00469e-49	UCEC__Primary_tumor	UCEC
UCEC__Met_tumor	PAX4	-0.248017	-0.473416	6.17586e-38	0.225399	1.33424e-37	UCEC__Primary_tumor	UCEC
UCEC__Met_tumor	PRRX2	-0.248017	-0.473416	6.17586e-38	0.225399	1.33424e-37	UCEC__Primary_tumor	UCEC
UCEC__Met_tumor	LHX9	-0.248017	-0.473416	6.17586e-38	0.225399	1.33424e-37	UCEC__Primary_tumor	UCEC
UCEC__Met_tumor	TLX2	-0.248017	-0.473416	6.17586e-38	0.225399	1.33424e-37	UCEC__Primary_tumor	UCEC
UCEC__Met_tumor	PBX2	0.494038	0.269747	9.42633e-17	0.224291	1.43434e-16	UCEC__Primary_tumor	UCEC
UCEC__Met_tumor	RAX	-0.22967	-0.453896	7.40452e-36	0.224226	1.52673e-35	UCEC__Primary_tumor	UCEC
UCEC__Met_tumor	UNCX	-0.206795	-0.43071	1.25925e-31	0.223915	2.50662e-31	UCEC__Primary_tumor	UCEC
UCEC__Met_tumor	MEIS1	-0.0537336	-0.277415	1.93152e-39	0.223682	4.39802e-39	UCEC__Primary_tumor	UCEC
UCEC__Met_tumor	NFYC	0.518526	0.295132	5.30178e-35	0.223394	1.07911e-34	UCEC__Primary_tumor	UCEC
UCEC__Met_tumor	ZNF317	-0.358445	-0.581372	2.32366e-42	0.222927	5.48836e-42	UCEC__Primary_tumor	UCEC
UCEC__Met_tumor	TGIF1	-0.129458	-0.351333	4.7945e-45	0.221875	1.16728e-44	UCEC__Primary_tumor	UCEC
UCEC__Met_tumor	HOXC10	-0.323634	-0.545316	1.21096e-43	0.221683	2.9146e-43	UCEC__Primary_tumor	UCEC
UCEC__Met_tumor	HOXD9	-0.110796	-0.331617	2.56871e-45	0.220821	6.3023e-45	UCEC__Primary_tumor	UCEC
UCEC__Met_tumor	VSX1	-0.210164	-0.430655	2.55076e-38	0.220491	5.62589e-38	UCEC__Primary_tumor	UCEC
UCEC__Met_tumor	VSX2	-0.210164	-0.430655	2.55076e-38	0.220491	5.62589e-38	UCEC__Primary_tumor	UCEC
UCEC__Met_tumor	RXRG	-0.81776	-1.03807	3.77279e-42	0.220307	8.84509e-42	UCEC__Primary_tumor	UCEC
UCEC__Met_tumor	ZNF410	0.00590601	-0.212905	1.74553e-46	0.218811	4.40206e-46	UCEC__Primary_tumor	UCEC
UCEC__Met_tumor	ZNF382	-0.0810058	-0.299683	9.11283e-48	0.218677	2.34489e-47	UCEC__Primary_tumor	UCEC
UCEC__Met_tumor	NHLH2	-0.124153	-0.342617	2.63517e-43	0.218465	6.29458e-43	UCEC__Primary_tumor	UCEC
UCEC__Met_tumor	FLI1	-0.371678	-0.590137	2.42168e-43	0.218459	5.80652e-43	UCEC__Primary_tumor	UCEC
UCEC__Met_tumor	TWIST1	-0.392532	-0.609493	1.20351e-36	0.216961	2.53096e-36	UCEC__Primary_tumor	UCEC
UCEC__Met_tumor	JUN(var.2)	-1.947	-2.16344	7.82367e-09	0.216439	1.01692e-08	UCEC__Primary_tumor	UCEC
UCEC__Met_tumor	EBF3	-0.205519	-0.421823	3.6436e-42	0.216304	8.57397e-42	UCEC__Primary_tumor	UCEC
UCEC__Met_tumor	MAFA	-0.529966	-0.744871	2.39164e-29	0.214904	4.53267e-29	UCEC__Primary_tumor	UCEC
UCEC__Met_tumor	LBX2	-0.0961289	-0.310325	1.01063e-36	0.214196	2.13955e-36	UCEC__Primary_tumor	UCEC
UCEC__Met_tumor	RORA	0.023044	-0.190424	7.09955e-39	0.213468	1.59929e-38	UCEC__Primary_tumor	UCEC
UCEC__Met_tumor	SP3	-0.162223	-0.374068	3.45184e-24	0.211845	6.03595e-24	UCEC__Primary_tumor	UCEC
UCEC__Met_tumor	ESRRB	-0.0803734	-0.292166	3.04098e-44	0.211793	7.3471e-44	UCEC__Primary_tumor	UCEC
UCEC__Met_tumor	ZBTB26	0.123772	-0.0877584	4.9975e-45	0.21153	1.21204e-44	UCEC__Primary_tumor	UCEC
UCEC__Met_tumor	MSC	-0.0817496	-0.293034	1.94733e-38	0.211285	4.35569e-38	UCEC__Primary_tumor	UCEC
UCEC__Met_tumor	RARA::RXRA	0.100494	-0.11047	5.56764e-38	0.210964	1.21949e-37	UCEC__Primary_tumor	UCEC
UCEC__Met_tumor	PAX7	-0.0552056	-0.264683	1.08461e-38	0.209478	2.4346e-38	UCEC__Primary_tumor	UCEC
UCEC__Met_tumor	MAF	-0.511424	-0.720077	6.38454e-29	0.208654	1.19216e-28	UCEC__Primary_tumor	UCEC
UCEC__Met_tumor	DLX6	0.113926	-0.0943032	6.25719e-37	0.208229	1.32913e-36	UCEC__Primary_tumor	UCEC
UCEC__Met_tumor	PAX5	0.218602	0.0105242	2.31581e-35	0.208078	4.74404e-35	UCEC__Primary_tumor	UCEC
UCEC__Met_tumor	TFAP4	-0.463676	-0.67137	4.48787e-33	0.207694	9.0472e-33	UCEC__Primary_tumor	UCEC
UCEC__Met_tumor	BCL6	0.0533574	-0.154265	2.15862e-41	0.207622	5.00515e-41	UCEC__Primary_tumor	UCEC
UCEC__Met_tumor	POU4F1	-0.29382	-0.500982	6.67458e-35	0.207162	1.35417e-34	UCEC__Primary_tumor	UCEC
UCEC__Met_tumor	NR1H2::RXRA	-0.638553	-0.845129	1.86031e-41	0.206577	4.32931e-41	UCEC__Primary_tumor	UCEC
UCEC__Met_tumor	PAX3	-0.003332	-0.208781	4.67893e-36	0.205449	9.67895e-36	UCEC__Primary_tumor	UCEC
UCEC__Met_tumor	ATF2	-0.12348	-0.328816	7.25599e-21	0.205335	1.1961e-20	UCEC__Primary_tumor	UCEC
UCEC__Met_tumor	LBX1	-0.343432	-0.548366	1.80956e-29	0.204934	3.45016e-29	UCEC__Primary_tumor	UCEC
UCEC__Met_tumor	HOXD11	-0.300109	-0.50503	2.09845e-38	0.204922	4.67717e-38	UCEC__Primary_tumor	UCEC
UCEC__Met_tumor	PBX1	0.4035	0.199186	9.15231e-23	0.204314	1.53671e-22	UCEC__Primary_tumor	UCEC
UCEC__Met_tumor	HOXD10	-0.303181	-0.50687	2.75376e-38	0.203689	6.05252e-38	UCEC__Primary_tumor	UCEC
UCEC__Met_tumor	TCF4	0.712432	0.508841	2.41288e-27	0.203591	4.43999e-27	UCEC__Primary_tumor	UCEC
UCEC__Met_tumor	HNF4A	-1.32975	-1.53136	6.2196e-31	0.201609	1.22267e-30	UCEC__Primary_tumor	UCEC
UCEC__Met_tumor	FOS::JUND	-1.91526	-2.11668	1.31089e-09	0.20142	1.75804e-09	UCEC__Primary_tumor	UCEC
UCEC__Met_tumor	POU3F3	-0.314299	-0.515201	7.72268e-33	0.200901	1.55189e-32	UCEC__Primary_tumor	UCEC
UCEC__Met_tumor	TBX2	0.325828	0.124927	1.08528e-36	0.200901	2.28995e-36	UCEC__Primary_tumor	UCEC
UCEC__Met_tumor	SP4	0.0520842	-0.147968	4.37393e-29	0.200053	8.21572e-29	UCEC__Primary_tumor	UCEC
UCEC__Met_tumor	NKX2-2	0.117862	-0.0795027	1.31173e-37	0.197364	2.80515e-37	UCEC__Primary_tumor	UCEC
UCEC__Met_tumor	BCL6B	0.126066	-0.0705525	1.34595e-36	0.196618	2.82114e-36	UCEC__Primary_tumor	UCEC
UCEC__Met_tumor	TP53	-1.04675	-1.24218	1.47664e-36	0.195431	3.08487e-36	UCEC__Primary_tumor	UCEC
UCEC__Met_tumor	POU5F1B	-0.198166	-0.393292	1.87754e-31	0.195126	3.72565e-31	UCEC__Primary_tumor	UCEC
UCEC__Met_tumor	HOXB9	-0.310826	-0.501372	9.13713e-33	0.190547	1.83032e-32	UCEC__Primary_tumor	UCEC
UCEC__Met_tumor	NEUROG2	-0.138514	-0.328677	1.18016e-35	0.190163	2.42546e-35	UCEC__Primary_tumor	UCEC
UCEC__Met_tumor	NRL	-0.236508	-0.426048	1.12603e-29	0.18954	2.15341e-29	UCEC__Primary_tumor	UCEC
UCEC__Met_tumor	NFYA	0.535571	0.346397	9.77869e-24	0.189173	1.69123e-23	UCEC__Primary_tumor	UCEC
UCEC__Met_tumor	ELF4	0.274048	0.0859032	7.69276e-31	0.188145	1.50294e-30	UCEC__Primary_tumor	UCEC
UCEC__Met_tumor	FOSB::JUNB	-1.80869	-1.99581	7.44407e-09	0.187117	9.73574e-09	UCEC__Primary_tumor	UCEC
UCEC__Met_tumor	FOSL2::JUN	-1.85828	-2.04284	2.02814e-09	0.18456	2.69709e-09	UCEC__Primary_tumor	UCEC
UCEC__Met_tumor	KLF6	-0.538698	-0.721498	1.86423e-13	0.182799	2.73795e-13	UCEC__Primary_tumor	UCEC
UCEC__Met_tumor	HNF4G	-1.34762	-1.52994	9.70847e-26	0.182322	1.72142e-25	UCEC__Primary_tumor	UCEC
UCEC__Met_tumor	FOSL1::JUNB	-1.83191	-2.01295	7.78159e-09	0.181047	1.01353e-08	UCEC__Primary_tumor	UCEC
UCEC__Met_tumor	ZNF449	-0.0120841	-0.192944	8.42645e-26	0.18086	1.50252e-25	UCEC__Primary_tumor	UCEC
UCEC__Met_tumor	POU1F1	-0.289597	-0.469746	6.55689e-30	0.180149	1.26155e-29	UCEC__Primary_tumor	UCEC
UCEC__Met_tumor	RFX7	0.23277	0.05359	2.07192e-29	0.17918	3.93852e-29	UCEC__Primary_tumor	UCEC
UCEC__Met_tumor	NFE2	-1.58679	-1.76534	3.35729e-09	0.17855	4.42742e-09	UCEC__Primary_tumor	UCEC
UCEC__Met_tumor	ARNT2	-0.51759	-0.695948	1.08209e-23	0.178358	1.86639e-23	UCEC__Primary_tumor	UCEC
UCEC__Met_tumor	MNT	-0.527779	-0.705586	2.42597e-23	0.177807	4.16163e-23	UCEC__Primary_tumor	UCEC
UCEC__Met_tumor	CREB3L4	-0.0645252	-0.24195	3.64032e-30	0.177425	7.04686e-30	UCEC__Primary_tumor	UCEC
UCEC__Met_tumor	PAX1	1.23165	1.05464	3.55903e-08	0.177006	4.55124e-08	UCEC__Primary_tumor	UCEC
UCEC__Met_tumor	REST	0.129879	-0.0462154	3.91267e-31	0.176094	7.71563e-31	UCEC__Primary_tumor	UCEC
UCEC__Met_tumor	FOS::JUNB	-1.79246	-1.96826	7.4856e-09	0.175797	9.76986e-09	UCEC__Primary_tumor	UCEC
UCEC__Met_tumor	ETV3	-0.263863	-0.43958	3.9766e-30	0.175717	7.67436e-30	UCEC__Primary_tumor	UCEC
UCEC__Met_tumor	TBX20	0.17925	0.00370596	3.43622e-30	0.175544	6.67218e-30	UCEC__Primary_tumor	UCEC
UCEC__Met_tumor	BACH2(var.2)	0.0175863	-0.155536	6.25171e-25	0.173122	1.10232e-24	UCEC__Primary_tumor	UCEC
UCEC__Met_tumor	MEIS2(var.2)	0.533447	0.360516	1.30983e-08	0.17293	1.69209e-08	UCEC__Primary_tumor	UCEC
UCEC__Met_tumor	NR3C1	-0.375711	-0.544386	5.09472e-29	0.168675	9.5413e-29	UCEC__Primary_tumor	UCEC
UCEC__Met_tumor	PAX9	1.20667	1.0387	4.32253e-08	0.167967	5.51645e-08	UCEC__Primary_tumor	UCEC
UCEC__Met_tumor	HOXA5	0.0343574	-0.132885	2.09097e-26	0.167243	3.76018e-26	UCEC__Primary_tumor	UCEC
UCEC__Met_tumor	HOXB5	0.0343574	-0.132885	2.09097e-26	0.167243	3.76018e-26	UCEC__Primary_tumor	UCEC
UCEC__Met_tumor	HOXA1	0.0343574	-0.132885	2.09097e-26	0.167243	3.76018e-26	UCEC__Primary_tumor	UCEC
UCEC__Met_tumor	MSANTD3	0.154172	-0.0123152	4.48471e-28	0.166488	8.30064e-28	UCEC__Primary_tumor	UCEC
UCEC__Met_tumor	RBPJ	-0.222816	-0.389122	2.02071e-28	0.166306	3.76208e-28	UCEC__Primary_tumor	UCEC
UCEC__Met_tumor	JUN::JUNB	-1.5939	-1.75835	3.32236e-09	0.164451	4.39051e-09	UCEC__Primary_tumor	UCEC
UCEC__Met_tumor	FEV	-0.325646	-0.489706	1.74225e-26	0.16406	3.1691e-26	UCEC__Primary_tumor	UCEC
UCEC__Met_tumor	CLOCK	-0.312533	-0.475838	7.89802e-26	0.163305	1.41227e-25	UCEC__Primary_tumor	UCEC
UCEC__Met_tumor	SOHLH2	-0.460652	-0.623736	1.9876e-20	0.163084	3.23431e-20	UCEC__Primary_tumor	UCEC
UCEC__Met_tumor	EOMES	0.248526	0.0862194	8.31608e-23	0.162307	1.40547e-22	UCEC__Primary_tumor	UCEC
UCEC__Met_tumor	FOS::JUN	-1.79852	-1.96004	3.26293e-08	0.16152	4.18952e-08	UCEC__Primary_tumor	UCEC
UCEC__Met_tumor	ZNF274	-0.0246163	-0.183144	4.20032e-25	0.158528	7.42682e-25	UCEC__Primary_tumor	UCEC
UCEC__Met_tumor	DUXA	-0.30169	-0.459535	9.68846e-23	0.157845	1.62243e-22	UCEC__Primary_tumor	UCEC
UCEC__Met_tumor	ELK3	-0.270715	-0.426703	6.32528e-24	0.155987	1.09696e-23	UCEC__Primary_tumor	UCEC
UCEC__Met_tumor	POU3F1	-0.276928	-0.432883	9.87317e-21	0.155956	1.6191e-20	UCEC__Primary_tumor	UCEC
UCEC__Met_tumor	CDX2	0.132023	-0.0237903	8.32622e-23	0.155813	1.40547e-22	UCEC__Primary_tumor	UCEC
UCEC__Met_tumor	BACH1	-1.56039	-1.71605	9.57897e-07	0.155654	1.17967e-06	UCEC__Primary_tumor	UCEC
UCEC__Met_tumor	MYF6	-0.144837	-0.300368	2.81405e-24	0.155531	4.93433e-24	UCEC__Primary_tumor	UCEC
UCEC__Met_tumor	HOXC11	-0.28083	-0.436026	3.84613e-22	0.155197	6.42375e-22	UCEC__Primary_tumor	UCEC
UCEC__Met_tumor	ELF5	0.49696	0.343449	8.69904e-26	0.153511	1.54677e-25	UCEC__Primary_tumor	UCEC
UCEC__Met_tumor	PAX6	0.590797	0.437574	1.14843e-13	0.153222	1.69454e-13	UCEC__Primary_tumor	UCEC
UCEC__Met_tumor	NR1H4	0.386528	0.234533	2.43693e-21	0.151995	4.04876e-21	UCEC__Primary_tumor	UCEC
UCEC__Met_tumor	NR3C2	-0.416932	-0.567234	3.55089e-24	0.150302	6.19205e-24	UCEC__Primary_tumor	UCEC
UCEC__Met_tumor	BATF	-1.88161	-2.03122	9.53462e-08	0.149611	1.1975e-07	UCEC__Primary_tumor	UCEC
UCEC__Met_tumor	TBX19	0.112833	-0.0363991	2.46596e-23	0.149232	4.21879e-23	UCEC__Primary_tumor	UCEC
UCEC__Met_tumor	CREB3L1	-0.0248343	-0.171596	1.37513e-20	0.146761	2.24344e-20	UCEC__Primary_tumor	UCEC
UCEC__Met_tumor	NR5A1	-0.0389297	-0.185583	3.63767e-23	0.146653	6.18991e-23	UCEC__Primary_tumor	UCEC
UCEC__Met_tumor	BHLHE41	-0.471871	-0.617959	2.4735e-17	0.146088	3.7911e-17	UCEC__Primary_tumor	UCEC
UCEC__Met_tumor	SOX9	4.26709	4.1214	2.0454e-31	0.145699	4.04605e-31	UCEC__Primary_tumor	UCEC
UCEC__Met_tumor	POU2F2	-0.277923	-0.423362	8.87916e-19	0.145439	1.40513e-18	UCEC__Primary_tumor	UCEC
UCEC__Met_tumor	NR2F2	-0.204325	-0.349737	2.67917e-16	0.145412	4.05721e-16	UCEC__Primary_tumor	UCEC
UCEC__Met_tumor	ETV2	-0.31072	-0.455077	3.25155e-21	0.144357	5.38804e-21	UCEC__Primary_tumor	UCEC
UCEC__Met_tumor	CREB3	-0.0515141	-0.195154	4.2114e-19	0.14364	6.73186e-19	UCEC__Primary_tumor	UCEC
UCEC__Met_tumor	HOXD13	0.275256	0.131843	1.62549e-17	0.143413	2.51574e-17	UCEC__Primary_tumor	UCEC
UCEC__Met_tumor	HOXC9	-0.268636	-0.411709	2.51309e-19	0.143073	4.03753e-19	UCEC__Primary_tumor	UCEC
UCEC__Met_tumor	IKZF1	-0.182646	-0.325266	2.25887e-26	0.142619	4.05062e-26	UCEC__Primary_tumor	UCEC
UCEC__Met_tumor	ERF	-0.401661	-0.544231	8.14709e-20	0.14257	1.31224e-19	UCEC__Primary_tumor	UCEC
UCEC__Met_tumor	HOXD12	-0.257864	-0.398261	3.16801e-20	0.140397	5.14192e-20	UCEC__Primary_tumor	UCEC
UCEC__Met_tumor	NR1D2	0.0806273	-0.0590058	2.89186e-17	0.139633	4.42161e-17	UCEC__Primary_tumor	UCEC
UCEC__Met_tumor	SREBF2(var.2)	-0.178423	-0.317199	2.22873e-17	0.138775	3.42423e-17	UCEC__Primary_tumor	UCEC
UCEC__Met_tumor	E2F6	-0.150338	-0.285668	9.90001e-22	0.13533	1.64913e-21	UCEC__Primary_tumor	UCEC
UCEC__Met_tumor	FOSL2::JUN(var.2)	0.0918012	-0.0378421	5.46465e-10	0.129643	7.42301e-10	UCEC__Primary_tumor	UCEC
UCEC__Met_tumor	ZEB1	0.863028	0.734162	5.90452e-12	0.128866	8.45602e-12	UCEC__Primary_tumor	UCEC
UCEC__Met_tumor	FOSL1	-1.81905	-1.9477	7.58305e-08	0.128646	9.56189e-08	UCEC__Primary_tumor	UCEC
UCEC__Met_tumor	ETS2	-0.344843	-0.470902	5.62022e-18	0.126059	8.74104e-18	UCEC__Primary_tumor	UCEC
UCEC__Met_tumor	ZFP42	0.0963725	-0.0282615	1.91444e-18	0.124634	2.99961e-18	UCEC__Primary_tumor	UCEC
UCEC__Met_tumor	TBX21	0.261835	0.137471	3.02021e-15	0.124364	4.5196e-15	UCEC__Primary_tumor	UCEC
UCEC__Met_tumor	PLAGL2	-0.045093	-0.168675	4.78041e-23	0.123582	8.1126e-23	UCEC__Primary_tumor	UCEC
UCEC__Met_tumor	FOSB::JUNB(var.2)	0.0697245	-0.0536553	1.14835e-09	0.12338	1.5466e-09	UCEC__Primary_tumor	UCEC
UCEC__Met_tumor	JUN::JUNB(var.2)	0.0441295	-0.0789165	1.9432e-09	0.123046	2.58957e-09	UCEC__Primary_tumor	UCEC
UCEC__Met_tumor	STAT1	0.0537477	-0.0686112	6.55976e-12	0.122359	9.3732e-12	UCEC__Primary_tumor	UCEC
UCEC__Met_tumor	FOSL2	-1.94615	-2.06843	1.22803e-06	0.122281	1.50648e-06	UCEC__Primary_tumor	UCEC
UCEC__Met_tumor	HEY1	-0.562671	-0.682911	9.44846e-13	0.12024	1.37491e-12	UCEC__Primary_tumor	UCEC
UCEC__Met_tumor	NR1H4::RXRA	0.0812698	-0.0388893	3.6345e-14	0.120159	5.38791e-14	UCEC__Primary_tumor	UCEC
UCEC__Met_tumor	ESRRA	-0.16131	-0.280376	2.55973e-14	0.119066	3.80354e-14	UCEC__Primary_tumor	UCEC
UCEC__Met_tumor	FOS::JUN(var.2)	-0.00780206	-0.125278	3.26601e-09	0.117476	4.32508e-09	UCEC__Primary_tumor	UCEC
UCEC__Met_tumor	BATF::JUN	-1.90397	-2.02016	1.6031e-06	0.116186	1.95523e-06	UCEC__Primary_tumor	UCEC
UCEC__Met_tumor	NFE2L1	-1.13055	-1.24637	2.28415e-08	0.115821	2.93876e-08	UCEC__Primary_tumor	UCEC
UCEC__Met_tumor	GCM1	0.107923	-0.00689232	1.0864e-13	0.114816	1.60675e-13	UCEC__Primary_tumor	UCEC
UCEC__Met_tumor	BARX1	0.223625	0.109223	1.2817e-13	0.114402	1.88679e-13	UCEC__Primary_tumor	UCEC
UCEC__Met_tumor	MYOD1	0.235057	0.122941	1.10715e-10	0.112116	1.53354e-10	UCEC__Primary_tumor	UCEC
UCEC__Met_tumor	ZIC1	-0.0654703	-0.175674	8.71459e-16	0.110204	1.31655e-15	UCEC__Primary_tumor	UCEC
UCEC__Met_tumor	ZNF341	-0.0897118	-0.198888	2.02783e-13	0.109176	2.97133e-13	UCEC__Primary_tumor	UCEC
UCEC__Met_tumor	ELF2	0.188127	0.0792851	2.59984e-12	0.108842	3.74874e-12	UCEC__Primary_tumor	UCEC
UCEC__Met_tumor	ELK1	-0.256758	-0.364989	2.27629e-13	0.108231	3.32769e-13	UCEC__Primary_tumor	UCEC
UCEC__Met_tumor	ATF6	-0.0972717	-0.20541	3.22378e-12	0.108139	4.63784e-12	UCEC__Primary_tumor	UCEC
UCEC__Met_tumor	HNF1A	-1.98525	-2.0926	0.0110871	0.107352	0.0122267	UCEC__Primary_tumor	UCEC
UCEC__Met_tumor	PAX3(var.2)	0.0607619	-0.0455661	2.15416e-11	0.106328	3.03018e-11	UCEC__Primary_tumor	UCEC
UCEC__Met_tumor	LHX1	0.1313	0.0261339	3.66899e-12	0.105166	5.26637e-12	UCEC__Primary_tumor	UCEC
UCEC__Met_tumor	BHLHE40	-0.450226	-0.555282	6.53888e-10	0.105056	8.8632e-10	UCEC__Primary_tumor	UCEC
UCEC__Met_tumor	ATF7	0.0336185	-0.070209	7.73766e-07	0.103828	9.54765e-07	UCEC__Primary_tumor	UCEC
UCEC__Met_tumor	XBP1	0.0496603	-0.0530555	3.10024e-11	0.102716	4.32258e-11	UCEC__Primary_tumor	UCEC
UCEC__Met_tumor	NR2F1(var.3)	-0.0891479	-0.19133	7.17356e-11	0.102182	9.95804e-11	UCEC__Primary_tumor	UCEC
UCEC__Met_tumor	POU3F4	-0.246416	-0.348032	3.92497e-09	0.101617	5.15458e-09	UCEC__Primary_tumor	UCEC
UCEC__Met_tumor	SPDEF	-0.173764	-0.275268	2.32795e-11	0.101504	3.26739e-11	UCEC__Primary_tumor	UCEC
UCEC__Met_tumor	SOX14	2.99401	2.89262	3.52085e-17	0.101398	5.37036e-17	UCEC__Primary_tumor	UCEC
UCEC__Met_tumor	HOXC12	-0.27514	-0.375491	1.38789e-10	0.100351	1.90986e-10	UCEC__Primary_tumor	UCEC
UCEC__Met_tumor	NR6A1	0.0232047	-0.0768541	1.18656e-09	0.100059	1.59467e-09	UCEC__Primary_tumor	UCEC
UCEC__Met_tumor	DLX5	0.142309	0.0425419	2.2548e-12	0.099767	3.25866e-12	UCEC__Primary_tumor	UCEC
UCEC__Met_tumor	ATF3	-0.0373408	-0.136469	1.45012e-06	0.0991278	1.77206e-06	UCEC__Primary_tumor	UCEC
UCEC__Met_tumor	CREM	-0.0796917	-0.177696	4.7105e-07	0.0980039	5.84657e-07	UCEC__Primary_tumor	UCEC
UCEC__Met_tumor	FOSB::JUN	-0.0334626	-0.131454	9.65246e-06	0.0979913	1.16826e-05	UCEC__Primary_tumor	UCEC
UCEC__Met_tumor	TFAP4(var.2)	-0.397394	-0.495047	1.86894e-11	0.0976526	2.63483e-11	UCEC__Primary_tumor	UCEC
UCEC__Met_tumor	ZNF24	0.0827983	-0.0132593	1.68515e-10	0.0960576	2.30888e-10	UCEC__Primary_tumor	UCEC
UCEC__Met_tumor	NKX2-5	0.116522	0.0208254	1.45893e-11	0.0956961	2.07063e-11	UCEC__Primary_tumor	UCEC
UCEC__Met_tumor	VENTX	0.162563	0.0678594	1.86929e-09	0.0947035	2.49633e-09	UCEC__Primary_tumor	UCEC
UCEC__Met_tumor	ATOH7	-0.256971	-0.350529	2.10135e-10	0.0935581	2.8729e-10	UCEC__Primary_tumor	UCEC
UCEC__Met_tumor	TBXT	0.00582382	-0.0875546	1.86924e-09	0.0933784	2.49633e-09	UCEC__Primary_tumor	UCEC
UCEC__Met_tumor	SCRT1	0.559868	0.467416	5.09868e-09	0.0924524	6.68212e-09	UCEC__Primary_tumor	UCEC
UCEC__Met_tumor	GATA3	-1.30328	-1.39518	1.53863e-05	0.0919043	1.85162e-05	UCEC__Primary_tumor	UCEC
UCEC__Met_tumor	ZFP57	0.0534701	-0.0370395	9.98194e-09	0.0905096	1.29479e-08	UCEC__Primary_tumor	UCEC
UCEC__Met_tumor	NR2F6(var.3)	-0.0104187	-0.0994705	2.22662e-08	0.0890519	2.87057e-08	UCEC__Primary_tumor	UCEC
UCEC__Met_tumor	HOXC13	-0.420063	-0.508668	6.68146e-08	0.0886059	8.45872e-08	UCEC__Primary_tumor	UCEC
UCEC__Met_tumor	TP63	-1.04904	-1.13683	3.6675e-09	0.0877887	4.82646e-09	UCEC__Primary_tumor	UCEC
UCEC__Met_tumor	JDP2	-1.49898	-1.58675	4.73615e-06	0.0877647	5.76536e-06	UCEC__Primary_tumor	UCEC
UCEC__Met_tumor	FOSL2::JUND(var.2)	0.0398627	-0.0475336	4.86278e-05	0.0873963	5.7321e-05	UCEC__Primary_tumor	UCEC
UCEC__Met_tumor	FOSL1::JUN(var.2)	0.0609629	-0.0258439	5.02761e-06	0.0868067	6.10841e-06	UCEC__Primary_tumor	UCEC
UCEC__Met_tumor	JUNB(var.2)	0.000397769	-0.0862707	6.51302e-05	0.0866685	7.64887e-05	UCEC__Primary_tumor	UCEC
UCEC__Met_tumor	ZNF354C	-0.246282	-0.3326	1.02988e-08	0.0863179	1.33316e-08	UCEC__Primary_tumor	UCEC
UCEC__Met_tumor	NFIL3	0.0601435	-0.0243766	2.72032e-10	0.0845201	3.71113e-10	UCEC__Primary_tumor	UCEC
UCEC__Met_tumor	CTCFL	-0.110381	-0.194576	5.60087e-06	0.0841954	6.79186e-06	UCEC__Primary_tumor	UCEC
UCEC__Met_tumor	HEY2	-0.501776	-0.585786	2.21091e-07	0.0840099	2.76037e-07	UCEC__Primary_tumor	UCEC
UCEC__Met_tumor	TP73	-1.11449	-1.19811	8.57975e-10	0.0836182	1.16047e-09	UCEC__Primary_tumor	UCEC
UCEC__Met_tumor	SCRT2	0.494336	0.411153	3.4453e-08	0.0831832	4.41472e-08	UCEC__Primary_tumor	UCEC
UCEC__Met_tumor	ISL2	0.105232	0.0241532	1.50347e-07	0.0810786	1.88455e-07	UCEC__Primary_tumor	UCEC
UCEC__Met_tumor	NR1I3	-0.265753	-0.346604	5.61199e-08	0.0808517	7.13332e-08	UCEC__Primary_tumor	UCEC
UCEC__Met_tumor	THRB(var.3)	-0.243009	-0.322948	3.88227e-07	0.0799399	4.82805e-07	UCEC__Primary_tumor	UCEC
UCEC__Met_tumor	NR4A2::RXRA	-0.0830318	-0.162284	6.5451e-08	0.0792521	8.3027e-08	UCEC__Primary_tumor	UCEC
UCEC__Met_tumor	E2F3	0.160003	0.0847984	1.29155e-06	0.0752047	1.58134e-06	UCEC__Primary_tumor	UCEC
UCEC__Met_tumor	SP9	-0.131766	-0.206337	0.061229	0.0745711	0.0655803	UCEC__Primary_tumor	UCEC
UCEC__Met_tumor	HOXA7	0.0777441	0.00540895	6.45586e-07	0.0723351	7.98156e-07	UCEC__Primary_tumor	UCEC
UCEC__Met_tumor	GATA1::TAL1	-0.874426	-0.945119	0.000183501	0.0706933	0.00021274	UCEC__Primary_tumor	UCEC
UCEC__Met_tumor	RHOXF1	-0.102596	-0.170898	1.01462e-05	0.068302	1.22334e-05	UCEC__Primary_tumor	UCEC
UCEC__Met_tumor	MYB	-0.0419177	-0.110212	3.23789e-05	0.0682946	3.85986e-05	UCEC__Primary_tumor	UCEC
UCEC__Met_tumor	ATF4	-0.137999	-0.205209	7.34949e-08	0.0672099	9.28588e-08	UCEC__Primary_tumor	UCEC
UCEC__Met_tumor	GATA2	-1.26138	-1.32816	0.00931599	0.0667853	0.0103095	UCEC__Primary_tumor	UCEC
UCEC__Met_tumor	HES2	-0.494903	-0.561678	6.40672e-05	0.0667752	7.53802e-05	UCEC__Primary_tumor	UCEC
UCEC__Met_tumor	FOSL2::JUNB(var.2)	0.0635409	-0.00158862	0.00350434	0.0651295	0.00393306	UCEC__Primary_tumor	UCEC
UCEC__Met_tumor	TCF7	-0.131192	-0.193896	0.00618554	0.0627039	0.00689339	UCEC__Primary_tumor	UCEC
UCEC__Met_tumor	JDP2(var.2)	-0.0562559	-0.118078	0.0127268	0.0618226	0.0139862	UCEC__Primary_tumor	UCEC
UCEC__Met_tumor	NEUROG1	-0.0186968	-0.079798	3.24605e-05	0.0611012	3.86231e-05	UCEC__Primary_tumor	UCEC
UCEC__Met_tumor	OVOL1	-0.28778	-0.348712	0.000224483	0.0609322	0.000259776	UCEC__Primary_tumor	UCEC
UCEC__Met_tumor	ZBTB18	-0.366351	-0.42395	0.000236833	0.0575984	0.000273568	UCEC__Primary_tumor	UCEC
UCEC__Met_tumor	CUX1	-0.0772789	-0.134783	0.000670973	0.057504	0.000763896	UCEC__Primary_tumor	UCEC
UCEC__Met_tumor	PPARG	0.0656458	0.00885428	0.00119063	0.0567915	0.00134584	UCEC__Primary_tumor	UCEC
UCEC__Met_tumor	E2F7	0.00859349	-0.0470201	3.65083e-05	0.0556136	4.33579e-05	UCEC__Primary_tumor	UCEC
UCEC__Met_tumor	BHLHE22	-0.0329143	-0.0875093	0.000492664	0.054595	0.000563936	UCEC__Primary_tumor	UCEC
UCEC__Met_tumor	NEUROD2	0.0391637	-0.0151864	0.000127305	0.0543501	0.000148405	UCEC__Primary_tumor	UCEC
UCEC__Met_tumor	DUX4	-0.231494	-0.283644	0.0038331	0.05215	0.00429443	UCEC__Primary_tumor	UCEC
UCEC__Met_tumor	ZIC5	-0.0731126	-0.124472	0.000666638	0.0513594	0.000760328	UCEC__Primary_tumor	UCEC
UCEC__Met_tumor	HOXD8	0.0561628	0.00553565	1.75967e-05	0.0506272	2.1096e-05	UCEC__Primary_tumor	UCEC
UCEC__Met_tumor	HOXB8	0.0561628	0.00553565	1.75967e-05	0.0506272	2.1096e-05	UCEC__Primary_tumor	UCEC
UCEC__Met_tumor	POU5F1	-0.365535	-0.414944	0.00141257	0.0494087	0.00159386	UCEC__Primary_tumor	UCEC
UCEC__Met_tumor	NFATC4	0.399846	0.350715	0.00143271	0.0491311	0.00161371	UCEC__Primary_tumor	UCEC
UCEC__Met_tumor	ZIC4	-0.0526456	-0.100401	0.000516303	0.0477554	0.000589927	UCEC__Primary_tumor	UCEC
UCEC__Met_tumor	SMAD3	-0.106215	-0.152972	0.00684895	0.046757	0.0076193	UCEC__Primary_tumor	UCEC
UCEC__Met_tumor	RORB	-0.187158	-0.232084	0.00826615	0.0449258	0.0091637	UCEC__Primary_tumor	UCEC
UCEC__Met_tumor	BACH2	-1.44508	-1.48544	0.000128092	0.0403624	0.000149048	UCEC__Primary_tumor	UCEC
UCEC__Met_tumor	GATA6	-1.07726	-1.11739	0.124048	0.0401364	0.131528	UCEC__Primary_tumor	UCEC
UCEC__Met_tumor	SOX13	4.07726	4.03756	3.31246e-46	0.0396939	8.32058e-46	UCEC__Primary_tumor	UCEC
UCEC__Met_tumor	ZNF282	-0.178702	-0.218189	0.00588925	0.0394862	0.00657478	UCEC__Primary_tumor	UCEC
UCEC__Met_tumor	CUX2	-0.0670593	-0.106422	0.0538412	0.0393624	0.0578632	UCEC__Primary_tumor	UCEC
UCEC__Met_tumor	OVOL2	-0.292967	-0.331478	0.0415398	0.038511	0.0447951	UCEC__Primary_tumor	UCEC
UCEC__Met_tumor	FOXH1	0.0427845	0.00512054	0.0117335	0.037664	0.012917	UCEC__Primary_tumor	UCEC
UCEC__Met_tumor	POU2F3	-0.323182	-0.360631	0.0283125	0.0374497	0.0307407	UCEC__Primary_tumor	UCEC
UCEC__Met_tumor	SOX21	0.915375	0.880381	0.301205	0.034994	0.31154	UCEC__Primary_tumor	UCEC
UCEC__Met_tumor	FOS	-1.97642	-2.01128	0.000697331	0.0348579	0.000792479	UCEC__Primary_tumor	UCEC
UCEC__Met_tumor	THRB(var.2)	-0.018382	-0.0523459	0.0429057	0.0339639	0.0461893	UCEC__Primary_tumor	UCEC
UCEC__Met_tumor	TFAP2B(var.3)	-0.0358374	-0.0692316	0.00782824	0.0333942	0.00869347	UCEC__Primary_tumor	UCEC
UCEC__Met_tumor	TFAP2A(var.3)	-0.0446275	-0.0775624	0.0309128	0.0329349	0.0335065	UCEC__Primary_tumor	UCEC
UCEC__Met_tumor	MAF::NFE2	-1.06841	-1.09736	0.000331768	0.0289531	0.000381834	UCEC__Primary_tumor	UCEC
UCEC__Met_tumor	SPI1	-0.106019	-0.134221	6.07346e-07	0.0282017	7.52348e-07	UCEC__Primary_tumor	UCEC
UCEC__Met_tumor	OLIG3	0.0432463	0.0167453	0.056524	0.026501	0.0606435	UCEC__Primary_tumor	UCEC
UCEC__Met_tumor	PRDM1	0.0668332	0.0421868	0.0659558	0.0246464	0.0705236	UCEC__Primary_tumor	UCEC
UCEC__Met_tumor	ZKSCAN1	-0.0530269	-0.0770793	0.183098	0.0240525	0.192208	UCEC__Primary_tumor	UCEC
UCEC__Met_tumor	TCF7L2	0.11233	0.0898705	0.266247	0.0224591	0.27674	UCEC__Primary_tumor	UCEC
UCEC__Met_tumor	KLF2	-0.603506	-0.624245	0.00472734	0.0207384	0.00528693	UCEC__Primary_tumor	UCEC
UCEC__Met_tumor	OLIG2	0.0212896	0.00252098	0.193261	0.0187687	0.20254	UCEC__Primary_tumor	UCEC
UCEC__Met_tumor	VDR	-0.0653627	-0.0833421	0.225618	0.0179794	0.234895	UCEC__Primary_tumor	UCEC
UCEC__Met_tumor	BHLHE23	-0.036536	-0.0538321	0.129459	0.0172961	0.137036	UCEC__Primary_tumor	UCEC
UCEC__Met_tumor	GATA4	-1.30102	-1.31431	0.671823	0.0132895	0.682924	UCEC__Primary_tumor	UCEC
UCEC__Met_tumor	PHOX2A	-0.143171	-0.155332	0.395285	0.0121613	0.407517	UCEC__Primary_tumor	UCEC
UCEC__Met_tumor	RORC	-0.187969	-0.197575	0.367199	0.00960584	0.379179	UCEC__Primary_tumor	UCEC
UCEC__Met_tumor	TFAP2C(var.3)	-0.0495087	-0.0574601	0.417568	0.00795133	0.42979	UCEC__Primary_tumor	UCEC
UCEC__Met_tumor	LEF1	0.0664341	0.0589499	0.539271	0.00748423	0.550578	UCEC__Primary_tumor	UCEC
UCEC__Met_tumor	GLIS3	-0.0126438	-0.0197118	0.47745	0.00706798	0.489039	UCEC__Primary_tumor	UCEC
UCEC__Met_tumor	RARG(var.3)	-0.0609867	-0.0670716	0.98737	0.00608491	0.98737	UCEC__Primary_tumor	UCEC
UCEC__Met_tumor	OLIG1	0.00315661	-0.00284555	0.747234	0.00600217	0.756799	UCEC__Primary_tumor	UCEC
UCEC__Met_tumor	ZNF136	0.227984	0.222676	0.95069	0.00530828	0.953703	UCEC__Primary_tumor	UCEC
UCEC__Met_tumor	MYBL1	-0.0375777	-0.0394501	0.76004	0.00187242	0.768539	UCEC__Primary_tumor	UCEC
UCEC__Met_tumor	ZIC3	-0.0479962	-0.0477386	0.781802	-0.00025761	0.788027	UCEC__Primary_tumor	UCEC
UCEC__Met_tumor	DMRTC2	0.196873	0.197593	0.672136	-0.00071934	0.682924	UCEC__Primary_tumor	UCEC
UCEC__Met_tumor	HLF	0.127239	0.12848	0.139253	-0.00124067	0.146668	UCEC__Primary_tumor	UCEC
UCEC__Met_tumor	BARHL2	-0.14238	-0.140541	0.936893	-0.00183876	0.941354	UCEC__Primary_tumor	UCEC
UCEC__Met_tumor	DBP	0.0616472	0.0651313	0.771698	-0.00348412	0.779082	UCEC__Primary_tumor	UCEC
UCEC__Met_tumor	MTF1	-0.136114	-0.131573	0.689893	-0.00454171	0.699843	UCEC__Primary_tumor	UCEC
UCEC__Met_tumor	KLF14	-0.155297	-0.150473	0.0132038	-0.00482453	0.0144853	UCEC__Primary_tumor	UCEC
UCEC__Met_tumor	GCM2	0.0309362	0.0357752	0.616844	-0.00483903	0.628763	UCEC__Primary_tumor	UCEC
UCEC__Met_tumor	PPARA::RXRA	-0.560658	-0.55548	0.983691	-0.00517797	0.985248	UCEC__Primary_tumor	UCEC
UCEC__Met_tumor	HOXA9	-0.073744	-0.0649173	0.535035	-0.00882664	0.547136	UCEC__Primary_tumor	UCEC
UCEC__Met_tumor	TCF7L1	-0.362384	-0.353517	0.458858	-0.00886724	0.470757	UCEC__Primary_tumor	UCEC
UCEC__Met_tumor	PBX3	-0.300489	-0.291515	0.81479	-0.00897435	0.819972	UCEC__Primary_tumor	UCEC
UCEC__Met_tumor	ESR2	0.010863	0.020491	0.206873	-0.00962805	0.215734	UCEC__Primary_tumor	UCEC
UCEC__Met_tumor	SMAD5	-0.104742	-0.0943141	0.450344	-0.0104274	0.462773	UCEC__Primary_tumor	UCEC
UCEC__Met_tumor	SOX18	2.15505	2.16765	1.01918e-16	-0.0126069	1.5471e-16	UCEC__Primary_tumor	UCEC
UCEC__Met_tumor	MAFF	-0.262899	-0.249002	0.276896	-0.0138964	0.287336	UCEC__Primary_tumor	UCEC
UCEC__Met_tumor	GSC	-0.345428	-0.330972	0.143101	-0.0144559	0.15047	UCEC__Primary_tumor	UCEC
UCEC__Met_tumor	PROP1	-0.179358	-0.164326	0.28109	-0.0150317	0.291211	UCEC__Primary_tumor	UCEC
UCEC__Met_tumor	SMAD2::SMAD3::SMAD4	-0.178557	-0.163071	0.202388	-0.015486	0.211754	UCEC__Primary_tumor	UCEC
UCEC__Met_tumor	RARB(var.3)	0.065485	0.081022	0.206318	-0.0155369	0.215511	UCEC__Primary_tumor	UCEC
UCEC__Met_tumor	RXRA::VDR	-0.17427	-0.15741	0.135832	-0.0168597	0.143493	UCEC__Primary_tumor	UCEC
UCEC__Met_tumor	GATA5	-1.17352	-1.1536	0.103646	-0.0199144	0.110451	UCEC__Primary_tumor	UCEC
UCEC__Met_tumor	SOX4	2.51799	2.54061	1.15494e-37	-0.0226199	2.47823e-37	UCEC__Primary_tumor	UCEC
UCEC__Met_tumor	DMRT3	-0.0271644	0.000149209	0.022024	-0.0273136	0.024078	UCEC__Primary_tumor	UCEC
UCEC__Met_tumor	NFATC3	0.359507	0.389109	0.0723185	-0.0296027	0.0771967	UCEC__Primary_tumor	UCEC
UCEC__Met_tumor	ZBTB12	0.223982	0.256625	0.0371018	-0.0326434	0.0400776	UCEC__Primary_tumor	UCEC
UCEC__Met_tumor	DPRX	-0.512142	-0.479133	0.0213397	-0.0330097	0.0233703	UCEC__Primary_tumor	UCEC
UCEC__Met_tumor	SNAI1	0.537489	0.571229	0.0235221	-0.0337405	0.0256715	UCEC__Primary_tumor	UCEC
UCEC__Met_tumor	MAFG	-0.349661	-0.315806	0.0343887	-0.0338551	0.0372104	UCEC__Primary_tumor	UCEC
UCEC__Met_tumor	E2F8	0.00398203	0.038341	0.0273012	-0.0343589	0.0296936	UCEC__Primary_tumor	UCEC
UCEC__Met_tumor	TEF	0.105399	0.143148	0.136013	-0.0377487	0.143493	UCEC__Primary_tumor	UCEC
UCEC__Met_tumor	OSR1	-0.0918122	-0.0534885	0.0107367	-0.0383237	0.011861	UCEC__Primary_tumor	UCEC
UCEC__Met_tumor	MGA	0.0317147	0.0738666	0.111485	-0.0421518	0.118406	UCEC__Primary_tumor	UCEC
UCEC__Met_tumor	TBX15	0.0317147	0.0738666	0.111485	-0.0421518	0.118406	UCEC__Primary_tumor	UCEC
UCEC__Met_tumor	FOSL1::JUND(var.2)	-0.113664	-0.0666457	0.0258117	-0.0470182	0.0281219	UCEC__Primary_tumor	UCEC
UCEC__Met_tumor	PRDM4	0.0719943	0.121303	0.000279349	-0.0493086	0.000322091	UCEC__Primary_tumor	UCEC
UCEC__Met_tumor	OTX1	-0.176451	-0.12606	0.00101306	-0.0503901	0.00114716	UCEC__Primary_tumor	UCEC
UCEC__Met_tumor	CREB3L4(var.2)	-0.0853501	-0.0349285	0.00311474	-0.0504216	0.00350201	UCEC__Primary_tumor	UCEC
UCEC__Met_tumor	HSF1	-0.161433	-0.107713	0.000400815	-0.0537199	0.000460464	UCEC__Primary_tumor	UCEC
UCEC__Met_tumor	NKX2-8	0.234691	0.288714	0.000841097	-0.0540226	0.000954148	UCEC__Primary_tumor	UCEC
UCEC__Met_tumor	NFATC2	0.179804	0.23439	4.44156e-05	-0.0545857	5.24534e-05	UCEC__Primary_tumor	UCEC
UCEC__Met_tumor	GLIS1	-0.0161558	0.0405175	0.000104468	-0.0566734	0.000122233	UCEC__Primary_tumor	UCEC
UCEC__Met_tumor	DMRTA2	0.324719	0.38222	0.000173115	-0.0575015	0.000201067	UCEC__Primary_tumor	UCEC
UCEC__Met_tumor	RORA(var.2)	-0.103345	-0.0442788	0.000426012	-0.0590663	0.000488524	UCEC__Primary_tumor	UCEC
UCEC__Met_tumor	PITX1	-0.287159	-0.225474	8.44511e-05	-0.061685	9.89955e-05	UCEC__Primary_tumor	UCEC
UCEC__Met_tumor	GSC2	-0.369467	-0.306415	1.95411e-05	-0.0630525	2.33829e-05	UCEC__Primary_tumor	UCEC
UCEC__Met_tumor	NKX2-3	0.147219	0.211088	4.04584e-05	-0.0638687	4.78695e-05	UCEC__Primary_tumor	UCEC
UCEC__Met_tumor	HES1	-0.401739	-0.337602	0.000116474	-0.0641373	0.00013603	UCEC__Primary_tumor	UCEC
UCEC__Met_tumor	HIC2	0.0371413	0.102671	2.66391e-05	-0.0655294	3.18162e-05	UCEC__Primary_tumor	UCEC
UCEC__Met_tumor	ZBTB7B	-0.0134516	0.0539814	1.00288e-05	-0.0674331	1.2115e-05	UCEC__Primary_tumor	UCEC
UCEC__Met_tumor	HSF2	-0.172859	-0.098791	1.08788e-06	-0.0740682	1.33714e-06	UCEC__Primary_tumor	UCEC
UCEC__Met_tumor	ZSCAN29	-0.0369458	0.0386553	3.30636e-07	-0.0756011	4.11993e-07	UCEC__Primary_tumor	UCEC
UCEC__Met_tumor	PKNOX1	-0.280205	-0.203137	3.97945e-05	-0.0770674	4.71722e-05	UCEC__Primary_tumor	UCEC
UCEC__Met_tumor	OTX2	-0.454699	-0.37737	2.10142e-07	-0.0773284	2.62885e-07	UCEC__Primary_tumor	UCEC
UCEC__Met_tumor	PITX3	-0.398447	-0.316115	8.49304e-08	-0.0823328	1.06881e-07	UCEC__Primary_tumor	UCEC
UCEC__Met_tumor	SOX2	3.86675	3.95026	9.56686e-49	-0.0835037	2.4819e-48	UCEC__Primary_tumor	UCEC
UCEC__Met_tumor	HSF4	-0.196295	-0.112034	4.42706e-08	-0.0842613	5.63848e-08	UCEC__Primary_tumor	UCEC
UCEC__Met_tumor	HMBOX1	-0.260262	-0.164891	2.66757e-11	-0.0953716	3.72753e-11	UCEC__Primary_tumor	UCEC
UCEC__Met_tumor	PLAG1	-0.203411	-0.106169	4.35203e-10	-0.0972421	5.92437e-10	UCEC__Primary_tumor	UCEC
UCEC__Met_tumor	ZNF652	-0.0764526	0.0218716	2.3607e-11	-0.0983242	3.30603e-11	UCEC__Primary_tumor	UCEC
UCEC__Met_tumor	GLIS2	0.00365001	0.104219	1.07264e-11	-0.100569	1.5258e-11	UCEC__Primary_tumor	UCEC
UCEC__Met_tumor	GATA1	-0.625473	-0.520949	1.60874e-11	-0.104524	2.27814e-11	UCEC__Primary_tumor	UCEC
UCEC__Met_tumor	SOX15	3.16459	3.27363	5.23996e-51	-0.109039	1.40546e-50	UCEC__Primary_tumor	UCEC
UCEC__Met_tumor	SOX12	1.41536	1.52595	2.75106e-15	-0.110594	4.12658e-15	UCEC__Primary_tumor	UCEC
UCEC__Met_tumor	ZBTB7C	-0.0275937	0.0854084	6.88857e-12	-0.113002	9.82087e-12	UCEC__Primary_tumor	UCEC
UCEC__Met_tumor	IRF5	0.234827	0.350631	6.42449e-11	-0.115804	8.93781e-11	UCEC__Primary_tumor	UCEC
UCEC__Met_tumor	E2F4	-0.0175213	0.10068	1.35038e-12	-0.118201	1.95604e-12	UCEC__Primary_tumor	UCEC
UCEC__Met_tumor	CENPB	0.0974507	0.217685	1.63994e-14	-0.120234	2.44254e-14	UCEC__Primary_tumor	UCEC
UCEC__Met_tumor	HIF1A	-0.312747	-0.188246	3.21058e-18	-0.124501	5.00566e-18	UCEC__Primary_tumor	UCEC
UCEC__Met_tumor	E2F1	0.0590698	0.19033	2.02473e-17	-0.13126	3.11839e-17	UCEC__Primary_tumor	UCEC
UCEC__Met_tumor	IRF6	0.333018	0.464426	1.67064e-15	-0.131408	2.51191e-15	UCEC__Primary_tumor	UCEC
UCEC__Met_tumor	ONECUT2	-0.151477	-0.0160251	4.39859e-19	-0.135452	7.01337e-19	UCEC__Primary_tumor	UCEC
UCEC__Met_tumor	ZBED1	0.0185407	0.154212	1.39438e-18	-0.135671	2.19017e-18	UCEC__Primary_tumor	UCEC
UCEC__Met_tumor	TCFL5	-0.271783	-0.135468	2.50314e-18	-0.136315	3.91231e-18	UCEC__Primary_tumor	UCEC
UCEC__Met_tumor	GMEB2	0.0978813	0.234215	4.64483e-19	-0.136334	7.38738e-19	UCEC__Primary_tumor	UCEC
UCEC__Met_tumor	IRF8	0.183779	0.322422	3.08323e-09	-0.138642	4.09158e-09	UCEC__Primary_tumor	UCEC
UCEC__Met_tumor	PHOX2B	-0.259464	-0.120604	1.03173e-18	-0.13886	1.62459e-18	UCEC__Primary_tumor	UCEC
UCEC__Met_tumor	NR1I2	-0.136603	0.00284918	2.99566e-19	-0.139453	4.80065e-19	UCEC__Primary_tumor	UCEC
UCEC__Met_tumor	KLF3	-0.439587	-0.300109	8.16597e-21	-0.139478	1.34261e-20	UCEC__Primary_tumor	UCEC
UCEC__Met_tumor	GFI1	0.0719909	0.214866	4.80224e-21	-0.142875	7.93687e-21	UCEC__Primary_tumor	UCEC
UCEC__Met_tumor	HOXB13	-0.115637	0.0286901	4.93847e-20	-0.144327	7.99502e-20	UCEC__Primary_tumor	UCEC
UCEC__Met_tumor	BARHL1	-0.0447397	0.102036	6.84041e-20	-0.146775	1.10459e-19	UCEC__Primary_tumor	UCEC
UCEC__Met_tumor	ARNT::HIF1A	-0.287616	-0.140835	2.65773e-23	-0.14678	4.53461e-23	UCEC__Primary_tumor	UCEC
UCEC__Met_tumor	SREBF1	-0.259738	-0.112438	1.02149e-18	-0.1473	1.61247e-18	UCEC__Primary_tumor	UCEC
UCEC__Met_tumor	BARX2	-0.265333	-0.115168	8.67297e-19	-0.150165	1.37594e-18	UCEC__Primary_tumor	UCEC
UCEC__Met_tumor	YY1	-0.0813188	0.0722977	1.27273e-20	-0.153617	2.08175e-20	UCEC__Primary_tumor	UCEC
UCEC__Met_tumor	KLF15	-0.151397	0.00468964	1.31062e-58	-0.156087	4.06678e-58	UCEC__Primary_tumor	UCEC
UCEC__Met_tumor	SRY	1.9318	2.08832	2.80295e-36	-0.156527	5.8364e-36	UCEC__Primary_tumor	UCEC
UCEC__Met_tumor	THAP11	-0.281773	-0.119212	3.33561e-27	-0.16256	6.12012e-27	UCEC__Primary_tumor	UCEC
UCEC__Met_tumor	HES6	-0.120254	0.0440694	1.68549e-24	-0.164324	2.96365e-24	UCEC__Primary_tumor	UCEC
UCEC__Met_tumor	IRF4	0.265162	0.430804	3.74243e-13	-0.165642	5.45843e-13	UCEC__Primary_tumor	UCEC
UCEC__Met_tumor	TBX3	0.0930718	0.262091	9.41031e-15	-0.169019	1.40489e-14	UCEC__Primary_tumor	UCEC
UCEC__Met_tumor	MYBL2	-0.141098	0.0340774	3.83936e-28	-0.175176	7.12702e-28	UCEC__Primary_tumor	UCEC
UCEC__Met_tumor	SREBF2	-0.348346	-0.167655	1.9663e-26	-0.180692	3.56638e-26	UCEC__Primary_tumor	UCEC
UCEC__Met_tumor	PROX1	-0.0534921	0.127601	1.10566e-29	-0.181093	2.12086e-29	UCEC__Primary_tumor	UCEC
UCEC__Met_tumor	SPIC	-0.0111711	0.174317	1.17154e-10	-0.185488	1.61917e-10	UCEC__Primary_tumor	UCEC
UCEC__Met_tumor	FIGLA	0.349247	0.546312	1.10504e-27	-0.197065	2.03933e-27	UCEC__Primary_tumor	UCEC
UCEC__Met_tumor	ZBTB33	-0.0247248	0.17438	3.08853e-37	-0.199105	6.58262e-37	UCEC__Primary_tumor	UCEC
UCEC__Met_tumor	TFDP1	-0.238945	-0.0345487	8.81965e-47	-0.204397	2.23314e-46	UCEC__Primary_tumor	UCEC
UCEC__Met_tumor	TBX18	0.189527	0.396375	4.37706e-24	-0.206849	7.61176e-24	UCEC__Primary_tumor	UCEC
UCEC__Met_tumor	SNAI3	0.537994	0.746645	2.01443e-23	-0.208651	3.46503e-23	UCEC__Primary_tumor	UCEC
UCEC__Met_tumor	YY2	-0.142345	0.0736209	2.18569e-38	-0.215966	4.85453e-38	UCEC__Primary_tumor	UCEC
UCEC__Met_tumor	IRF2	0.263778	0.493393	1.15976e-26	-0.229615	2.11564e-26	UCEC__Primary_tumor	UCEC
UCEC__Met_tumor	TBX4	0.18429	0.414419	1.13689e-31	-0.230129	2.2702e-31	UCEC__Primary_tumor	UCEC
UCEC__Met_tumor	TFAP2C(var.2)	-0.129786	0.103673	6.38827e-31	-0.233459	1.25194e-30	UCEC__Primary_tumor	UCEC
UCEC__Met_tumor	TBX5	0.183995	0.422738	2.95787e-30	-0.238742	5.76103e-30	UCEC__Primary_tumor	UCEC
UCEC__Met_tumor	SOX10	1.3436	1.5917	6.86921e-47	-0.24811	1.74627e-46	UCEC__Primary_tumor	UCEC
UCEC__Met_tumor	NRF1	-0.175751	0.0769026	3.58572e-69	-0.252654	1.29701e-68	UCEC__Primary_tumor	UCEC
UCEC__Met_tumor	CEBPG(var.2)	-0.203166	0.0520403	1.58147e-15	-0.255206	2.3835e-15	UCEC__Primary_tumor	UCEC
UCEC__Met_tumor	ZBTB14	-0.0300213	0.235857	2.18928e-88	-0.265878	1.08267e-87	UCEC__Primary_tumor	UCEC
UCEC__Met_tumor	IRF9	0.220724	0.491513	6.45203e-27	-0.270789	1.18039e-26	UCEC__Primary_tumor	UCEC
UCEC__Met_tumor	IRF7	0.145124	0.426497	2.79635e-43	-0.281373	6.65448e-43	UCEC__Primary_tumor	UCEC
UCEC__Met_tumor	ZNF140	0.230331	0.514627	1.22539e-59	-0.284296	3.98922e-59	UCEC__Primary_tumor	UCEC
UCEC__Met_tumor	ONECUT1	-0.28387	0.0134658	2.89543e-82	-0.297336	1.31856e-81	UCEC__Primary_tumor	UCEC
UCEC__Met_tumor	RXRG(var.2)	-0.112248	0.186923	3.90669e-57	-0.299171	1.18891e-56	UCEC__Primary_tumor	UCEC
UCEC__Met_tumor	HINFP	-0.152714	0.147524	4.20775e-85	-0.300238	2.00264e-84	UCEC__Primary_tumor	UCEC
UCEC__Met_tumor	ZBTB32	0.141216	0.441808	1.04521e-75	-0.300592	4.10943e-75	UCEC__Primary_tumor	UCEC
UCEC__Met_tumor	SNAI2	0.518123	0.819408	3.09635e-41	-0.301285	7.15325e-41	UCEC__Primary_tumor	UCEC
UCEC__Met_tumor	E2F2	0.0161888	0.319795	2.2909e-76	-0.303606	9.23656e-76	UCEC__Primary_tumor	UCEC
UCEC__Met_tumor	HES5	-0.432593	-0.123865	1.88297e-71	-0.308728	7.05277e-71	UCEC__Primary_tumor	UCEC
UCEC__Met_tumor	ZBTB6	0.0995186	0.417955	4.15405e-80	-0.318437	1.78879e-79	UCEC__Primary_tumor	UCEC
UCEC__Met_tumor	ONECUT3	-0.21067	0.111948	7.97418e-92	-0.322619	4.20638e-91	UCEC__Primary_tumor	UCEC
UCEC__Met_tumor	TBX6	0.152171	0.477693	2.96969e-50	-0.325521	7.93172e-50	UCEC__Primary_tumor	UCEC
UCEC__Met_tumor	PITX2	-0.506094	-0.172554	7.38437e-93	-0.33354	3.92799e-92	UCEC__Primary_tumor	UCEC
UCEC__Met_tumor	RXRB(var.2)	-0.0442824	0.29111	2.53949e-69	-0.335392	9.29189e-69	UCEC__Primary_tumor	UCEC
UCEC__Met_tumor	CEBPA	0.450909	0.812845	9.83759e-38	-0.361936	2.11809e-37	UCEC__Primary_tumor	UCEC
UCEC__Met_tumor	TBX1	0.0990572	0.467528	4.94287e-65	-0.368471	1.71914e-64	UCEC__Primary_tumor	UCEC
UCEC__Met_tumor	CEBPD	0.492682	0.87467	5.12331e-39	-0.381988	1.16239e-38	UCEC__Primary_tumor	UCEC
UCEC__Met_tumor	CEBPG	0.444174	0.831034	1.54442e-42	-0.38686	3.66149e-42	UCEC__Primary_tumor	UCEC
UCEC__Met_tumor	HES7	-0.380082	0.0131638	1.10258e-112	-0.393246	6.91023e-112	UCEC__Primary_tumor	UCEC
UCEC__Met_tumor	IRF3	0.160379	0.572609	3.41226e-82	-0.41223	1.54283e-81	UCEC__Primary_tumor	UCEC
UCEC__Met_tumor	NR1D1	-0.0254674	0.426586	1.3787e-88	-0.452053	6.87179e-88	UCEC__Primary_tumor	UCEC
UCEC__Met_tumor	CEBPB	0.484119	0.938302	1.52665e-60	-0.454183	5.08616e-60	UCEC__Primary_tumor	UCEC
UCEC__Met_tumor	CEBPE	0.464817	0.937904	1.54654e-67	-0.473087	5.49979e-67	UCEC__Primary_tumor	UCEC
UCEC__Met_tumor	STAT1::STAT2	0.258697	0.811868	1.47504e-120	-0.553172	1.01489e-119	UCEC__Primary_tumor	UCEC
UCEC__Met_tumor	SREBF1(var.2)	-0.378362	0.175429	1.44309e-117	-0.553791	9.51537e-117	UCEC__Primary_tumor	UCEC
UCEC__Met_tumor	FOXG1	-0.109324	0.485295	4.39679e-162	-0.594619	3.86551e-161	UCEC__Primary_tumor	UCEC
UCEC__Met_tumor	RARA	-0.418969	0.18812	6.34026e-129	-0.607089	4.61308e-128	UCEC__Primary_tumor	UCEC
UCEC__Met_tumor	FOXN3	-0.167034	0.451698	1.88825e-183	-0.618731	1.8676e-182	UCEC__Primary_tumor	UCEC
UCEC__Met_tumor	NFKB2	-0.625671	0.0186093	1.21946e-163	-0.64428	1.11872e-162	UCEC__Primary_tumor	UCEC
UCEC__Met_tumor	NR2F1	-0.574435	0.0903339	3.50792e-109	-0.664769	2.13511e-108	UCEC__Primary_tumor	UCEC
UCEC__Met_tumor	TFCP2	0.364786	1.03734	1.0791e-279	-0.672554	1.95163e-278	UCEC__Primary_tumor	UCEC
UCEC__Met_tumor	FOXD1	-0.44082	0.267346	3.88308e-232	-0.708166	4.91598e-231	UCEC__Primary_tumor	UCEC
UCEC__Met_tumor	FOXO3	-0.44082	0.267346	3.88308e-232	-0.708166	4.91598e-231	UCEC__Primary_tumor	UCEC
UCEC__Met_tumor	GRHL2	0.582342	1.30576	4.99399e-254	-0.723421	8.10564e-253	UCEC__Primary_tumor	UCEC
UCEC__Met_tumor	MAFK	-1.29548	-0.564815	6.72452e-50	-0.730663	1.77359e-49	UCEC__Primary_tumor	UCEC
UCEC__Met_tumor	IRF1	0.0570604	0.805564	4.96189e-198	-0.748504	5.23479e-197	UCEC__Primary_tumor	UCEC
UCEC__Met_tumor	FOXF2	-0.503254	0.249373	1.42691e-302	-0.752627	3.9271e-301	UCEC__Primary_tumor	UCEC
UCEC__Met_tumor	SIX1	1.1822	1.96069	1.59419e-301	-0.778496	4.20468e-300	UCEC__Primary_tumor	UCEC
UCEC__Met_tumor	ESR1	-0.226876	0.562606	1.89615e-228	-0.789483	2.3082e-227	UCEC__Primary_tumor	UCEC
UCEC__Met_tumor	NFKB1	-0.650844	0.14063	1.46186e-203	-0.791474	1.56841e-202	UCEC__Primary_tumor	UCEC
UCEC__Met_tumor	ZNF384	-0.0184489	0.786453	1.19092e-215	-0.804902	1.32255e-214	UCEC__Primary_tumor	UCEC
UCEC__Met_tumor	GRHL1	0.586277	1.40064	0	-0.814365	0	UCEC__Primary_tumor	UCEC
UCEC__Met_tumor	FOXL1	-0.66336	0.165865	7.11074e-300	-0.829225	1.5521e-298	UCEC__Primary_tumor	UCEC
UCEC__Met_tumor	FOXI1	-0.66336	0.165865	7.11074e-300	-0.829225	1.5521e-298	UCEC__Primary_tumor	UCEC
UCEC__Met_tumor	FOXO4	-0.66336	0.165865	7.11074e-300	-0.829225	1.5521e-298	UCEC__Primary_tumor	UCEC
UCEC__Met_tumor	FOXO6	-0.66336	0.165865	7.11074e-300	-0.829225	1.5521e-298	UCEC__Primary_tumor	UCEC
UCEC__Met_tumor	FOXP3	-0.66336	0.165865	7.11074e-300	-0.829225	1.5521e-298	UCEC__Primary_tumor	UCEC
UCEC__Met_tumor	FOXP2	-0.488156	0.365398	0	-0.853555	0	UCEC__Primary_tumor	UCEC
UCEC__Met_tumor	FOXA1	-0.661832	0.195363	0	-0.857195	0	UCEC__Primary_tumor	UCEC
UCEC__Met_tumor	FOXK2	-0.594834	0.288751	0	-0.883585	0	UCEC__Primary_tumor	UCEC
UCEC__Met_tumor	MEF2C	-0.361608	0.54329	4.99127e-288	-0.904898	1.01919e-286	UCEC__Primary_tumor	UCEC
UCEC__Met_tumor	FOXK1	-0.636681	0.274161	0	-0.910842	0	UCEC__Primary_tumor	UCEC
UCEC__Met_tumor	FOXA3	-0.68989	0.24442	0	-0.934311	0	UCEC__Primary_tumor	UCEC
UCEC__Met_tumor	SIX2	1.29565	2.2454	0	-0.949754	0	UCEC__Primary_tumor	UCEC
UCEC__Met_tumor	FOXP1	-0.712906	0.252876	0	-0.965782	0	UCEC__Primary_tumor	UCEC
UCEC__Met_tumor	FOXB1	-0.760458	0.207669	0	-0.968127	0	UCEC__Primary_tumor	UCEC
UCEC__Met_tumor	ZNF460	-0.245651	0.751237	0	-0.996888	0	UCEC__Primary_tumor	UCEC
UCEC__Met_tumor	FOXA2	-0.734944	0.272602	0	-1.00755	0	UCEC__Primary_tumor	UCEC
UCEC__Met_tumor	FOXC1	-0.840304	0.239591	0	-1.0799	0	UCEC__Primary_tumor	UCEC
UCEC__Met_tumor	MEF2A	-0.436723	0.651987	0	-1.08871	0	UCEC__Primary_tumor	UCEC
UCEC__Met_tumor	MEF2D	-0.484899	0.671358	0	-1.15626	0	UCEC__Primary_tumor	UCEC
UCEC__Met_tumor	MEF2B	-0.430331	0.787137	0	-1.21747	0	UCEC__Primary_tumor	UCEC
UCEC__Met_tumor	FOXE1	-0.571784	0.833791	0	-1.40557	0	UCEC__Primary_tumor	UCEC
UCEC__Met_tumor	FOXD2	-0.818784	0.627003	0	-1.44579	0	UCEC__Primary_tumor	UCEC
UCEC__Met_tumor	FOXC2	-0.567727	0.939903	0	-1.50763	0	UCEC__Primary_tumor	UCEC
UCEC__Met_tumor	ZNF135	-0.39402	1.19626	2.22804e-304	-1.59028	6.41068e-303	UCEC__Primary_tumor	UCEC
CRC__Met_tumor	FOS::JUND	0.822418	-0.663415	1.65384e-49	1.48583	5.28728e-49	CRC__Primary_tumor	CRC
CRC__Met_tumor	FOSL2	1.02277	-0.440302	4.17905e-47	1.46308	1.23039e-46	CRC__Primary_tumor	CRC
CRC__Met_tumor	FOSL1::JUNB	0.691557	-0.757001	8.28427e-55	1.44856	2.94604e-54	CRC__Primary_tumor	CRC
CRC__Met_tumor	FOSL1::JUN	0.771489	-0.666718	6.85681e-49	1.43821	2.14869e-48	CRC__Primary_tumor	CRC
CRC__Met_tumor	FOSL2::JUND	0.872448	-0.562122	1.18651e-52	1.43457	4.01637e-52	CRC__Primary_tumor	CRC
CRC__Met_tumor	FOSL2::JUNB	0.828648	-0.571267	1.28534e-51	1.39992	4.30487e-51	CRC__Primary_tumor	CRC
CRC__Met_tumor	FOSL2::JUN	0.866132	-0.531815	2.99425e-47	1.39795	8.8984e-47	CRC__Primary_tumor	CRC
CRC__Met_tumor	JUN(var.2)	0.668728	-0.723258	3.93423e-49	1.39199	1.24518e-48	CRC__Primary_tumor	CRC
CRC__Met_tumor	FOS::JUN	0.853023	-0.523555	4.376e-47	1.37658	1.28241e-46	CRC__Primary_tumor	CRC
CRC__Met_tumor	FOSB::JUNB	0.901243	-0.463912	7.22438e-48	1.36516	2.17763e-47	CRC__Primary_tumor	CRC
CRC__Met_tumor	BACH1	0.578448	-0.7785	1.59363e-76	1.35695	7.81991e-76	CRC__Primary_tumor	CRC
CRC__Met_tumor	JUNB	0.625454	-0.730216	1.32693e-53	1.35567	4.56494e-53	CRC__Primary_tumor	CRC
CRC__Met_tumor	FOS::JUNB	0.877392	-0.477892	3.65522e-48	1.35528	1.11238e-47	CRC__Primary_tumor	CRC
CRC__Met_tumor	FOSL1::JUND	0.487765	-0.857324	7.43702e-55	1.34509	2.65968e-54	CRC__Primary_tumor	CRC
CRC__Met_tumor	BATF	0.667053	-0.672547	9.97557e-49	1.3396	3.09536e-48	CRC__Primary_tumor	CRC
CRC__Met_tumor	FOSL1	0.810481	-0.514765	3.96783e-45	1.32525	1.10645e-44	CRC__Primary_tumor	CRC
CRC__Met_tumor	JUND	0.699962	-0.622707	5.55196e-51	1.32267	1.82093e-50	CRC__Primary_tumor	CRC
CRC__Met_tumor	BATF::JUN	0.700498	-0.621315	1.40282e-46	1.32181	4.0363e-46	CRC__Primary_tumor	CRC
CRC__Met_tumor	FOS	0.790027	-0.488734	7.9025e-43	1.27876	2.07563e-42	CRC__Primary_tumor	CRC
CRC__Met_tumor	BATF3	0.635311	-0.642774	9.34304e-50	1.27808	3.01742e-49	CRC__Primary_tumor	CRC
CRC__Met_tumor	NFE2L1	0.378808	-0.877635	2.48218e-111	1.25644	1.78547e-110	CRC__Primary_tumor	CRC
CRC__Met_tumor	JUN::JUNB	0.696763	-0.489413	7.92891e-49	1.18618	2.47241e-48	CRC__Primary_tumor	CRC
CRC__Met_tumor	BACH2	0.844157	-0.277799	8.17365e-44	1.12196	2.21108e-43	CRC__Primary_tumor	CRC
CRC__Met_tumor	MAF::NFE2	0.247683	-0.869705	9.52457e-125	1.11739	7.53632e-124	CRC__Primary_tumor	CRC
CRC__Met_tumor	NFE2	0.898046	-0.198512	4.12818e-42	1.09656	1.07981e-41	CRC__Primary_tumor	CRC
CRC__Met_tumor	CTCF	0.14689	-0.866957	1.2086e-150	1.01385	1.21436e-149	CRC__Primary_tumor	CRC
CRC__Met_tumor	JDP2	0.665969	-0.297347	1.70985e-35	0.963317	4.06893e-35	CRC__Primary_tumor	CRC
CRC__Met_tumor	CEBPA	-0.574121	-1.33834	7.36084e-127	0.764217	5.89799e-126	CRC__Primary_tumor	CRC
CRC__Met_tumor	CEBPG(var.2)	-0.273816	-0.997034	9.4818e-140	0.723218	8.82644e-139	CRC__Primary_tumor	CRC
CRC__Met_tumor	MAFK	0.258585	-0.461106	3.10053e-44	0.719691	8.53319e-44	CRC__Primary_tumor	CRC
CRC__Met_tumor	POU4F3	-0.4674	-1.1866	8.68733e-178	0.719202	1.09982e-176	CRC__Primary_tumor	CRC
CRC__Met_tumor	ATF4	-0.0977668	-0.806762	8.60465e-134	0.708995	7.46129e-133	CRC__Primary_tumor	CRC
CRC__Met_tumor	POU4F1	-0.422265	-1.12726	4.93307e-170	0.704999	6.12281e-169	CRC__Primary_tumor	CRC
CRC__Met_tumor	CEBPD	-0.508529	-1.15911	4.85481e-86	0.650582	2.67226e-85	CRC__Primary_tumor	CRC
CRC__Met_tumor	REL	-0.7363	-1.37306	1.41818e-97	0.636765	8.97706e-97	CRC__Primary_tumor	CRC
CRC__Met_tumor	ATF3	0.298046	-0.315298	8.30692e-97	0.613344	5.15518e-96	CRC__Primary_tumor	CRC
CRC__Met_tumor	ZNF384	-0.236026	-0.847959	1.31906e-75	0.611933	6.42283e-75	CRC__Primary_tumor	CRC
CRC__Met_tumor	MAFG	-0.432457	-1.03268	2.38524e-141	0.600225	2.25352e-140	CRC__Primary_tumor	CRC
CRC__Met_tumor	FOSL2::JUN(var.2)	0.323848	-0.265395	1.38546e-84	0.589243	7.24789e-84	CRC__Primary_tumor	CRC
CRC__Met_tumor	JDP2(var.2)	0.307464	-0.279826	1.39781e-86	0.58729	7.76155e-86	CRC__Primary_tumor	CRC
CRC__Met_tumor	CEBPE	-0.35716	-0.944354	3.28927e-85	0.587194	1.7645e-84	CRC__Primary_tumor	CRC
CRC__Met_tumor	RFX2	-0.599666	-1.18585	2.89652e-106	0.586185	1.9715e-105	CRC__Primary_tumor	CRC
CRC__Met_tumor	TEAD4	-0.424753	-1.0102	2.22124e-60	0.585447	8.67929e-60	CRC__Primary_tumor	CRC
CRC__Met_tumor	JUN	0.328892	-0.247635	3.97426e-77	0.576527	1.96539e-76	CRC__Primary_tumor	CRC
CRC__Met_tumor	CEBPB	-0.355852	-0.930826	5.3581e-80	0.574974	2.75746e-79	CRC__Primary_tumor	CRC
CRC__Met_tumor	CEBPG	-0.348126	-0.920434	2.67659e-85	0.572308	1.4481e-84	CRC__Primary_tumor	CRC
CRC__Met_tumor	POU6F1	-0.433269	-1.00322	1.71676e-108	0.569951	1.19419e-107	CRC__Primary_tumor	CRC
CRC__Met_tumor	NFATC3	-0.400619	-0.970127	1.26437e-124	0.569508	9.88084e-124	CRC__Primary_tumor	CRC
CRC__Met_tumor	CREB1	0.395469	-0.163825	1.13473e-74	0.559294	5.44156e-74	CRC__Primary_tumor	CRC
CRC__Met_tumor	RFX4	-0.549387	-1.10626	8.69484e-100	0.556874	5.55943e-99	CRC__Primary_tumor	CRC
CRC__Met_tumor	FOSL2::JUND(var.2)	0.296102	-0.24928	6.40958e-74	0.545382	3.00538e-73	CRC__Primary_tumor	CRC
CRC__Met_tumor	RFX5	-0.677765	-1.21843	3.11634e-93	0.540667	1.84359e-92	CRC__Primary_tumor	CRC
CRC__Met_tumor	NFATC4	-0.426509	-0.961044	3.626e-109	0.534536	2.55029e-108	CRC__Primary_tumor	CRC
CRC__Met_tumor	FOSL2::JUNB(var.2)	0.286696	-0.243681	2.19889e-74	0.530377	1.03873e-73	CRC__Primary_tumor	CRC
CRC__Met_tumor	TEAD3	-0.577714	-1.10574	1.84813e-48	0.528022	5.67897e-48	CRC__Primary_tumor	CRC
CRC__Met_tumor	TEAD2	-0.524852	-1.05158	2.20837e-54	0.526732	7.76611e-54	CRC__Primary_tumor	CRC
CRC__Met_tumor	POU4F2	-0.456884	-0.977285	6.3706e-103	0.5204	4.15731e-102	CRC__Primary_tumor	CRC
CRC__Met_tumor	NFYA	-0.131954	-0.650954	4.09039e-96	0.519	2.48963e-95	CRC__Primary_tumor	CRC
CRC__Met_tumor	MAFF	-0.38255	-0.901082	1.91713e-106	0.518533	1.31907e-105	CRC__Primary_tumor	CRC
CRC__Met_tumor	FOSB::JUN	0.212151	-0.300402	1.85527e-68	0.512553	7.98901e-68	CRC__Primary_tumor	CRC
CRC__Met_tumor	TEAD1	-0.371775	-0.882015	1.69154e-49	0.51024	5.38064e-49	CRC__Primary_tumor	CRC
CRC__Met_tumor	JUN::JUNB(var.2)	0.236967	-0.270563	3.84984e-70	0.50753	1.71616e-69	CRC__Primary_tumor	CRC
CRC__Met_tumor	RELA	-0.46769	-0.967383	9.08074e-61	0.499693	3.63804e-60	CRC__Primary_tumor	CRC
CRC__Met_tumor	FOSB::JUNB(var.2)	0.275276	-0.204502	1.23752e-60	0.479778	4.92675e-60	CRC__Primary_tumor	CRC
CRC__Met_tumor	CTCFL	0.0392048	-0.439504	2.69734e-104	0.478708	1.77856e-103	CRC__Primary_tumor	CRC
CRC__Met_tumor	NRL	-0.600482	-1.06817	5.01486e-85	0.467685	2.65521e-84	CRC__Primary_tumor	CRC
CRC__Met_tumor	CREM	0.353592	-0.113058	2.65378e-58	0.46665	9.99906e-58	CRC__Primary_tumor	CRC
CRC__Met_tumor	FOSL1::JUN(var.2)	0.212059	-0.250179	1.24533e-58	0.462238	4.72032e-58	CRC__Primary_tumor	CRC
CRC__Met_tumor	NFYC	-0.14168	-0.595021	1.46059e-74	0.453341	6.95153e-74	CRC__Primary_tumor	CRC
CRC__Met_tumor	JUND(var.2)	0.290751	-0.159888	1.20037e-47	0.450639	3.6011e-47	CRC__Primary_tumor	CRC
CRC__Met_tumor	HSF4	-0.0366143	-0.481333	9.39826e-69	0.444719	4.13132e-68	CRC__Primary_tumor	CRC
CRC__Met_tumor	CREB3L4(var.2)	0.20786	-0.235604	5.87005e-59	0.443464	2.2384e-58	CRC__Primary_tumor	CRC
CRC__Met_tumor	NFYB	-0.13973	-0.583163	1.864e-75	0.443433	9.00696e-75	CRC__Primary_tumor	CRC
CRC__Met_tumor	JUNB(var.2)	0.175912	-0.262433	2.45732e-55	0.438345	8.93958e-55	CRC__Primary_tumor	CRC
CRC__Met_tumor	HSF1	-0.104548	-0.539054	1.42003e-63	0.434506	5.83687e-63	CRC__Primary_tumor	CRC
CRC__Met_tumor	ATOH1(var.2)	0.358212	-0.0655574	1.61903e-43	0.423769	4.36106e-43	CRC__Primary_tumor	CRC
CRC__Met_tumor	ATF7	0.252254	-0.162858	1.37347e-48	0.415112	4.24099e-48	CRC__Primary_tumor	CRC
CRC__Met_tumor	FOS::JUN(var.2)	0.27575	-0.13932	4.86259e-46	0.415071	1.38028e-45	CRC__Primary_tumor	CRC
CRC__Met_tumor	ATF2	0.343159	-0.0715734	2.22861e-40	0.414732	5.7346e-40	CRC__Primary_tumor	CRC
CRC__Met_tumor	HOXA4	-0.294888	-0.708781	5.60577e-64	0.413893	2.31925e-63	CRC__Primary_tumor	CRC
CRC__Met_tumor	NFATC2	-0.104515	-0.517667	1.24746e-68	0.413151	5.40853e-68	CRC__Primary_tumor	CRC
CRC__Met_tumor	HAND2	0.104079	-0.306142	5.04684e-57	0.410221	1.85736e-56	CRC__Primary_tumor	CRC
CRC__Met_tumor	ZNF317	-0.153048	-0.561953	1.14048e-64	0.408904	4.74948e-64	CRC__Primary_tumor	CRC
CRC__Met_tumor	PHOX2B	0.0914702	-0.317091	3.55536e-61	0.408561	1.43347e-60	CRC__Primary_tumor	CRC
CRC__Met_tumor	NHLH1	0.617705	0.213075	3.97559e-46	0.40463	1.13358e-45	CRC__Primary_tumor	CRC
CRC__Met_tumor	PKNOX1	0.278688	-0.125143	2.16e-60	0.403831	8.49243e-60	CRC__Primary_tumor	CRC
CRC__Met_tumor	BHLHA15(var.2)	0.417445	0.0197132	2.83559e-36	0.397732	6.87712e-36	CRC__Primary_tumor	CRC
CRC__Met_tumor	PAX3	-0.396024	-0.793329	3.41145e-65	0.397305	1.43963e-64	CRC__Primary_tumor	CRC
CRC__Met_tumor	TWIST1	0.2785	-0.11492	5.23218e-58	0.39342	1.94822e-57	CRC__Primary_tumor	CRC
CRC__Met_tumor	HSF2	-0.124822	-0.518216	9.44927e-54	0.393394	3.26852e-53	CRC__Primary_tumor	CRC
CRC__Met_tumor	GLIS2	0.00844565	-0.37652	1.35767e-61	0.384966	5.54453e-61	CRC__Primary_tumor	CRC
CRC__Met_tumor	TFAP4	-0.0104017	-0.390577	2.30169e-51	0.380175	7.66825e-51	CRC__Primary_tumor	CRC
CRC__Met_tumor	TP53	-1.27177	-1.64641	8.17263e-50	0.374639	2.65296e-49	CRC__Primary_tumor	CRC
CRC__Met_tumor	NR3C1	-0.73493	-1.109	3.02903e-48	0.374072	9.2627e-48	CRC__Primary_tumor	CRC
CRC__Met_tumor	BHLHE22(var.2)	0.533485	0.16504	4.28879e-37	0.368445	1.05634e-36	CRC__Primary_tumor	CRC
CRC__Met_tumor	MAFA	-0.366892	-0.728724	4.47882e-48	0.361832	1.3565e-47	CRC__Primary_tumor	CRC
CRC__Met_tumor	ZBTB7B	-0.0361169	-0.396111	2.02307e-54	0.359994	7.1542e-54	CRC__Primary_tumor	CRC
CRC__Met_tumor	RFX3	-0.558249	-0.909257	1.40158e-41	0.351008	3.65103e-41	CRC__Primary_tumor	CRC
CRC__Met_tumor	SHOX	-0.664422	-1.0153	3.21366e-51	0.350878	1.0595e-50	CRC__Primary_tumor	CRC
CRC__Met_tumor	PRRX1	-0.664422	-1.0153	3.21366e-51	0.350878	1.0595e-50	CRC__Primary_tumor	CRC
CRC__Met_tumor	ONECUT1	0.289775	-0.0574833	4.10429e-45	0.347258	1.13948e-44	CRC__Primary_tumor	CRC
CRC__Met_tumor	TFEB	0.243067	-0.102276	8.82817e-31	0.345343	1.93364e-30	CRC__Primary_tumor	CRC
CRC__Met_tumor	RFX1	-0.634284	-0.975723	2.35635e-39	0.341438	5.89554e-39	CRC__Primary_tumor	CRC
CRC__Met_tumor	MYOG	0.577275	0.23677	4.24916e-26	0.340505	8.5388e-26	CRC__Primary_tumor	CRC
CRC__Met_tumor	LHX6	-0.527075	-0.866578	1.45144e-45	0.339503	4.0653e-45	CRC__Primary_tumor	CRC
CRC__Met_tumor	RELB	-0.477586	-0.816105	2.76177e-46	0.338518	7.91042e-46	CRC__Primary_tumor	CRC
CRC__Met_tumor	NR3C2	-0.760859	-1.09913	6.02589e-37	0.338269	1.47845e-36	CRC__Primary_tumor	CRC
CRC__Met_tumor	PAX6	-0.711788	-1.0489	3.4559e-47	0.337112	1.02224e-46	CRC__Primary_tumor	CRC
CRC__Met_tumor	IRF1	-0.637873	-0.969163	1.02099e-25	0.33129	2.04521e-25	CRC__Primary_tumor	CRC
CRC__Met_tumor	MYF5	0.494	0.16347	2.32532e-28	0.33053	4.84187e-28	CRC__Primary_tumor	CRC
CRC__Met_tumor	MEF2C	-0.437595	-0.767625	2.43116e-29	0.33003	5.09578e-29	CRC__Primary_tumor	CRC
CRC__Met_tumor	ZIC4	0.316031	-0.0132885	4.54572e-44	0.329319	1.24028e-43	CRC__Primary_tumor	CRC
CRC__Met_tumor	BARX2	0.235329	-0.0916085	1.30009e-33	0.326937	3.0035e-33	CRC__Primary_tumor	CRC
CRC__Met_tumor	TP63	-1.14776	-1.47245	5.96141e-40	0.32469	1.5216e-39	CRC__Primary_tumor	CRC
CRC__Met_tumor	SOX13	-0.349579	-0.674136	1.69752e-35	0.324557	4.05482e-35	CRC__Primary_tumor	CRC
CRC__Met_tumor	VEZF1	-0.212048	-0.534336	1.56454e-39	0.322288	3.97732e-39	CRC__Primary_tumor	CRC
CRC__Met_tumor	PLAGL2	0.868141	0.545892	9.04048e-34	0.32225	2.1039e-33	CRC__Primary_tumor	CRC
CRC__Met_tumor	MYCN	0.311202	-0.0108429	1.6164e-33	0.322045	3.72066e-33	CRC__Primary_tumor	CRC
CRC__Met_tumor	TFEC	0.2542	-0.0672552	8.49566e-27	0.321455	1.72364e-26	CRC__Primary_tumor	CRC
CRC__Met_tumor	IRF7	-0.510687	-0.825757	1.42086e-21	0.315069	2.66886e-21	CRC__Primary_tumor	CRC
CRC__Met_tumor	ZBTB7C	-0.0940716	-0.407963	9.81725e-45	0.313892	2.71368e-44	CRC__Primary_tumor	CRC
CRC__Met_tumor	PAX7	-0.361282	-0.674946	2.22634e-43	0.313664	5.9715e-43	CRC__Primary_tumor	CRC
CRC__Met_tumor	POU3F3	-0.325572	-0.638556	3.57603e-44	0.312984	9.79926e-44	CRC__Primary_tumor	CRC
CRC__Met_tumor	PAX1	-1.03329	-1.34521	1.3335e-38	0.311917	3.32326e-38	CRC__Primary_tumor	CRC
CRC__Met_tumor	PBX3	0.286951	-0.0247257	1.45673e-35	0.311676	3.49284e-35	CRC__Primary_tumor	CRC
CRC__Met_tumor	GFI1	-0.402056	-0.712037	4.25076e-43	0.309981	1.12114e-42	CRC__Primary_tumor	CRC
CRC__Met_tumor	SIX2	-0.620045	-0.924994	1.07619e-33	0.304949	2.49534e-33	CRC__Primary_tumor	CRC
CRC__Met_tumor	POU3F2	-0.379459	-0.676346	1.4463e-38	0.296887	3.59023e-38	CRC__Primary_tumor	CRC
CRC__Met_tumor	VSX1	-0.501733	-0.797001	4.17003e-31	0.295268	9.16537e-31	CRC__Primary_tumor	CRC
CRC__Met_tumor	VSX2	-0.501733	-0.797001	4.17003e-31	0.295268	9.16537e-31	CRC__Primary_tumor	CRC
CRC__Met_tumor	E2F8	-0.263001	-0.556067	1.7245e-39	0.293066	4.36644e-39	CRC__Primary_tumor	CRC
CRC__Met_tumor	TFAP2A(var.2)	-0.186733	-0.475008	2.63441e-43	0.288275	7.0362e-43	CRC__Primary_tumor	CRC
CRC__Met_tumor	MAF	-0.438562	-0.725843	3.42911e-32	0.287281	7.72464e-32	CRC__Primary_tumor	CRC
CRC__Met_tumor	TP73	-1.23451	-1.51861	2.17639e-30	0.284096	4.63857e-30	CRC__Primary_tumor	CRC
CRC__Met_tumor	E2F7	-0.297682	-0.579704	6.01431e-34	0.282023	1.41002e-33	CRC__Primary_tumor	CRC
CRC__Met_tumor	ZIC1	0.359287	0.0776041	1.70653e-34	0.281683	4.01574e-34	CRC__Primary_tumor	CRC
CRC__Met_tumor	MYF6	0.434391	0.152905	1.95284e-23	0.281486	3.80354e-23	CRC__Primary_tumor	CRC
CRC__Met_tumor	MEIS1	0.0523085	-0.22914	1.57982e-32	0.281448	3.59721e-32	CRC__Primary_tumor	CRC
CRC__Met_tumor	POU2F2	-0.375718	-0.656518	7.11564e-36	0.2808	1.71916e-35	CRC__Primary_tumor	CRC
CRC__Met_tumor	POU2F1	-0.32352	-0.596731	1.66258e-34	0.27321	3.92692e-34	CRC__Primary_tumor	CRC
CRC__Met_tumor	PAX9	-1.01644	-1.28702	1.08618e-30	0.270579	2.35464e-30	CRC__Primary_tumor	CRC
CRC__Met_tumor	RUNX2	-0.237612	-0.506927	2.53743e-19	0.269316	4.60227e-19	CRC__Primary_tumor	CRC
CRC__Met_tumor	POU3F1	-0.281055	-0.547099	2.63638e-32	0.266044	5.96009e-32	CRC__Primary_tumor	CRC
CRC__Met_tumor	UNCX	-0.666567	-0.932265	9.22178e-31	0.265698	2.00597e-30	CRC__Primary_tumor	CRC
CRC__Met_tumor	HES1	-0.13209	-0.394122	2.3207e-27	0.262032	4.72348e-27	CRC__Primary_tumor	CRC
CRC__Met_tumor	BACH2(var.2)	-0.0543842	-0.312388	2.60929e-28	0.258004	5.41534e-28	CRC__Primary_tumor	CRC
CRC__Met_tumor	IRF5	-0.332298	-0.589746	4.38964e-22	0.257448	8.39469e-22	CRC__Primary_tumor	CRC
CRC__Met_tumor	OVOL1	-0.453889	-0.710146	5.34692e-28	0.256257	1.0989e-27	CRC__Primary_tumor	CRC
CRC__Met_tumor	MEIS2	0.0483707	-0.207851	1.35252e-29	0.256221	2.84434e-29	CRC__Primary_tumor	CRC
CRC__Met_tumor	TFAP2A	-0.286899	-0.542423	2.794e-31	0.255524	6.18393e-31	CRC__Primary_tumor	CRC
CRC__Met_tumor	POU1F1	-0.457894	-0.708911	1.59347e-27	0.251017	3.25375e-27	CRC__Primary_tumor	CRC
CRC__Met_tumor	MIXL1	-0.635367	-0.885192	4.48009e-29	0.249826	9.35939e-29	CRC__Primary_tumor	CRC
CRC__Met_tumor	NEUROG2(var.2)	0.137793	-0.107838	3.80471e-23	0.245631	7.36508e-23	CRC__Primary_tumor	CRC
CRC__Met_tumor	LHX2	-0.504583	-0.74888	1.5226e-25	0.244297	3.02134e-25	CRC__Primary_tumor	CRC
CRC__Met_tumor	HIF1A	-0.0346315	-0.278775	4.0915e-25	0.244144	8.09351e-25	CRC__Primary_tumor	CRC
CRC__Met_tumor	NFIL3	-0.330034	-0.572054	1.348e-21	0.24202	2.53953e-21	CRC__Primary_tumor	CRC
CRC__Met_tumor	ONECUT2	0.119848	-0.12054	8.58377e-25	0.240389	1.68743e-24	CRC__Primary_tumor	CRC
CRC__Met_tumor	HOXD4	0.14838	-0.0913275	1.16093e-14	0.239707	1.86043e-14	CRC__Primary_tumor	CRC
CRC__Met_tumor	OVOL2	-0.512049	-0.751082	1.8755e-24	0.239033	3.67552e-24	CRC__Primary_tumor	CRC
CRC__Met_tumor	MYC	0.328978	0.0971848	6.13471e-17	0.231794	1.05524e-16	CRC__Primary_tumor	CRC
CRC__Met_tumor	HOXB4	0.0587529	-0.172683	5.48025e-17	0.231436	9.45232e-17	CRC__Primary_tumor	CRC
CRC__Met_tumor	LBX1	-0.550774	-0.780476	1.26903e-21	0.229701	2.39789e-21	CRC__Primary_tumor	CRC
CRC__Met_tumor	SOX4	0.298292	0.0701713	1.30797e-12	0.22812	1.96661e-12	CRC__Primary_tumor	CRC
CRC__Met_tumor	SOX18	-0.428328	-0.65276	5.36283e-20	0.224431	9.89699e-20	CRC__Primary_tumor	CRC
CRC__Met_tumor	ARNT2	0.270688	0.0471633	2.80424e-15	0.223525	4.62261e-15	CRC__Primary_tumor	CRC
CRC__Met_tumor	ZBED1	0.162541	-0.0563233	7.38083e-21	0.218865	1.37819e-20	CRC__Primary_tumor	CRC
CRC__Met_tumor	SOX15	-0.501442	-0.719471	7.13075e-18	0.218029	1.25382e-17	CRC__Primary_tumor	CRC
CRC__Met_tumor	POU5F1	-0.370836	-0.588757	5.21769e-23	0.217921	1.00389e-22	CRC__Primary_tumor	CRC
CRC__Met_tumor	DMRTC2	-0.116109	-0.332794	7.76698e-21	0.216685	1.44603e-20	CRC__Primary_tumor	CRC
CRC__Met_tumor	CENPB	-0.0728029	-0.288517	4.68497e-22	0.215714	8.93249e-22	CRC__Primary_tumor	CRC
CRC__Met_tumor	ZBTB18	0.639422	0.425035	3.26576e-16	0.214387	5.48335e-16	CRC__Primary_tumor	CRC
CRC__Met_tumor	HINFP	-0.157335	-0.37125	6.39118e-23	0.213915	1.22594e-22	CRC__Primary_tumor	CRC
CRC__Met_tumor	MEF2A	-0.333916	-0.546658	1.76857e-10	0.212743	2.5795e-10	CRC__Primary_tumor	CRC
[truncated: 1,726 more rows]

## Sheet: S6e_Met_Regulons
cell_group_1	Regulon	Regulon_Score_group1	Regulon_Score_group2	pvalue	Score_diff	FDR	cell_group_2	Cancer
[truncated: 1,408 more rows]

[truncated: 1 more sheets: S6f_Met_DAMs_sel]
