# Supplementary material for: Epigenetic regulation during cancer transitions across 11 tumour types
Source: Nature. 2023 Nov 1;623(7986):432–41. doi: 10.1038/s41586-023-06682-5 (PMC10632147; doi:10.1038/s41586-023-06682-5)
Supplement: Supplementary file 9 — Correlation of TF motif scores with pseudotime. [file 41586_2023_6682_MOESM9_ESM.xlsx]

## Sheet: CM268C
TF	Correlation	Adjusted P-Value
ETS1	0.262744	1.66839e-11
ELK3	0.262123	1.66839e-11
TCF7L2	0.259044	2.6311e-11
TCF7	0.255454	4.78227e-11
ETS2	0.244225	3.65188e-10
SOX4	0.240471	5.94455e-10
LEF1	0.239126	7.14174e-10
SOX10	0.23634	1.14866e-09
ERF	0.23073	2.98163e-09
EHF	0.227948	4.48517e-09
ETV3	0.227027	5.04652e-09
ERG	0.22433	7.9499e-09
FEV	0.224035	7.98122e-09
ETV6	0.222262	1.05045e-08
NFYB	0.222048	1.05045e-08
ETV2	0.218891	1.72071e-08
RELB	0.210329	7.63432e-08
RFX1	0.208443	1.0197e-07
TCF7L1	0.205893	1.52386e-07
ETV5	0.202041	2.72605e-07
RFX3	0.20116	2.95613e-07
SOX8	0.195713	6.42616e-07
TGIF2	0.187957	1.84164e-06
FLI1	0.185959	2.45237e-06
ETV1	0.183534	3.47593e-06
REL	0.181345	4.73374e-06
ELF1	0.181048	4.73922e-06
ELK1	0.178146	6.86517e-06
ELK4	0.178008	6.8698e-06
SPIB	0.176329	8.62361e-06
NFYC	0.175704	9.26974e-06
TFCP2	0.169454	2.03837e-05
NFYA	0.166978	2.78591e-05
SP2	0.166708	2.81599e-05
TGIF1	0.164999	3.43465e-05
ELF3	0.159864	6.46993e-05
HNF4G	0.155873	0.000106184
IKZF1	0.154758	0.000120927
ELF4	0.154496	0.000123368
ELF5	0.153269	0.000142411
NR2C2	0.151953	0.000166086
PKNOX2	0.151146	0.000179107
GABPA	0.148919	0.000233576
ETV4	0.147122	0.000274007
TP53	0.143939	0.000393822
HNF4A	0.141823	0.000501038
ZNF528	0.13914	0.000663524
ATF3	0.1363	0.00090034
THRB	0.135011	0.00102008
CREB3L4(var.2)	0.132442	0.00134637
RELA	0.131652	0.00143892
ELF2	0.131504	0.00144763
CREM	0.13093	0.00152646
RXRG	0.128675	0.00182379
ZBTB7A	0.126682	0.00217483
PPARD	0.125103	0.00252509
NR1H2::RXRA	0.120433	0.00388883
CREB1	0.116709	0.00537113
HNF4A(var.2)	0.116641	0.00537113
RXRB	0.113946	0.00678172
NR2F6(var.3)	0.113939	0.00678172
SOX9	0.113769	0.00684114
MAFA	0.112686	0.00742184
GRHL1	0.112273	0.00766373
PBX3	0.11216	0.00768892
NR3C1	0.110913	0.00853108
SPDEF	0.110213	0.00904766
MZF1	0.109011	0.0100264
SOX2	0.108549	0.0103131
RFX7	0.107361	0.011227
DUX4	0.105936	0.0124459
SOX21	0.10521	0.0131165
RUNX2	0.102543	0.0161147
MZF1(var.2)	0.1013	0.0175021
MYF5	0.0995789	0.0201006
POU6F1(var.2)	0.0989599	0.0209404
FOXN3	0.0985181	0.0214847
CTCFL	0.0975954	0.0230853
ZKSCAN5	0.0975327	0.0230853
DPRX	0.0971884	0.0236267
SMAD3	0.0961145	0.0255568
NR4A2::RXRA	0.0957314	0.025931
CTCF	0.0937368	0.0298924
POU6F2	0.0921237	0.0327911
FOXK1	0.0906655	0.0366651
PKNOX1	0.0900513	0.0382723
OSR2	0.0894681	0.0396758
NR2F1(var.3)	0.0890914	0.0406542
KLF16	0.0887861	0.0412045
TGIF2LY	0.0876839	0.0439828
ZNF410	0.0845838	0.0535825
ZNF382	0.0829256	0.0603296
TBX19	0.0827835	0.0606714
ATF7	0.081788	0.0649753
ATF2	0.0811671	0.0673409
TCF21(var.2)	0.0808086	0.068791
SOX14	0.0803392	0.0701654
KLF17	0.0794369	0.0745248
NFIC(var.2)	0.0778806	0.0813421
GCM2	0.0776369	0.0819999
NFIX	0.0771742	0.0843261
GFI1	0.0760895	0.0892665
DMRTC2	0.0760363	0.0892665
POU2F1	0.0754916	0.0918772
HOXA4	0.0748063	0.0954672
OLIG3	0.072734	0.106248
SMAD5	0.0723542	0.108428
ZNF16	0.072067	0.110061
RBPJ	0.071904	0.110798
ZNF75D	0.0717734	0.111301
GATA1::TAL1	0.0715363	0.112597
RXRA::VDR	0.0713014	0.113423
NEUROG2	0.0704249	0.119171
SRY	0.0702777	0.119356
RFX4	0.0695794	0.122924
RORB	0.0682889	0.133039
YY2	0.0682181	0.133118
FOXP2	0.067639	0.137312
MYOG	0.0674373	0.13773
SPIC	0.0672695	0.138664
FOXI1	0.0667176	0.139805
FOXL1	0.0667176	0.139805
FOXO4	0.0667176	0.139805
FOXO6	0.0667176	0.139805
FOXP3	0.0667176	0.139805
FOXF2	0.0665265	0.140439
FERD3L	0.0655366	0.147808
MAF	0.065515	0.147808
RFX2	0.0654686	0.147808
FOXG1	0.0653609	0.148197
BHLHE22	0.0653082	0.148197
VSX1	0.0650717	0.149291
VSX2	0.0650717	0.149291
SOX13	0.0649949	0.149459
NFIA	0.0636064	0.158149
OLIG1	0.0633941	0.15917
RORA(var.2)	0.063385	0.15917
NEUROD2	0.0627208	0.16458
RORA	0.0624911	0.166055
ZFP42	0.0623359	0.166645
NEUROD1	0.0621119	0.168313
NR2F1(var.2)	0.0619614	0.169254
TFAP4	0.0616659	0.170793
MYB	0.0616141	0.170793
THRB(var.2)	0.0615868	0.170793
NR1H4	0.0615123	0.170931
POU3F3	0.0609446	0.175006
RFX5	0.0608872	0.175021
TGIF2LX	0.060705	0.176323
NR3C2	0.060647	0.176346
ZNF341	0.060477	0.177531
RUNX3	0.0584524	0.197018
BHLHE23	0.0583048	0.197947
GCM1	0.0581135	0.197947
OLIG2	0.0574649	0.204444
SOX12	0.0572259	0.206064
NFIX(var.2)	0.0570042	0.207852
HOXC4	0.0557883	0.219012
PAX5	0.0553156	0.222745
MAFG	0.0547026	0.225416
GLI2	0.054644	0.225416
ATOH1(var.2)	0.0540361	0.231117
SPI1	0.0539493	0.231523
DMRT3	0.0531566	0.23951
DBP	0.0530828	0.239759
NEUROG1	0.0529478	0.240798
IRF6	0.0514211	0.257345
ZNF682	0.0509153	0.263489
ZNF24	0.0506373	0.265814
ZSCAN4	0.0502809	0.269242
DLX5	0.0495909	0.278194
ATF4	0.0487292	0.288117
KLF13	0.0482622	0.293501
E2F6	0.0477972	0.299607
BHLHE22(var.2)	0.0475952	0.301814
MEIS2	0.0467416	0.312006
TFAP2A(var.2)	0.0463711	0.312927
ZIC5	0.0462423	0.314067
ZBTB33	0.0456896	0.321806
ZNF317	0.0449086	0.333324
E2F4	0.0447933	0.334289
FOXD1	0.0433548	0.35331
FOXO3	0.0433548	0.35331
USF1	0.0423897	0.364875
BARHL2	0.0422387	0.366499
STAT3	0.0418766	0.371743
EWSR1-FLI1	0.0416473	0.374057
OTX1	0.0416308	0.374057
NKX2-3	0.0412786	0.379193
GLIS1	0.0406879	0.386597
PAX3(var.2)	0.0395515	0.404885
CREB3L4	0.0393879	0.40683
THAP1	0.0386485	0.416223
POU3F1	0.0380409	0.425381
SMAD2::SMAD3::SMAD4	0.0376052	0.430734
MEIS1	0.0375847	0.430734
TBXT	0.0372944	0.435126
ZNF148	0.0364099	0.448714
SRF	0.0361308	0.45189
MSGN1	0.035951	0.454259
KLF15	0.0357717	0.454428
TP63	0.0352503	0.461219
ZBTB18	0.0344952	0.474887
TEAD2	0.0330306	0.501995
NFIC::TLX1	0.0327245	0.507071
REST	0.0320674	0.518229
DMRTA2	0.0318258	0.520813
MYBL2	0.0316106	0.522101
PRDM4	0.0311275	0.530499
FOXE1	0.0310386	0.531132
POU5F1B	0.0304735	0.539746
POU4F2	0.0303944	0.539746
NFIC	0.0294946	0.553213
MEIS1(var.2)	0.029363	0.554138
ZBTB12	0.0288989	0.561539
EBF3	0.0288335	0.561678
NR4A1	0.0281765	0.571996
SP1	0.0277763	0.578092
MAZ	0.0276081	0.57917
LBX1	0.027219	0.58546
HSF4	0.0271999	0.58546
EBF1	0.026924	0.590179
FOXA1	0.0267082	0.592296
E2F1	0.026635	0.592598
ZNF684	0.0265402	0.593374
FOXA3	0.0261348	0.600944
NR1I2	0.0251919	0.613826
E2F7	0.0246798	0.622511
ESR2	0.0240376	0.635494
IRF5	0.0237353	0.640925
SOX15	0.0233384	0.64713
HOXA6	0.0226996	0.660226
RARA::RXRG	0.022501	0.661958
GMEB2	0.0216628	0.675481
FOXK2	0.0192347	0.719686
OVOL1	0.0191908	0.719686
KLF4	0.0184722	0.732466
CREB3L1	0.018455	0.732466
MSC	0.0181399	0.738373
MITF	0.0175519	0.748607
PLAGL2	0.0158512	0.780369
ATOH7	0.0155402	0.784663
TFAP2B	0.0153859	0.78678
ASCL1	0.0147669	0.800005
TEAD3	0.0143302	0.804117
FOXA2	0.0140694	0.807844
INSM1	0.0139092	0.807844
SREBF2	0.0138007	0.80885
POU3F2	0.0132684	0.819959
TEF	0.0117836	0.851279
FOXP1	0.0117608	0.851279
NR1H4::RXRA	0.0107433	0.866372
MSANTD3	0.0107223	0.866372
KLF5	0.00988881	0.879814
ZIC1	0.00988607	0.879814
SCRT2	0.00968711	0.882921
NFIB	0.0092847	0.887804
GRHL2	0.0092641	0.887804
NEUROG2(var.2)	0.00920447	0.887804
POU6F1	0.00880754	0.893791
TFAP4(var.2)	0.00867408	0.893791
MAFF	0.00825846	0.900523
OSR1	0.00825099	0.900523
BARHL1	0.00800655	0.902621
MAX::MYC	0.00800312	0.902621
GLI3	0.00795166	0.902621
GSC	0.00673602	0.92133
SCRT1	0.00608301	0.931666
SP4	0.00579786	0.935119
NFKB2	0.00572025	0.935119
ZNF274	0.00491537	0.948896
TAL1::TCF3	0.00338861	0.972507
HOXD10	0.00330635	0.972691
TFAP2E	0.00292319	0.973184
RREB1	0.00290998	0.973184
NKX2-5	0.00288582	0.973184
HOXC10	0.00281966	0.973184
BSX	0.00261656	0.973184
MSX2	0.00261656	0.973184
NFKB1	0.00241164	0.974473
POU3F4	0.00215515	0.977538
CREB3	0.00205377	0.977538
NR1D2	0.00169537	0.983068
TEAD4	0.00146557	0.984089
NHLH1	0.000505375	0.997427
SOX18	-8.0179e-05	0.99822
THAP11	-0.000157486	0.998189
ATF6	-0.000233147	0.998189
BHLHA15(var.2)	-0.000239014	0.998189
HOXA1	-0.000419374	0.997427
HOXA5	-0.000419374	0.997427
HOXB5	-0.000419374	0.997427
NFATC2	-0.000533432	0.997427
NHLH2	-0.000609883	0.997427
BCL6	-0.00158569	0.983068
OTX2	-0.00161427	0.983068
NR2C2(var.2)	-0.00209165	0.977538
ZNF449	-0.00246218	0.974473
RARA(var.2)	-0.00267064	0.973184
THRB(var.3)	-0.00291847	0.973184
SP8	-0.00306785	0.973184
PAX7	-0.00351784	0.971228
SP9	-0.00356892	0.971228
E2F3	-0.0036156	0.971228
LHX6	-0.00386433	0.968336
GATA1	-0.0039771	0.96743
PAX6	-0.00483837	0.948993
HINFP	-0.00498273	0.948896
HOXA9	-0.00510256	0.947923
GSC2	-0.00573783	0.935119
BARX1	-0.00611889	0.931666
PPARA::RXRA	-0.00651941	0.924757
MEIS3	-0.0068912	0.919348
ISL2	-0.00696057	0.919348
NKX2-2	-0.00745654	0.909336
DUXA	-0.00772729	0.9046
ZIC4	-0.00777163	0.9046
FOXD2	-0.00869256	0.893791
NKX6-3	-0.00890476	0.8933
YY1	-0.00938046	0.887804
HOXA7	-0.0102685	0.873959
HOXC11	-0.0103496	0.873673
SIX1	-0.0107726	0.866372
CLOCK	-0.0108109	0.866372
NRF1	-0.0109858	0.866372
ZNF740	-0.0115736	0.854144
EOMES	-0.0127134	0.831638
HOXB8	-0.0139312	0.807844
HOXD8	-0.0139312	0.807844
TWIST1	-0.0143496	0.804117
CUX1	-0.0144451	0.804117
HOXD12	-0.0144632	0.804117
XBP1	-0.015606	0.784658
GLIS2	-0.0160229	0.777832
HAND2	-0.0165085	0.767821
HOXA10	-0.0166303	0.766468
GATA6	-0.0168787	0.762108
TFEB	-0.0175136	0.748607
TFAP2A	-0.0177773	0.745412
EN1	-0.0186509	0.73085
TBX20	-0.0196315	0.712343
POU2F3	-0.020235	0.699784
SREBF1(var.2)	-0.0203414	0.698764
TBR1	-0.0206122	0.693945
RORC	-0.0209904	0.686658
HOXD11	-0.0214304	0.67798
ZNF282	-0.0215462	0.676741
USF2	-0.0219998	0.669185
PITX1	-0.0220462	0.669185
LHX2	-0.0221212	0.669185
VENTX	-0.0225305	0.661958
KLF11	-0.0233591	0.64713
NKX2-8	-0.0251313	0.613846
ZNF263	-0.0255016	0.608314
EGR1	-0.0255562	0.608314
STAT1	-0.0257674	0.605091
GLIS3	-0.0257988	0.605091
PAX1	-0.0258194	0.605091
MEOX2	-0.0268112	0.591345
HOXC9	-0.0276459	0.57917
FOXC1	-0.027983	0.5749
NRL	-0.0283577	0.569363
MYCN	-0.0287375	0.562471
TEAD1	-0.0289976	0.560689
HOXD9	-0.0294653	0.553213
KLF14	-0.0295377	0.553213
PLAG1	-0.0296239	0.553213
ZBTB26	-0.0300806	0.545138
RHOXF1	-0.0304408	0.539746
HOXB6	-0.0306019	0.53909
PBX1	-0.0315883	0.522101
RARA::RXRA	-0.0316375	0.522101
PITX3	-0.0319642	0.519155
MYF6	-0.0326002	0.508425
HSF1	-0.0340465	0.482656
TFDP1	-0.0354065	0.459292
HIF1A	-0.0355989	0.456668
ISX	-0.0358029	0.454428
RAX2	-0.0358029	0.454428
NFATC4	-0.0362697	0.450313
OVOL2	-0.0369051	0.440346
HOXB9	-0.0371733	0.436343
PAX3	-0.0378918	0.427104
BCL6B	-0.0380448	0.425381
HSF2	-0.0390228	0.410399
ARNT::HIF1A	-0.0390433	0.410399
TP73	-0.0390877	0.410399
ONECUT2	-0.0406307	0.386622
UNCX	-0.0407393	0.386597
HOXC8	-0.0410853	0.381588
HES2	-0.0426803	0.360897
PPARG	-0.0429426	0.357417
ZBED1	-0.0430522	0.35651
NR2F2	-0.0430972	0.35651
MIXL1	-0.0436126	0.350872
MYOD1	-0.0441446	0.343016
TBX2	-0.0445198	0.33781
EMX1	-0.0464857	0.312006
HOXA2	-0.0464857	0.312006
HOXB2	-0.0464857	0.312006
HOXD3	-0.0464857	0.312006
PDX1	-0.0464857	0.312006
E2F2	-0.0468628	0.311289
NR6A1	-0.0470083	0.309904
TFAP2C	-0.0486837	0.288117
ZBTB32	-0.0490341	0.284618
TFAP2B(var.3)	-0.0494949	0.278782
CDX4	-0.0505796	0.265859
HESX1	-0.0507136	0.265514
ZFP57	-0.0516705	0.254724
ZNF140	-0.0516871	0.254724
HIC2	-0.0518115	0.254297
EMX2	-0.0526635	0.243774
HOXB7	-0.0532221	0.239368
TBX21	-0.0538155	0.232521
LHX9	-0.0545499	0.225416
PAX4	-0.0545499	0.225416
PRRX2	-0.0545499	0.225416
TLX2	-0.0545499	0.225416
PRRX1	-0.0546774	0.225416
SHOX	-0.0546774	0.225416
E2F8	-0.0547217	0.225416
CEBPB	-0.054875	0.225416
MLX	-0.0553603	0.222745
LMX1A	-0.0553908	0.222745
CEBPG	-0.0560918	0.216021
FOXB1	-0.0565672	0.211024
HOXB4	-0.0567813	0.209159
GSX1	-0.0568051	0.209159
TCFL5	-0.0572134	0.206064
LHX5	-0.0580902	0.197947
NKX6-1	-0.0580902	0.197947
NKX6-2	-0.0580902	0.197947
IRF4	-0.0599058	0.181769
ZBTB6	-0.0599806	0.181565
PROP1	-0.060187	0.179978
ZNF143	-0.0611749	0.173219
TFAP2B(var.2)	-0.0613494	0.172013
CEBPG(var.2)	-0.0615823	0.170793
POU5F1	-0.0624523	0.166055
HOXC12	-0.0627157	0.16458
DRGX	-0.0640755	0.15424
GSX2	-0.0640755	0.15424
VAX1	-0.0640755	0.15424
VAX2	-0.0640755	0.15424
ESRRB	-0.0640919	0.15424
MLXIPL	-0.0642485	0.15424
PBX2	-0.0646191	0.152404
MYC	-0.065752	0.146846
NR1I3	-0.0665641	0.140439
LBX2	-0.0669162	0.139805
NFATC3	-0.0669798	0.139805
MEIS2(var.2)	-0.0674571	0.13773
MXI1	-0.0676077	0.137312
EVX2	-0.0696775	0.122631
MYBL1	-0.0699846	0.120688
HEY2	-0.0700903	0.120339
FOXC2	-0.0703528	0.11925
EGR4	-0.0704794	0.119171
ZIC3	-0.0713038	0.113423
SREBF1	-0.0727207	0.106248
TFAP2C(var.3)	-0.0728195	0.106248
SREBF2(var.2)	-0.0730684	0.105124
TFE3	-0.0731057	0.105124
NR4A2	-0.0736716	0.1018
PHOX2A	-0.0738569	0.100965
POU2F2	-0.0741934	0.0991119
GBX2	-0.0752977	0.0927052
CEBPE	-0.0755922	0.0916441
NR1D1	-0.0762739	0.088591
ARGFX	-0.0766222	0.0868576
HOXD13	-0.0768591	0.0858178
KLF9	-0.0777298	0.0818366
FOXH1	-0.0779541	0.0812938
ZKSCAN1	-0.0786092	0.0779645
CEBPD	-0.078636	0.0779645
MAX	-0.0792259	0.0753064
ZSCAN29	-0.0804973	0.0696956
ZNF136	-0.0806671	0.0691706
TFAP2A(var.3)	-0.0812712	0.0671541
SP3	-0.0845773	0.0535825
GATA5	-0.0847003	0.0535825
HOXA13	-0.0849143	0.0530202
PHOX2B	-0.0855027	0.0509611
IRF8	-0.0864159	0.0477683
POU1F1	-0.0869199	0.0461861
MTF1	-0.0874571	0.0445348
TBX5	-0.0877236	0.0439828
TBX4	-0.0877306	0.0439828
HLF	-0.0886719	0.0413583
NOTO	-0.0888478	0.0412045
ASCL1(var.2)	-0.0899908	0.0382723
POU4F3	-0.0924134	0.0322061
HOXC13	-0.0927012	0.0316354
NFIL3	-0.0928017	0.0315514
NR2C1	-0.0930308	0.0311406
ZBTB7B	-0.0933838	0.0304251
POU4F1	-0.09351	0.0302819
TBX18	-0.0939041	0.0296523
RARG(var.3)	-0.0940223	0.0295334
ZNF354C	-0.0946689	0.0281612
TBX6	-0.0958191	0.0258913
PRDM1	-0.095996	0.0256606
PITX2	-0.0969336	0.0239977
HOXB3	-0.0988603	0.0209914
GATA3	-0.0993137	0.0204384
BHLHE41	-0.101243	0.0175021
EVX1	-0.101537	0.0172728
FIGLA	-0.102082	0.01657
VDR	-0.102457	0.0161333
CEBPA	-0.103069	0.015479
ESX1	-0.103349	0.015197
NR5A1	-0.103369	0.015197
CUX2	-0.103967	0.0145719
KLF10	-0.105655	0.0126819
CDX2	-0.105943	0.0124459
TBX3	-0.106422	0.0120698
HES1	-0.107003	0.011523
VEZF1	-0.107704	0.0109535
MEOX1	-0.108125	0.0106096
RAX	-0.108507	0.0103131
ESRRA	-0.108963	0.0100264
RARB(var.3)	-0.111844	0.00786616
SIX2	-0.11272	0.00742184
GBX1	-0.112728	0.00742184
MNX1	-0.114175	0.00673313
ZBTB7C	-0.114317	0.00669391
TCF12(var.2)	-0.116807	0.00537045
TCF4	-0.117022	0.00530033
ZEB1	-0.117068	0.00530033
GATA4	-0.117423	0.00517863
BARX2	-0.118872	0.0045168
TCF3	-0.120884	0.00374558
CDX1	-0.123029	0.0030287
ESR1	-0.124673	0.00257251
EGR3	-0.12475	0.00257251
PROX1	-0.124789	0.00257251
MSX1	-0.126257	0.00225472
TBX1	-0.127184	0.00208014
ARNT2	-0.128352	0.00185174
TFEC	-0.128365	0.00185174
CENPB	-0.128667	0.00182379
HEY1	-0.129042	0.00178517
ALX3	-0.129546	0.00170652
LMX1B	-0.130192	0.00160606
HES5	-0.1305	0.00156817
HMBOX1	-0.130515	0.00156817
ZBTB14	-0.132106	0.00138281
GATA2	-0.136187	0.000902183
ZNF652	-0.13804	0.000745446
EGR2	-0.140494	0.000572809
ONECUT1	-0.14158	0.000509779
MNT	-0.144355	0.000379049
HOXD4	-0.147661	0.000259581
PAX9	-0.147832	0.000257294
IRF7	-0.148298	0.000245933
HES7	-0.148406	0.000245755
HOXB13	-0.151777	0.00016759
ONECUT3	-0.157977	8.18306e-05
RARA	-0.162022	4.91918e-05
KLF2	-0.163998	3.82051e-05
DLX6	-0.164006	3.82051e-05
MGA	-0.166554	2.81599e-05
TBX15	-0.166554	2.81599e-05
SOHLH2	-0.169111	2.10325e-05
IRF2	-0.170675	1.74508e-05
SNAI1	-0.170904	1.71905e-05
ZNF135	-0.172324	1.42927e-05
NR2F1	-0.172472	1.4249e-05
SNAI2	-0.174537	1.07799e-05
RXRG(var.2)	-0.178174	6.86517e-06
EN2	-0.178563	6.72322e-06
IRF9	-0.181192	4.73887e-06
HES6	-0.189867	1.39833e-06
MEF2C	-0.190461	1.30495e-06
LHX1	-0.190793	1.27e-06
IRF3	-0.191692	1.13001e-06
KLF6	-0.194391	7.5304e-07
KLF3	-0.194676	7.39163e-07
ZNF460	-0.197151	5.23204e-07
HNF1B	-0.198751	4.14356e-07
BHLHE40	-0.199373	3.85545e-07
RXRB(var.2)	-0.201777	2.75453e-07
MEF2A	-0.204526	1.85534e-07
TFAP2C(var.2)	-0.219568	1.58643e-08
MEF2D	-0.228448	4.33239e-09
MEF2B	-0.235407	1.28267e-09
HNF1A	-0.240801	5.94455e-10
ZNF384	-0.243854	3.65188e-10
SNAI3	-0.244911	3.65188e-10
IRF1	-0.300378	3.40295e-15
STAT1::STAT2	-0.313739	1.94894e-16

## Sheet: CM618C
TF	Correlation	Adjusted P-Value
ASCL1	0.353303	6.76978e-160
ASCL1(var.2)	0.344907	3.73444e-152
NHLH1	0.344123	1.36385e-151
NRF1	0.328544	1.77231e-137
MYOG	0.323191	7.15893e-133
CDX1	0.321424	2.0307e-131
TCF3	0.31116	8.57073e-123
TCF12(var.2)	0.311063	8.57073e-123
BHLHA15(var.2)	0.311032	8.57073e-123
CDX4	0.310359	2.7879e-122
TCF4	0.306523	3.59318e-119
ATOH1(var.2)	0.306261	5.38777e-119
MYOD1	0.305824	1.1276e-118
ELF5	0.303278	1.2041e-116
BHLHE22(var.2)	0.301895	1.44791e-115
TCF7	0.288884	1.92763e-105
ZBTB7A	0.283661	1.53402e-101
ELF4	0.278128	1.69994e-97
HOXD9	0.277617	3.78035e-97
MYF5	0.277003	1.00145e-96
MSC	0.275248	1.75519e-95
HOXA10	0.27474	3.8789e-95
NHLH2	0.271838	4.33034e-93
ELF2	0.271765	4.67419e-93
TCF7L2	0.270034	7.45291e-92
SNAI1	0.268756	5.63063e-91
EHF	0.267803	2.50442e-90
TEAD3	0.266602	1.64766e-89
LEF1	0.263448	2.34401e-87
TEAD4	0.258023	1.039e-83
ELF3	0.253957	4.89323e-81
ZEB1	0.250939	4.35408e-79
CDX2	0.249935	1.87426e-78
HOXA13	0.24765	5.275e-77
TEAD1	0.247617	5.37872e-77
HOXC9	0.247133	1.06231e-76
TEAD2	0.242951	4.41809e-74
ELK4	0.239214	8.75714e-72
ETV6	0.238737	1.6705e-71
ELF1	0.236771	2.55475e-70
HOXD10	0.226866	1.71529e-64
HOXC12	0.225627	8.65792e-64
HOXB9	0.224217	5.37352e-63
HOXC10	0.224207	5.37352e-63
ETV5	0.222292	6.42275e-62
HOXD13	0.220503	6.36713e-61
RFX1	0.220234	8.82739e-61
SNAI3	0.214852	8.03478e-58
HOXC11	0.213556	3.97365e-57
HOXD12	0.212451	1.53598e-56
FERD3L	0.20072	1.89904e-50
HES1	0.200151	3.61345e-50
RFX3	0.198229	3.26203e-49
IRF7	0.197887	4.74713e-49
SNAI2	0.197677	5.93391e-49
TFAP4	0.196713	1.7555e-48
TCFL5	0.195508	6.77887e-48
RUNX2	0.195039	1.13252e-47
TAL1::TCF3	0.191528	5.55419e-46
RFX5	0.190729	1.32231e-45
GABPA	0.188336	1.78766e-44
ZBTB18	0.187318	5.22949e-44
HOXD11	0.187268	5.44156e-44
IRF2	0.186386	1.38727e-43
RFX2	0.181352	2.81191e-41
ETV1	0.181348	2.81191e-41
MYF6	0.180706	5.41623e-41
ELK1	0.178052	8.27673e-40
IRF8	0.17468	2.49664e-38
ETV4	0.173567	7.4971e-38
IKZF1	0.171994	3.52806e-37
STAT1::STAT2	0.168225	1.34707e-35
HES2	0.167512	2.64219e-35
FIGLA	0.16705	4.06684e-35
ARNT2	0.166991	4.24934e-35
SOX10	0.166365	7.64056e-35
TFEB	0.166168	9.11285e-35
MLXIPL	0.166027	1.02978e-34
SPIB	0.165418	1.81686e-34
SPDEF	0.165229	2.14688e-34
ETS2	0.16403	6.58105e-34
IRF9	0.162888	1.89711e-33
ELK3	0.162673	2.293e-33
IRF4	0.160931	1.1395e-32
ETV2	0.160663	1.44337e-32
MAX	0.160432	1.76558e-32
TFEC	0.157857	1.823e-31
RFX4	0.156785	4.68811e-31
FLI1	0.156105	8.52924e-31
ETV3	0.153586	7.84923e-30
MLX	0.151825	3.58077e-29
MYC	0.15143	4.99251e-29
MEIS2(var.2)	0.150365	1.23834e-28
TCF7L1	0.149219	3.26874e-28
SPIC	0.146945	2.19414e-27
HES6	0.146778	2.49924e-27
HOXB13	0.146077	4.44771e-27
SOX4	0.143929	2.58421e-26
BHLHE40	0.143886	2.6516e-26
MNT	0.143191	4.64378e-26
PBX2	0.142751	6.59126e-26
BHLHE41	0.142086	1.12172e-25
ERG	0.142028	1.16506e-25
ZBTB14	0.140896	2.87683e-25
ETS1	0.140886	2.87683e-25
HOXB6	0.139042	1.22225e-24
TFE3	0.13903	1.22401e-24
IRF3	0.138547	1.7782e-24
HOXC13	0.137883	2.97566e-24
FEV	0.136928	6.23722e-24
MYCN	0.133513	8.39204e-23
PKNOX2	0.131919	2.75758e-22
HEY2	0.131727	3.16027e-22
SCRT1	0.125795	2.39129e-20
SREBF2(var.2)	0.125017	4.13484e-20
TGIF2LX	0.123424	1.23869e-19
YY2	0.121632	4.28992e-19
ALX3	0.120493	9.27088e-19
SOX18	0.119767	1.50121e-18
TGIF2LY	0.116448	1.38666e-17
MEIS1(var.2)	0.116066	1.76137e-17
SPI1	0.114543	4.65769e-17
NEUROD1	0.114231	5.66776e-17
ERF	0.114048	6.33919e-17
DBP	0.111519	3.12987e-16
HEY1	0.111164	3.87136e-16
TGIF2	0.109391	1.17024e-15
MNX1	0.107442	3.86981e-15
SOX8	0.106264	7.81944e-15
OVOL1	0.106205	8.05336e-15
MAX::MYC	0.10488	1.76391e-14
IRF1	0.104823	1.81366e-14
STAT1	0.103822	3.24655e-14
NKX6-3	0.103101	4.93521e-14
PLAGL2	0.102357	7.53704e-14
RFX7	0.101515	1.2216e-13
TWIST1	0.101386	1.3084e-13
MSX1	0.101303	1.36469e-13
MITF	0.100879	1.72226e-13
HNF1B	0.100583	2.02904e-13
NFIX(var.2)	0.100192	2.5096e-13
HAND2	0.0989761	4.97205e-13
LBX2	0.0962356	2.26888e-12
SOX14	0.0957237	2.98534e-12
NFYA	0.0943155	6.29596e-12
TEF	0.0941338	6.90393e-12
ZFP57	0.0940748	7.08808e-12
HES5	0.0935386	9.39163e-12
NEUROG2(var.2)	0.0919652	2.13539e-11
TFCP2	0.091792	2.32608e-11
ZNF148	0.0912833	3.00227e-11
CLOCK	0.0907025	4.01679e-11
NFYC	0.0903853	4.66052e-11
GRHL1	0.0895583	7.08937e-11
HOXA6	0.0882199	1.37842e-10
TGIF1	0.0882181	1.37842e-10
HES7	0.0878408	1.65799e-10
ZBTB33	0.0866887	2.90076e-10
GRHL2	0.0855069	5.13705e-10
STAT3	0.0844988	8.34225e-10
LHX5	0.0839107	1.07639e-09
NKX6-1	0.0839107	1.07639e-09
NKX6-2	0.0839107	1.07639e-09
LMX1B	0.0835197	1.28592e-09
PITX3	0.0832473	1.45095e-09
OVOL2	0.0830456	1.58492e-09
POU6F1(var.2)	0.0817165	2.92067e-09
MYBL2	0.0816165	3.04693e-09
BSX	0.0815432	3.11167e-09
MSX2	0.0815432	3.11167e-09
ZNF740	0.0815186	3.12198e-09
PRDM4	0.0812904	3.45527e-09
EN1	0.0801989	5.69721e-09
HOXC8	0.0800356	6.11414e-09
MAZ	0.0796209	7.35876e-09
SCRT2	0.079294	8.46674e-09
SOX15	0.0792733	8.51078e-09
SOHLH2	0.0789647	9.74761e-09
DRGX	0.0788428	1.01299e-08
GSX2	0.0788428	1.01299e-08
VAX1	0.0788428	1.01299e-08
VAX2	0.0788428	1.01299e-08
NFIL3	0.0783722	1.24699e-08
HOXB7	0.0781194	1.38533e-08
LHX2	0.0772403	2.0324e-08
MEOX2	0.0769313	2.32048e-08
HESX1	0.0758909	3.63188e-08
HLF	0.075733	3.87462e-08
KLF17	0.0756039	4.08184e-08
ISL2	0.0751619	4.92246e-08
EVX1	0.0749209	5.42162e-08
SIX1	0.0749195	5.42162e-08
VEZF1	0.0745021	6.45936e-08
REL	0.0743087	6.98854e-08
NFIA	0.0742174	7.23786e-08
NFYB	0.0740879	7.61887e-08
GSX1	0.0737347	8.78394e-08
MZF1(var.2)	0.0722295	1.62667e-07
PITX1	0.0719959	1.78545e-07
ARGFX	0.0712378	2.4309e-07
MIXL1	0.0712169	2.43369e-07
MTF1	0.0712038	2.43773e-07
GBX2	0.0708275	2.83257e-07
HNF1A	0.0701596	3.67409e-07
RORC	0.0690087	5.78606e-07
ISX	0.0687385	6.39491e-07
RAX2	0.0687385	6.39491e-07
GFI1	0.0686336	6.61892e-07
NR1H4	0.0682532	7.66382e-07
ESX1	0.0675079	1.02249e-06
HOXA9	0.0673966	1.06402e-06
POU4F1	0.0670706	1.2033e-06
FOXG1	0.0667782	1.3425e-06
ATOH7	0.0663002	1.60764e-06
LMX1A	0.0662857	1.61098e-06
RUNX3	0.0660684	1.74452e-06
UNCX	0.0659574	1.81367e-06
HOXB3	0.0658242	1.90149e-06
NFATC2	0.0656693	2.00989e-06
ZBED1	0.0655361	2.10684e-06
RHOXF1	0.065262	2.3132e-06
POU4F2	0.0651591	2.3966e-06
NFIC(var.2)	0.0648634	2.66057e-06
HINFP	0.0631847	4.89175e-06
LHX1	0.0627231	5.77e-06
ZBTB7C	0.0624006	6.46507e-06
GBX1	0.0621686	7.00732e-06
PITX2	0.0614317	9.09745e-06
DLX6	0.0606435	1.19529e-05
SOX12	0.060349	1.32143e-05
DLX5	0.058604	2.40973e-05
EN2	0.0576771	3.27826e-05
PHOX2A	0.0572613	3.75673e-05
LHX9	0.0571293	3.86455e-05
PAX4	0.0571293	3.86455e-05
PRRX2	0.0571293	3.86455e-05
TLX2	0.0571293	3.86455e-05
USF2	0.056637	4.537e-05
SOX13	0.0565623	4.63593e-05
RORB	0.0562389	5.12548e-05
SOX9	0.0558114	5.87796e-05
SRY	0.054903	7.86553e-05
HOXD4	0.0547522	8.20543e-05
YY1	0.054598	8.59485e-05
POU6F2	0.0545575	8.68052e-05
PAX3	0.0544878	8.84923e-05
PBX1	0.0542604	9.48581e-05
IRF5	0.0542387	9.52254e-05
EMX1	0.054159	9.59378e-05
HOXA2	0.054159	9.59378e-05
HOXB2	0.054159	9.59378e-05
HOXD3	0.054159	9.59378e-05
PDX1	0.054159	9.59378e-05
RREB1	0.0537734	0.000108005
RELA	0.0536585	0.000111406
POU4F3	0.0527421	0.000147919
RAX	0.0518761	0.000191983
MZF1	0.0512927	0.000228235
FOXN3	0.0512879	0.000228235
VSX1	0.0511538	0.000236305
VSX2	0.0511538	0.000236305
MEIS3	0.0506215	0.000275368
GCM1	0.0506157	0.000275368
HOXC4	0.0501717	0.000313377
NFIB	0.0499197	0.000336677
POU2F1	0.0486462	0.000482516
PAX7	0.0486379	0.000482516
IRF6	0.0483996	0.00051389
LBX1	0.0480025	0.000570941
EWSR1-FLI1	0.0479593	0.00057643
NR1I3	0.047658	0.000624492
SOX2	0.0472997	0.000689051
MEOX1	0.0472647	0.000693992
RORA(var.2)	0.0469818	0.000747213
CREB3L4	0.0468687	0.000767047
RBPJ	0.0467493	0.000790878
USF1	0.0461423	0.00093308
NOTO	0.0460705	0.000949144
SOX21	0.045902	0.000991413
NFIX	0.0457335	0.00103543
ATF6	0.0455602	0.00108264
NEUROG2	0.0455027	0.00109681
E2F8	0.0449296	0.00127725
OTX2	0.044868	0.00129517
NFIC	0.0447078	0.00134142
EMX2	0.0440994	0.00156093
EVX2	0.0433396	0.00190059
FOXH1	0.042751	0.00220225
ZNF317	0.0427178	0.00221551
MYBL1	0.0424446	0.00237034
DUX4	0.042343	0.00242485
CREB3	0.0423357	0.00242485
SIX2	0.0411838	0.00321832
ZFP42	0.0407581	0.00355022
LHX6	0.0403551	0.0039106
HOXA7	0.03868	0.00576649
MSGN1	0.0383739	0.00615239
EGR1	0.0383337	0.00619557
NFIC::TLX1	0.0382718	0.00625589
ZNF143	0.0381736	0.0063858
POU1F1	0.0380974	0.00648485
FOXF2	0.0380332	0.00656697
HOXB4	0.0379773	0.00663699
MEIS2	0.0373411	0.00765167
POU5F1	0.0363037	0.00961295
ZIC1	0.0361096	0.0100158
FOXD1	0.0359603	0.010306
FOXO3	0.0359603	0.010306
GSC2	0.0357364	0.0107551
E2F7	0.035546	0.0111909
BCL6	0.0345561	0.0138189
GLI2	0.0335407	0.0170316
GMEB2	0.0332289	0.0181146
ZNF341	0.0332242	0.0181146
FOXI1	0.0330467	0.0184998
FOXL1	0.0330467	0.0184998
FOXO4	0.0330467	0.0184998
FOXO6	0.0330467	0.0184998
FOXP3	0.0330467	0.0184998
TCF21(var.2)	0.0328848	0.0190877
HOXA1	0.031968	0.0227678
HOXA5	0.031968	0.0227678
HOXB5	0.031968	0.0227678
RORA	0.0307653	0.0288007
GSC	0.0305492	0.0299118
FOXP2	0.0303347	0.0311177
BCL6B	0.0301662	0.0320787
CREB3L4(var.2)	0.0301447	0.0321418
RELB	0.0294578	0.0365276
PAX6	0.0291347	0.0386225
POU6F1	0.0281925	0.0459051
NFATC4	0.0277473	0.0496762
POU3F2	0.0275126	0.0517148
DUXA	0.0274325	0.0523521
PRRX1	0.0272965	0.0534131
SHOX	0.0272965	0.0534131
POU2F2	0.0271645	0.0545701
HOXB8	0.0267766	0.0578368
HOXD8	0.0267766	0.0578368
ZNF410	0.0265987	0.0595492
POU5F1B	0.0262623	0.063019
DMRTA2	0.0260977	0.0645721
GLI3	0.0257399	0.0685287
ZIC3	0.0256975	0.0688836
FOXK1	0.0247925	0.0797549
BARX1	0.0239761	0.0906635
CREB3L1	0.0238983	0.0916271
POU3F4	0.0234793	0.097232
XBP1	0.023439	0.0976624
ZNF652	0.0224536	0.113386
OTX1	0.0224358	0.11347
MSANTD3	0.0219649	0.121764
POU3F1	0.021946	0.121872
GATA1::TAL1	0.0210135	0.139972
ZIC4	0.0208239	0.143667
FOXK2	0.0205573	0.149105
ATF7	0.0205189	0.149646
MXI1	0.0200705	0.159383
ONECUT2	0.0193889	0.175276
RARA::RXRG	0.0192232	0.179043
NR1I2	0.0182123	0.204958
E2F3	0.0172953	0.231117
ZNF384	0.0168977	0.242432
CEBPA	0.016252	0.262756
CREM	0.0161807	0.264108
HOXA4	0.015857	0.274474
CENPB	0.0156067	0.282568
ZNF528	0.015461	0.287119
ZNF449	0.0152903	0.292603
SREBF1(var.2)	0.0152053	0.295072
GLIS3	0.0150123	0.300306
PLAG1	0.0149442	0.302196
RARA::RXRA	0.0148515	0.304996
NKX2-2	0.0145067	0.317174
NFATC3	0.0137988	0.341884
CREB1	0.0135808	0.349787
ZBTB7B	0.0135665	0.349787
BARX2	0.0128856	0.376239
E2F6	0.0113755	0.437804
RXRA::VDR	0.0104429	0.480821
HIC2	0.0101201	0.495241
ZNF136	0.0101095	0.495241
NR3C2	0.00970446	0.514384
ONECUT3	0.0096824	0.514538
PAX1	0.00889651	0.551624
ZNF354C	0.00867455	0.561128
NKX2-3	0.00848097	0.570234
ONECUT1	0.00793694	0.595933
TFAP2A(var.3)	0.00751185	0.615573
DMRT3	0.00733877	0.623876
E2F1	0.00716255	0.631252
CEBPB	0.00708621	0.6343
ARNT::HIF1A	0.00613842	0.684745
VENTX	0.00569263	0.70762
PRDM1	0.00567023	0.707643
CEBPD	0.00516727	0.733991
POU3F3	0.00492907	0.745166
CEBPG	0.00468875	0.756474
TFAP4(var.2)	0.00418578	0.783149
MEIS1	0.00347377	0.822361
POU2F3	0.00343782	0.823059
ZIC5	0.00326322	0.831976
ZNF75D	0.00280952	0.85604
TFAP2B(var.3)	0.00268072	0.860743
EGR4	0.00209658	0.88951
BARHL2	0.00161243	0.91529
ZSCAN4	0.00129361	0.932467
GCM2	0.00127161	0.932467
NKX2-8	0.000515272	0.974343
RARA(var.2)	-0.000125332	0.992557
PAX9	-0.000144599	0.992557
THAP1	-0.000207858	0.991004
TFAP2C(var.3)	-0.000794134	0.959346
PROP1	-0.00185712	0.902248
OSR2	-0.00210376	0.88951
INSM1	-0.00248158	0.869611
OLIG2	-0.00248901	0.869611
KLF5	-0.0027368	0.858889
CUX2	-0.00284115	0.855638
NR1H4::RXRA	-0.00383114	0.802629
PAX3(var.2)	-0.0045811	0.761403
ATF4	-0.00471737	0.75614
TBXT	-0.00502264	0.741054
PHOX2B	-0.0054892	0.716741
ZKSCAN5	-0.00608896	0.68632
DMRTC2	-0.00656054	0.662226
KLF15	-0.00722787	0.628808
BARHL1	-0.00782122	0.599972
CEBPE	-0.00788468	0.597652
THAP11	-0.007959	0.595832
TBR1	-0.00812124	0.58823
FOXA3	-0.00868318	0.561128
EBF1	-0.00891576	0.551624
FOXA1	-0.00954387	0.520535
NEUROD2	-0.0114022	0.437398
REST	-0.0117283	0.42342
FOXP1	-0.0121227	0.406698
THRB(var.3)	-0.012232	0.40268
NRL	-0.0125363	0.390289
ZNF24	-0.0133983	0.355871
MYB	-0.0139546	0.336428
TBX19	-0.0140418	0.333673
OSR1	-0.0143933	0.320836
OLIG3	-0.0150396	0.299894
GLIS2	-0.0151032	0.298171
MAFF	-0.0161802	0.264108
DPRX	-0.0170099	0.239406
GLIS1	-0.0190634	0.182722
VDR	-0.0231068	0.102551
ZNF263	-0.0233901	0.0982287
EGR3	-0.0236249	0.0951798
ATF3	-0.0236322	0.0951798
TBX2	-0.0238849	0.0916388
MEF2C	-0.0244995	0.0833819
HMBOX1	-0.0245617	0.0826992
NR4A2::RXRA	-0.0252658	0.0738205
BHLHE23	-0.0256639	0.0691371
E2F4	-0.0261639	0.0639699
FOXA2	-0.0267777	0.0578368
BHLHE22	-0.0268342	0.0576172
PAX5	-0.0268572	0.0575067
HIF1A	-0.0293666	0.0370503
OLIG1	-0.0294532	0.0365276
EBF3	-0.0305837	0.0297768
NR2C1	-0.0308733	0.0282589
GATA1	-0.0326743	0.0198455
NEUROG1	-0.0327602	0.0195415
KLF16	-0.0330559	0.0184998
NR3C1	-0.033123	0.0184583
NR2C2(var.2)	-0.0340649	0.0152797
SMAD3	-0.0344673	0.0140525
TFAP2B(var.2)	-0.0349959	0.0125935
MGA	-0.0358848	0.0104314
TBX15	-0.0358848	0.0104314
CUX1	-0.0369289	0.0083674
FOXD2	-0.0371393	0.0079946
EGR2	-0.0376605	0.00712607
ZNF684	-0.0382852	0.00625137
SMAD2::SMAD3::SMAD4	-0.0384949	0.00599443
THRB(var.2)	-0.0385357	0.00595165
KLF4	-0.0387645	0.0056662
ZBTB12	-0.0389031	0.0054965
ZNF282	-0.0390276	0.00534927
TFAP2B	-0.0394377	0.00486136
NKX2-5	-0.0402677	0.00398524
ZNF274	-0.0409325	0.00340867
TBX20	-0.0409429	0.00340842
NR2F1(var.3)	-0.0412052	0.00320922
ATF2	-0.0413076	0.0031361
MAF	-0.0431538	0.00198956
MEF2B	-0.0441573	0.00154113
TFAP2C	-0.0441645	0.00154113
NR4A1	-0.0442313	0.00151908
SMAD5	-0.0447329	0.00133592
MEF2A	-0.0447501	0.00133325
ESRRB	-0.0468801	0.000766671
MAFG	-0.0472056	0.000703699
E2F2	-0.047854	0.00059232
CEBPG(var.2)	-0.0483614	0.000516678
ZSCAN29	-0.0483737	0.000516286
FOXC2	-0.0485936	0.000487349
NR1D2	-0.0490675	0.000428481
TFAP2E	-0.0491017	0.000425436
TFDP1	-0.0491898	0.000415834
TBX5	-0.0510739	0.00024137
TFAP2A(var.2)	-0.052109	0.00017929
KLF9	-0.0537661	0.000108005
MEF2D	-0.0541592	9.59378e-05
ZNF382	-0.0548129	8.07182e-05
ESRRA	-0.0564382	4.81482e-05
FOXE1	-0.0571306	3.86455e-05
GATA5	-0.0581375	2.81519e-05
NR4A2	-0.0606564	1.1937e-05
SP9	-0.0634411	4.46728e-06
PPARG	-0.0639536	3.71003e-06
PROX1	-0.0646345	2.88912e-06
NR2F6(var.3)	-0.0651039	2.43879e-06
NFKB2	-0.0653365	2.25664e-06
NFKB1	-0.0653607	2.24376e-06
NR6A1	-0.0686645	6.56165e-07
ESR2	-0.070035	3.8496e-07
NR1D1	-0.0705087	3.20129e-07
SP8	-0.0706768	3.00088e-07
MAFA	-0.0712274	2.43223e-07
TBX6	-0.0722772	1.6008e-07
TBX21	-0.0724183	1.51526e-07
TBX3	-0.0733122	1.04603e-07
EOMES	-0.0740627	7.67151e-08
FOXB1	-0.0763455	2.98981e-08
TBX4	-0.0776264	1.71925e-08
ZNF16	-0.0781919	1.3465e-08
SRF	-0.0794582	7.89131e-09
SREBF2	-0.0815174	3.12198e-09
CTCFL	-0.0815985	3.05907e-09
RARG(var.3)	-0.0817232	2.92067e-09
RARA	-0.082746	1.81587e-09
SREBF1	-0.0830425	1.58492e-09
SP2	-0.083454	1.32084e-09
FOXC1	-0.0837891	1.13569e-09
TP73	-0.0839384	1.07639e-09
KLF11	-0.0839467	1.07639e-09
ZBTB32	-0.0839545	1.07639e-09
ZNF140	-0.0865207	3.13695e-10
GATA6	-0.0877078	1.75502e-10
NR2C2	-0.0877601	1.71798e-10
TBX18	-0.0891056	8.88485e-11
ZBTB26	-0.0905269	4.35397e-11
TP63	-0.0906214	4.1677e-11
TBX1	-0.0907955	3.84774e-11
HNF4G	-0.0914463	2.77207e-11
HNF4A	-0.0921564	1.94161e-11
ESR1	-0.0944823	5.78682e-12
NR2F2	-0.095445	3.45574e-12
TFAP2A	-0.100547	2.06003e-13
ZKSCAN1	-0.100908	1.70316e-13
NR5A1	-0.102484	7.04091e-14
RARB(var.3)	-0.104623	2.03081e-14
ZBTB6	-0.10493	1.72252e-14
RXRG(var.2)	-0.106341	7.51137e-15
GATA3	-0.111409	3.33463e-16
GATA4	-0.111969	2.36727e-16
RXRB	-0.112626	1.56528e-16
TP53	-0.112629	1.56528e-16
GATA2	-0.114716	4.18725e-17
NR2F1	-0.114897	3.74547e-17
ZNF460	-0.115645	2.30902e-17
KLF2	-0.116105	1.72793e-17
KLF10	-0.120102	1.20284e-18
NR1H2::RXRA	-0.120651	8.3747e-19
ZNF682	-0.123455	1.22079e-19
HNF4A(var.2)	-0.123839	9.38792e-20
SP3	-0.124341	6.63302e-20
PPARD	-0.12944	1.70463e-21
RXRB(var.2)	-0.1305	7.84203e-22
TFAP2C(var.2)	-0.13348	8.54131e-23
PPARA::RXRA	-0.135552	1.77195e-23
PKNOX1	-0.135629	1.68387e-23
RXRG	-0.135771	1.52054e-23
PBX3	-0.139911	6.17503e-25
KLF13	-0.139995	5.82397e-25
ZNF135	-0.144603	1.49667e-26
THRB	-0.147082	1.97384e-27
NR2F1(var.2)	-0.152578	1.87873e-29
CTCF	-0.15724	3.14821e-31
KLF6	-0.16981	2.93168e-36
KLF3	-0.171292	6.95682e-37
KLF14	-0.187737	3.37143e-44
HSF2	-0.193452	6.63477e-47
HSF1	-0.207685	5.01421e-54
SP4	-0.211574	4.45154e-56
SP1	-0.227629	6.35535e-65
HSF4	-0.230755	9.725e-67

## Sheet: CM663C
TF	Correlation	Adjusted P-Value
KLF3	0.346153	4.59462e-106
KLF6	0.30588	7.48288e-82
ZNF384	0.300894	3.96563e-79
ATF2	0.294678	8.84452e-76
ATF7	0.29401	1.93865e-75
ATF3	0.287927	2.89169e-72
PBX3	0.28466	1.36471e-70
KLF2	0.281374	6.25829e-69
ZNF24	0.280916	1.03502e-68
CREB3L4(var.2)	0.271041	6.77863e-64
PKNOX1	0.268431	1.16963e-62
CREM	0.266907	5.97119e-62
CREB1	0.261945	1.0766e-59
ETS1	0.248813	8.59357e-54
SP1	0.243497	1.69715e-51
XBP1	0.242519	4.38326e-51
KLF10	0.236792	1.07194e-48
ZNF135	0.225617	3.02986e-44
KLF13	0.22515	4.56937e-44
ELK4	0.221282	1.41974e-42
CREB3	0.220105	3.98324e-42
MAFG	0.21889	1.13559e-41
ZNF460	0.217815	2.88081e-41
SREBF2	0.216769	7.01209e-41
FLI1	0.215819	1.58052e-40
ERF	0.213962	7.65687e-40
ELF4	0.212043	3.77231e-39
ERG	0.211917	4.15494e-39
ETV5	0.210081	1.91999e-38
ETV3	0.206403	4.02338e-37
ELF2	0.201002	3.06948e-35
MAFA	0.1985	2.18846e-34
ELF5	0.198301	2.5378e-34
MGA	0.19804	3.06441e-34
TBX15	0.19804	3.06441e-34
ELK3	0.194456	4.90932e-33
MEF2C	0.192577	2.05015e-32
FEV	0.191529	4.52554e-32
SPDEF	0.191173	5.86802e-32
ELK1	0.191166	5.86802e-32
MEF2A	0.187731	7.59439e-31
KLF9	0.187479	9.08751e-31
SREBF1	0.186334	2.10867e-30
ATF6	0.185306	4.46423e-30
CREB3L4	0.183526	1.62882e-29
ETV6	0.179419	3.00756e-28
MEF2B	0.177538	1.11928e-27
TBX3	0.176924	1.69691e-27
ETS2	0.176052	3.00809e-27
MAFF	0.175326	4.9483e-27
KLF14	0.170695	1.15174e-25
MEF2D	0.170663	1.16869e-25
SP3	0.17031	1.47287e-25
CREB3L1	0.169476	2.56121e-25
ETV2	0.165773	2.8726e-24
SP4	0.16486	5.17797e-24
ZBTB7A	0.163775	1.03348e-23
NFYB	0.16358	1.15682e-23
ONECUT1	0.162466	2.35377e-23
SOX8	0.157487	5.33728e-22
KLF11	0.154892	2.57192e-21
HOXA4	0.15436	3.53291e-21
TBX6	0.149226	7.41479e-20
TEAD4	0.147737	1.74891e-19
TBX1	0.144346	1.19186e-18
SOX9	0.143656	1.74195e-18
SOX13	0.142958	2.55396e-18
POU4F3	0.142809	2.76076e-18
NFYC	0.141926	4.4764e-18
PAX5	0.140763	8.44961e-18
NFYA	0.140019	1.26046e-17
E2F8	0.13987	1.36057e-17
NFKB1	0.139386	1.76575e-17
RARA	0.13817	3.39043e-17
CTCF	0.137859	3.99343e-17
TEAD2	0.137568	4.65124e-17
E2F7	0.137474	4.86751e-17
REL	0.135032	1.75409e-16
NFKB2	0.132928	5.22867e-16
MAF	0.131095	1.33288e-15
TEAD1	0.12901	3.77558e-15
RXRG(var.2)	0.128895	3.98152e-15
ZBTB14	0.127615	7.38124e-15
TEAD3	0.12558	2.00222e-14
THRB(var.3)	0.125515	2.05771e-14
NR2C1	0.123832	4.62716e-14
SOX14	0.121248	1.57651e-13
ELF1	0.12009	2.71735e-13
GABPA	0.119706	3.24112e-13
RXRB(var.2)	0.119392	3.73988e-13
SP9	0.118035	6.89354e-13
POU4F2	0.116546	1.3574e-12
TBX5	0.114523	3.34386e-12
SOX2	0.114444	3.44965e-12
MYCN	0.11409	4.02755e-12
EHF	0.113034	6.39983e-12
SP8	0.11293	6.6744e-12
KLF15	0.11282	6.9804e-12
ONECUT2	0.110888	1.62521e-11
TFAP2C(var.2)	0.110141	2.22112e-11
TBX21	0.109237	3.2548e-11
NR2F1	0.10637	1.07596e-10
PAX9	0.105991	1.25533e-10
HSF1	0.105704	1.40938e-10
NR1H4	0.105339	1.63396e-10
HSF2	0.104655	2.1425e-10
PHOX2B	0.104365	2.40478e-10
ETV1	0.103831	2.98226e-10
POU4F1	0.103108	3.91493e-10
SREBF1(var.2)	0.10268	4.63819e-10
SOX12	0.100096	1.26892e-09
TBX4	0.0986766	2.17307e-09
ZNF136	0.0973504	3.60165e-09
PAX3	0.0972644	3.70948e-09
RFX4	0.0970762	3.97307e-09
PAX7	0.0953353	7.63692e-09
NRL	0.092821	1.87767e-08
ONECUT3	0.0928123	1.87767e-08
PAX1	0.0908967	3.72096e-08
ZBTB32	0.0904719	4.29515e-08
VENTX	0.0872896	1.28112e-07
NR1D1	0.0856104	2.26171e-07
RELA	0.0845189	3.23692e-07
RARG(var.3)	0.0835558	4.43379e-07
ESR1	0.080342	1.23823e-06
ZNF354C	0.0802503	1.27116e-06
NKX2-2	0.0779484	2.61425e-06
ELF3	0.0769119	3.58777e-06
SOX15	0.0759473	4.79869e-06
MEIS1(var.2)	0.0752713	5.86607e-06
RREB1	0.0752322	5.91761e-06
EOMES	0.0737313	9.13734e-06
HSF4	0.0726863	1.22972e-05
RARB(var.3)	0.0726221	1.24923e-05
TFDP1	0.0693076	3.14995e-05
PAX3(var.2)	0.0688039	3.60142e-05
TFEB	0.0681053	4.35174e-05
CEBPG(var.2)	0.0680162	4.44659e-05
BARX2	0.0672168	5.46443e-05
TBXT	0.0644215	0.000112805
ZNF682	0.0624854	0.000184353
YY2	0.0579693	0.000543431
RFX2	0.0566551	0.000729541
EGR2	0.0551951	0.001014
NR1D2	0.0543854	0.00121032
RFX5	0.0543055	0.00122894
TBX18	0.0536456	0.00140114
ZNF140	0.0530305	0.00159985
GLIS1	0.0529913	0.00160956
GLIS2	0.0523764	0.0018305
HIF1A	0.0518759	0.00203372
KLF4	0.0509913	0.00244291
ZKSCAN5	0.0507773	0.00254936
NR3C1	0.0494487	0.00332024
CENPB	0.0492934	0.00341111
GCM2	0.0489088	0.00368131
MLX	0.0474551	0.00488501
VDR	0.0468092	0.00552307
PBX2	0.046742	0.00558298
SOX21	0.0465642	0.00576701
ARNT::HIF1A	0.046459	0.0058726
ZSCAN4	0.0456608	0.00682101
HIC2	0.0456494	0.00682101
TBX19	0.0446073	0.00829882
PPARG	0.0421963	0.012763
LHX2	0.0415888	0.0140657
THRB(var.2)	0.0406687	0.0163934
ATF4	0.0403568	0.0172304
GLI3	0.0397593	0.0190166
E2F4	0.0379596	0.0256381
TBR1	0.0379216	0.025742
RELB	0.0373606	0.0281641
IRF1	0.0366122	0.0317243
IRF6	0.0363676	0.0328461
ZNF143	0.0357873	0.0359348
ZBTB7C	0.0354997	0.0374375
E2F2	0.0348436	0.0413762
OVOL2	0.0345023	0.0435146
YY1	0.0333785	0.0512596
BARHL1	0.0333585	0.0513005
ZSCAN29	0.0328365	0.055202
HES1	0.0326299	0.0567866
OVOL1	0.0323435	0.0590952
DMRT3	0.031344	0.0676913
PAX6	0.0312902	0.0680673
BARHL2	0.0311702	0.0687976
NFATC4	0.0304893	0.0749378
GCM1	0.0303209	0.0765596
TBX2	0.0296775	0.0833349
EGR3	0.0290941	0.0898552
RARA::RXRG	0.0283751	0.0981314
ETV4	0.0279174	0.103822
GLIS3	0.0270561	0.115536
ZIC1	0.0268532	0.118207
ARNT2	0.0267386	0.119461
NR3C2	0.0265995	0.121348
MLXIPL	0.0258542	0.133008
GFI1	0.0258322	0.133104
ZNF274	0.0254231	0.139459
DMRTC2	0.0242977	0.158319
PBX1	0.023576	0.171797
KLF5	0.0231064	0.180402
MYC	0.0224945	0.192254
NKX2-5	0.0217129	0.207476
EGR1	0.0213998	0.21438
OTX1	0.0204728	0.234881
SOX18	0.0204715	0.234881
ZFP42	0.0195831	0.257558
GMEB2	0.0184005	0.28961
SMAD5	0.0182481	0.292493
NRF1	0.0180328	0.298293
ZNF382	0.0178457	0.303316
POU6F1	0.0166686	0.338195
MAX	0.0161986	0.351615
BCL6B	0.0157102	0.365954
ZFP57	0.0156856	0.366107
TBX20	0.0152744	0.37879
BHLHE41	0.014961	0.389
GLI2	0.0139496	0.423197
DUX4	0.0136927	0.431952
SP2	0.0128139	0.464674
MITF	0.0125663	0.473519
HES7	0.0125205	0.474458
RFX7	0.011159	0.525962
PITX2	0.010736	0.542721
IRF5	0.00929803	0.60193
HES2	0.00863311	0.628391
RBPJ	0.00806841	0.651791
SMAD3	0.0072527	0.685944
SPIB	0.00685359	0.702179
ZBED1	0.00527283	0.769741
SRY	0.00421394	0.814207
RAX	0.00287811	0.873877
PLAG1	0.00243174	0.894384
TFE3	0.00174732	0.926708
RUNX2	0.00170433	0.927252
PROX1	0.000768782	0.97038
RARA(var.2)	0.000587672	0.977694
DMRTA2	0.000311017	0.986363
CEBPG	-0.000174522	0.991412
TFEC	-0.000318282	0.986363
PITX1	-0.000524622	0.979151
E2F6	-0.00110021	0.955588
ZBTB33	-0.00368706	0.835647
HOXC4	-0.00370253	0.835647
RARA::RXRA	-0.00373594	0.835647
MEIS2	-0.00443375	0.804908
NR2C2(var.2)	-0.00468096	0.794287
ZBTB7B	-0.00505802	0.777408
MAX::MYC	-0.00522437	0.770734
NFATC3	-0.00583211	0.744226
BCL6	-0.00599085	0.737952
ZNF282	-0.00616826	0.730795
MXI1	-0.00627965	0.726781
LHX1	-0.00640626	0.722046
RUNX3	-0.00693239	0.699715
HINFP	-0.00757146	0.672329
ZBTB26	-0.0078105	0.662471
IKZF1	-0.00811836	0.650663
CUX1	-0.00881672	0.621237
CTCFL	-0.00907582	0.610732
MEIS2(var.2)	-0.0094287	0.597218
TGIF2LY	-0.00975229	0.584034
ZNF16	-0.011478	0.513718
VEZF1	-0.0119941	0.493649
HES5	-0.0123806	0.479114
NKX6-3	-0.0143238	0.410268
SREBF2(var.2)	-0.0145743	0.401989
RFX3	-0.0156164	0.367772
MSX1	-0.0157187	0.365954
BHLHE40	-0.0159445	0.359408
MNT	-0.0163901	0.345967
MSGN1	-0.0165998	0.339782
CLOCK	-0.0168907	0.3317
KLF17	-0.0171652	0.32363
EGR4	-0.0183557	0.289897
EN1	-0.0183844	0.28961
CUX2	-0.019451	0.26063
TGIF2LX	-0.0208979	0.225176
ISL2	-0.021059	0.221687
RFX1	-0.0212401	0.217757
ZNF449	-0.0220716	0.199708
HOXA7	-0.0220802	0.199708
KLF16	-0.0223866	0.193484
LHX6	-0.0224429	0.192627
FOXH1	-0.0224658	0.192504
PITX3	-0.022656	0.189118
HOXB4	-0.0228536	0.18525
POU2F3	-0.0231007	0.180402
POU6F1(var.2)	-0.0232938	0.177107
SPIC	-0.0235715	0.171797
ZKSCAN1	-0.0242954	0.158319
BSX	-0.0249529	0.146836
MSX2	-0.0249529	0.146836
POU2F1	-0.0254038	0.139509
MZF1	-0.025569	0.137246
ZNF75D	-0.0268158	0.118531
E2F1	-0.0270474	0.115536
MEIS3	-0.0274916	0.109538
HEY1	-0.0280076	0.102809
USF2	-0.0284496	0.0973655
USF1	-0.0286316	0.0952265
REST	-0.0289807	0.091053
ZIC3	-0.0295412	0.084729
ESR2	-0.0300698	0.0791125
POU3F2	-0.0305787	0.074161
CEBPE	-0.0306073	0.0740203
ZIC4	-0.0309979	0.0702017
CEBPB	-0.0311236	0.0691083
POU5F1	-0.0312406	0.0682575
MYBL1	-0.03127	0.0681178
SOX4	-0.0314294	0.0670143
POU6F2	-0.0314419	0.0670143
NR2F1(var.3)	-0.0319246	0.0626732
SPI1	-0.0329699	0.0542398
ZNF263	-0.0335725	0.0498984
MSANTD3	-0.0340527	0.046506
NR4A2::RXRA	-0.035774	0.0359348
ZNF317	-0.0364326	0.0325791
HEY2	-0.0384604	0.0236433
UNCX	-0.0401535	0.0178078
HES6	-0.0404702	0.0169323
POU3F1	-0.0406849	0.0163845
PROP1	-0.0406991	0.0163815
DUXA	-0.0409122	0.0158172
CEBPA	-0.0415971	0.0140657
HMBOX1	-0.0416065	0.0140657
POU5F1B	-0.0416959	0.0138963
DPRX	-0.041877	0.013485
POU3F3	-0.0424102	0.0123085
TP73	-0.0430589	0.0109632
FOXB1	-0.0435119	0.0101102
IRF9	-0.0439507	0.00934163
DLX5	-0.0444882	0.00846712
THAP11	-0.0461569	0.00621344
POU3F4	-0.0468177	0.00552307
ZBTB12	-0.0479395	0.00444557
PRRX1	-0.0484856	0.00399224
SHOX	-0.0484856	0.00399224
STAT1	-0.0494006	0.00334503
POU2F2	-0.0497741	0.00311227
MYBL2	-0.0497838	0.00311227
MIXL1	-0.0501015	0.00292225
ZNF528	-0.0506223	0.00262727
ZIC5	-0.0512213	0.00233263
TFAP2C(var.3)	-0.0527813	0.00168074
FOXC2	-0.0537086	0.00138531
VSX1	-0.0539747	0.00130933
VSX2	-0.0539747	0.00130933
SOHLH2	-0.0539923	0.00130933
ZNF684	-0.0540631	0.00129378
E2F3	-0.0545342	0.00117373
DLX6	-0.0562688	0.000795549
BARX1	-0.0570448	0.000668113
TGIF2	-0.0577051	0.00057384
GSC2	-0.0578155	0.000560569
TEF	-0.0579496	0.000544524
NR4A2	-0.0585837	0.000470863
HOXB8	-0.0586466	0.000465077
HOXD8	-0.0586466	0.000465077
NHLH2	-0.0601442	0.000325578
IRF3	-0.0605718	0.000293961
TFAP2A(var.3)	-0.0611453	0.000255819
RORA(var.2)	-0.0612489	0.000249996
FOXC1	-0.0623182	0.000191789
OTX2	-0.0625579	0.000181498
TFAP4(var.2)	-0.0651089	9.45147e-05
OLIG3	-0.0657539	7.99469e-05
TCFL5	-0.0666373	6.33455e-05
TCF21(var.2)	-0.0666376	6.33455e-05
PHOX2A	-0.0668543	6.00899e-05
SNAI2	-0.0672675	5.40501e-05
STAT1::STAT2	-0.0675145	5.06921e-05
ZNF410	-0.0676706	4.87224e-05
BHLHE22	-0.068811	3.60142e-05
MEIS1	-0.0703872	2.33466e-05
NR1H4::RXRA	-0.0704266	2.31543e-05
ZBTB6	-0.0715529	1.68581e-05
GSX1	-0.071714	1.61436e-05
NEUROD2	-0.0717657	1.59513e-05
IRF7	-0.0727262	1.21905e-05
POU1F1	-0.0734681	9.84371e-06
OLIG2	-0.0737869	9.01539e-06
NR2F6(var.3)	-0.0743414	7.67432e-06
TFAP2A	-0.0750183	6.29081e-06
NEUROG2	-0.0815754	8.35386e-07
BHLHE23	-0.0821213	7.01762e-07
ESX1	-0.0824937	6.23292e-07
SMAD2::SMAD3::SMAD4	-0.0833026	4.79183e-07
NR4A1	-0.0833351	4.75522e-07
STAT3	-0.0844474	3.30507e-07
MTF1	-0.0845189	3.23692e-07
ARGFX	-0.0852958	2.50801e-07
NEUROG1	-0.0856796	2.21615e-07
LBX2	-0.0874587	1.2122e-07
PRDM4	-0.0877911	1.08369e-07
NOTO	-0.0880243	1.00242e-07
EBF1	-0.0881264	9.70467e-08
NR1I2	-0.0886659	8.06222e-08
TFAP2B(var.3)	-0.0895352	5.95493e-08
TP63	-0.0895934	5.85218e-08
SIX2	-0.0905341	4.2142e-08
ISX	-0.0908905	3.72096e-08
RAX2	-0.0908905	3.72096e-08
HOXA9	-0.0909123	3.72096e-08
TWIST1	-0.0931012	1.69995e-08
LMX1A	-0.0934882	1.47911e-08
SCRT1	-0.0934972	1.47911e-08
LBX1	-0.0939069	1.27543e-08
RORA	-0.0944855	1.03214e-08
TP53	-0.0947915	9.23803e-09
GSC	-0.0948658	9.015e-09
NKX2-8	-0.0949555	8.74683e-09
OLIG1	-0.0951008	8.31138e-09
PKNOX2	-0.0959434	6.09267e-09
DBP	-0.0980236	2.7891e-09
LHX9	-0.0996128	1.51296e-09
PAX4	-0.0996128	1.51296e-09
PRRX2	-0.0996128	1.51296e-09
TLX2	-0.0996128	1.51296e-09
HOXD4	-0.100349	1.15245e-09
MYB	-0.100986	8.98496e-10
ZNF652	-0.10113	8.51356e-10
EBF3	-0.101446	7.53234e-10
TFAP4	-0.101649	6.97146e-10
ZBTB18	-0.102605	4.76396e-10
EMX1	-0.10337	3.53251e-10
HOXA2	-0.10337	3.53251e-10
HOXB2	-0.10337	3.53251e-10
HOXD3	-0.10337	3.53251e-10
PDX1	-0.10337	3.53251e-10
FIGLA	-0.104793	2.03221e-10
OSR1	-0.104804	2.03005e-10
NFATC2	-0.106959	8.43697e-11
TFAP2B(var.2)	-0.107128	7.88633e-11
MEOX2	-0.109078	3.45694e-11
SCRT2	-0.109107	3.42733e-11
MZF1(var.2)	-0.109528	2.88287e-11
HESX1	-0.11022	2.15527e-11
ZNF740	-0.11084	1.65286e-11
SNAI3	-0.113718	4.73698e-12
IRF8	-0.114742	3.04239e-12
INSM1	-0.11506	2.64613e-12
LMX1B	-0.115967	1.76041e-12
CEBPD	-0.116596	1.33223e-12
HOXA1	-0.118041	6.89354e-13
HOXA5	-0.118041	6.89354e-13
HOXB5	-0.118041	6.89354e-13
FOXD2	-0.118139	6.68026e-13
TFAP2A(var.2)	-0.123018	6.77679e-14
NKX2-3	-0.123677	4.94605e-14
SRF	-0.123788	4.70737e-14
ATOH7	-0.124334	3.64073e-14
OSR2	-0.124896	2.77788e-14
IRF4	-0.126232	1.45691e-14
NFIL3	-0.126936	1.03125e-14
MNX1	-0.127773	6.85015e-15
SIX1	-0.127945	6.31101e-15
FERD3L	-0.128044	6.03211e-15
NR1I3	-0.128386	5.10156e-15
PLAGL2	-0.128763	4.23656e-15
NEUROG2(var.2)	-0.129992	2.30206e-15
GBX1	-0.130336	1.93953e-15
NEUROD1	-0.130845	1.50102e-15
NR2F2	-0.131057	1.35261e-15
RHOXF1	-0.131301	1.20488e-15
TFAP2E	-0.131562	1.05771e-15
FOXF2	-0.133964	3.05367e-16
RORC	-0.134788	1.98594e-16
MYF6	-0.135345	1.49317e-16
RXRA::VDR	-0.135395	1.46119e-16
RORB	-0.136236	9.37474e-17
HAND2	-0.137403	5.03105e-17
EWSR1-FLI1	-0.138621	2.667e-17
ALX3	-0.140573	9.33606e-18
HOXB3	-0.141645	5.20781e-18
THAP1	-0.142714	2.8969e-18
GBX2	-0.143343	2.06692e-18
FOXE1	-0.143947	1.48667e-18
EN2	-0.145102	7.79718e-19
SOX10	-0.145858	5.08713e-19
TFAP2B	-0.146268	4.04296e-19
EVX1	-0.147335	2.19571e-19
HLF	-0.148002	1.50822e-19
TFAP2C	-0.149321	7.05465e-20
TAL1::TCF3	-0.14957	6.12952e-20
IRF2	-0.153813	4.89472e-21
MYOD1	-0.155763	1.51856e-21
ZEB1	-0.156226	1.14951e-21
GATA1	-0.156643	8.94439e-22
TGIF1	-0.157882	4.20266e-22
EMX2	-0.161922	3.3119e-23
ZNF148	-0.163724	1.06135e-23
HOXC8	-0.164425	6.82591e-24
ATOH1(var.2)	-0.16785	7.36585e-25
LHX5	-0.168031	6.57652e-25
NKX6-1	-0.168031	6.57652e-25
NKX6-2	-0.168031	6.57652e-25
FOXN3	-0.171281	7.80676e-26
SNAI1	-0.17183	5.41586e-26
DRGX	-0.176558	2.12959e-27
GSX2	-0.176558	2.12959e-27
VAX1	-0.176558	2.12959e-27
VAX2	-0.176558	2.12959e-27
MAZ	-0.177122	1.48817e-27
MEOX1	-0.179174	3.55182e-28
NR5A1	-0.17955	2.75967e-28
NR6A1	-0.180008	2.00767e-28
PRDM1	-0.180191	1.77571e-28
ZNF341	-0.182616	3.12822e-29
NFIA	-0.187866	6.92618e-31
HOXB6	-0.188687	3.77925e-31
ESRRB	-0.193768	8.2838e-33
THRB	-0.195567	2.09183e-33
MYF5	-0.196337	1.15687e-33
NFIX	-0.200569	4.25974e-35
FOXG1	-0.200673	3.95592e-35
HOXA6	-0.202639	8.29453e-36
ESRRA	-0.203177	5.41724e-36
TCF7	-0.20482	1.43429e-36
HOXC9	-0.205791	6.53224e-37
EVX2	-0.205884	6.11134e-37
NR2C2	-0.208134	9.68439e-38
NR1H2::RXRA	-0.210482	1.38414e-38
FOXD1	-0.212557	2.46232e-39
FOXO3	-0.212557	2.46232e-39
HOXD11	-0.213011	1.70858e-39
BHLHA15(var.2)	-0.214176	6.44612e-40
HNF1A	-0.217581	3.49393e-41
NHLH1	-0.21928	8.15658e-42
FOXK1	-0.2213	1.41474e-42
TCF7L2	-0.224722	6.65081e-44
FOXP2	-0.226105	1.9688e-44
MSC	-0.226603	1.26645e-44
GATA1::TAL1	-0.227413	6.11426e-45
HOXC11	-0.22783	4.22983e-45
RXRB	-0.228413	2.50791e-45
TCF3	-0.231289	1.76485e-46
HOXB13	-0.23233	6.75721e-47
HNF4A(var.2)	-0.232948	3.83415e-47
HOXB9	-0.233381	2.58518e-47
TCF4	-0.233947	1.53687e-47
TCF12(var.2)	-0.235096	5.24758e-48
RXRG	-0.236189	1.87896e-48
FOXA1	-0.237188	7.44069e-49
HOXD12	-0.240149	4.31748e-50
LEF1	-0.241856	8.27038e-51
NR2F1(var.2)	-0.246677	7.27429e-53
HOXB7	-0.253352	8.4018e-56
TFCP2	-0.253978	4.47095e-56
HOXC10	-0.254101	4.00917e-56
PPARD	-0.254622	2.37757e-56
HNF1B	-0.259744	1.10906e-58
NFIC::TLX1	-0.262975	3.62446e-60
FOXI1	-0.263494	2.11065e-60
FOXL1	-0.263494	2.11065e-60
FOXO4	-0.263494	2.11065e-60
FOXO6	-0.263494	2.11065e-60
FOXP3	-0.263494	2.11065e-60
FOXP1	-0.263844	1.60652e-60
BHLHE22(var.2)	-0.26389	1.56194e-60
HOXD10	-0.267793	2.30896e-62
TCF7L1	-0.268719	8.72329e-63
MYOG	-0.271179	5.96733e-64
ASCL1(var.2)	-0.272696	1.11894e-64
FOXA3	-0.275627	4.17712e-66
FOXA2	-0.279499	5.05063e-68
FOXK2	-0.280813	1.13266e-68
HOXC12	-0.288208	2.13775e-72
NFIC	-0.304908	2.50156e-81
HOXA10	-0.309761	5.09204e-84
GRHL1	-0.325634	2.73765e-93
ASCL1	-0.3276	1.85085e-94
PPARA::RXRA	-0.32925	1.91843e-95
GATA6	-0.329894	8.1491e-96
CDX2	-0.349178	5.09031e-108
HOXD9	-0.352338	4.37754e-110
NFIB	-0.352422	4.10457e-110
GATA5	-0.359281	1.04196e-114
HNF4A	-0.360791	1.03759e-115
NFIX(var.2)	-0.369772	6.10947e-122
NFIC(var.2)	-0.37226	1.12826e-123
HNF4G	-0.375108	1.11392e-125
HOXC13	-0.380614	1.19398e-129
GRHL2	-0.38526	4.76715e-133
GATA2	-0.387451	1.22995e-134
GATA4	-0.402529	3.03063e-146
GATA3	-0.404921	4.48686e-148
CDX4	-0.40945	1.23648e-151
HOXD13	-0.415141	3.47004e-156
CDX1	-0.416857	1.94324e-157
HOXA13	-0.451994	2.852e-188

## Sheet: CM1563C
TF	Correlation	Adjusted P-Value
KLF15	0.316012	1.03267e-44
ELK4	0.289376	2.69802e-37
ETS1	0.275274	1.04542e-33
ELK3	0.274705	1.10093e-33
FLI1	0.272207	3.86831e-33
FEV	0.267331	5.53726e-32
ELK1	0.265441	1.40657e-31
ERG	0.259115	4.38442e-30
RUNX2	0.251191	2.98591e-28
ETV5	0.250221	4.52286e-28
NRF1	0.249157	7.2595e-28
ETV2	0.247709	1.43668e-27
IRF1	0.24187	2.80582e-26
ETV6	0.240179	6.21174e-26
ETS2	0.239974	6.44115e-26
ERF	0.23946	7.84793e-26
ELF4	0.239312	7.96722e-26
ATF3	0.239133	8.24491e-26
ZBTB7A	0.237314	1.96523e-25
SP4	0.236116	3.41301e-25
ELF2	0.234447	7.4894e-25
ETV3	0.233147	1.36392e-24
ZNF384	0.232225	2.05844e-24
ZNF148	0.226171	3.69697e-23
SP9	0.226112	3.69697e-23
NFYA	0.224516	7.61049e-23
CREB3L4(var.2)	0.223809	1.0252e-22
RFX4	0.219909	6.16372e-22
SP2	0.218747	1.01978e-21
TFEC	0.216171	3.21606e-21
RFX2	0.215522	4.18416e-21
NFYC	0.215071	4.97462e-21
TCFL5	0.211384	2.53045e-20
ATF7	0.211313	2.53518e-20
MITF	0.210086	4.24519e-20
MLXIPL	0.209968	4.34989e-20
TFEB	0.208206	9.19267e-20
STAT1::STAT2	0.205981	2.35944e-19
MLX	0.204473	4.40734e-19
YY2	0.202962	8.20669e-19
SPDEF	0.202471	9.86922e-19
TFE3	0.202362	1.00906e-18
ARNT2	0.20028	2.3768e-18
HES1	0.200014	2.59813e-18
RFX5	0.19961	3.00936e-18
IRF4	0.196753	9.6587e-18
VEZF1	0.195757	1.42399e-17
IRF5	0.186679	5.28836e-16
ZBTB14	0.18575	7.28789e-16
KLF14	0.184986	9.60959e-16
BHLHE40	0.17923	8.42574e-15
KLF16	0.177826	1.39511e-14
IRF7	0.174352	4.81911e-14
IKZF1	0.172222	1.02198e-13
BHLHE41	0.171731	1.19753e-13
CREM	0.171124	1.46215e-13
CTCFL	0.170523	1.78025e-13
E2F4	0.16928	2.71875e-13
NFYB	0.169142	2.80738e-13
NFATC3	0.167593	4.68168e-13
GABPA	0.166851	5.96952e-13
YY1	0.166186	7.38086e-13
RUNX3	0.16615	7.38086e-13
LEF1	0.165675	8.57017e-13
SPIC	0.162928	2.10024e-12
IRF3	0.162285	2.57362e-12
ETV1	0.160672	4.36556e-12
ZBTB7B	0.160324	4.83722e-12
SREBF2(var.2)	0.159958	5.3918e-12
HES2	0.158515	8.58339e-12
TCF7	0.158183	9.44924e-12
IRF9	0.156068	1.8626e-11
SP8	0.151311	8.10654e-11
HINFP	0.149859	1.24686e-10
E2F2	0.149295	1.46838e-10
IRF8	0.14818	2.04906e-10
TFDP1	0.147619	2.37907e-10
EHF	0.146693	3.12319e-10
ZNF740	0.144294	6.31117e-10
RREB1	0.143706	7.4441e-10
SP3	0.142447	1.07117e-09
IRF2	0.141692	1.31054e-09
MAX	0.141465	1.38618e-09
ELF5	0.140641	1.74217e-09
CREB1	0.139935	2.10309e-09
OVOL1	0.139451	2.39625e-09
RFX7	0.138153	3.41673e-09
ONECUT3	0.137778	3.76748e-09
ZBED1	0.136973	4.65185e-09
SP1	0.13669	4.99344e-09
ZBTB33	0.136435	5.31925e-09
KLF13	0.135794	6.25939e-09
SPIB	0.134848	8.02239e-09
TCF7L2	0.133198	1.25185e-08
GLIS2	0.13231	1.55394e-08
E2F3	0.132268	1.55828e-08
RFX1	0.131223	2.05803e-08
CENPB	0.130401	2.5314e-08
MYC	0.129694	3.03988e-08
REL	0.1292	3.44359e-08
ELF1	0.127489	5.29317e-08
E2F6	0.126766	6.27766e-08
E2F1	0.124962	9.84507e-08
MYCN	0.124283	1.16537e-07
ZFP42	0.124252	1.16577e-07
MZF1(var.2)	0.122584	1.77726e-07
ZBTB7C	0.119781	3.5036e-07
EGR1	0.119547	3.66081e-07
MAX::MYC	0.117956	5.39238e-07
ONECUT1	0.115949	8.73935e-07
OVOL2	0.11578	9.04105e-07
NFATC4	0.115032	1.06821e-06
MAZ	0.11503	1.06821e-06
E2F8	0.114641	1.16466e-06
MYF6	0.114489	1.19951e-06
ONECUT2	0.114095	1.3091e-06
PAX5	0.113557	1.47773e-06
GLIS1	0.112005	2.07472e-06
RFX3	0.110759	2.7553e-06
PHOX2B	0.107321	5.92547e-06
CREB3L4	0.106027	7.86437e-06
MYBL2	0.105823	8.1658e-06
MNT	0.1058	8.1658e-06
TCF7L1	0.105386	8.89515e-06
CEBPG	0.10424	1.13728e-05
SPI1	0.103864	1.22694e-05
CEBPB	0.101367	2.08884e-05
THAP11	0.100864	2.3108e-05
FOXB1	0.100627	2.41484e-05
HEY1	0.100509	2.46117e-05
E2F7	0.100039	2.70092e-05
POU4F1	0.0987959	3.44184e-05
ATF2	0.0976221	4.33676e-05
USF2	0.0974708	4.44783e-05
HEY2	0.0949666	7.22674e-05
CEBPE	0.0939484	8.75534e-05
ETV4	0.0934827	9.49522e-05
BARHL2	0.0928077	0.000106683
ELF3	0.0926591	0.000109242
CTCF	0.0920411	0.000121943
EGR3	0.0919931	0.000122433
POU4F3	0.091096	0.000144909
HNF1A	0.0879299	0.00026018
KLF11	0.087757	0.000267319
RELA	0.0857116	0.000387808
SOHLH2	0.0837333	0.000548616
ZIC5	0.0829521	0.000620887
POU3F1	0.0829028	0.000623201
PLAGL2	0.0828348	0.000627607
ATF4	0.0826268	0.000647885
CEBPA	0.0814827	0.000787934
ZNF652	0.0809848	0.000846645
ATOH1(var.2)	0.0798648	0.00101693
USF1	0.0795968	0.0010595
GMEB2	0.0791588	0.00113608
RELB	0.077383	0.00150974
DBP	0.0761238	0.00184157
IRF6	0.0746418	0.00229084
KLF17	0.0746398	0.00229084
POU3F3	0.074076	0.00249666
MYBL1	0.0729685	0.00289882
BCL6	0.071969	0.0033473
FOXC1	0.0714997	0.0035394
CREB3	0.0704317	0.00406874
GRHL1	0.0698892	0.00437331
HNF1B	0.0698531	0.00437331
ZIC4	0.0698505	0.00437331
POU2F2	0.0695622	0.00455038
MEIS2	0.0692112	0.0047789
BARHL1	0.0691672	0.00479126
MEIS1	0.0684775	0.00529266
EGR4	0.0680275	0.00561461
POU4F2	0.0669138	0.00641269
CEBPD	0.0667922	0.00650271
KLF5	0.0659263	0.00734757
HIF1A	0.065049	0.00824107
BARX2	0.0649652	0.00827755
MSC	0.0648738	0.00835475
POU3F2	0.0646599	0.00854909
HMBOX1	0.0641331	0.00917827
SOX15	0.0628287	0.0108577
POU2F3	0.0610243	0.0137578
MYOG	0.060482	0.01475
NFATC2	0.060237	0.0151887
CEBPG(var.2)	0.0599331	0.0157624
PAX3	0.0595922	0.016436
POU5F1B	0.0588741	0.0178818
FOXC2	0.0582686	0.0192227
RXRB	0.0579756	0.019831
ZSCAN4	0.0572186	0.0215687
BHLHA15(var.2)	0.0570593	0.0217898
PRDM4	0.0567899	0.0223264
POU2F1	0.055748	0.0253094
HNF4A(var.2)	0.0553386	0.0263928
POU5F1	0.0548066	0.0280014
POU6F1	0.0546092	0.028601
DMRTA2	0.0527767	0.0351951
TFAP2A(var.2)	0.0527058	0.0353825
ZIC1	0.0525545	0.035916
NR1H2::RXRA	0.0519808	0.037858
XBP1	0.0513612	0.0406118
RXRG	0.0506221	0.0438725
MEIS3	0.0498154	0.0479126
NHLH2	0.0483154	0.055567
HLF	0.047633	0.0596089
CLOCK	0.047269	0.0618757
FOXF2	0.0469289	0.0638548
SIX1	0.0468101	0.0645007
POU3F4	0.0467544	0.0647032
NHLH1	0.0453586	0.0729102
FOXD2	0.0453553	0.0729102
NFIL3	0.0451094	0.0744234
HOXA9	0.0443299	0.0805993
ZFP57	0.0435426	0.0870182
RXRA::VDR	0.0429061	0.0924079
NR3C2	0.0425258	0.0952718
INSM1	0.0406856	0.113346
POU1F1	0.0391231	0.130249
PAX3(var.2)	0.0379446	0.144056
ZNF382	0.0371271	0.153818
PRRX1	0.0357531	0.172117
SHOX	0.0357531	0.172117
CUX2	0.035483	0.175257
TBXT	0.0354649	0.175257
HSF4	0.035159	0.179187
TEF	0.0348069	0.184408
FOXA2	0.0340664	0.196318
SOX4	0.0339997	0.196955
HSF2	0.0338441	0.199132
TBX19	0.0331474	0.208274
TAL1::TCF3	0.0327116	0.215631
PPARD	0.0324772	0.218957
NR3C1	0.0324718	0.218957
ZIC3	0.0323723	0.220255
CUX1	0.0318771	0.229045
ATF6	0.0313698	0.237147
UNCX	0.0310973	0.241009
RORC	0.031084	0.241009
LHX6	0.0310699	0.241009
EGR2	0.0310544	0.241009
SCRT2	0.0307617	0.24626
PAX6	0.0304867	0.250618
HNF4A	0.0304336	0.251089
MZF1	0.0295153	0.269038
TFCP2	0.0284997	0.28937
ASCL1	0.0283063	0.293054
GLIS3	0.0267905	0.327487
TWIST1	0.0257985	0.349102
NR2C2	0.0257692	0.349102
ARNT::HIF1A	0.0244217	0.381354
MEIS2(var.2)	0.0243017	0.38373
HSF1	0.0242606	0.383959
PROP1	0.0241961	0.384827
SRY	0.024159	0.384949
ZBTB32	0.023747	0.393222
MEF2C	0.0237269	0.393222
OTX1	0.0226308	0.422332
ZNF282	0.0225417	0.423945
LBX1	0.0217719	0.444044
GSC2	0.0217566	0.444044
PITX3	0.0216235	0.447008
PAX7	0.0215098	0.449398
NR1I2	0.0213545	0.451874
VSX1	0.0212923	0.451874
VSX2	0.0212923	0.451874
OSR1	0.020953	0.461085
MYF5	0.0207966	0.464808
ALX3	0.0205458	0.470397
TFAP2C	0.0201492	0.480521
PBX1	0.0183699	0.527177
FOXH1	0.0181126	0.533284
HNF4G	0.0177623	0.543633
ARGFX	0.0175098	0.548496
RORA(var.2)	0.0172885	0.553348
BCL6B	0.0172576	0.553348
MIXL1	0.0165006	0.575152
MAFF	0.015931	0.583557
ATOH7	0.0155467	0.594176
LHX9	0.014466	0.623935
PAX4	0.014466	0.623935
PRRX2	0.014466	0.623935
TLX2	0.014466	0.623935
NR4A1	0.0142199	0.631244
HOXB4	0.0138881	0.639009
CREB3L1	0.0133957	0.649848
FOXP1	0.0125373	0.669705
SIX2	0.0123956	0.671544
TFAP2B	0.0123477	0.671544
PROX1	0.0122334	0.673889
HES5	0.0121681	0.674886
SOX10	0.0119115	0.681333
SCRT1	0.0116592	0.683809
NR1D2	0.0116306	0.683809
ZSCAN29	0.0116285	0.683809
ESX1	0.0116184	0.683809
BHLHE22(var.2)	0.0110647	0.700764
THRB	0.0100032	0.731955
GSC	0.00977166	0.737526
HOXD4	0.00967815	0.73848
HOXA4	0.00966822	0.73848
SOX12	0.00937735	0.747572
PLAG1	0.00880801	0.764718
TBR1	0.00878678	0.764718
NR2C1	0.00873383	0.765218
NR1I3	0.00785366	0.794366
FOXP2	0.00752495	0.802041
DMRT3	0.00720358	0.812346
SMAD3	0.00714928	0.81285
FOXI1	0.00615204	0.829929
FOXL1	0.00615204	0.829929
FOXO4	0.00615204	0.829929
FOXO6	0.00615204	0.829929
FOXP3	0.00615204	0.829929
TEAD4	0.00542831	0.852633
FOXK1	0.00536197	0.852652
TFAP4(var.2)	0.00516724	0.85822
SOX21	0.00486185	0.86628
DMRTC2	0.00468432	0.871204
KLF4	0.00370262	0.899135
FOXA3	0.00346097	0.904521
LMX1B	0.00342425	0.904521
MSANTD3	0.00331042	0.90707
ZNF136	0.0030112	0.913155
ZNF143	0.00268263	0.921837
HES7	0.000991659	0.973498
HAND2	0.000975531	0.973498
OTX2	0.000144819	0.996207
SMAD5	0.000136234	0.996207
PRDM1	-0.000106512	0.996207
RORB	-0.000403281	0.990662
DUXA	-0.000669699	0.982798
HOXC4	-0.00147871	0.958723
PHOX2A	-0.00166576	0.95363
MEF2A	-0.00202353	0.942373
TBX2	-0.00228793	0.934461
NRL	-0.00286739	0.916763
LBX2	-0.00302576	0.913155
STAT3	-0.0030557	0.913155
NR1H4	-0.00363207	0.900127
NEUROD1	-0.00385207	0.895271
NR4A2	-0.00407616	0.888683
GCM2	-0.00413592	0.888068
PBX2	-0.00460595	0.872517
MAFG	-0.0049193	0.86572
LMX1A	-0.00540413	0.852633
FOXK2	-0.00546329	0.852633
NEUROG2(var.2)	-0.00622088	0.829929
RARA::RXRG	-0.00628426	0.829929
RORA	-0.00648237	0.82833
KLF6	-0.0065077	0.82833
FOXD1	-0.006525	0.82833
FOXO3	-0.006525	0.82833
NOTO	-0.00658826	0.82833
STAT1	-0.00665635	0.82833
TFAP2C(var.3)	-0.00760626	0.800536
HESX1	-0.00781488	0.794366
EN1	-0.00813295	0.785653
EOMES	-0.00891429	0.762933
PITX1	-0.00988879	0.734692
FOXA1	-0.0101674	0.727426
MTF1	-0.0105093	0.71653
ISX	-0.0106212	0.713883
RAX2	-0.0106212	0.713883
GRHL2	-0.0113808	0.690882
SOX18	-0.0116973	0.683809
TFAP2B(var.3)	-0.0118107	0.683583
TCF21(var.2)	-0.0120597	0.677404
PPARG	-0.0123369	0.671544
NKX2-5	-0.0124133	0.671544
TFAP2A(var.3)	-0.0125883	0.669215
HOXB3	-0.0126516	0.668288
GSX1	-0.0127259	0.666973
ZNF274	-0.0128107	0.665284
MYOD1	-0.0128922	0.663712
TEAD2	-0.013149	0.655939
RAX	-0.0132959	0.652062
LHX5	-0.0135986	0.644011
NKX6-1	-0.0135986	0.644011
NKX6-2	-0.0135986	0.644011
NKX6-3	-0.0137661	0.642001
MEIS1(var.2)	-0.0139906	0.636704
EMX2	-0.0141722	0.631631
NKX2-3	-0.0144844	0.623935
GLI3	-0.0150145	0.611215
ZKSCAN5	-0.0156478	0.591954
MNX1	-0.0159308	0.583557
GATA1	-0.0160128	0.583199
RHOXF1	-0.0162248	0.577236
ZNF263	-0.0162801	0.576572
OLIG3	-0.0163437	0.575629
HES6	-0.0163776	0.575629
ZNF682	-0.0164269	0.575227
GATA1::TAL1	-0.0164492	0.575227
KLF10	-0.0167751	0.567096
TEAD3	-0.0171712	0.555043
FERD3L	-0.017435	0.549802
SRF	-0.0175482	0.548395
NEUROD2	-0.0177274	0.543633
GFI1	-0.0182747	0.529137
EMX1	-0.0183771	0.527177
HOXA2	-0.0183771	0.527177
HOXB2	-0.0183771	0.527177
HOXD3	-0.0183771	0.527177
PDX1	-0.0183771	0.527177
THRB(var.2)	-0.0188252	0.519214
KLF2	-0.0194202	0.501239
MEOX2	-0.0200323	0.483089
ZBTB18	-0.0201773	0.480521
TFAP4	-0.0207112	0.466377
NEUROG2	-0.0213505	0.451874
TBX20	-0.0221982	0.432982
PAX9	-0.0234021	0.401338
TEAD1	-0.0238636	0.391256
FOXN3	-0.0240823	0.386151
POU6F2	-0.0245853	0.377804
FOXG1	-0.0253031	0.359571
NR2F1(var.2)	-0.0257393	0.349102
NR1H4::RXRA	-0.02586	0.348477
KLF3	-0.0264788	0.333633
SOX13	-0.0265961	0.331507
NR2F2	-0.0271764	0.318843
ZNF410	-0.0289339	0.280362
MSGN1	-0.0292093	0.274993
PAX1	-0.0298067	0.26348
NFKB2	-0.0305607	0.249722
NR2C2(var.2)	-0.031655	0.232172
DPRX	-0.0318252	0.229467
BARX1	-0.033151	0.208274
FOXE1	-0.0331749	0.208274
TBX21	-0.0332276	0.208274
RXRG(var.2)	-0.0332867	0.207901
OLIG2	-0.0337696	0.199912
DLX6	-0.035312	0.177214
POU6F1(var.2)	-0.0356496	0.173276
ESRRB	-0.0358568	0.171415
TGIF2LY	-0.0364573	0.162733
EN2	-0.0369165	0.156426
BSX	-0.037477	0.149296
MSX2	-0.037477	0.149296
ESRRA	-0.0376495	0.1477
TFAP2E	-0.0381747	0.141345
MXI1	-0.0387564	0.134113
ISL2	-0.0388368	0.133449
ZNF317	-0.0391185	0.130249
MSX1	-0.0393051	0.128631
GBX1	-0.0393982	0.12783
OSR2	-0.0398209	0.123036
HOXD11	-0.0416723	0.103012
ZKSCAN1	-0.0417184	0.102821
TFAP2B(var.2)	-0.0423415	0.0968076
OLIG1	-0.0425376	0.0952718
GBX2	-0.0425544	0.0952718
BHLHE23	-0.0433523	0.0885018
TCF3	-0.0439018	0.0840611
BHLHE22	-0.0451252	0.0744234
TGIF2LX	-0.0455118	0.0721112
LHX2	-0.0455971	0.071661
GCM1	-0.0458842	0.06968
SOX2	-0.0462147	0.0674261
NFIA	-0.0464115	0.066191
VDR	-0.0464385	0.0661903
SOX14	-0.0464919	0.0659991
KLF9	-0.0466064	0.0653712
HOXB13	-0.0466758	0.0650692
EVX1	-0.0470769	0.063012
HOXB6	-0.0477064	0.0593031
TCF12(var.2)	-0.0484545	0.054871
TGIF2	-0.0493548	0.0496955
DRGX	-0.0496683	0.04809
GSX2	-0.0496683	0.04809
VAX1	-0.0496683	0.04809
VAX2	-0.0496683	0.04809
PITX2	-0.0498075	0.0479126
NKX2-2	-0.0509668	0.0422721
HOXA6	-0.0511995	0.0412626
HOXB9	-0.0520576	0.0376323
NEUROG1	-0.0521456	0.0373579
ESR2	-0.0521603	0.0373579
GLI2	-0.052186	0.0373579
HOXC9	-0.0529014	0.034782
RARA::RXRA	-0.0532182	0.0335836
MYB	-0.0534268	0.0328503
ZNF528	-0.0535874	0.0323193
PKNOX1	-0.0551982	0.0267571
EWSR1-FLI1	-0.0553344	0.0263928
MEOX1	-0.0553606	0.0263928
EVX2	-0.0563609	0.0235013
VENTX	-0.0568857	0.0221292
ZNF341	-0.0569179	0.0221129
ASCL1(var.2)	-0.0571542	0.0215996
SOX8	-0.0571754	0.0215996
RARB(var.3)	-0.057278	0.0214785
RXRB(var.2)	-0.0573049	0.0214783
PKNOX2	-0.0574271	0.0212161
SOX9	-0.0582142	0.0192919
RARG(var.3)	-0.0586672	0.0183099
THRB(var.3)	-0.0590143	0.0176169
EBF3	-0.0591389	0.0173913
ZNF24	-0.0614482	0.0130344
NR4A2::RXRA	-0.0624549	0.0113932
DUX4	-0.0633214	0.0101744
NKX2-8	-0.0637248	0.00965025
RARA(var.2)	-0.0640897	0.00920055
NFKB1	-0.064824	0.00838285
THAP1	-0.0649658	0.00827755
NR2F1(var.3)	-0.0652688	0.00801617
ZNF75D	-0.0658897	0.00735832
TP63	-0.0675232	0.00588546
HOXC12	-0.0676304	0.00581559
NR6A1	-0.0678245	0.00567293
HOXA1	-0.0678647	0.00566141
HOXA5	-0.0678647	0.00566141
HOXB5	-0.0678647	0.00566141
SNAI1	-0.0678846	0.00566141
MEF2D	-0.0681903	0.00550227
TGIF1	-0.0700506	0.00429488
HOXD12	-0.0705473	0.00401399
EBF1	-0.0706898	0.00394362
NR5A1	-0.0709238	0.00382018
TCF4	-0.070981	0.00380269
REST	-0.0710903	0.003755
ZNF460	-0.0715996	0.0034999
TBX4	-0.0717671	0.00342457
HOXC11	-0.0719052	0.00336617
ESR1	-0.0723851	0.00314999
GATA6	-0.0728393	0.00294562
HOXC8	-0.0729961	0.00289882
DLX5	-0.0733224	0.00276523
SREBF2	-0.0734009	0.00274319
ZBTB26	-0.0734217	0.00274319
ZNF684	-0.0737453	0.00262028
ZNF16	-0.0752564	0.00209239
NFIX	-0.0758271	0.0019154
TBX1	-0.0760808	0.00184601
ZBTB12	-0.0767134	0.00167909
HOXD10	-0.0782869	0.00130399
LHX1	-0.0785141	0.00126101
SNAI3	-0.0808494	0.000862545
MEF2B	-0.0813345	0.000800655
PBX3	-0.0814533	0.000788102
SREBF1	-0.0830306	0.00061541
SREBF1(var.2)	-0.0831599	0.000604509
NR2F6(var.3)	-0.0842288	0.000504603
HOXC10	-0.0883614	0.000241254
SNAI2	-0.0909009	0.00014967
ZEB1	-0.0926092	0.000109724
TP73	-0.0929676	0.000103949
ZNF354C	-0.0931001	0.000101831
PPARA::RXRA	-0.0937737	9.01367e-05
GATA3	-0.0944632	7.94726e-05
HOXC13	-0.0963744	5.46989e-05
TBX5	-0.0967894	5.05529e-05
GATA5	-0.0973671	4.51745e-05
FIGLA	-0.0981282	3.92978e-05
TP53	-0.0991445	3.21961e-05
GATA2	-0.0998548	2.79119e-05
NR1D1	-0.108749	4.31659e-06
HOXA10	-0.108973	4.12855e-06
GATA4	-0.112162	2.0128e-06
HOXA7	-0.112564	1.8437e-06
HOXB7	-0.112616	1.83352e-06
NFIC	-0.119674	3.57227e-07
HOXB8	-0.120417	3.00963e-07
HOXD8	-0.120417	3.00963e-07
ZNF140	-0.12113	2.55203e-07
TFAP2A	-0.125788	7.99525e-08
TBX18	-0.126431	6.80395e-08
TFAP2C(var.2)	-0.126991	5.96308e-08
HOXD9	-0.12747	5.29317e-08
ZNF135	-0.127523	5.29317e-08
MAF	-0.128872	3.73071e-08
RARA	-0.130854	2.25669e-08
MGA	-0.132689	1.41194e-08
TBX15	-0.132689	1.41194e-08
MAFA	-0.133188	1.25185e-08
HOXA13	-0.135282	7.16528e-09
CDX2	-0.136074	5.83648e-09
TBX3	-0.137181	4.42575e-09
RBPJ	-0.139308	2.47263e-09
ZNF449	-0.140615	1.74217e-09
HOXD13	-0.142324	1.09882e-09
TBX6	-0.145277	4.74686e-10
NFIX(var.2)	-0.147694	2.35168e-10
NR2F1	-0.150207	1.13215e-10
ZBTB6	-0.152977	4.84355e-11
HIC2	-0.154107	3.41874e-11
NFIC::TLX1	-0.155217	2.42224e-11
NFIC(var.2)	-0.162932	2.10024e-12
CDX4	-0.163285	1.915e-12
NFIB	-0.167674	4.62494e-13
CDX1	-0.176196	2.50052e-14
SMAD2::SMAD3::SMAD4	-0.185833	7.20114e-16

## Sheet: CPT704DU
TF	Correlation	Adjusted P-Value
HNF1B	0.557273	0
CTCF	0.486705	0
HNF1A	0.482003	0
PAX1	0.360982	4.78847e-208
PAX9	0.332142	2.89084e-174
KLF15	0.310547	2.90368e-151
ELK4	0.307494	3.21091e-148
HOXD4	0.301822	1.34981e-142
RFX2	0.293605	9.95869e-135
RFX5	0.282679	1.4732e-124
ELF4	0.277139	1.33743e-119
SP4	0.276346	6.41543e-119
ZBTB7A	0.276204	8.08422e-119
TEAD3	0.274709	1.54528e-117
ETV5	0.27208	3.04874e-115
TEAD1	0.27122	1.56824e-114
TEAD4	0.270602	5.18877e-114
ELK3	0.270277	9.556e-114
SP1	0.269937	1.81088e-113
KLF16	0.268225	5.28155e-112
PAX6	0.261422	3.07721e-106
FLI1	0.26133	3.54253e-106
ERG	0.260968	6.86677e-106
ELK1	0.260051	3.85927e-105
TEAD2	0.259288	1.60849e-104
ETS1	0.258805	3.9196e-104
HOXC4	0.258216	1.16698e-103
RFX3	0.257945	1.89505e-103
RFX4	0.257738	2.7237e-103
KLF5	0.257657	3.0894e-103
ELF2	0.255441	1.96999e-101
SP9	0.255156	3.26432e-101
ZNF148	0.255144	3.26432e-101
FEV	0.253	1.69713e-99
ETV6	0.252607	3.43461e-99
ETV3	0.25203	9.77896e-99
SP2	0.251901	1.21346e-98
RFX1	0.241514	1.62079e-90
HOXB4	0.241035	3.68479e-90
ERF	0.240206	1.51685e-89
EGR1	0.239858	2.73481e-89
KLF11	0.239784	3.04798e-89
CTCFL	0.232863	4.44919e-84
ELF5	0.224755	2.94945e-78
SP3	0.222662	8.59368e-77
ETS2	0.221556	4.98976e-76
NFYA	0.221232	8.23756e-76
TCFL5	0.212972	3.27718e-70
NFYB	0.211445	3.32994e-69
KLF14	0.208653	2.23285e-67
NFYC	0.207205	1.91431e-66
CREM	0.206809	3.39617e-66
NRF1	0.205987	1.13211e-65
KLF10	0.205003	4.76901e-65
MYC	0.203169	6.90153e-64
KLF13	0.203112	7.38863e-64
ETV2	0.196384	1.11285e-59
ARNT2	0.195891	2.19172e-59
ATF3	0.194939	8.17813e-59
POU4F3	0.193248	8.32846e-58
MLX	0.191479	9.35989e-57
EHF	0.190918	1.96037e-56
CREB3L4(var.2)	0.189496	1.3359e-55
ATF7	0.185821	1.81075e-53
MAX	0.183738	2.78089e-52
GABPA	0.182887	8.1418e-52
MLXIPL	0.181951	2.68356e-51
MYCN	0.181422	5.25882e-51
TFEC	0.179075	1.03281e-49
ELF1	0.177713	5.69315e-49
EGR3	0.177176	1.10872e-48
KLF4	0.175575	8.16521e-48
HOXB3	0.175298	1.12931e-47
TFEB	0.174393	3.40462e-47
ETV1	0.172802	2.3982e-46
CREB1	0.170136	6.09218e-45
ZKSCAN5	0.169582	1.17599e-44
EGR2	0.166899	2.83398e-43
ELF3	0.165569	1.34436e-42
POU4F1	0.163873	9.64693e-42
TFE3	0.163424	1.60636e-41
E2F6	0.162901	2.91367e-41
SPDEF	0.162838	3.10466e-41
BHLHE41	0.162796	3.22771e-41
POU6F1	0.161984	8.13553e-41
RFX7	0.161592	1.26312e-40
SPIB	0.161165	2.03885e-40
SP8	0.159371	1.5463e-39
PAX5	0.157265	1.60666e-38
KLF9	0.155506	1.11327e-37
MAFA	0.153138	1.46102e-36
BHLHE40	0.152485	2.92995e-36
HES1	0.151474	8.53139e-36
STAT3	0.150944	1.48861e-35
MAF	0.14921	9.12432e-35
GATA3	0.148803	1.38883e-34
ZSCAN4	0.147985	3.2442e-34
ZNF263	0.146695	1.23104e-33
GATA2	0.144894	7.71993e-33
KLF6	0.144693	9.4018e-33
EGR4	0.142964	5.38891e-32
ETV4	0.14213	1.23612e-31
ESX1	0.141074	3.51929e-31
CREB3	0.139388	1.83319e-30
POU4F2	0.134075	2.96482e-28
POU6F2	0.133801	3.81271e-28
SREBF2(var.2)	0.133345	5.8094e-28
NRL	0.132712	1.04212e-27
GATA6	0.132422	1.33925e-27
TFDP1	0.132294	1.49835e-27
MNT	0.132252	1.54754e-27
GATA4	0.131983	1.97251e-27
STAT1	0.130822	5.73436e-27
HES2	0.129466	1.9712e-26
TFAP2A	0.128351	5.34226e-26
ZBTB14	0.125907	4.68809e-25
HMBOX1	0.125787	5.17917e-25
BCL6B	0.125722	5.44738e-25
MAX::MYC	0.124841	1.17616e-24
MAZ	0.124248	1.96323e-24
HOXA6	0.124015	2.39162e-24
HOXD11	0.123775	2.92803e-24
ZNF652	0.122348	9.88084e-24
TFAP2B(var.2)	0.121818	1.54674e-23
BCL6	0.121265	2.46528e-23
CEBPD	0.121033	2.98611e-23
IKZF1	0.120042	6.74917e-23
ZNF24	0.117683	4.72528e-22
TFAP2B	0.117635	4.88947e-22
MYBL1	0.117558	5.15177e-22
SOHLH2	0.117407	5.80131e-22
HOXD10	0.11597	1.87414e-21
GATA1::TAL1	0.115744	2.2394e-21
MEOX2	0.114776	4.82111e-21
HOXC9	0.114047	8.61822e-21
MZF1(var.2)	0.113506	1.31294e-20
TFAP2C	0.11289	2.12062e-20
TFAP2A(var.2)	0.112714	2.42506e-20
TFAP2E	0.112535	2.77747e-20
MITF	0.112472	2.90542e-20
GATA5	0.111112	8.40534e-20
HOXD12	0.110261	1.62052e-19
HOXC12	0.109757	2.37999e-19
CREB3L4	0.108207	7.63549e-19
DUXA	0.108037	8.64037e-19
ATF2	0.107623	1.17601e-18
HEY2	0.107406	1.37162e-18
HEY1	0.106659	2.39314e-18
MEIS1(var.2)	0.106611	2.46956e-18
SPI1	0.106064	3.69525e-18
DUX4	0.105443	5.83265e-18
LMX1B	0.104368	1.28211e-17
EVX1	0.10368	2.09834e-17
ATF4	0.101701	8.58319e-17
HOXB9	0.101689	8.61242e-17
HOXA4	0.101002	1.39209e-16
PBX2	0.100991	1.39645e-16
CEBPA	0.100317	2.23863e-16
EWSR1-FLI1	0.10024	2.3524e-16
HOXB6	0.1	2.77077e-16
HOXC10	0.0996728	3.45504e-16
HOXA9	0.0994201	4.10426e-16
ATF6	0.0983821	8.40365e-16
ZNF740	0.0983135	8.77274e-16
USF2	0.0981903	9.50875e-16
KLF2	0.098124	9.90966e-16
GFI1	0.0981115	9.95093e-16
RELB	0.0980815	1.01145e-15
HOXC11	0.098053	1.02699e-15
TCF12(var.2)	0.0979411	1.10442e-15
TCF3	0.0973968	1.59766e-15
PRDM4	0.0971379	1.89858e-15
NFIL3	0.0966947	2.55647e-15
HLF	0.0965736	2.76376e-15
CEBPG	0.0963128	3.28405e-15
MNX1	0.0944328	1.14803e-14
OSR2	0.0944041	1.16522e-14
CEBPB	0.0939235	1.58818e-14
LMX1A	0.0938793	1.62847e-14
CEBPE	0.0936523	1.88339e-14
TEF	0.0932759	2.40187e-14
HOXC8	0.0930782	2.72281e-14
ZFP57	0.0924635	4.04897e-14
ISL2	0.0914392	7.7879e-14
MAFG	0.0914234	7.83531e-14
POU6F1(var.2)	0.0913554	8.15277e-14
DBP	0.0908822	1.09962e-13
NKX6-3	0.0905111	1.38222e-13
DRGX	0.0887541	4.05569e-13
GSX2	0.0887541	4.05569e-13
VAX1	0.0887541	4.05569e-13
VAX2	0.0887541	4.05569e-13
XBP1	0.0885379	4.62348e-13
CLOCK	0.0884535	4.85425e-13
RBPJ	0.087071	1.13567e-12
NHLH2	0.0865846	1.52301e-12
USF1	0.085846	2.37531e-12
BARHL2	0.0857974	2.43682e-12
SRF	0.0856462	2.65975e-12
GSC	0.0848261	4.3185e-12
HOXC13	0.084812	4.3388e-12
MSC	0.083921	7.3396e-12
HOXB7	0.0837367	8.09416e-12
CEBPG(var.2)	0.083433	9.64371e-12
OVOL1	0.0833248	1.02021e-11
LHX5	0.0826257	1.51881e-11
NKX6-1	0.0826257	1.51881e-11
NKX6-2	0.0826257	1.51881e-11
REL	0.0822338	1.90023e-11
GSX1	0.0822036	1.92691e-11
TBR1	0.08171	2.55345e-11
RELA	0.08145	2.95483e-11
ZIC5	0.0814411	2.95952e-11
HOXA1	0.0811976	3.34422e-11
HOXA5	0.0811976	3.34422e-11
HOXB5	0.0811976	3.34422e-11
GBX2	0.0803858	5.23794e-11
NHLH1	0.0802878	5.51794e-11
EVX2	0.0797383	7.47327e-11
MEOX1	0.0794024	8.99333e-11
CREB3L1	0.0789237	1.1671e-10
ALX3	0.0784604	1.49947e-10
MYOG	0.0776304	2.36069e-10
MIXL1	0.0773467	2.74794e-10
ZNF682	0.0773061	2.80017e-10
PRDM1	0.0764494	4.42896e-10
THAP11	0.0754747	7.42344e-10
OVOL2	0.0750144	9.42103e-10
MEIS2(var.2)	0.0745337	1.21063e-09
LBX1	0.0739801	1.60858e-09
PRRX1	0.0738125	1.74464e-09
SHOX	0.0738125	1.74464e-09
SCRT2	0.0736768	1.86671e-09
ASCL1(var.2)	0.0731684	2.4154e-09
CDX4	0.0731453	2.4368e-09
ARGFX	0.0730757	2.51818e-09
EMX2	0.0728198	2.85591e-09
GSC2	0.0727999	2.87631e-09
ZNF684	0.0724984	3.3481e-09
KLF17	0.0722975	3.69969e-09
MAFF	0.0718513	4.63089e-09
TBX2	0.07172	4.93531e-09
EOMES	0.0715267	5.42706e-09
PAX3(var.2)	0.0713417	5.9412e-09
UNCX	0.0712491	6.20664e-09
ZNF317	0.0712177	6.28681e-09
MEIS2	0.0686904	2.19358e-08
CDX1	0.0680451	2.99039e-08
HOXD9	0.0679329	3.14733e-08
LHX6	0.0670695	4.70337e-08
ZIC1	0.0667375	5.47452e-08
EBF1	0.0663359	6.59887e-08
HOXA13	0.0658653	8.20672e-08
OTX1	0.0653961	1.01846e-07
HOXA10	0.0643816	1.62173e-07
ZNF528	0.0627509	3.37214e-07
ISX	0.0624344	3.86095e-07
RAX2	0.0624344	3.86095e-07
NOTO	0.0621578	4.35295e-07
ZBTB26	0.0610105	7.18362e-07
PITX1	0.0603395	9.57839e-07
MTF1	0.0603291	9.5942e-07
GBX1	0.0600597	1.07415e-06
MYB	0.0599583	1.11312e-06
LBX2	0.0596683	1.24524e-06
MEIS3	0.0591301	1.55617e-06
RUNX2	0.0589029	1.70803e-06
HESX1	0.0569499	3.8175e-06
BSX	0.0568219	4.0001e-06
MSX2	0.0568219	4.0001e-06
HOXB8	0.0566039	4.34717e-06
HOXD8	0.0566039	4.34717e-06
TBX21	0.0564608	4.5943e-06
EN2	0.0561188	5.26024e-06
ZIC4	0.0555182	6.65523e-06
VSX1	0.055391	6.94499e-06
VSX2	0.055391	6.94499e-06
TCF21(var.2)	0.0551475	7.62968e-06
GATA1	0.0549431	8.24994e-06
ZBTB33	0.0535104	1.42756e-05
DLX5	0.0535099	1.42756e-05
TBX20	0.0532084	1.59872e-05
ZBED1	0.0529186	1.7813e-05
MYF6	0.0526691	1.94857e-05
ZNF341	0.0524778	2.08429e-05
ASCL1	0.0519272	2.55783e-05
BARX2	0.0518263	2.64951e-05
KLF3	0.0514437	3.0478e-05
MXI1	0.0507603	3.91255e-05
POU2F2	0.0505494	4.21587e-05
IRF4	0.0504542	4.35401e-05
MSX1	0.0501781	4.80218e-05
IRF6	0.0501465	4.84534e-05
BARHL1	0.0500161	5.06705e-05
POU3F3	0.0499319	5.2107e-05
LHX2	0.0499152	5.22914e-05
SPIC	0.0498649	5.31175e-05
ZNF143	0.0490778	7.02558e-05
INSM1	0.0489875	7.23679e-05
PLAGL2	0.0477088	0.000112802
ZNF282	0.0475019	0.000120881
TCF7	0.0469367	0.000146428
CDX2	0.0469146	0.000147177
HOXA7	0.0461561	0.00018988
EMX1	0.0454441	0.000237417
HOXA2	0.0454441	0.000237417
HOXB2	0.0454441	0.000237417
HOXD3	0.0454441	0.000237417
PDX1	0.0454441	0.000237417
E2F4	0.0450399	0.000270063
ZNF382	0.0449766	0.000275091
EBF3	0.0446217	0.000308283
PAX7	0.0436594	0.000418835
NEUROG2(var.2)	0.0430432	0.000508378
ZKSCAN1	0.0427184	0.000561843
POU5F1	0.0426744	0.000568324
IRF8	0.0423445	0.000627137
MYBL2	0.0410839	0.000917736
PAX3	0.0409135	0.000964126
LHX9	0.0399123	0.0012829
PAX4	0.0399123	0.0012829
PRRX2	0.0399123	0.0012829
TLX2	0.0399123	0.0012829
DLX6	0.0395479	0.00142511
RARA::RXRG	0.0392021	0.00157319
NEUROD1	0.0390136	0.00165802
RREB1	0.0385155	0.00190991
NKX2-2	0.0384147	0.00196143
SCRT1	0.0383023	0.00202088
TFAP4	0.0368946	0.00298801
DPRX	0.0368818	0.00299181
SMAD3	0.036716	0.00312483
PHOX2A	0.036692	0.00313153
GMEB2	0.0364022	0.003383
POU3F2	0.0361009	0.00366425
RAX	0.0351799	0.00466099
OTX2	0.0347561	0.00520167
TBX19	0.0340403	0.00624053
HINFP	0.0337876	0.00664552
PITX3	0.0334966	0.00714331
HAND2	0.0331737	0.00770293
NR2C2	0.0328359	0.0083683
NR1H4::RXRA	0.0326958	0.008648
POU2F1	0.0325625	0.00888277
PBX1	0.0325512	0.00888866
E2F8	0.0323777	0.00926019
NR1I3	0.0319553	0.0102321
POU3F1	0.0310187	0.0127821
CUX2	0.0306856	0.0137496
EN1	0.030243	0.0152296
TAL1::TCF3	0.0299667	0.01621
NR2C1	0.0297124	0.0170864
YY2	0.0288797	0.0206224
POU2F3	0.0275654	0.0274831
SMAD5	0.0261384	0.0367987
IRF2	0.0258257	0.0391893
ZNF16	0.0256507	0.0405471
FERD3L	0.0255761	0.0410907
MZF1	0.0236942	0.0593398
ATOH1(var.2)	0.0236472	0.0597615
TCF4	0.0224467	0.0749157
LHX1	0.0220925	0.0798363
HSF1	0.0216035	0.087122
TCF7L2	0.0204916	0.105758
TCF7L1	0.0196892	0.120711
RHOXF1	0.0184786	0.146468
BHLHE22(var.2)	0.0182738	0.151113
BARX1	0.0182345	0.15178
FOXH1	0.0180008	0.157275
OSR1	0.0175978	0.167342
ONECUT2	0.0174687	0.170438
THAP1	0.0171499	0.17843
ZBTB32	0.0165812	0.194311
POU5F1B	0.016473	0.19714
POU3F4	0.016211	0.20427
POU1F1	0.016014	0.209149
ZBTB7B	0.0159135	0.211882
PKNOX2	0.0157949	0.21521
ZNF274	0.0156744	0.218635
BHLHA15(var.2)	0.0152372	0.232528
VENTX	0.014754	0.248175
DMRTA2	0.0137229	0.285152
HSF4	0.0133681	0.298521
CUX1	0.013315	0.30008
ZFP42	0.0126442	0.324063
E2F3	0.0119006	0.354946
RARG(var.3)	0.011883	0.355074
NEUROG2	0.0110961	0.389749
IRF5	0.0108858	0.399009
ZIC3	0.0104573	0.416766
IRF7	0.0102701	0.42445
NKX2-5	0.00992966	0.440685
ZSCAN29	0.00988361	0.442214
IRF3	0.00972491	0.448381
HIF1A	0.00971885	0.448381
DMRTC2	0.00935965	0.464992
TBXT	0.00831338	0.52017
E2F1	0.00824761	0.522873
ZEB1	0.00816604	0.526455
HOXD13	0.00811572	0.528309
PPARD	0.00777411	0.546486
TFCP2	0.00615205	0.636225
ZNF75D	0.00599677	0.644513
PROP1	0.00570834	0.659825
NR4A1	0.00528417	0.684823
TGIF2LX	0.00500318	0.700905
NR1H4	0.0049875	0.700905
E2F7	0.00456121	0.726504
RXRB	0.00405745	0.756802
MEIS1	0.0040253	0.756802
MSANTD3	0.00402491	0.756802
LEF1	0.0035683	0.784853
TGIF2LY	0.00337286	0.794776
PHOX2B	0.00178988	0.889683
RARA(var.2)	0.00167801	0.895536
MYF5	7.75487e-05	0.994876
ARNT::HIF1A	-0.000447004	0.972114
RXRG	-0.000902979	0.943581
PROX1	-0.00125967	0.921591
RARB(var.3)	-0.00201584	0.876305
TFAP4(var.2)	-0.0024387	0.850007
HNF4A(var.2)	-0.00266773	0.836462
NR4A2::RXRA	-0.00327215	0.798556
ONECUT1	-0.00332269	0.796656
GRHL2	-0.003514	0.787008
DMRT3	-0.00596152	0.645523
HOXB13	-0.00627488	0.629924
MYOD1	-0.00655733	0.614087
GLIS1	-0.00686075	0.597172
THRB	-0.0071158	0.583269
CENPB	-0.00959315	0.453775
ZBTB12	-0.00971464	0.448381
NFATC2	-0.0102753	0.42445
RXRA::VDR	-0.0105546	0.412771
GCM2	-0.0107844	0.402402
GRHL1	-0.0108492	0.400029
HSF2	-0.0112175	0.384764
ZNF410	-0.0124247	0.332738
NFIC(var.2)	-0.0128098	0.317753
TP63	-0.0130352	0.309086
PBX3	-0.013109	0.306663
IRF9	-0.0131101	0.306663
ATOH7	-0.0131988	0.304175
THRB(var.2)	-0.0145138	0.256216
NR2F1(var.3)	-0.0151521	0.234944
NKX2-3	-0.0160786	0.207547
NR2F1(var.2)	-0.0161244	0.206532
RUNX3	-0.0163675	0.199916
VDR	-0.0171947	0.177539
ONECUT3	-0.018887	0.137252
NFATC4	-0.0189811	0.135399
E2F2	-0.0194299	0.12587
OLIG2	-0.0197111	0.1205
ZBTB7C	-0.0200741	0.11347
TGIF2	-0.0213567	0.0909094
TFAP2A(var.3)	-0.0239867	0.0561668
NR4A2	-0.0241213	0.0548151
ZNF136	-0.0248461	0.0475605
NKX2-8	-0.026723	0.0326026
NR1D2	-0.0267904	0.0322044
PKNOX1	-0.0269572	0.0311425
TFAP2B(var.3)	-0.0274547	0.0280362
OLIG1	-0.0274586	0.0280362
OLIG3	-0.0286197	0.0218192
BHLHE23	-0.0297674	0.0169059
NR1I2	-0.02979	0.016853
NFIX(var.2)	-0.0308946	0.013111
ZNF449	-0.030969	0.0129075
NR2C2(var.2)	-0.0318629	0.0104438
RARA::RXRA	-0.0319668	0.010225
TFAP2C(var.3)	-0.0326217	0.00877146
NFATC3	-0.0326757	0.00867297
VEZF1	-0.0332108	0.00764755
RORC	-0.0334333	0.00724355
TWIST1	-0.0343404	0.00578621
NEUROG1	-0.0352091	0.00463523
NR2F6(var.3)	-0.0353856	0.0044322
BHLHE22	-0.0366926	0.00313153
NEUROD2	-0.0370097	0.00290081
PPARA::RXRA	-0.0403429	0.00113917
SOX21	-0.0405672	0.00106767
TGIF1	-0.041373	0.00084237
REST	-0.0416972	0.000764493
TP53	-0.0424113	0.000615646
RORA(var.2)	-0.0438528	0.000394566
SNAI1	-0.0454012	0.000240244
GCM1	-0.0455987	0.000228277
HES6	-0.0486737	8.06752e-05
THRB(var.3)	-0.0525461	2.03634e-05
HNF4G	-0.0528727	1.80806e-05
SREBF1	-0.0543732	1.02655e-05
RXRG(var.2)	-0.0547175	8.99298e-06
SREBF2	-0.0554772	6.74669e-06
STAT1::STAT2	-0.0559927	5.5191e-06
TP73	-0.058779	1.79452e-06
HNF4A	-0.0591947	1.51845e-06
FOXI1	-0.0599373	1.11312e-06
FOXL1	-0.0599373	1.11312e-06
FOXO4	-0.0599373	1.11312e-06
FOXO6	-0.0599373	1.11312e-06
FOXP3	-0.0599373	1.11312e-06
PPARG	-0.0628391	3.25109e-07
FIGLA	-0.0668546	5.19393e-08
NR3C1	-0.0672112	4.40928e-08
MGA	-0.0673754	4.08873e-08
TBX15	-0.0673754	4.08873e-08
FOXA1	-0.0729471	2.6827e-09
NR3C2	-0.073233	2.34321e-09
HES7	-0.0742508	1.40032e-09
RXRB(var.2)	-0.0752242	8.45521e-10
ESRRB	-0.0763791	4.58546e-10
HES5	-0.076903	3.4759e-10
RORB	-0.0786978	1.31893e-10
NR1H2::RXRA	-0.0793271	9.34891e-11
RORA	-0.0800138	6.42074e-11
FOXP1	-0.0805419	4.8104e-11
GLI2	-0.0808302	4.09665e-11
FOXA3	-0.0809046	3.93996e-11
MSGN1	-0.0812191	3.33776e-11
FOXB1	-0.0813269	3.14885e-11
GLIS2	-0.08335	1.00887e-11
FOXD1	-0.0839025	7.36631e-12
FOXO3	-0.0839025	7.36631e-12
FOXK2	-0.0849018	4.14296e-12
IRF1	-0.0888341	3.91837e-13
FOXA2	-0.0893319	2.87962e-13
ZBTB18	-0.0898678	2.06235e-13
SNAI3	-0.0902654	1.60943e-13
PLAG1	-0.0908744	1.10068e-13
PITX2	-0.0917443	6.42443e-14
ESRRA	-0.093928	1.58818e-14
YY1	-0.0961571	3.63307e-15
FOXP2	-0.0998855	2.98987e-16
FOXK1	-0.10108	1.32277e-16
TBX4	-0.101863	7.67984e-17
ZNF384	-0.102332	5.51356e-17
SOX12	-0.103495	2.38912e-17
ESR2	-0.104287	1.35349e-17
FOXF2	-0.107526	1.25927e-18
FOXC1	-0.108601	5.68374e-19
SMAD2::SMAD3::SMAD4	-0.10928	3.39766e-19
ZNF354C	-0.109701	2.47079e-19
NR2F2	-0.113272	1.57436e-20
TBX3	-0.113583	1.2421e-20
NR5A1	-0.114982	4.10525e-21
GLI3	-0.115409	2.92261e-21
NR6A1	-0.117605	4.98343e-22
SIX1	-0.117713	4.6388e-22
SNAI2	-0.119525	1.03011e-22
TBX1	-0.119542	1.02177e-22
TBX18	-0.120099	6.46656e-23
FOXG1	-0.120141	6.27862e-23
NFIB	-0.120876	3.39072e-23
GLIS3	-0.122915	6.09831e-24
SRY	-0.123101	5.22261e-24
FOXN3	-0.126457	2.89569e-25
TBX5	-0.129432	2.01904e-26
FOXE1	-0.132496	1.25823e-27
NFKB2	-0.132706	1.04212e-27
NFIC::TLX1	-0.136862	2.09422e-29
TFAP2C(var.2)	-0.138214	5.69426e-30
SOX18	-0.139033	2.57708e-30
FOXD2	-0.140088	9.27083e-31
SOX14	-0.145085	6.40161e-33
ZNF140	-0.149392	7.58993e-35
SOX10	-0.150623	2.07782e-35
TBX6	-0.152175	4.05459e-36
SREBF1(var.2)	-0.158714	3.20982e-39
SIX2	-0.167898	8.74428e-44
ZBTB6	-0.174434	3.26894e-47
SOX8	-0.175539	8.45207e-48
FOXC2	-0.178348	2.57412e-49
SOX9	-0.179573	5.53469e-50
NFIC	-0.180789	1.17663e-50
NFIA	-0.182609	1.15562e-51
SOX15	-0.183336	4.58948e-52
SOX4	-0.183573	3.40984e-52
NFKB1	-0.191253	1.25757e-56
NFIX	-0.193825	3.79818e-58
SOX2	-0.215151	1.15503e-71
ZNF460	-0.216441	1.57565e-72
SOX13	-0.227135	6.10526e-80
NR1D1	-0.231089	8.68455e-83
HIC2	-0.240801	5.44575e-90
MEF2C	-0.245278	2.05059e-93
MEF2A	-0.253584	5.87309e-100
RARA	-0.271617	7.38597e-115
MEF2D	-0.275574	2.78178e-118
ESR1	-0.281826	8.26137e-124
ZNF135	-0.283948	1.089e-125
MEF2B	-0.29404	4.19497e-135
NR2F1	-0.298895	9.1418e-140

## Sheet: CPT1541DU
TF	Correlation	Adjusted P-Value
REL	0.282844	1.44043e-103
RELA	0.277699	5.96765e-100
TEAD4	0.269553	4.30265e-94
TEAD3	0.262265	5.39142e-89
TEAD2	0.251368	1.15156e-81
TEAD1	0.228867	1.80124e-67
ATF4	0.209483	2.52014e-56
CEBPG(var.2)	0.206526	9.39172e-55
KLF4	0.191103	8.84879e-47
IRF8	0.188631	1.36225e-45
RUNX2	0.183982	2.26573e-43
KLF10	0.177487	2.36161e-40
IRF4	0.169944	5.17654e-37
KLF9	0.169255	9.80098e-37
KLF16	0.169114	1.07097e-36
IRF2	0.167782	3.87019e-36
KLF2	0.165675	2.98605e-35
EGR1	0.163941	1.49294e-34
IRF9	0.162235	7.49005e-34
KLF5	0.159758	7.6954e-33
EGR2	0.152187	7.91026e-30
SP8	0.151	2.14237e-29
PBX3	0.150664	2.79687e-29
KLF11	0.149578	7.11609e-29
NFKB2	0.147223	5.47187e-28
CREB1	0.144148	7.32292e-27
SPIB	0.144017	7.95851e-27
SP1	0.140037	2.19898e-25
CEBPG	0.139983	2.23729e-25
ATF2	0.139636	2.90244e-25
KLF6	0.139203	3.84574e-25
ZNF740	0.137763	1.19376e-24
CEBPA	0.137021	2.13208e-24
RUNX3	0.135542	6.86645e-24
SP9	0.13522	8.69291e-24
SP3	0.13366	2.94242e-23
SP2	0.132212	8.62916e-23
CEBPD	0.131341	1.66757e-22
IRF7	0.129663	5.85508e-22
EGR3	0.12841	1.49507e-21
PKNOX1	0.123615	5.12055e-20
MAFA	0.120741	3.86683e-19
CEBPB	0.119518	9.05316e-19
SP4	0.118095	2.41751e-18
CEBPE	0.117971	2.59302e-18
SPI1	0.11284	8.16096e-17
STAT1::STAT2	0.107073	3.11482e-15
MAF	0.10551	7.97644e-15
NFKB1	0.104542	1.43508e-14
KLF15	0.102746	4.14683e-14
HOXA4	0.102645	4.35236e-14
ATF3	0.101303	9.53179e-14
MAFG	0.100433	1.56262e-13
USF2	0.0954805	2.65435e-12
ELF3	0.0920809	1.71016e-11
EHF	0.0876369	1.74024e-10
KLF14	0.0870819	2.29461e-10
MZF1	0.0860972	3.64779e-10
RELB	0.0857881	4.22649e-10
IRF3	0.0854117	5.06484e-10
DUX4	0.0849216	6.42232e-10
USF1	0.0848219	6.68648e-10
IRF5	0.0842824	8.59463e-10
EGR4	0.0841051	9.30086e-10
KLF3	0.0807937	4.52758e-09
IRF6	0.0799024	6.80279e-09
MZF1(var.2)	0.0797306	7.2496e-09
NKX6-3	0.0789924	9.98083e-09
NR2C1	0.0789787	9.98083e-09
ATF7	0.0769398	2.50377e-08
NFIL3	0.0761636	3.47858e-08
MEIS1(var.2)	0.075762	4.07186e-08
MAFF	0.0744349	7.19925e-08
TFAP4	0.0740543	8.45373e-08
RXRG(var.2)	0.073942	8.74822e-08
PBX2	0.073426	1.08093e-07
MEIS2(var.2)	0.0732285	1.16963e-07
ZKSCAN5	0.0726688	1.48101e-07
NFYC	0.0713301	2.53865e-07
FOXN3	0.069968	4.44675e-07
KLF17	0.0699248	4.49638e-07
CREM	0.0694504	5.4033e-07
NRL	0.0689992	6.46815e-07
SREBF1	0.0677021	1.08447e-06
VEZF1	0.065421	2.6055e-06
SREBF2	0.063539	5.26083e-06
GABPA	0.063238	5.86275e-06
ZNF148	0.0630441	6.15552e-06
SPIC	0.0627412	6.86036e-06
KLF13	0.0624191	7.69747e-06
MGA	0.062169	8.35225e-06
TBX15	0.062169	8.35225e-06
RXRB(var.2)	0.0609876	1.25657e-05
RREB1	0.0602507	1.6258e-05
ELF5	0.0596823	1.97415e-05
NFATC3	0.0595863	2.03202e-05
NFATC4	0.0588142	2.61845e-05
HLF	0.0584964	2.91448e-05
DUXA	0.0581769	3.24414e-05
IRF1	0.0577999	3.68237e-05
NFYA	0.0567157	5.30386e-05
HOXD12	0.055078	9.19056e-05
NFIC::TLX1	0.0540031	0.000128483
TBXT	0.0539286	0.00013098
POU2F2	0.052929	0.000176696
DMRTC2	0.0512476	0.00029367
POU5F1	0.0498569	0.00044334
ELF1	0.0479561	0.00076236
HOXC4	0.0465891	0.00111428
HOXD10	0.0464954	0.00113941
FOXG1	0.0464548	0.00114748
CREB3L4(var.2)	0.0459183	0.00131917
DMRTA2	0.0457503	0.00137728
RARB(var.3)	0.0448949	0.00172766
PAX6	0.0430766	0.00277844
NR2C2(var.2)	0.0430425	0.00279179
MITF	0.0429006	0.00288751
XBP1	0.041228	0.00433321
SREBF1(var.2)	0.0411754	0.00437433
RARG(var.3)	0.0399582	0.00584409
NFYB	0.0398897	0.005874
TP73	0.039021	0.00723374
SOX9	0.0388629	0.00746138
ZBED1	0.0387805	0.00758384
POU2F3	0.0377136	0.00963246
HOXC11	0.0375891	0.00988551
HOXB9	0.0372278	0.0107317
MAZ	0.0362278	0.0134108
NR4A1	0.0360387	0.0139519
FOXD1	0.0360077	0.0139519
FOXO3	0.0360077	0.0139519
HOXC10	0.0358773	0.01427
DMRT3	0.0357771	0.014548
ETV1	0.0356831	0.0147552
POU2F1	0.0355591	0.0151234
GFI1	0.0355019	0.0152661
HSF4	0.0353721	0.0156661
SOX8	0.0344141	0.0191477
PAX3(var.2)	0.0340374	0.020662
NR1D1	0.0336351	0.0224846
ZBTB18	0.033476	0.0231122
POU5F1B	0.032776	0.0264969
ZNF410	0.0316291	0.0325944
HOXD9	0.0315699	0.0328861
NR2F1	0.0311648	0.0356291
HOXC13	0.0308205	0.0378436
MEF2B	0.0298402	0.0454665
CDX1	0.0293909	0.0493495
VENTX	0.0293033	0.0500397
ZBTB7B	0.0289839	0.052747
SRF	0.0289827	0.052747
MYF5	0.0285943	0.0561271
POU3F4	0.0284448	0.0572128
GCM2	0.0283033	0.0584107
POU4F3	0.0276302	0.0656924
GLIS2	0.0272648	0.0696603
HOXB4	0.0272165	0.0700705
TBX4	0.0270839	0.0715859
ZBTB7C	0.0261887	0.0834561
NEUROD2	0.0261555	0.0837032
TGIF2LX	0.0260845	0.0845206
HSF2	0.0259442	0.0861469
NFATC2	0.0258642	0.0869229
MEIS3	0.0253793	0.0921716
TBX1	0.0252364	0.0942311
HOXC9	0.0251281	0.0954784
NR2C2	0.0246499	0.102816
POU4F2	0.0235481	0.122081
ZSCAN4	0.0235109	0.122494
TBX3	0.0234542	0.123306
TP63	0.0233356	0.124929
ATF6	0.0232688	0.125742
NR2F2	0.0232285	0.126232
ETV6	0.0232054	0.126366
HSF1	0.0228348	0.132796
PAX5	0.0224431	0.140698
ZNF317	0.0223426	0.141839
POU3F2	0.0218107	0.153093
HOXD11	0.0213124	0.162117
NFIC(var.2)	0.0209852	0.169532
GLI2	0.0204266	0.18035
NFIB	0.0199187	0.192597
YY1	0.0196443	0.198377
POU3F1	0.0196336	0.198377
PRDM1	0.0189233	0.218773
TGIF2LY	0.0188806	0.219574
CDX4	0.0184708	0.230457
POU1F1	0.018402	0.232139
E2F3	0.0166894	0.281625
ZNF282	0.0164103	0.290805
DLX5	0.016083	0.302059
GSX1	0.0159967	0.303357
NEUROG1	0.0156403	0.315362
GATA1	0.0154172	0.322941
GLI3	0.0153084	0.326406
TBX5	0.0151419	0.332049
E2F6	0.0145791	0.352793
RARA::RXRG	0.014524	0.352824
TFAP4(var.2)	0.0141603	0.366339
HOXA7	0.0141592	0.366339
BHLHE22	0.0140848	0.368819
OLIG3	0.0140323	0.370335
POU6F2	0.0139368	0.373767
POU6F1(var.2)	0.0136882	0.383121
HOXA10	0.0136735	0.383121
NR1D2	0.0133563	0.39593
MEF2A	0.013189	0.40283
POU6F1	0.0129982	0.410029
LHX1	0.0113799	0.4748
MEF2D	0.011376	0.4748
PAX3	0.0112084	0.482401
TGIF1	0.0110753	0.487274
TP53	0.0106942	0.503081
TBX19	0.010594	0.507198
NEUROG2	0.010446	0.513079
TBX2	0.00993031	0.538648
OVOL1	0.00980357	0.544469
CREB3	0.00932889	0.568481
ZNF136	0.0091692	0.575141
TWIST1	0.0089521	0.583905
BARX1	0.00828358	0.614965
TBX6	0.00800307	0.628784
OVOL2	0.00793688	0.631409
HNF1B	0.00770455	0.641566
ZNF263	0.00746416	0.654146
SREBF2(var.2)	0.00714416	0.670573
SRY	0.00706281	0.674132
PAX1	0.00672594	0.693043
RARA::RXRA	0.00666492	0.695397
ZNF682	0.00655707	0.700583
CENPB	0.00617629	0.719669
PBX1	0.00607298	0.724609
NFIX(var.2)	0.00591249	0.731093
OLIG1	0.00586441	0.73144
TFEB	0.00584864	0.73144
IKZF1	0.00571223	0.736681
POU4F1	0.00558688	0.741908
OTX1	0.00556405	0.741919
PAX9	0.00548901	0.743932
PKNOX2	0.00547795	0.743932
OLIG2	0.00542216	0.744301
ATOH7	0.00536308	0.745891
THRB(var.3)	0.00507559	0.759235
CREB3L4	0.00491709	0.76751
TGIF2	0.00415124	0.807407
LHX2	0.00407587	0.810598
RARA	0.00385927	0.821401
MSANTD3	0.00346753	0.841956
BARX2	0.00344933	0.841956
FOXI1	0.00291282	0.860002
FOXL1	0.00291282	0.860002
FOXO4	0.00291282	0.860002
FOXO6	0.00291282	0.860002
FOXP3	0.00291282	0.860002
ETV2	0.00288085	0.860455
GSC2	0.00274661	0.865675
CREB3L1	0.00236935	0.887351
GLIS1	0.00229127	0.890609
GATA5	0.0018016	0.916062
BARHL1	0.00176676	0.916618
MEOX2	0.00166945	0.921013
GBX1	0.00148201	0.930437
TEF	0.00146404	0.930437
MSX1	0.00139676	0.93296
HOXB3	0.00117046	0.941985
DLX6	0.001117	0.943637
PITX1	0.00078382	0.962344
SOX14	0.000480162	0.975892
ZNF382	0.000173329	0.98951
PAX7	-0.000339333	0.981123
ZNF143	-0.000404398	0.978836
LHX6	-0.000636046	0.968062
POU3F3	-0.00068896	0.966485
FERD3L	-0.00123894	0.93941
MYBL1	-0.00126076	0.93941
FOXK2	-0.00203539	0.903242
TFE3	-0.0021681	0.896636
MEF2C	-0.00284153	0.86136
ZNF75D	-0.00299684	0.860002
TBX21	-0.00314348	0.854861
GBX2	-0.0032269	0.851211
GCM1	-0.0033252	0.846632
GLIS3	-0.0033795	0.844778
MEIS2	-0.00367984	0.830663
TBR1	-0.00385344	0.821401
SMAD3	-0.00424734	0.802932
SMAD5	-0.00431786	0.800035
ZBTB32	-0.00439659	0.796627
ZNF684	-0.00477826	0.774593
ZNF652	-0.00523314	0.751033
ESX1	-0.00532169	0.747031
RORA	-0.00541186	0.744301
NR4A2	-0.00546315	0.743932
PITX2	-0.0056951	0.736681
TBX20	-0.00581826	0.731919
SMAD2::SMAD3::SMAD4	-0.00589939	0.731093
THAP11	-0.00594762	0.730904
HOXB8	-0.00627965	0.714731
HOXD8	-0.00627965	0.714731
ZBTB33	-0.00738312	0.657667
DBP	-0.00769946	0.641566
EOMES	-0.00789348	0.632707
NR1I3	-0.0080267	0.628637
BSX	-0.0082848	0.614965
MSX2	-0.0082848	0.614965
GATA6	-0.00854856	0.60333
HOXC12	-0.00857576	0.602963
HOXB7	-0.00892358	0.584356
NR2F6(var.3)	-0.00899627	0.58257
FOXK1	-0.00908379	0.578792
HESX1	-0.00927238	0.570502
GMEB2	-0.00959197	0.554991
NR1H4	-0.0102453	0.522724
GATA1::TAL1	-0.0105769	0.507198
PROX1	-0.0107436	0.501513
ZNF460	-0.0110011	0.489111
NOTO	-0.0110481	0.487681
FOXA3	-0.0111232	0.485796
BHLHE23	-0.011503	0.470294
MYB	-0.0116087	0.465906
DRGX	-0.0118833	0.453093
GSX2	-0.0118833	0.453093
VAX1	-0.0118833	0.453093
VAX2	-0.0118833	0.453093
NR2F1(var.3)	-0.0119092	0.453093
ZNF354C	-0.0120537	0.449351
SOX15	-0.0122869	0.43879
EN2	-0.0122928	0.43879
BARHL2	-0.0126053	0.425168
HOXA13	-0.0128649	0.413685
HINFP	-0.0129079	0.412532
HOXC8	-0.0129733	0.410326
HAND2	-0.0129989	0.410029
GSC	-0.0135367	0.388502
MEOX1	-0.0137508	0.381288
ZNF140	-0.0143336	0.360287
INSM1	-0.0145306	0.352824
THRB	-0.0145559	0.352824
EN1	-0.0147219	0.347442
FOXP1	-0.0148081	0.344543
NKX2-5	-0.015065	0.334496
BCL6B	-0.0152967	0.326406
RFX7	-0.0154877	0.3208
YY2	-0.0157391	0.312125
SCRT1	-0.0159178	0.305754
RARA(var.2)	-0.0160014	0.303357
CDX2	-0.016041	0.303009
TCF21(var.2)	-0.0161897	0.298598
RAX	-0.0165023	0.287984
RXRG	-0.0166977	0.281625
MYF6	-0.0168898	0.275512
LBX2	-0.0169931	0.272378
LMX1A	-0.0170578	0.27066
RORB	-0.0171867	0.266639
ZNF384	-0.0172971	0.263318
E2F8	-0.0173013	0.263318
SIX2	-0.0173618	0.262253
HOXA9	-0.0174052	0.261333
HOXA1	-0.0174254	0.261236
HOXA5	-0.0174254	0.261236
HOXB5	-0.0174254	0.261236
ESR1	-0.0174359	0.261236
PLAG1	-0.0178723	0.248099
HOXA6	-0.0181998	0.237653
NKX2-2	-0.018349	0.233308
HOXD4	-0.0186386	0.22561
ISX	-0.0188189	0.22044
RAX2	-0.0188189	0.22044
SOX4	-0.0195687	0.199779
ZNF449	-0.0196858	0.19784
E2F7	-0.019789	0.195343
MSGN1	-0.0198152	0.195076
ETS1	-0.0200126	0.190412
FLI1	-0.0202369	0.184619
HOXB6	-0.0203098	0.183076
HMBOX1	-0.0204547	0.180041
EMX1	-0.0206105	0.176304
HOXA2	-0.0206105	0.176304
HOXB2	-0.0206105	0.176304
HOXD3	-0.0206105	0.176304
PDX1	-0.0206105	0.176304
HNF4A(var.2)	-0.0209327	0.170023
ZIC3	-0.0209555	0.169867
NR1H4::RXRA	-0.0210439	0.168447
SOX21	-0.0213093	0.162117
VDR	-0.02143	0.15994
LHX5	-0.0214858	0.158972
NKX6-1	-0.0214858	0.158972
NKX6-2	-0.0214858	0.158972
RXRA::VDR	-0.0215562	0.158479
ELF4	-0.0216793	0.155867
PRRX1	-0.0220242	0.148416
SHOX	-0.0220242	0.148416
MNX1	-0.0223703	0.141589
FOXP2	-0.0223738	0.141589
PITX3	-0.0226138	0.137258
VSX1	-0.02309	0.127733
VSX2	-0.02309	0.127733
BCL6	-0.0231114	0.127733
ETV4	-0.0233249	0.124929
ZNF274	-0.0233728	0.124631
ERG	-0.0239916	0.113685
NR6A1	-0.0244256	0.105933
MIXL1	-0.0244549	0.105702
HIF1A	-0.0246236	0.102988
ERF	-0.0246823	0.102534
MEIS1	-0.0249124	0.098833
ZBTB14	-0.02518	0.0948898
ISL2	-0.0253863	0.0921716
NR2F1(var.2)	-0.0253944	0.0921716
FOXH1	-0.0255476	0.0902665
EMX2	-0.0256978	0.0881641
ATOH1(var.2)	-0.0257109	0.0881641
LHX9	-0.0258108	0.0869229
PAX4	-0.0258108	0.0869229
PRRX2	-0.0258108	0.0869229
TLX2	-0.0258108	0.0869229
RXRB	-0.0259659	0.0860697
PRDM4	-0.0263632	0.0811246
HIC2	-0.026538	0.0788417
ZNF135	-0.0274302	0.0677666
SCRT2	-0.027452	0.0676997
NR1I2	-0.0278307	0.0634684
LEF1	-0.0281954	0.0594337
OTX2	-0.0284175	0.0573322
TBX18	-0.028506	0.0567257
DPRX	-0.0285135	0.0567257
NEUROD1	-0.0286606	0.0555927
LBX1	-0.0287535	0.0547824
NEUROG2(var.2)	-0.0287934	0.0545365
ESRRB	-0.0290289	0.0526142
GATA3	-0.0294807	0.0486463
STAT1	-0.0306063	0.0391346
ESRRA	-0.0306521	0.0389006
MYOD1	-0.0307425	0.0383212
ZFP42	-0.0308291	0.0378436
SOX13	-0.0310669	0.0362298
LMX1B	-0.0318428	0.0312829
FEV	-0.0320055	0.0303397
ARGFX	-0.0320286	0.0302959
FOXA1	-0.0320917	0.0299995
EWSR1-FLI1	-0.0321758	0.029575
TFDP1	-0.0323438	0.0286439
SOX2	-0.0324245	0.0282564
EVX1	-0.0326339	0.0271223
HOXD13	-0.0326974	0.0268513
PPARD	-0.0328057	0.026421
NR4A2::RXRA	-0.0328993	0.0259878
TFAP2C(var.3)	-0.0329065	0.0259878
SOX18	-0.0335886	0.0226332
CLOCK	-0.0340831	0.0205283
HNF1A	-0.0349707	0.0169687
GATA4	-0.0349992	0.0169214
ETV5	-0.0350279	0.0168731
E2F4	-0.0357138	0.0147061
NHLH2	-0.0359331	0.0141406
FIGLA	-0.0362944	0.0132555
RORC	-0.0363417	0.0131609
ARNT::HIF1A	-0.0377157	0.00963246
NR5A1	-0.0379172	0.0092443
ZSCAN29	-0.0385593	0.00794304
HES1	-0.0386601	0.00778023
TFAP2A(var.3)	-0.0388908	0.00743981
FOXA2	-0.0395672	0.00634247
ZNF528	-0.0399239	0.00584717
ETS2	-0.0399317	0.00584717
MSC	-0.0399723	0.00584409
PHOX2A	-0.0402751	0.00543907
THAP1	-0.040529	0.00512039
ELF2	-0.0407099	0.00490957
MYBL2	-0.0412887	0.00428358
E2F1	-0.0417367	0.0038287
RORA(var.2)	-0.0421611	0.00343973
ZBTB6	-0.0422062	0.0034135
STAT3	-0.0422912	0.00335195
ZIC5	-0.0427468	0.00298288
NR1H2::RXRA	-0.0427537	0.00298288
ZNF16	-0.044548	0.00186891
BHLHA15(var.2)	-0.0446337	0.00183316
MXI1	-0.0446824	0.00181654
RFX4	-0.0448056	0.00176326
FOXF2	-0.0452068	0.00159063
E2F2	-0.0454836	0.00147828
NFIA	-0.0462654	0.00120041
PHOX2B	-0.0463907	0.0011634
ALX3	-0.0469997	0.00099433
RHOXF1	-0.0475441	0.000852456
TFEC	-0.0479254	0.000765682
NKX2-8	-0.0480577	0.000743335
EVX2	-0.048247	0.000706148
ZNF341	-0.0486054	0.000637733
GATA2	-0.0491542	0.000543485
PPARA::RXRA	-0.0493495	0.000514817
CUX1	-0.0499918	0.000427494
SIX1	-0.0509455	0.000319983
ZBTB26	-0.051236	0.00029367
SOX12	-0.0518483	0.000244592
HOXB13	-0.052096	0.000227244
NFIX	-0.0521341	0.000225632
ZFP57	-0.0522576	0.00021803
ZKSCAN1	-0.0530273	0.000172055
NKX2-3	-0.0534659	0.000150009
PPARG	-0.0534986	0.000149188
PROP1	-0.0537971	0.000136036
SPDEF	-0.0540481	0.000127266
RBPJ	-0.0542304	0.000120488
UNCX	-0.0549111	9.6655e-05
TFAP2B(var.3)	-0.0572571	4.42399e-05
SNAI2	-0.0589504	2.5085e-05
OSR1	-0.0590365	2.44635e-05
TCF7L2	-0.0594934	2.08915e-05
ETV3	-0.0598931	1.84011e-05
THRB(var.2)	-0.0609561	1.26383e-05
NFIC	-0.0613262	1.11573e-05
HNF4A	-0.0614217	1.08337e-05
ESR2	-0.061613	1.01524e-05
HNF4G	-0.062125	8.44045e-06
HES6	-0.0630939	6.07778e-06
HES7	-0.0631043	6.07778e-06
EBF3	-0.0631163	6.07778e-06
RFX1	-0.0638661	4.67156e-06
ELK4	-0.0638966	4.64674e-06
TFAP2C(var.2)	-0.0640648	4.38421e-06
HES5	-0.0658385	2.22526e-06
TAL1::TCF3	-0.0659703	2.12623e-06
MLX	-0.0663344	1.85268e-06
OSR2	-0.0665685	1.69908e-06
ELK3	-0.0689058	6.67664e-07
ZNF24	-0.0698024	4.69945e-07
TFAP2B	-0.0709708	2.93643e-07
ZBTB7A	-0.071461	2.41813e-07
RFX3	-0.0717429	2.15916e-07
TFAP2A(var.2)	-0.072018	1.9328e-07
CUX2	-0.0723582	1.6816e-07
MTF1	-0.0736488	9.87711e-08
MYOG	-0.0739455	8.74822e-08
SNAI3	-0.0749402	5.7949e-08
TCF7L1	-0.0753398	4.88439e-08
REST	-0.0758821	3.88777e-08
ZIC1	-0.0761027	3.54708e-08
EBF1	-0.0765116	2.99424e-08
MYCN	-0.0765177	2.99424e-08
NRF1	-0.0773718	2.07071e-08
ZBTB12	-0.0782534	1.3888e-08
RFX5	-0.0794246	8.23198e-09
ZIC4	-0.0794699	8.1288e-09
SOX10	-0.0797605	7.21122e-09
RFX2	-0.0806645	4.77308e-09
NR3C1	-0.0826854	1.82511e-09
TCFL5	-0.083244	1.39937e-09
TCF7	-0.0832736	1.39201e-09
NR3C2	-0.0844775	7.87108e-10
TFAP2C	-0.0864411	3.09113e-10
NHLH1	-0.0866997	2.73544e-10
ELK1	-0.0869664	2.40976e-10
MLXIPL	-0.0900693	4.89221e-11
PLAGL2	-0.0904219	4.09688e-11
BHLHE22(var.2)	-0.0912697	2.62606e-11
HEY1	-0.095447	2.67427e-12
ARNT2	-0.0987376	4.13971e-13
TFAP2B(var.2)	-0.0994872	2.70005e-13
FOXC1	-0.100573	1.45522e-13
FOXB1	-0.101486	8.64552e-14
ONECUT2	-0.103903	2.07308e-14
TFAP2A	-0.104295	1.6503e-14
CTCFL	-0.105706	7.15684e-15
MAX::MYC	-0.10609	5.70687e-15
SNAI1	-0.108057	1.69098e-15
HEY2	-0.109832	5.47647e-16
MYC	-0.111082	2.45741e-16
MAX	-0.111423	1.99426e-16
HES2	-0.111644	1.74904e-16
ZEB1	-0.111737	1.67009e-16
BHLHE41	-0.116845	5.48327e-18
TFAP2E	-0.117608	3.285e-18
SOHLH2	-0.121472	2.33214e-19
FOXC2	-0.123151	7.05614e-20
ONECUT1	-0.124835	2.12923e-20
TCF3	-0.130924	2.25975e-22
ONECUT3	-0.132488	7.09868e-23
TCF12(var.2)	-0.133498	3.27468e-23
BHLHE40	-0.138292	7.93466e-25
MNT	-0.139234	3.84278e-25
FOXD2	-0.139447	3.30551e-25
ASCL1	-0.144671	4.82416e-27
TCF4	-0.15131	1.68005e-29
FOXE1	-0.158185	3.2708e-32
ASCL1(var.2)	-0.165132	4.86604e-35
TFCP2	-0.172463	4.20575e-38
GRHL1	-0.242447	6.51807e-76
CTCF	-0.244262	4.96315e-77
GRHL2	-0.261096	2.86697e-88

## Sheet: CPT2373DU
TF	Correlation	Adjusted P-Value
FOXC2	0.101426	4.41405e-12
FOXD2	0.0862407	6.74468e-09
FOXC1	0.0855844	8.56801e-09
FOXB1	0.0803913	7.77111e-08
FOXE1	0.0787849	1.52286e-07
CTCF	0.0731549	1.40143e-06
NFIC	0.0669054	1.23524e-05
GATA6	0.0606312	9.09564e-05
NFIA	0.0583306	0.000189262
MEIS1	0.0533475	0.00076375
BHLHE22(var.2)	0.0530367	0.000827786
FOXF2	0.0517243	0.00113472
ZNF354C	0.0514387	0.00120515
YY1	0.0506856	0.00146457
YY2	0.0491939	0.00207281
GATA3	0.0477352	0.00275735
NFYB	0.0472513	0.00305701
SOX15	0.0470439	0.00317785
ZBTB6	0.0465571	0.00346734
GATA5	0.0457764	0.00415634
ONECUT1	0.0457109	0.00419383
FOXA2	0.0450512	0.0048604
FOXA1	0.0449028	0.00497129
MTF1	0.0430566	0.00763431
GATA4	0.0430064	0.00766823
ASCL1	0.0428511	0.00785629
HES1	0.042763	0.00797083
NFYC	0.0426789	0.00807904
NFIX	0.041918	0.00952561
TFAP2C(var.2)	0.0418677	0.0095749
HOXD13	0.0416515	0.00994918
HES2	0.0408708	0.0117507
TCF21(var.2)	0.0406656	0.0121795
ARNT2	0.0406116	0.0121795
ZIC4	0.0405767	0.0121795
MEF2C	0.0402149	0.0130104
FOXP1	0.0400087	0.0134796
TFAP2C(var.3)	0.0396234	0.0146492
HOXB13	0.0392494	0.0154327
HES7	0.0392358	0.0154327
ZNF135	0.0383758	0.018212
ONECUT3	0.0382555	0.0185438
SOX10	0.0382221	0.0185438
HEY2	0.0376224	0.0204629
PHOX2B	0.0375719	0.0205774
ASCL1(var.2)	0.0371614	0.022277
HEY1	0.0367053	0.0243405
ZBTB18	0.0365963	0.0247871
FOXA3	0.0356742	0.0297216
NKX2-3	0.0351034	0.0331663
MEF2A	0.0350363	0.033458
NRF1	0.0349674	0.033479
ARNT::HIF1A	0.0341716	0.038593
FOXK1	0.0340151	0.0396471
TCF4	0.0328228	0.0477439
GATA2	0.0327422	0.0482815
NEUROD2	0.0322979	0.0517102
TFAP2E	0.0318033	0.0553668
BHLHE40	0.031791	0.0553668
NFIC::TLX1	0.0317814	0.0553668
ZFP42	0.030974	0.0620907
NFYA	0.0309162	0.0625027
TFAP2B(var.3)	0.0307594	0.0636737
ZNF384	0.0307495	0.0636737
MEIS2	0.0301157	0.0694883
TFAP2A(var.3)	0.0301019	0.0694883
FOXK2	0.0299408	0.0711034
BHLHE41	0.0290506	0.0811661
ZBTB33	0.0282872	0.0912282
REST	0.028006	0.0951145
HIC2	0.0279832	0.0951266
CLOCK	0.0275635	0.101174
SOHLH2	0.0275179	0.101588
TCFL5	0.0274745	0.101965
NEUROG2(var.2)	0.0272819	0.104616
OLIG1	0.0269555	0.109393
ZIC1	0.0265668	0.115842
HAND2	0.0265471	0.115842
HIF1A	0.0265087	0.115842
FOXP2	0.0260291	0.124197
SRY	0.026027	0.124197
OLIG2	0.0254276	0.1361
TFEC	0.0253687	0.136923
NR2F1(var.2)	0.0252906	0.138181
SOX4	0.0252497	0.138453
TFE3	0.0251253	0.140439
MLXIPL	0.024917	0.14473
NEUROD1	0.0248795	0.145098
MLX	0.024598	0.151258
SPIC	0.0242826	0.158034
FOXG1	0.0234353	0.175382
OLIG3	0.0231248	0.180892
SNAI3	0.0229102	0.185664
SNAI2	0.0227654	0.188538
MYBL1	0.0225122	0.193955
SOX18	0.0224541	0.195017
ZNF140	0.0217962	0.211558
HES6	0.0216154	0.216537
MITF	0.0213607	0.223981
PROX1	0.0210024	0.234345
SNAI1	0.0206843	0.244425
HES5	0.0201345	0.260764
SREBF2(var.2)	0.0196864	0.274131
GLIS2	0.0196741	0.274131
NR1H2::RXRA	0.0196666	0.274131
GCM1	0.0196543	0.274131
FOXI1	0.0195508	0.274131
FOXL1	0.0195508	0.274131
FOXO4	0.0195508	0.274131
FOXO6	0.0195508	0.274131
FOXP3	0.0195508	0.274131
NEUROG1	0.0195254	0.274264
PITX2	0.0194727	0.275415
ZIC5	0.019326	0.280121
FIGLA	0.019059	0.288301
PAX7	0.0190467	0.288301
TGIF2	0.018868	0.29441
SOX13	0.018646	0.299709
CTCFL	0.0183561	0.308694
TGIF1	0.01832	0.309267
TFEB	0.0181921	0.313582
POU2F2	0.018078	0.317366
IRF1	0.0179485	0.320909
RHOXF1	0.0175463	0.333198
HINFP	0.0172921	0.342215
SCRT1	0.0172163	0.344545
SOX8	0.0171112	0.348171
POU2F3	0.0170621	0.349227
MYOG	0.0170431	0.349227
MNT	0.0169641	0.350768
ELK1	0.0169065	0.351428
TFAP4(var.2)	0.0168932	0.351428
ZBTB14	0.0168836	0.351428
NR2F1	0.0167778	0.355123
ZNF528	0.0162626	0.374414
POU5F1	0.0162604	0.374414
MAX::MYC	0.0161692	0.375383
TWIST1	0.0161517	0.375383
FOXD1	0.0158999	0.382383
FOXO3	0.0158999	0.382383
SOX2	0.0150467	0.417462
ESRRB	0.0150298	0.417462
NFIC(var.2)	0.0150173	0.417462
ESRRA	0.0148757	0.420081
DPRX	0.0148755	0.420081
GATA1	0.0148514	0.420188
NR5A1	0.0147009	0.425393
TCF12(var.2)	0.0145129	0.4314
HNF4A	0.0144166	0.434863
ZFP57	0.0143725	0.434863
BHLHE23	0.0142544	0.43665
HNF4G	0.0142537	0.43665
RARA	0.0141974	0.438361
NKX2-8	0.0141518	0.439547
ZNF460	0.013915	0.449187
TFAP2A	0.0137845	0.454663
ZKSCAN1	0.0136444	0.460664
ATOH7	0.0135084	0.465371
ONECUT2	0.0132634	0.473752
NR3C2	0.0131953	0.475534
SOX9	0.0131793	0.475534
NR1D1	0.0127085	0.49789
TFCP2	0.0126311	0.499645
PAX3	0.0125019	0.505347
ZSCAN29	0.0124323	0.507882
RXRB(var.2)	0.0123302	0.509783
E2F3	0.0122132	0.512493
MYOD1	0.0121102	0.515124
ZBTB7C	0.0120978	0.515124
GRHL1	0.0119383	0.521328
MXI1	0.0118488	0.52377
MEF2B	0.0117074	0.529029
RORA(var.2)	0.0114236	0.543326
THRB(var.3)	0.0112564	0.551328
BHLHA15(var.2)	0.0111955	0.551562
NKX2-2	0.0111834	0.551562
MEF2D	0.0111616	0.551562
ZIC3	0.0111404	0.551562
TCF3	0.0109667	0.55941
TFAP2C	0.0108374	0.563576
GCM2	0.0108346	0.563576
POU3F4	0.0107006	0.568556
IRF9	0.0105682	0.574725
ZNF143	0.0104771	0.577318
ATOH1(var.2)	0.010119	0.593765
NEUROG2	0.00996477	0.601285
NR3C1	0.00942018	0.626278
PLAGL2	0.00939517	0.626278
MSGN1	0.00934393	0.626585
ZNF136	0.00917334	0.633847
BHLHE22	0.00912375	0.635399
BARX2	0.00891955	0.644285
GRHL2	0.00890276	0.644285
MSANTD3	0.00885413	0.645782
MYCN	0.00843707	0.663069
ZBTB7B	0.00842111	0.663069
NHLH1	0.00824837	0.669185
NFIX(var.2)	0.00815481	0.671958
PPARD	0.00802548	0.678243
RUNX2	0.00728572	0.710806
TFAP2B	0.00725732	0.710806
SMAD2::SMAD3::SMAD4	0.00720162	0.710806
RARB(var.3)	0.00719121	0.710806
RARG(var.3)	0.00717711	0.710806
MEIS3	0.00691742	0.720471
FERD3L	0.00680004	0.726089
CDX2	0.00671471	0.729785
NR6A1	0.00642138	0.746057
POU5F1B	0.00608529	0.76356
THAP1	0.0058165	0.775013
MAX	0.00580616	0.775013
HOXD11	0.0056831	0.777624
MYC	0.00553741	0.783508
ELK3	0.00548908	0.784949
E2F2	0.00518522	0.798971
OVOL1	0.00508794	0.800344
HOXC9	0.00495843	0.803678
NR2F6(var.3)	0.00483856	0.806881
OSR1	0.00481799	0.806881
PHOX2A	0.00481529	0.806881
NFATC3	0.00479962	0.806881
RXRB	0.00478101	0.806881
TFAP2B(var.2)	0.004621	0.815071
HOXA13	0.00459396	0.815191
EBF3	0.00446195	0.820151
STAT1::STAT2	0.00435657	0.825014
FOXN3	0.00404637	0.837752
TGIF2LX	0.00396617	0.839455
NR1I2	0.00385285	0.843227
SCRT2	0.00379526	0.844675
SPDEF	0.0034458	0.861624
TFAP2A(var.2)	0.00321227	0.871032
HNF4A(var.2)	0.00312754	0.874574
PKNOX2	0.00305598	0.877316
E2F7	0.0027151	0.896323
ZNF317	0.00264082	0.897599
GATA1::TAL1	0.00248037	0.904063
RXRG(var.2)	0.00212497	0.920618
CUX1	0.00190001	0.930884
RXRG	0.00136604	0.956332
PPARA::RXRA	0.00106824	0.96677
PLAG1	0.000966664	0.968442
CDX4	0.00079474	0.971369
ZNF341	0.000793025	0.971369
ZNF274	0.000757887	0.971369
TAL1::TCF3	0.00071675	0.971403
E2F1	0.000690438	0.971403
ELF5	0.000269981	0.991371
PBX1	0.000138537	0.995317
NFIB	1.32336e-05	0.999231
MYF5	-5.9054e-05	0.998256
MSC	-0.000171728	0.995069
CDX1	-0.000263931	0.991371
ZEB1	-0.000580023	0.976217
IRF7	-0.000747608	0.971369
TGIF2LY	-0.000769027	0.971369
POU1F1	-0.000921162	0.969467
IRF5	-0.00102299	0.96677
ZNF382	-0.00103387	0.96677
POU3F3	-0.00112833	0.96553
THRB(var.2)	-0.00117954	0.96415
HOXA9	-0.0012487	0.961691
OVOL2	-0.00171928	0.936803
MZF1	-0.00178726	0.93437
IRF6	-0.00187077	0.930999
ESR1	-0.00198119	0.92764
MEIS2(var.2)	-0.00217496	0.919237
E2F4	-0.00234484	0.910619
HOXB9	-0.00254656	0.901681
ZNF16	-0.00268171	0.896735
POU3F1	-0.00323592	0.871032
POU4F1	-0.00338662	0.863637
OTX2	-0.00375232	0.844675
THRB	-0.00375374	0.844675
FOXH1	-0.00393065	0.840064
HOXC12	-0.00401975	0.837752
IRF4	-0.00402681	0.837752
NR4A2::RXRA	-0.00407337	0.837752
NR2F2	-0.00427028	0.828716
POU4F3	-0.00447252	0.820151
FEV	-0.00497032	0.803678
HOXC13	-0.00505964	0.80055
NFATC2	-0.00509188	0.800344
CUX2	-0.00515362	0.799378
SREBF2	-0.00523216	0.797624
ELF4	-0.00544556	0.786096
OSR2	-0.00560059	0.781157
POU4F2	-0.00568646	0.777624
NR1D2	-0.0057751	0.775013
TCF7L1	-0.00578639	0.775013
PITX3	-0.00580741	0.775013
ETV3	-0.00618074	0.759224
ZBED1	-0.00696745	0.718897
SRF	-0.00702299	0.716991
GSC2	-0.00706489	0.715903
TBX19	-0.00717365	0.710806
ZNF652	-0.00722812	0.710806
DMRTA2	-0.00732211	0.710806
ZNF75D	-0.007454	0.705371
PROP1	-0.00747227	0.705371
NRL	-0.00778904	0.688129
OTX1	-0.00787596	0.684349
CREB3L1	-0.0079726	0.679994
USF2	-0.00821409	0.669828
ELF2	-0.00824826	0.669185
IRF3	-0.00839826	0.663069
ERF	-0.00844286	0.663069
ZNF410	-0.0086154	0.655738
ZBTB12	-0.00872351	0.650737
PAX3(var.2)	-0.00881467	0.646741
BCL6	-0.00906714	0.637361
NR1H4::RXRA	-0.00922799	0.632001
BCL6B	-0.00935799	0.626585
CREB3L4	-0.00940695	0.626278
ETS2	-0.00956911	0.62017
SPI1	-0.00970589	0.613567
RFX1	-0.009837	0.607317
HOXD10	-0.0103358	0.582752
MYB	-0.0103966	0.580586
SOX21	-0.0105401	0.57504
RFX3	-0.010751	0.566992
RUNX3	-0.0109542	0.55941
NFIL3	-0.0111913	0.551562
BARHL1	-0.0118019	0.525114
TFAP4	-0.0118501	0.52377
E2F8	-0.012045	0.516774
DMRT3	-0.0121469	0.514864
PAX9	-0.0122385	0.512321
SREBF1(var.2)	-0.012294	0.510534
HOXC11	-0.0123412	0.509783
SOX12	-0.0123839	0.509283
ETV2	-0.0126688	0.49882
SIX1	-0.0127507	0.496828
ZNF684	-0.0132576	0.473752
ZNF282	-0.0132724	0.473752
GLIS3	-0.0132911	0.473752
NR4A2	-0.0135586	0.463923
FLI1	-0.0140027	0.445886
GFI1	-0.0142575	0.43665
CENPB	-0.0143553	0.434863
RARA::RXRA	-0.0143783	0.434863
LMX1B	-0.0145724	0.429549
GMEB2	-0.0145813	0.429549
THAP11	-0.0147488	0.424121
PAX1	-0.0148948	0.420081
ERG	-0.014948	0.419763
TFDP1	-0.0151343	0.415003
SOX14	-0.0153182	0.407194
POU3F2	-0.0156283	0.393526
NR2C2	-0.01589	0.382383
ETV5	-0.0159189	0.382383
TBX18	-0.01603	0.379951
HOXD12	-0.016163	0.375383
ETV6	-0.0162092	0.375383
NFATC4	-0.016406	0.369785
PPARG	-0.0166625	0.359262
NR1I3	-0.0169667	0.350768
NR1H4	-0.0173714	0.339739
USF1	-0.0176742	0.328711
PRDM1	-0.0176744	0.328711
RORA	-0.0177485	0.327431
NKX2-5	-0.017888	0.32251
HLF	-0.0180059	0.319437
POU2F1	-0.0184438	0.306038
PBX2	-0.0186098	0.300279
RFX7	-0.0187282	0.297322
IKZF1	-0.0187414	0.297322
IRF2	-0.0187702	0.297322
GSC	-0.019283	0.280921
DMRTC2	-0.0200459	0.263178
IRF8	-0.0203644	0.253312
EHF	-0.0204351	0.251591
SIX2	-0.0205023	0.250001
RARA::RXRG	-0.0210854	0.232305
PITX1	-0.0220411	0.204722
HOXD9	-0.0221475	0.202167
RARA(var.2)	-0.0222171	0.200734
HOXA10	-0.0223672	0.196931
ARGFX	-0.0225372	0.193857
ZBTB7A	-0.0226357	0.191631
HOXC10	-0.0227664	0.188538
ZNF263	-0.0230848	0.181397
NR4A1	-0.0231774	0.180039
DBP	-0.0232013	0.17998
NR2C2(var.2)	-0.023286	0.178254
ETS1	-0.0233373	0.17745
LMX1A	-0.0234578	0.175367
SREBF1	-0.023675	0.170149
DUXA	-0.0237578	0.168545
LHX5	-0.0237955	0.16813
NKX6-1	-0.0237955	0.16813
NKX6-2	-0.0237955	0.16813
BARHL2	-0.0241044	0.161856
ESR2	-0.024278	0.158034
GLIS1	-0.0252349	0.138453
RXRA::VDR	-0.0256225	0.132299
LBX2	-0.0263027	0.119481
NR2F1(var.3)	-0.0265156	0.115842
RAX	-0.026869	0.110606
EBF1	-0.0269993	0.108985
GLI2	-0.0270832	0.107837
TBX5	-0.0273333	0.104087
TP53	-0.0277097	0.099016
MYF6	-0.0277642	0.0984587
GLI3	-0.02802	0.0951145
HESX1	-0.0284222	0.0894239
MYBL2	-0.0284916	0.0886772
SMAD3	-0.0290084	0.0811661
RBPJ	-0.0290164	0.0811661
PAX6	-0.0293579	0.0771056
TBXT	-0.0294046	0.0767607
ZBTB32	-0.0294565	0.076346
RFX4	-0.0295725	0.0750491
EN1	-0.0296524	0.0742607
ATF6	-0.0298688	0.0716578
TBX20	-0.0299331	0.0711034
CREB3	-0.0303281	0.0671834
POU6F1	-0.0303575	0.0670956
LHX9	-0.0304114	0.0667021
PAX4	-0.0304114	0.0667021
PRRX2	-0.0304114	0.0667021
TLX2	-0.0304114	0.0667021
ELK4	-0.0307975	0.0636438
ELF3	-0.0309762	0.0620907
RFX2	-0.0310557	0.0616727
PRRX1	-0.0312231	0.0600019
SHOX	-0.0312231	0.0600019
MZF1(var.2)	-0.0312636	0.0600019
TBX6	-0.0313361	0.0595082
SPIB	-0.0314957	0.0579743
RORC	-0.031611	0.0569593
TEF	-0.0319619	0.0541998
INSM1	-0.0321703	0.0522838
VDR	-0.032236	0.0518563
LHX2	-0.0322419	0.0518563
TCF7L2	-0.0324604	0.0503235
ISL2	-0.03251	0.0500694
EOMES	-0.03269	0.0485522
ISX	-0.0329759	0.0465366
RAX2	-0.0329759	0.0465366
ETV4	-0.0330118	0.0465366
MEIS1(var.2)	-0.0330459	0.0465366
NHLH2	-0.0334476	0.0431723
RORB	-0.0335069	0.0428701
RFX5	-0.0337566	0.0409601
ZNF449	-0.0338043	0.0407673
MNX1	-0.0339323	0.0399183
HOXC8	-0.0339602	0.039892
TCF7	-0.0341969	0.0385889
SMAD5	-0.0346264	0.0355024
VSX1	-0.0349335	0.033479
VSX2	-0.0349335	0.033479
LEF1	-0.0349644	0.033479
TBX4	-0.0353875	0.0314106
STAT1	-0.0358985	0.0284888
MEOX2	-0.036117	0.0273359
NKX6-3	-0.0369214	0.0233496
BARX1	-0.0375258	0.0206728
MAFF	-0.0376321	0.0204629
NFKB1	-0.0376348	0.0204629
BSX	-0.0378527	0.0197749
MSX2	-0.0378527	0.0197749
ZSCAN4	-0.0378665	0.0197749
DUX4	-0.0382174	0.0185438
PAX5	-0.0384248	0.0181191
TBX1	-0.038459	0.0180874
TBR1	-0.0388944	0.0164853
EMX2	-0.0391329	0.0157055
TBX21	-0.0393803	0.0151126
CEBPD	-0.0394299	0.0150335
HOXB4	-0.0395306	0.0147798
GSX1	-0.0395795	0.0147058
LBX1	-0.0401453	0.0131397
DRGX	-0.040523	0.0121795
GSX2	-0.040523	0.0121795
VAX1	-0.040523	0.0121795
VAX2	-0.040523	0.0121795
ZBTB26	-0.0409531	0.011602
ZNF682	-0.0415302	0.010174
MAF	-0.0417261	0.00983974
ALX3	-0.042611	0.00809807
NOTO	-0.0426374	0.00809807
VENTX	-0.0429787	0.00766823
HOXD4	-0.0434939	0.00689681
MIXL1	-0.0444157	0.00550384
HOXB6	-0.044492	0.00543907
STAT3	-0.0447581	0.00511987
PKNOX1	-0.0449487	0.0049515
EVX1	-0.0452681	0.00463163
EN2	-0.0455588	0.00432874
NFKB2	-0.0458439	0.00411715
TEAD3	-0.0464365	0.00355041
HMBOX1	-0.0466176	0.00344083
PRDM4	-0.0467788	0.00332415
ELF1	-0.0468308	0.00330654
HOXA6	-0.0469099	0.00326545
TEAD4	-0.0472209	0.00305701
TP63	-0.0473515	0.00300433
UNCX	-0.0475223	0.00289481
CEBPA	-0.0479994	0.00258953
XBP1	-0.0480703	0.00256355
GABPA	-0.0482467	0.00246557
TP73	-0.0483272	0.00243463
ETV1	-0.048335	0.00243463
EMX1	-0.04852	0.00235356
HOXA2	-0.04852	0.00235356
HOXB2	-0.04852	0.00235356
HOXD3	-0.04852	0.00235356
PDX1	-0.04852	0.00235356
CEBPG	-0.0488556	0.00225426
EWSR1-FLI1	-0.0494568	0.00194575
E2F6	-0.0496893	0.0018418
PBX3	-0.0498482	0.00177978
GBX1	-0.0499777	0.00173422
LHX6	-0.0500061	0.00173422
CEBPG(var.2)	-0.0501558	0.00168503
POU6F1(var.2)	-0.0512867	0.00124535
VEZF1	-0.0515829	0.0011689
HOXB3	-0.0520317	0.00104922
EGR2	-0.052254	0.00099451
MSX1	-0.0522947	0.000994471
TBX2	-0.0527251	0.000886163
TEAD2	-0.0528715	0.000858868
DLX5	-0.0534674	0.000746163
KLF13	-0.055869	0.000361563
KLF17	-0.0559326	0.000359088
TEAD1	-0.0563874	0.000315363
MEOX1	-0.0567636	0.000283716
EVX2	-0.0567876	0.000283716
CEBPE	-0.0571549	0.000257403
ESX1	-0.0571589	0.000257403
GBX2	-0.0576041	0.000229219
CEBPB	-0.0578225	0.000216717
RELB	-0.0579049	0.000214122
TBX3	-0.058739	0.000168126
MAFG	-0.0611734	7.6869e-05
LHX1	-0.0618097	6.28172e-05
CREB3L4(var.2)	-0.0621511	5.67468e-05
MAFA	-0.0625985	4.93929e-05
HOXB7	-0.0629257	4.48029e-05
EGR4	-0.0630313	4.39098e-05
ATF4	-0.0631977	4.21375e-05
DLX6	-0.064115	3.10109e-05
HOXC4	-0.0643797	2.87246e-05
HOXA7	-0.0645048	2.79687e-05
HOXB8	-0.0647867	2.57497e-05
HOXD8	-0.0647867	2.57497e-05
ATF7	-0.067298	1.0887e-05
NR2C1	-0.0689292	6.01094e-06
ZNF24	-0.069041	5.87792e-06
ZKSCAN5	-0.0719903	1.9063e-06
HOXA1	-0.0720846	1.87534e-06
HOXA5	-0.0720846	1.87534e-06
HOXB5	-0.0720846	1.87534e-06
MGA	-0.0725629	1.6558e-06
TBX15	-0.0725629	1.6558e-06
ATF3	-0.0729415	1.49062e-06
RREB1	-0.0737407	1.13368e-06
HSF4	-0.0779171	2.04116e-07
HSF1	-0.0781426	1.90212e-07
KLF14	-0.0785448	1.64341e-07
MAZ	-0.0804574	7.77007e-08
EGR3	-0.0833971	2.14074e-08
HOXA4	-0.0845522	1.2985e-08
CREM	-0.0847044	1.24915e-08
KLF3	-0.0857915	8.04388e-09
HSF2	-0.0875454	3.76396e-09
POU6F2	-0.0896731	1.39552e-09
KLF15	-0.0919197	4.76574e-10
EGR1	-0.0937416	1.97279e-10
CREB1	-0.0964196	5.13424e-11
HNF1A	-0.096486	5.13424e-11
SP4	-0.098725	1.64987e-11
ZNF740	-0.100451	6.78996e-12
ATF2	-0.101173	4.80714e-12
SP1	-0.105596	4.45192e-13
SP8	-0.105802	4.20121e-13
ZNF148	-0.110831	2.30822e-14
SP2	-0.116168	9.14609e-16
KLF6	-0.117153	5.26926e-16
RELA	-0.117838	3.68296e-16
HNF1B	-0.120702	6.25522e-17
REL	-0.121764	3.41452e-17
SP9	-0.124081	8.04677e-18
KLF9	-0.127075	1.16829e-18
KLF11	-0.130393	1.30301e-19
KLF10	-0.130449	1.30301e-19
KLF2	-0.132615	3.71289e-20
SP3	-0.133056	3.37153e-20
KLF16	-0.137439	1.77551e-21
KLF5	-0.162167	4.29418e-30
KLF4	-0.172829	4.76588e-34

## Sheet: CPT4096DU
TF	Correlation	Adjusted P-Value
RELA	0.653606	0
REL	0.622586	0
SP1	0.512971	0
SP4	0.504688	0
KLF15	0.467255	1.11271e-308
KLF6	0.434911	7.84207e-266
KLF14	0.429353	2.05046e-258
NFKB2	0.424483	4.97884e-252
SP9	0.40738	2.81587e-230
SP3	0.406216	6.9455e-229
KLF10	0.400876	2.1153e-222
ELF3	0.383427	5.63514e-202
FOXI1	0.382698	2.7485e-201
FOXL1	0.382698	2.7485e-201
FOXO4	0.382698	2.7485e-201
FOXO6	0.382698	2.7485e-201
FOXP3	0.382698	2.7485e-201
KLF5	0.379821	4.43233e-198
KLF2	0.371924	2.44383e-189
MAFA	0.371373	9.34978e-189
FOXK1	0.368943	3.92474e-186
EHF	0.368424	1.36912e-185
HNF1B	0.366094	4.22684e-183
FOXA3	0.363726	1.36824e-180
FOXK2	0.362873	1.05983e-179
ELF5	0.362102	6.68677e-179
FOXP1	0.361099	7.37848e-178
FOXE1	0.355623	3.64435e-172
KLF11	0.355092	1.24508e-171
ELF1	0.353892	2.06477e-170
FOXP2	0.350686	3.72071e-167
RELB	0.350618	4.23416e-167
KLF3	0.341998	1.64059e-158
CREB1	0.335704	1.99708e-152
FOXD1	0.333945	9.10007e-151
FOXO3	0.333945	9.10007e-151
FOXA2	0.333638	1.73913e-150
ATF3	0.328795	6.29354e-146
KLF13	0.327925	3.98777e-145
MAF	0.325934	2.74644e-143
ETV1	0.324292	8.76132e-142
FOXA1	0.3231	1.06117e-140
GABPA	0.322383	4.59039e-140
CREM	0.322139	7.51368e-140
NFKB1	0.320164	4.56957e-138
KLF4	0.318607	1.13785e-136
FOXN3	0.309871	5.81585e-129
ATF2	0.303114	3.51302e-123
ELF4	0.283555	2.77209e-107
FOXD2	0.281671	8.00677e-106
RUNX2	0.28096	2.75537e-105
ETV4	0.27364	1.01302e-99
FOXG1	0.265507	9.82701e-94
ATF7	0.263338	3.55834e-92
EBF1	0.261812	4.33557e-91
ETV6	0.259436	2.07598e-89
SP2	0.258431	1.04442e-88
NFYA	0.248833	4.02776e-82
KLF16	0.24731	4.06968e-81
CREB3L4(var.2)	0.240553	1.13302e-76
FOXF2	0.239745	3.72688e-76
RBPJ	0.237577	9.09488e-75
HOXC4	0.233123	5.91722e-72
NFYB	0.231781	4.01521e-71
ZBTB7A	0.231122	1.01854e-70
USF1	0.224658	8.79551e-67
NFYC	0.224235	1.56039e-66
IKZF1	0.223487	4.32526e-66
HNF1A	0.222487	1.64815e-65
ELK4	0.21939	1.0957e-63
HOXA4	0.217719	1.01086e-62
TFDP1	0.21544	2.02644e-61
TEAD1	0.215302	2.40504e-61
ETV5	0.20971	3.39517e-58
TEAD4	0.209262	5.96464e-58
STAT1	0.209027	7.97891e-58
SPIB	0.207255	7.47251e-57
ETV2	0.205812	4.57492e-56
USF2	0.205478	6.90014e-56
FOXC1	0.204778	1.64319e-55
ELF2	0.203363	9.49003e-55
EBF3	0.200305	3.99251e-53
TFAP2A(var.2)	0.198926	2.11586e-52
TEAD3	0.194278	5.44188e-50
TEAD2	0.191512	1.36117e-48
NRF1	0.187585	1.24175e-46
ATF4	0.187152	2.01657e-46
CREB3	0.185272	1.67339e-45
HOXB4	0.183886	7.83262e-45
FOXC2	0.183857	8.01618e-45
CEBPD	0.182009	6.16618e-44
STAT3	0.182003	6.16618e-44
ZNF282	0.179176	1.34708e-42
TFAP2C	0.17856	2.60539e-42
TFAP2A	0.17802	4.62509e-42
TFAP2B	0.175508	6.73885e-41
KLF9	0.172418	1.68458e-39
SP8	0.171367	4.9037e-39
XBP1	0.167143	3.64704e-37
TFE3	0.164564	4.74446e-36
TFAP2E	0.163854	9.44381e-36
GATA3	0.156146	1.57708e-32
GATA1::TAL1	0.155275	3.54014e-32
ETS1	0.152484	4.58625e-31
HOXD10	0.152038	6.85034e-31
BCL6	0.149131	9.32248e-30
ATF6	0.148953	1.08545e-29
BCL6B	0.148832	1.20104e-29
HOXD12	0.146455	9.81962e-29
FOXB1	0.146436	9.92099e-29
TFAP2B(var.2)	0.145641	1.97954e-28
NKX6-3	0.144784	4.15124e-28
MITF	0.143791	9.74287e-28
GATA6	0.143467	1.28057e-27
ERF	0.142429	3.07842e-27
ERG	0.141736	5.52474e-27
HOXC10	0.1389	5.93363e-26
PAX6	0.138353	9.23062e-26
GATA5	0.136332	4.81809e-25
GATA2	0.13579	7.40676e-25
NHLH2	0.135727	7.7449e-25
ZBTB14	0.133716	3.90658e-24
CEBPE	0.13366	4.05991e-24
NR2C1	0.133271	5.50999e-24
RUNX3	0.133125	6.1548e-24
PAX1	0.13292	7.20677e-24
SIX2	0.132425	1.06182e-23
HOXC13	0.130665	4.2009e-23
SREBF2(var.2)	0.129532	1.00949e-22
SPI1	0.129446	1.07313e-22
CREB3L4	0.12927	1.22277e-22
POU6F1(var.2)	0.129256	1.22939e-22
MZF1	0.128338	2.48233e-22
CEBPA	0.128021	3.14947e-22
CEBPG	0.126967	7.00241e-22
FLI1	0.126623	9.04268e-22
CREB3L1	0.126425	1.04478e-21
GATA4	0.125662	1.84797e-21
SIX1	0.124006	6.26933e-21
CEBPB	0.123574	8.58812e-21
POU5F1	0.123344	1.00695e-20
CEBPG(var.2)	0.120914	5.8589e-20
POU6F2	0.120837	6.15924e-20
ETS2	0.11969	1.39212e-19
PBX3	0.119109	2.0866e-19
RXRG	0.118591	2.97289e-19
HOXB9	0.118565	3.01204e-19
RXRB	0.116726	1.08843e-18
ZNF24	0.116085	1.6929e-18
TFEC	0.115463	2.59155e-18
MAFG	0.114688	4.39777e-18
ZNF148	0.113924	7.38035e-18
HOXD4	0.113713	8.47901e-18
HLF	0.113094	1.27853e-17
SPIC	0.111927	2.77783e-17
HOXC11	0.11133	4.1202e-17
HOXD11	0.108383	2.84617e-16
ELK3	0.108133	3.33078e-16
NFIL3	0.107436	5.19588e-16
POU2F3	0.107223	5.93202e-16
TFEB	0.106386	1.00338e-15
FEV	0.104158	4.02768e-15
TEF	0.103746	5.16003e-15
NRL	0.103375	6.46316e-15
HOXC9	0.099195	8.07869e-14
GFI1	0.0978507	1.76237e-13
HOXC12	0.0970371	2.7997e-13
OSR2	0.0970355	2.7997e-13
NR1H4	0.0965466	3.70128e-13
TCFL5	0.0965177	3.74776e-13
HOXD9	0.0947423	1.02763e-12
SPDEF	0.0940648	1.50129e-12
HNF4A(var.2)	0.0926399	3.31783e-12
DBP	0.0926108	3.35789e-12
NR2F1(var.2)	0.0919907	4.69335e-12
GMEB2	0.0918066	5.17321e-12
RORB	0.0915899	5.78062e-12
POU2F2	0.0915384	5.92222e-12
ZNF143	0.090109	1.27453e-11
ZNF682	0.0895794	1.68864e-11
CTCF	0.0895523	1.70672e-11
PAX9	0.0893644	1.8803e-11
MAX	0.0887716	2.57077e-11
OTX1	0.088571	2.8491e-11
ZSCAN4	0.087751	4.36227e-11
ZNF317	0.0877351	4.38213e-11
ZBTB33	0.0874991	4.9418e-11
HINFP	0.087374	5.25703e-11
CDX1	0.0871594	5.85997e-11
MYCN	0.0866916	7.39509e-11
POU3F2	0.0861554	9.69408e-11
POU5F1B	0.0856183	1.27396e-10
DUX4	0.0852157	1.5546e-10
HOXA7	0.0834794	3.69241e-10
MYC	0.0834622	3.71098e-10
HES1	0.0832521	4.10772e-10
ISL2	0.0813774	1.02755e-09
MLX	0.0788136	3.51023e-09
PPARD	0.0781719	4.73711e-09
THRB(var.2)	0.0777029	5.84138e-09
POU3F4	0.0768219	8.77213e-09
ELK1	0.0763655	1.07545e-08
DUXA	0.0751016	1.90876e-08
POU3F1	0.074627	2.35692e-08
RARA(var.2)	0.0725688	5.80161e-08
MYBL1	0.0713585	9.68893e-08
EOMES	0.0711833	1.04138e-07
NHLH1	0.0707466	1.24768e-07
MAFF	0.0706474	1.29746e-07
ZNF528	0.0705229	1.36377e-07
TFAP2C(var.3)	0.0704597	1.39643e-07
TBX20	0.0688753	2.70609e-07
RXRA::VDR	0.0681438	3.64223e-07
CDX4	0.0679448	3.94087e-07
CTCFL	0.0674673	4.77865e-07
ETV3	0.0669988	5.74732e-07
PRDM1	0.0652416	1.14518e-06
TFAP2A(var.3)	0.0647814	1.36913e-06
PRDM4	0.0647135	1.40178e-06
POU2F1	0.064446	1.55217e-06
MTF1	0.0638761	1.93265e-06
CLOCK	0.0638081	1.9782e-06
ZFP57	0.0625527	3.17619e-06
NR1H2::RXRA	0.0624377	3.30824e-06
TBR1	0.0621993	3.61052e-06
NR2C2(var.2)	0.061751	4.2637e-06
LHX1	0.0615347	4.61064e-06
HOXA6	0.0607797	6.09207e-06
OSR1	0.0604896	6.74178e-06
BARHL1	0.0601411	7.64194e-06
ZBTB32	0.0597144	8.90718e-06
ZKSCAN5	0.0586828	1.28236e-05
THRB	0.0586218	1.30688e-05
HOXA13	0.05856	1.3322e-05
HNF4G	0.0580915	1.57013e-05
HOXB8	0.0573166	2.04081e-05
HOXD8	0.0573166	2.04081e-05
HEY2	0.0570292	2.24407e-05
MLXIPL	0.0569563	2.29538e-05
MAX::MYC	0.0558023	3.412e-05
PKNOX1	0.0554968	3.76593e-05
SMAD3	0.0549365	4.54177e-05
FOXH1	0.0542143	5.7557e-05
HES2	0.0534367	7.42768e-05
TBXT	0.0532194	7.95538e-05
SMAD5	0.0529703	8.60747e-05
TFAP2B(var.3)	0.0515187	0.000135983
SRF	0.0508303	0.000167255
GBX2	0.0507019	0.000173668
TFAP4	0.0504534	0.000187221
ZNF652	0.0503908	0.000190401
MYBL2	0.050159	0.000204108
E2F6	0.0498272	0.000223798
HEY1	0.0497492	0.000228648
HNF4A	0.0492329	0.000267249
HMBOX1	0.049208	0.00026857
RARA::RXRG	0.0487436	0.000307718
MYF5	0.0476381	0.000424287
HOXA9	0.0471861	0.000478682
HSF4	0.0466896	0.00055082
RORC	0.0465179	0.000577587
RORA(var.2)	0.0463032	0.000611571
ZNF382	0.0454566	0.000775989
OVOL2	0.0446146	0.000972095
HSF1	0.0442152	0.00108403
MEOX2	0.0436301	0.00126801
SCRT1	0.0434729	0.00131734
FERD3L	0.042874	0.00154683
IRF6	0.0428576	0.00154991
NR4A2	0.0423346	0.00177107
BHLHE41	0.0419966	0.00193345
NFATC2	0.0418614	0.00199921
DLX6	0.0413138	0.00229851
ARNT2	0.0401904	0.00306748
HOXB6	0.0397498	0.0034121
POU1F1	0.0394851	0.00362552
DLX5	0.0390398	0.00404043
PAX5	0.0381245	0.00504728
TBX2	0.0375327	0.00580082
POU3F3	0.0370277	0.00650267
TGIF2LY	0.0369435	0.00660357
HOXA10	0.0365883	0.00713454
HOXA1	0.0364265	0.00734986
HOXA5	0.0364265	0.00734986
HOXB5	0.0364265	0.00734986
THAP11	0.0364153	0.00734986
EVX1	0.0363357	0.00745121
MYOG	0.0360528	0.00793064
IRF5	0.0358722	0.00824759
RARG(var.3)	0.0358509	0.00826984
RXRB(var.2)	0.0348073	0.0104382
OVOL1	0.0344756	0.0112002
TCF7L1	0.0342579	0.011735
NR1D2	0.0335245	0.013717
MNT	0.0331555	0.0148383
TBX19	0.0320167	0.018787
ZKSCAN1	0.0319438	0.0190377
GATA1	0.0317171	0.0198399
RORA	0.0313809	0.0211492
RXRG(var.2)	0.0302481	0.0266361
NR4A2::RXRA	0.029966	0.0281357
TBX21	0.0298614	0.0286709
TFAP4(var.2)	0.0291741	0.0325173
NFIC(var.2)	0.0284075	0.0375973
NR4A1	0.0282351	0.0387834
ZBED1	0.0280534	0.0400717
RFX7	0.0264437	0.0530138
SCRT2	0.0258427	0.0588658
MYF6	0.0256865	0.0604123
NKX2-3	0.0253208	0.0643383
MYB	0.0248995	0.069141
NR1I3	0.0246288	0.0723271
NKX2-5	0.0244229	0.0747939
PPARG	0.0244041	0.0748844
MSC	0.0241844	0.0776025
NR2C2	0.0239251	0.0807806
HSF2	0.0237454	0.0831062
E2F7	0.0213569	0.12135
HOXB3	0.0205135	0.137692
RARB(var.3)	0.0199798	0.148373
NR2F1(var.3)	0.0187927	0.175582
EVX2	0.0187194	0.177093
DMRTC2	0.0182486	0.188011
EMX1	0.0182168	0.188011
HOXA2	0.0182168	0.188011
HOXB2	0.0182168	0.188011
HOXD3	0.0182168	0.188011
PDX1	0.0182168	0.188011
PBX2	0.0181262	0.190059
NR1H4::RXRA	0.0172785	0.2121
DRGX	0.0171064	0.215473
GSX2	0.0171064	0.215473
VAX1	0.0171064	0.215473
VAX2	0.0171064	0.215473
THRB(var.3)	0.0169073	0.220927
TGIF2LX	0.0168291	0.22284
TCF7	0.0144055	0.301352
PAX3(var.2)	0.0138943	0.320053
ZNF274	0.0138095	0.322723
HOXB7	0.0133918	0.338513
RARA::RXRA	0.0122867	0.382361
HOXC8	0.0120953	0.389561
ZSCAN29	0.0117289	0.404631
POU4F3	0.0116572	0.407079
BARHL2	0.010993	0.436632
DPRX	0.0105193	0.457368
ZNF684	0.0102633	0.468852
ATOH1(var.2)	0.00902323	0.527341
NFATC4	0.00888887	0.533328
CDX2	0.00861277	0.545788
BHLHE40	0.00804276	0.575067
MGA	0.00717024	0.619614
TBX15	0.00717024	0.619614
ESX1	0.00692994	0.631919
NFIX(var.2)	0.00671935	0.642632
NR2F6(var.3)	0.00589437	0.688714
PPARA::RXRA	0.00580327	0.69278
ZIC1	0.00554969	0.705196
MEOX1	0.00551076	0.705196
MAZ	0.00538048	0.711222
IRF8	0.00399611	0.786846
BHLHE22(var.2)	0.00392046	0.790022
POU4F1	0.00370942	0.801355
NEUROG1	0.00224278	0.881901
VDR	0.0017307	0.911806
BARX1	0.00146456	0.926074
GSC2	0.0013793	0.928671
PKNOX2	0.00131095	0.931275
EMX2	0.00110625	0.942232
POU6F1	0.000599151	0.971717
POU4F2	0.0005089	0.975595
DMRTA2	0.000394706	0.980058
ZNF410	0.000201494	0.989396
CENPB	-0.000121986	0.992568
ESR2	-0.000381729	0.980058
TCF12(var.2)	-0.00144743	0.926074
VENTX	-0.00277331	0.850978
ZNF449	-0.00300338	0.838439
ZNF341	-0.00304131	0.837584
ASCL1	-0.00312644	0.833853
ZIC5	-0.00350379	0.81238
PROX1	-0.00415379	0.778735
TCF3	-0.00433582	0.769172
E2F4	-0.00489544	0.737189
SOHLH2	-0.00492805	0.736557
VSX1	-0.00550506	0.705196
VSX2	-0.00550506	0.705196
GSX1	-0.0074155	0.608218
MEIS2(var.2)	-0.00887039	0.533328
MXI1	-0.00996268	0.480928
NKX2-2	-0.00998664	0.480627
IRF4	-0.0101363	0.474172
ZBTB26	-0.0108725	0.44146
ATOH7	-0.0120876	0.389561
IRF3	-0.0123287	0.381262
E2F8	-0.0129115	0.357368
OLIG1	-0.0160617	0.244817
BHLHA15(var.2)	-0.0164779	0.232211
GSC	-0.0167181	0.225327
EGR1	-0.0167396	0.225104
NR2F2	-0.0172912	0.2121
EN2	-0.0175259	0.205818
TGIF1	-0.0179971	0.193157
MZF1(var.2)	-0.0188872	0.173546
ZIC4	-0.0195577	0.157674
EN1	-0.0200389	0.147355
MSANTD3	-0.0201274	0.145696
MSX1	-0.0209985	0.128059
DMRT3	-0.0214487	0.119853
NFATC3	-0.0220244	0.109616
GBX1	-0.0221468	0.107702
PITX3	-0.0233969	0.0879357
GCM2	-0.0240344	0.0794541
BHLHE22	-0.0262605	0.0547001
LHX6	-0.0270789	0.0472553
LHX9	-0.0275182	0.0436169
PAX4	-0.0275182	0.0436169
PRRX2	-0.0275182	0.0436169
TLX2	-0.0275182	0.0436169
LBX1	-0.0275384	0.0436169
LHX5	-0.0277805	0.0419431
NKX6-1	-0.0277805	0.0419431
NKX6-2	-0.0277805	0.0419431
RFX2	-0.0287512	0.0352496
OLIG3	-0.0292176	0.0323085
BHLHE23	-0.0292441	0.0322089
ZIC3	-0.0295759	0.0302239
ARGFX	-0.029593	0.0301859
SREBF1(var.2)	-0.031474	0.020787
ZNF16	-0.031666	0.0200106
SREBF2	-0.0317788	0.0196265
IRF2	-0.0319253	0.0190703
NKX2-8	-0.0320747	0.0185982
IRF9	-0.0320961	0.018555
HAND2	-0.032912	0.0156103
LBX2	-0.0336841	0.0132724
ZFP42	-0.0337202	0.0131964
HIF1A	-0.034602	0.0109102
UNCX	-0.0350188	0.00997062
EGR2	-0.0352776	0.00941897
RAX	-0.0360501	0.00793064
LHX2	-0.0364037	0.00734986
RFX1	-0.0364121	0.00734986
INSM1	-0.0366929	0.00697623
TCF7L2	-0.0369016	0.00665426
ASCL1(var.2)	-0.0369559	0.00659956
TFCP2	-0.0372166	0.00622985
NEUROD2	-0.0372671	0.00616944
RFX4	-0.0378274	0.0054138
SOX21	-0.0390342	0.00404043
RFX5	-0.0397199	0.00342477
THAP1	-0.039744	0.0034121
ESRRB	-0.0397475	0.0034121
NR1I2	-0.0413817	0.00226342
SREBF1	-0.0425374	0.00168138
TBX4	-0.0426235	0.00164693
ARNT::HIF1A	-0.0434881	0.00131509
TBX1	-0.043998	0.00114848
PITX1	-0.0448126	0.000921838
MYOD1	-0.0449603	0.000886482
RFX3	-0.0451142	0.000850904
TFAP2C(var.2)	-0.0451416	0.000846473
NEUROG2	-0.045647	0.000736806
GLIS1	-0.0463548	0.000604043
HOXD13	-0.0467866	0.000536822
EWSR1-FLI1	-0.0471887	0.000478682
MEIS1(var.2)	-0.0475458	0.000432659
NOTO	-0.047582	0.00042916
GCM1	-0.0476049	0.000427368
PAX7	-0.0478547	0.000398838
BSX	-0.0482641	0.000353763
MSX2	-0.0482641	0.000353763
E2F3	-0.0489071	0.000293601
ISX	-0.0498902	0.00022007
RAX2	-0.0498902	0.00022007
LEF1	-0.0501224	0.00020589
SOX10	-0.0512985	0.000144639
TP63	-0.0513887	0.00014094
ESRRA	-0.0514876	0.000136954
TWIST1	-0.0515245	0.000135983
PHOX2A	-0.0518919	0.000121359
OLIG2	-0.0522874	0.000107155
TAL1::TCF3	-0.0547921	4.75514e-05
LMX1A	-0.0557795	3.4289e-05
PROP1	-0.0570392	2.24269e-05
ONECUT2	-0.0575599	1.88427e-05
E2F1	-0.0575647	1.88427e-05
REST	-0.0587658	1.24838e-05
MIXL1	-0.0592611	1.04719e-05
ALX3	-0.0606684	6.32956e-06
MNX1	-0.063358	2.33994e-06
TGIF2	-0.063423	2.28906e-06
PAX3	-0.0655765	1.00567e-06
ZEB1	-0.0655945	1.00166e-06
NFIB	-0.0661123	8.16934e-07
NFIC::TLX1	-0.0668021	6.2051e-07
ZBTB18	-0.0671792	5.35776e-07
TP53	-0.0688146	2.76644e-07
GRHL1	-0.0701035	1.61946e-07
MEIS3	-0.0708172	1.2146e-07
OTX2	-0.0714307	9.42349e-08
YY2	-0.0714611	9.33178e-08
BARX2	-0.0716316	8.6978e-08
PRRX1	-0.0730913	4.6261e-08
SHOX	-0.0730913	4.6261e-08
ZBTB7B	-0.0733319	4.18796e-08
HESX1	-0.0763721	1.07545e-08
TCF4	-0.0778195	5.5505e-09
NR6A1	-0.0778934	5.38036e-09
TP73	-0.0798657	2.13139e-09
STAT1::STAT2	-0.0817243	8.69924e-10
CUX2	-0.0829269	4.8146e-10
TBX5	-0.0848636	1.84044e-10
TBX3	-0.0848916	1.821e-10
TCF21(var.2)	-0.0848989	1.82093e-10
ZBTB12	-0.0853969	1.42203e-10
MEIS2	-0.0866202	7.6462e-11
EGR3	-0.0870059	6.30134e-11
HES6	-0.0870479	6.18809e-11
ZNF740	-0.0878953	4.05855e-11
SMAD2::SMAD3::SMAD4	-0.0904831	1.04494e-11
IRF7	-0.0914626	6.14903e-12
RHOXF1	-0.0917426	5.33697e-12
EGR4	-0.0924264	3.70418e-12
LMX1B	-0.0963529	4.10477e-13
ZNF75D	-0.0978146	1.79235e-13
E2F2	-0.0985972	1.14102e-13
ZBTB7C	-0.0990515	8.75835e-14
CUX1	-0.10037	4.0225e-14
NR3C2	-0.10412	4.10759e-15
NEUROG2(var.2)	-0.10477	2.75955e-15
NEUROD1	-0.105294	1.99485e-15
MSGN1	-0.107072	6.50323e-16
SRY	-0.112316	2.15042e-17
PBX1	-0.113529	9.5658e-18
NR3C1	-0.117837	5.01533e-19
TBX6	-0.118863	2.46225e-19
GRHL2	-0.118923	2.37028e-19
SOX4	-0.119201	1.9651e-19
SOX12	-0.120278	9.17725e-20
MEIS1	-0.121173	4.88004e-20
ZNF136	-0.12138	4.22245e-20
ONECUT3	-0.123545	8.72698e-21
PLAGL2	-0.124754	3.61162e-21
ONECUT1	-0.125128	2.74381e-21
NR1D1	-0.131151	2.88605e-23
KLF17	-0.135866	7.00152e-25
FIGLA	-0.136908	3.02271e-25
NR5A1	-0.138845	6.17233e-26
HOXB13	-0.139578	3.39021e-26
SOX18	-0.142974	1.94226e-27
HES5	-0.149236	8.53961e-30
PITX2	-0.149469	6.97603e-30
TBX18	-0.152629	4.04476e-31
HES7	-0.153134	2.56062e-31
GLIS2	-0.164519	4.92408e-36
PLAG1	-0.165262	2.38677e-36
RREB1	-0.171618	3.81065e-39
NFIX	-0.17225	1.99137e-39
PHOX2B	-0.172521	1.52451e-39
ZNF140	-0.173504	5.4953e-40
YY1	-0.175238	8.90768e-41
NR2F1	-0.191993	7.8304e-49
MEF2B	-0.194264	5.48303e-50
VEZF1	-0.19892	2.11586e-52
SOX14	-0.201352	1.11703e-53
NFIA	-0.202679	2.19621e-54
SNAI2	-0.207947	3.13413e-57
SNAI3	-0.211006	6.46151e-59
SNAI1	-0.212997	4.91601e-60
GLIS3	-0.216255	6.95975e-62
MEF2D	-0.217282	1.79286e-62
NFIC	-0.217806	9.09433e-63
ZNF354C	-0.222936	9.01091e-66
ESR1	-0.223418	4.69837e-66
RARA	-0.225859	1.68059e-67
MEF2C	-0.247614	2.58346e-81
ZBTB6	-0.248054	1.3263e-81
HIC2	-0.255865	6.31066e-87
GLI2	-0.258352	1.16919e-88
IRF1	-0.266937	9.10536e-95
GLI3	-0.276647	5.51363e-102
MEF2A	-0.281015	2.53844e-105
SOX13	-0.294586	4.18378e-116
ZNF263	-0.302277	1.72784e-122
SOX2	-0.303059	3.8448e-123
SOX8	-0.306792	2.61453e-126
SOX9	-0.316487	8.82669e-135
SOX15	-0.322678	2.5255e-140
ZNF384	-0.33912	1.03313e-155
ZNF460	-0.382463	4.8225e-201
ZNF135	-0.394032	2.98812e-214

## Sheet: CPT4427DU
TF	Correlation	Adjusted P-Value
TEAD3	0.365038	1.27936e-293
TEAD2	0.358262	2.54474e-282
TEAD4	0.34835	4.97614e-266
TEAD1	0.335066	5.26513e-245
SIX2	0.263325	6.64093e-148
SIX1	0.25073	1.04302e-133
NRF1	0.22178	5.49391e-104
RUNX2	0.216115	1.02643e-98
MAFA	0.176643	7.98425e-66
MAF	0.154452	1.792e-50
ATF4	0.149966	1.20105e-47
ATF3	0.145556	5.89117e-45
CREB1	0.142777	2.64172e-43
ZBTB33	0.139615	1.79862e-41
ATF7	0.138776	5.50259e-41
STAT1	0.133898	2.95054e-38
ELK4	0.132439	1.91478e-37
HINFP	0.130806	1.50084e-36
NFYA	0.128286	3.22625e-35
ETS1	0.12823	3.35029e-35
SPDEF	0.128225	3.35029e-35
ZBTB14	0.128221	3.35029e-35
ZBTB7A	0.125871	5.84723e-34
ATF2	0.125561	8.43918e-34
NFYC	0.12283	2.13987e-32
FLI1	0.122075	5.1372e-32
RUNX3	0.120307	3.86004e-31
STAT3	0.11582	6.28297e-29
ERG	0.115816	6.28297e-29
ELF4	0.115289	1.12233e-28
MAFG	0.11473	2.05537e-28
ELF2	0.114394	2.93011e-28
CREM	0.112771	1.65928e-27
NRL	0.112423	2.40237e-27
ETV3	0.111671	5.33876e-27
GRHL1	0.110967	1.13089e-26
ETV2	0.110443	1.96506e-26
TFCP2	0.106777	9.01203e-25
ERF	0.106095	1.79012e-24
ETS2	0.105953	2.05512e-24
TCFL5	0.105351	3.69e-24
GABPA	0.103191	3.16136e-23
CREB3L4(var.2)	0.100881	2.90247e-22
BCL6B	0.100172	5.7032e-22
GRHL2	0.0995999	9.7183e-22
ELF1	0.0982292	3.51269e-21
MAFF	0.098209	3.55875e-21
KLF15	0.097528	6.65304e-21
ETV6	0.0964622	1.78485e-20
SPIB	0.0953069	5.08449e-20
ELK1	0.0946214	9.4272e-20
ZNF317	0.0936632	2.19109e-19
CEBPG(var.2)	0.0920091	9.40074e-19
IRF5	0.0917079	1.22161e-18
ELK3	0.0912753	1.77164e-18
XBP1	0.0908584	2.5436e-18
CREB3	0.0902927	4.12977e-18
ETV1	0.0900688	4.99321e-18
ELF3	0.0897613	6.48905e-18
TFDP1	0.0896031	7.32862e-18
FEV	0.0893331	9.20856e-18
ETV5	0.0889449	1.28016e-17
EHF	0.0886551	1.63336e-17
PRDM1	0.0885719	1.7366e-17
PRDM4	0.0857758	1.80606e-16
TFAP4	0.0850284	3.31568e-16
CEBPD	0.0847092	4.28776e-16
IKZF1	0.0828419	1.88333e-15
EGR2	0.0820537	3.40396e-15
CEBPA	0.0814938	5.25398e-15
ELF5	0.0814231	5.53014e-15
OVOL1	0.0787755	4.17779e-14
BCL6	0.0744865	9.67171e-13
MYOG	0.0732534	2.30113e-12
OVOL2	0.070285	1.7474e-11
IRF2	0.0689224	4.30555e-11
CREB3L4	0.0686329	5.18459e-11
EGR3	0.0683871	6.05986e-11
SMAD3	0.0662264	2.45471e-10
SMAD5	0.0660538	2.7328e-10
ZNF410	0.0658771	3.03837e-10
EGR1	0.0653122	4.32574e-10
IRF8	0.0652435	4.50233e-10
LHX1	0.0644056	7.44919e-10
NFYB	0.0629214	1.85039e-09
BHLHA15(var.2)	0.0616113	4.0144e-09
IRF6	0.060036	1.00201e-08
TBX19	0.058649	2.21691e-08
ATF6	0.0580068	3.16577e-08
HSF4	0.0579981	3.17088e-08
ZFP57	0.0555761	1.18774e-07
ZNF274	0.0542713	2.35333e-07
ZNF282	0.0542284	2.40006e-07
OSR2	0.0541936	2.43732e-07
E2F3	0.0533486	3.77245e-07
ZBTB7C	0.0516928	8.73597e-07
ZBTB18	0.0516208	8.97908e-07
HOXD12	0.0512461	1.08226e-06
E2F6	0.0505132	1.53946e-06
HOXD10	0.0502351	1.76222e-06
TEF	0.0488535	3.44255e-06
HOXD11	0.0485943	3.8773e-06
MYF6	0.0484909	4.06252e-06
IRF3	0.0474164	6.72401e-06
E2F8	0.0459727	1.28175e-05
HSF2	0.045323	1.70124e-05
RBPJ	0.0451677	1.81408e-05
HOXC11	0.0439547	3.07141e-05
HOXC9	0.0437904	3.29098e-05
IRF4	0.043562	3.61492e-05
OTX1	0.0426884	5.23526e-05
NFATC3	0.0422498	6.28849e-05
NFATC4	0.0418568	7.37818e-05
IRF9	0.0414588	8.68619e-05
HOXB9	0.0406606	0.000119335
HOXC12	0.0406082	0.000121587
TAL1::TCF3	0.0404583	0.000128886
MITF	0.0395652	0.000183082
SPIC	0.038688	0.000256619
RELB	0.0376808	0.000373445
CEBPB	0.0372921	0.000428312
ETV4	0.0371701	0.000447319
CREB3L1	0.0367882	0.000512199
NFATC2	0.0366409	0.000539692
NFIL3	0.0365937	0.000547856
MYF5	0.03607	0.00065957
MYBL2	0.0354537	0.000817097
HOXC10	0.0354133	0.000825157
HLF	0.0350079	0.000940287
ZNF24	0.0344647	0.00113168
TFAP2B(var.2)	0.0337329	0.00143992
TBXT	0.03361	0.00149871
CEBPG	0.0331421	0.00174664
DUX4	0.0325099	0.00213688
ZKSCAN5	0.0319141	0.00259209
HOXA7	0.0314413	0.00301193
BHLHE22(var.2)	0.031318	0.00312771
E2F7	0.0301466	0.0045027
SREBF2(var.2)	0.0299148	0.00481929
EOMES	0.0295459	0.00537889
HOXA9	0.0281969	0.00798158
HOXB8	0.0280865	0.0082104
HOXD8	0.0280865	0.0082104
TFAP2E	0.0274114	0.00982995
DMRTC2	0.0265943	0.0122596
ZBTB26	0.0263047	0.0132719
HSF1	0.0257487	0.0154549
TWIST1	0.024851	0.0196352
RFX7	0.0247713	0.0200155
TBR1	0.0245052	0.0213913
ZBTB7B	0.0227185	0.0335697
TFAP2A	0.0225857	0.0346239
MSC	0.0210422	0.049549
FOXH1	0.0209803	0.0501714
SPI1	0.0209486	0.0504417
CEBPE	0.0207899	0.0521339
DBP	0.0204048	0.0566448
DLX6	0.0196258	0.0671645
TBX21	0.0182157	0.089803
ZNF341	0.0180619	0.0923963
TBX2	0.0176897	0.0996624
E2F1	0.0172407	0.109074
SRF	0.0171783	0.110248
MYB	0.0169504	0.114991
ZNF75D	0.0164553	0.126161
E2F4	0.0162799	0.129824
ZSCAN29	0.0159551	0.138016
MYBL1	0.0150437	0.16338
DUXA	0.0146371	0.17574
DLX5	0.0141347	0.191307
POU6F1(var.2)	0.0135499	0.210848
HES1	0.0133632	0.216537
EGR4	0.0132839	0.219096
GSC2	0.0127389	0.239852
YY2	0.0120889	0.266482
VENTX	0.0117071	0.281788
NHLH1	0.0117067	0.281788
STAT1::STAT2	0.0116557	0.283554
ZNF140	0.0114156	0.293939
TBX20	0.0114045	0.293939
MSX1	0.0104505	0.337119
PAX3(var.2)	0.0103989	0.339105
HOXC13	0.00990486	0.36273
NKX2-2	0.00984386	0.365293
ATOH1(var.2)	0.00980536	0.366668
MLX	0.00913252	0.401322
NHLH2	0.00857518	0.430999
ZNF528	0.00844904	0.437623
DMRT3	0.00811179	0.456953
OSR1	0.00711496	0.516676
ATOH7	0.00661092	0.547819
BARHL1	0.0058605	0.596741
TFEB	0.00551784	0.618503
ZNF143	0.00538918	0.626473
GSC	0.00475788	0.669408
SREBF1(var.2)	0.00456976	0.680724
RHOXF1	0.00175742	0.876063
CDX4	0.00160276	0.886555
DMRTA2	0.00138425	0.900463
MTF1	0.000622447	0.956164
HAND2	0.000606601	0.956164
CENPB	0.000185484	0.985601
ZBED1	-0.000543693	0.959431
POU5F1	-0.000982404	0.930132
HOXA4	-0.00142499	0.898834
OTX2	-0.00186401	0.869292
PROX1	-0.00246316	0.824515
ZNF382	-0.00271819	0.806391
FOXD1	-0.0030468	0.782747
FOXO3	-0.0030468	0.782747
NKX2-3	-0.0035078	0.750618
ZNF136	-0.00373446	0.734952
NR3C2	-0.00397617	0.718252
HOXC4	-0.00409026	0.711057
ZKSCAN1	-0.00431337	0.695864
E2F2	-0.0043313	0.695762
IRF7	-0.00435326	0.695365
TGIF2LY	-0.0046489	0.676147
TFAP4(var.2)	-0.00479738	0.667718
USF2	-0.00578238	0.601097
CDX1	-0.00595347	0.591366
EWSR1-FLI1	-0.00693727	0.527279
YY1	-0.00714275	0.515804
GMEB2	-0.00794227	0.466427
BARHL2	-0.00858081	0.430999
TP63	-0.00890133	0.413673
TFE3	-0.00937806	0.388396
DPRX	-0.00947078	0.384014
NR3C1	-0.00994786	0.361124
ZNF263	-0.0101948	0.3489
PITX1	-0.0105421	0.333129
NEUROG2	-0.0106903	0.326358
ZFP42	-0.010858	0.318725
TGIF2LX	-0.0111155	0.306913
MEIS3	-0.0118198	0.27778
PITX3	-0.013462	0.213279
TFAP2A(var.2)	-0.0135063	0.212048
RORA(var.2)	-0.0135597	0.210848
NR1I3	-0.0138196	0.201906
TFAP2B	-0.0143832	0.183316
FERD3L	-0.014624	0.175821
TFAP2C	-0.0153558	0.15442
HOXB4	-0.0162924	0.129759
PKNOX1	-0.0163257	0.129165
FOXN3	-0.016779	0.118546
FOXE1	-0.0167846	0.118546
HOXD9	-0.0170659	0.112566
ZBTB12	-0.0180801	0.0922258
MSANTD3	-0.0182414	0.0894942
USF1	-0.0183359	0.087894
ZNF652	-0.0183757	0.0873275
THAP11	-0.0192348	0.0726567
PBX3	-0.0194112	0.0700227
BSX	-0.0195615	0.06786
MSX2	-0.0195615	0.06786
MLXIPL	-0.020018	0.0616192
ZBTB32	-0.0203579	0.0571417
KLF3	-0.0204355	0.0563601
TCF21(var.2)	-0.0205116	0.0554937
ARNT2	-0.0207911	0.0521339
TFEC	-0.0220012	0.0394753
FOXI1	-0.0225127	0.0348917
FOXL1	-0.0225127	0.0348917
FOXO4	-0.0225127	0.0348917
FOXO6	-0.0225127	0.0348917
FOXP3	-0.0225127	0.0348917
ISL2	-0.0231248	0.0303781
SCRT2	-0.023496	0.0276989
ZNF354C	-0.0238325	0.025455
VDR	-0.0246571	0.0205897
CTCF	-0.0255176	0.0164311
TGIF1	-0.0270442	0.0108096
HOXA1	-0.0270827	0.0107139
HOXA5	-0.0270827	0.0107139
HOXB5	-0.0270827	0.0107139
BHLHE23	-0.0272632	0.0102381
GFI1	-0.0274425	0.00976305
HOXA13	-0.0275398	0.00951168
KLF6	-0.0275767	0.00943065
EN2	-0.0277293	0.00903954
HMBOX1	-0.0279252	0.00855366
SREBF1	-0.027978	0.00844014
ASCL1	-0.0280548	0.00826934
ZNF449	-0.0282361	0.00790683
TFAP2C(var.2)	-0.0287361	0.00682375
HOXA10	-0.0292367	0.00587502
FOXF2	-0.0292377	0.00587502
EN1	-0.0295113	0.00542435
POU2F2	-0.0297394	0.00507784
MZF1(var.2)	-0.0300548	0.00462358
OLIG3	-0.0306806	0.00381211
POU6F2	-0.0312673	0.00316498
KLF13	-0.0313104	0.00312829
KLF17	-0.0317541	0.00272574
FOXA1	-0.0323144	0.00227562
BHLHE40	-0.0327085	0.00200378
THRB(var.2)	-0.0327644	0.001971
KLF14	-0.0328053	0.00194858
OLIG1	-0.0330455	0.00180071
MZF1	-0.0333984	0.00160412
GCM1	-0.0334673	0.00157034
MEIS2	-0.0339432	0.0013419
ZSCAN4	-0.0340721	0.00128614
MSGN1	-0.0341229	0.00126656
TBX3	-0.0341706	0.00124861
SP3	-0.0342825	0.00120356
MGA	-0.0346221	0.00107314
TBX15	-0.0346221	0.00107314
OLIG2	-0.0352012	0.000879577
EMX1	-0.0353857	0.000825157
HOXA2	-0.0353857	0.000825157
HOXB2	-0.0353857	0.000825157
HOXD3	-0.0353857	0.000825157
PDX1	-0.0353857	0.000825157
FOXG1	-0.0356147	0.000772787
BHLHE22	-0.0359751	0.000679491
FOXP1	-0.0359981	0.000675474
SREBF2	-0.0361145	0.000650534
POU3F4	-0.0364751	0.000571039
SCRT1	-0.0368741	0.000497298
TBX6	-0.0368849	0.00049654
FOXK2	-0.0374962	0.000397504
POU2F3	-0.0375651	0.000388247
ARNT::HIF1A	-0.0376115	0.00038244
TBX1	-0.0377494	0.000364743
BHLHE41	-0.0380314	0.000328281
CLOCK	-0.0381901	0.000309637
NEUROD2	-0.0386194	0.000262884
FOXA2	-0.0388055	0.000245749
FOXA3	-0.0395007	0.000187342
TBX4	-0.0400415	0.000151721
NEUROG1	-0.0402754	0.000138432
LBX2	-0.0410732	0.000101049
KLF5	-0.0410798	0.000101047
SP4	-0.0413697	8.98869e-05
RELA	-0.0419347	7.16069e-05
HIF1A	-0.0429384	4.71766e-05
MYCN	-0.0437648	3.31878e-05
TBX5	-0.0441772	2.79347e-05
SP1	-0.0444443	2.49001e-05
GATA1::TAL1	-0.0449824	1.9656e-05
BARX1	-0.0452001	1.79285e-05
NKX2-5	-0.0455861	1.51498e-05
PKNOX2	-0.0457436	1.41458e-05
GLIS1	-0.0458439	1.35534e-05
RXRA::VDR	-0.046174	1.17238e-05
SP9	-0.046353	1.08302e-05
TGIF2	-0.0464059	1.06002e-05
REL	-0.0464816	1.02668e-05
SOX21	-0.0467118	9.25764e-06
LHX2	-0.0471526	7.56383e-06
KLF4	-0.0472928	7.10439e-06
NR1D2	-0.0482159	4.61976e-06
POU3F1	-0.0486322	3.81852e-06
NKX6-3	-0.0498477	2.12725e-06
NEUROD1	-0.0509395	1.24772e-06
FOXK1	-0.0509574	1.24028e-06
ZNF684	-0.0511436	1.13283e-06
FOXP2	-0.0511576	1.12823e-06
KLF11	-0.051623	8.97908e-07
KLF2	-0.0516628	8.84325e-07
PAX6	-0.0518707	8.00329e-07
MEIS1	-0.0528904	4.74753e-07
SMAD2::SMAD3::SMAD4	-0.0530682	4.34099e-07
CDX2	-0.0532181	4.02671e-07
POU3F2	-0.0537987	2.9862e-07
RFX1	-0.0538483	2.91801e-07
NKX2-8	-0.0545758	2.00648e-07
HOXD4	-0.0547961	1.78845e-07
RORC	-0.0550889	1.53223e-07
SP2	-0.0551659	1.4745e-07
TBX18	-0.0552958	1.3787e-07
POU2F1	-0.0561238	8.82949e-08
PITX2	-0.0561967	8.50955e-08
MAX::MYC	-0.0563388	7.89396e-08
KLF10	-0.0567333	6.36577e-08
HES2	-0.0568554	5.96757e-08
NR1H4	-0.0569195	5.77701e-08
POU5F1B	-0.0572789	4.74124e-08
IRF1	-0.0582713	2.73282e-08
NR2C1	-0.058464	2.45633e-08
ZNF16	-0.0588432	1.98953e-08
GCM2	-0.059829	1.12721e-08
NEUROG2(var.2)	-0.0602291	8.97616e-09
PBX2	-0.0609627	5.8359e-09
POU4F2	-0.061055	5.5428e-09
MEIS2(var.2)	-0.0614115	4.49475e-09
RFX3	-0.0614237	4.47734e-09
VSX1	-0.0623114	2.63882e-09
VSX2	-0.0623114	2.63882e-09
THAP1	-0.0624679	2.41592e-09
GLI2	-0.0625296	2.33487e-09
HNF1B	-0.0627782	2.01301e-09
SOHLH2	-0.0630694	1.69568e-09
RORB	-0.0639492	9.8735e-10
DRGX	-0.0644182	7.41705e-10
GSX2	-0.0644182	7.41705e-10
VAX1	-0.0644182	7.41705e-10
VAX2	-0.0644182	7.41705e-10
THRB(var.3)	-0.0648105	5.87898e-10
EBF3	-0.0650674	5.01592e-10
NR1H4::RXRA	-0.0653423	4.25938e-10
TP73	-0.0659911	2.83463e-10
PBX1	-0.0664363	2.15186e-10
KLF16	-0.0679055	8.27381e-11
MEIS1(var.2)	-0.0681027	7.29032e-11
NFIA	-0.0684104	5.98935e-11
MEOX2	-0.0687072	4.95252e-11
EVX1	-0.0692879	3.38153e-11
HESX1	-0.0695598	2.82605e-11
RARG(var.3)	-0.0697025	2.57605e-11
MXI1	-0.0700583	2.03141e-11
HOXC8	-0.0704112	1.60943e-11
POU1F1	-0.0710566	1.03736e-11
TFAP2A(var.3)	-0.0711407	9.82696e-12
GLI3	-0.0712015	9.46086e-12
RARB(var.3)	-0.0713191	8.75672e-12
HES6	-0.0714578	7.98591e-12
EBF1	-0.072587	3.64227e-12
GBX1	-0.0728568	3.02323e-12
NR1I2	-0.0730826	2.58709e-12
HNF4A	-0.0737491	1.62285e-12
GATA1	-0.0738035	1.56731e-12
NR2C2(var.2)	-0.0738797	1.49017e-12
MYC	-0.0750347	6.52767e-13
HEY1	-0.0750536	6.46542e-13
HNF4G	-0.0753906	5.07838e-13
PAX3	-0.076005	3.24946e-13
HOXB7	-0.0767206	1.92172e-13
POU4F1	-0.0770258	1.53748e-13
HOXA6	-0.0781514	6.62673e-14
GBX2	-0.0782846	6.01651e-14
SP8	-0.0783935	5.56335e-14
CTCFL	-0.0788954	3.82911e-14
CUX1	-0.0790034	3.54085e-14
KLF9	-0.079606	2.23904e-14
PHOX2A	-0.0801871	1.43478e-14
HOXD13	-0.0804959	1.1335e-14
MAZ	-0.0805419	1.0984e-14
GSX1	-0.081697	4.49527e-15
ISX	-0.0821318	3.21362e-15
RAX2	-0.0821318	3.21362e-15
CUX2	-0.0821714	3.14265e-15
MAX	-0.0823197	2.80563e-15
PAX5	-0.0823798	2.68693e-15
ZNF148	-0.0825365	2.38216e-15
PAX7	-0.0825464	2.37451e-15
RARA::RXRA	-0.0833191	1.2894e-15
POU4F3	-0.0833491	1.2646e-15
RFX4	-0.0838754	8.30121e-16
ZBTB6	-0.0841712	6.55801e-16
SOX18	-0.0843814	5.55215e-16
FOXD2	-0.0844777	5.15686e-16
NR4A2::RXRA	-0.0854627	2.32902e-16
POU3F3	-0.0861661	1.31208e-16
SOX12	-0.0866455	8.83422e-17
RFX5	-0.0886028	1.69973e-17
NR2F6(var.3)	-0.0897326	6.58399e-18
RFX2	-0.089751	6.5132e-18
HOXB6	-0.0908244	2.60667e-18
TFAP2C(var.3)	-0.091653	1.27567e-18
NFIX	-0.0920736	8.9249e-19
TP53	-0.0922106	7.94356e-19
MEOX1	-0.0933116	2.97694e-19
PPARG	-0.0935498	2.41433e-19
EVX2	-0.0937138	2.10479e-19
ZIC5	-0.0938279	1.90865e-19
INSM1	-0.0940777	1.53005e-19
TFAP2B(var.3)	-0.0945131	1.0349e-19
PPARA::RXRA	-0.0951388	5.90055e-20
PLAGL2	-0.0954273	4.57725e-20
RAX	-0.0961012	2.46788e-20
ZIC3	-0.0962189	2.22526e-20
MNT	-0.097492	6.84123e-21
RREB1	-0.0979461	4.51003e-21
ESX1	-0.0981719	3.66379e-21
RARA::RXRG	-0.0986527	2.36274e-21
HEY2	-0.0990179	1.67745e-21
FOXC1	-0.0992978	1.29095e-21
RXRB(var.2)	-0.0999877	6.72951e-22
SOX10	-0.100052	6.36287e-22
FOXC2	-0.100598	3.7972e-22
NR4A1	-0.101619	1.41849e-22
LHX9	-0.10192	1.06209e-22
PAX4	-0.10192	1.06209e-22
PRRX2	-0.10192	1.06209e-22
TLX2	-0.10192	1.06209e-22
ALX3	-0.102127	8.89944e-23
NFIC	-0.102779	4.70109e-23
RORA	-0.10309	3.47268e-23
HES5	-0.103602	2.11311e-23
NR2F1(var.3)	-0.104173	1.19961e-23
TCF7L1	-0.104762	6.66369e-24
FIGLA	-0.1054	3.53834e-24
LBX1	-0.105774	2.43286e-24
HNF1A	-0.105883	2.19116e-24
EMX2	-0.10665	1.01947e-24
PROP1	-0.109664	4.4316e-26
POU6F1	-0.109901	3.47286e-26
HES7	-0.111866	4.36161e-27
ZNF460	-0.112932	1.40213e-27
LHX5	-0.1131	1.17651e-27
NKX6-1	-0.1131	1.17651e-27
NKX6-2	-0.1131	1.17651e-27
HNF4A(var.2)	-0.113542	7.4353e-28
NOTO	-0.114696	2.11576e-28
REST	-0.115103	1.36953e-28
HOXB3	-0.119233	1.3151e-30
SOX14	-0.119898	6.14957e-31
ONECUT2	-0.120879	1.99846e-31
UNCX	-0.121002	1.74644e-31
ZNF135	-0.121048	1.67053e-31
RXRG(var.2)	-0.12161	8.72139e-32
NR1D1	-0.121655	8.34991e-32
ZIC1	-0.122521	3.05932e-32
FOXB1	-0.123137	1.49991e-32
ZNF682	-0.124575	2.70178e-33
SOX4	-0.12486	1.93344e-33
ESRRB	-0.125292	1.1579e-33
TCF7	-0.126176	4.0726e-34
NR6A1	-0.127012	1.47592e-34
LMX1A	-0.128243	3.35029e-35
HIC2	-0.128324	3.11569e-35
MIXL1	-0.128331	3.11569e-35
LMX1B	-0.128456	2.70558e-35
NR2C2	-0.128669	2.09832e-35
GATA5	-0.129274	9.97039e-36
ZNF384	-0.129493	7.66789e-36
RARA(var.2)	-0.130015	4.02558e-36
MNX1	-0.132425	1.92636e-37
LHX6	-0.133905	2.95054e-38
MEF2B	-0.134051	2.4808e-38
ZIC4	-0.135477	3.90071e-39
GATA6	-0.135499	3.84028e-39
ZNF740	-0.135989	2.04252e-39
SRY	-0.136039	1.93798e-39
BARX2	-0.136204	1.58084e-39
MEF2C	-0.138097	1.29227e-40
MYOD1	-0.138297	1.00254e-40
RARA	-0.138388	9.00286e-41
GATA3	-0.138584	7.01509e-41
TCF12(var.2)	-0.139698	1.63319e-41
GATA4	-0.140174	8.68849e-42
RXRG	-0.1404	6.49227e-42
RXRB	-0.140801	3.81657e-42
PPARD	-0.141528	1.43131e-42
ASCL1(var.2)	-0.142487	3.87896e-43
TCF3	-0.143225	1.44149e-43
PRRX1	-0.143603	8.66279e-44
SHOX	-0.143603	8.66279e-44
HOXB13	-0.144893	1.47373e-44
PLAG1	-0.14671	1.16599e-45
ARGFX	-0.146997	7.89289e-46
THRB	-0.14773	2.81541e-46
NR4A2	-0.148427	1.05284e-46
NR1H2::RXRA	-0.148521	9.38195e-47
ONECUT3	-0.148649	7.96624e-47
VEZF1	-0.150232	8.33162e-48
TCF7L2	-0.150649	4.62198e-48
GATA2	-0.152911	1.67479e-49
MEF2D	-0.154114	2.83813e-50
GLIS3	-0.154281	2.25984e-50
ESRRA	-0.156273	1.16792e-51
LEF1	-0.15704	3.71496e-52
NFKB1	-0.157959	9.29929e-53
ONECUT1	-0.160446	2.01188e-54
SOX9	-0.16118	6.54272e-55
PHOX2B	-0.16145	4.40203e-55
MEF2A	-0.161866	2.35273e-55
SNAI2	-0.163471	1.89513e-56
SOX2	-0.166735	1.01151e-58
SNAI3	-0.167137	5.42235e-59
ZEB1	-0.167316	4.19065e-59
NR5A1	-0.169406	1.38898e-60
NFIC::TLX1	-0.169526	1.18035e-60
NFIC(var.2)	-0.169713	8.98732e-61
NFKB2	-0.170966	1.15844e-61
SNAI1	-0.175902	2.75529e-65
SOX13	-0.177001	4.49042e-66
SOX8	-0.179149	1.10457e-67
NR2F1(var.2)	-0.180318	1.47412e-68
TCF4	-0.184148	1.63311e-71
NR2F2	-0.187508	3.71323e-74
SOX15	-0.190971	6.19268e-77
PAX1	-0.19231	5.24291e-78
GLIS2	-0.197392	3.18888e-82
NR2F1	-0.200174	1.44813e-84
NFIX(var.2)	-0.201858	5.47819e-86
ESR1	-0.205203	7.01348e-89
NFIB	-0.209364	1.47539e-92
PAX9	-0.217724	3.52774e-100
ESR2	-0.225855	6.94163e-108
