# Supplementary material for: Epigenetic regulation during cancer transitions across 11 tumour types
Source: Nature. 2023 Nov 1;623(7986):432–41. doi: 10.1038/s41586-023-06682-5 (PMC10632147; doi:10.1038/s41586-023-06682-5)
Supplement: Supplementary file 11 — Regulons associations with clinical features. [file 41586_2023_6682_MOESM11_ESM.xlsx]

## Sheet: README
Table S9a: Clinical information and regulon scores for TCGA samples
(Brief description)	Curated validate dataset derived from the TCGA cohort, encompassing patient-level regulon scores of 258 key regulons along with clinical characteristics and survival outcomes
Columns:
	bcr_patient_barcode	TCGA patient ID
	cancer_type	TCGA cancer types
	age_at_initial_pathologic_diagnosis	Age of the patient at the time of initial diagnosis.
	gender	Gender of the patient
	race	Ethnicity or race of the patient
	ajcc_pathologic_tumor_stage	Pathologic tumor stage according to the American Joint Committee on Cancer (AJCC) staging system
	clinical_stage	Clinical stage of the disease
	histological_type	Type of tissue or cell structure that the tumor arises from
	histological_grade	Grade of cellular differentiation in the tumor tissue
	initial_pathologic_dx_year	Year of the initial pathological diagnosis
	vital_status	Current vital status (alive or deceased) of the patient
	tumor_status	Status of the tumor (e.g., tumor free, with tumor)
	cause_of_death	Reason or cause of death for deceased patients
	new_tumor_event_type	Type of new tumor event after initial treatment
	new_tumor_event_site	Site of occurrence for a new tumor event
	new_tumor_event_site_other	Other or specific site of a new tumor event
	treatment_outcome_first_course	Outcome of the first course of treatment.
	OS	Overall survival status
	OS.time	Overall survival time, the time from diagnosis to death
	DSS	Disease-specific survival status
	DSS.time	Disease-specific survival time, the time from diagnosis to death due to the disease.
	DFI	Disease-free survival status
	DFI.time	Disease-free interval, the time from initial treatment to the recurrence of the disease
	PFI	Progression-free survival status
	PFI.time	Progression-free interval, the time from initial treatment to disease progression
	HPV	HPV status
	columns from ARNT(+) to ZNF384(+)	Individual regulon scores, which have been computed using AUcell and are based on bulkRNA data in conjunction with the regulons identified in Table 4A. These scores reflect the regulatory activity of specific gene expression networks within each patient's tumor.
Table S9b: The impact of regulon activity on overall survival and progression free suvival in TCGA-GBM cohort
(Brief description)	Associations between regulon activity score (calculated from bulk RNA expression) and survival status in TCGA-GBM cohort (cancer_type is GBM in Table_s9a)
Rows:	Regulon
Columns:
	group	regulons activity high group (top 50% quantile)
	coef	effect of regulon activity high on survival. >0 means that patients with increased regulon activity will likely to have worse survival than those with low regulon activity; <0 means that patients with increased regulon activity will likely to have better survival than those with low regulon activity
	Hazard ratio [exp(coef)]	harzard ratio of regulon activity high on survival. >1 means that patients with increased regulon activity will likely to have worse survival than those with low regulon activity; <1 means that patients with increased regulon activity will likely to have better survival than those with low regulon activity
	se(coef)	standard error of coef
	z	Z value
	p	Log rank P value
	endpoint	OS or PFS
	disease_type	TCGA disease type
Table S9c: The impact of regulon activity on overall survival and progression free suvival in TCGA-PDAC cohort
(Brief description)	Associations between regulon activity score (calculated from bulk RNA expression) and survival status in TCGA-PDAC cohort (cancer_type is PAAD in Table_s9a)
Rows:	Regulon
Columns:
	group	regulons activity high group (top 50% quantile)
	coef	effect of regulon activity high on survival. >0 means that patients with increased regulon activity will likely to have worse survival than those with low regulon activity; <0 means that patients with increased regulon activity will likely to have better survival than those with low regulon activity
	Hazard ratio [exp(coef)]	harzard ratio of regulon activity high on survival. >1 means that patients with increased regulon activity will likely to have worse survival than those with low regulon activity; <1 means that patients with increased regulon activity will likely to have better survival than those with low regulon activity
	se(coef)	standard error of coef
	z	Z value
	p	Log rank P value
	endpoint	OS or PFS
	disease_type	TCGA disease type
Table S9d: The impact of regulon activity on overall survival and progression free suvival in TCGA-CRC cohort
(Brief description)	Associations between regulon activity score (calculated from bulk RNA expression) and survival status in TCGA-CRC cohort (cancer_type is READ and COAD in Table_s9a)
Rows:	Regulon
Columns:
	group	regulons activity high group (top 50% quantile)
	coef	effect of regulon activity high on survival. >0 means that patients with increased regulon activity will likely to have worse survival than those with low regulon activity; <0 means that patients with increased regulon activity will likely to have better survival than those with low regulon activity
	Hazard ratio [exp(coef)]	harzard ratio of regulon activity high on survival. >1 means that patients with increased regulon activity will likely to have worse survival than those with low regulon activity; <1 means that patients with increased regulon activity will likely to have better survival than those with low regulon activity
	se(coef)	standard error of coef
	z	Z value
	p	Log rank P value
	endpoint	OS or PFS
	disease_type	TCGA disease type
Table S9e: Associations between HPV infection and regulon activity in HNSCC cohort
(Brief description)	Differences in regulon score by HPV infection status in HNSCC, evidence from single cell data and TCGA bulk RNA-seq data
Rows:	Regulon
Columns:
	regulon	Regulon name
	group1	HPV Negative
	group2	HPV Positive
	n1_sc	sample size of HPV negative patients	This study
	n2_sc	sample size of HPV positive patients	This study
	SC_Regulon_activity_HPV_Positive	Median regulon score representing HPV-negative patients.	This study
	SC_Regulon_activity_HPV_HPV Negative	Median regulon score representing HPV-positive patients.	This study
	SC_Median_Difference	Difference in median regulon scores between HPV-positive and HPV-negative patients. Positive values suggest higher regulon activity in HPV-positive patients, while negative values suggest the opposite. This indicates the degree of association between regulon activity and HPV response.	This study
	p_sc	P-value obtained from the Wilcoxon test, indicating the statistical significance of the analysis	This study
	p.adj_sc	FDR-adjusted P-value for multiple testing correction obtained from the Wilcoxon test	This study
	n1_tcga	sample size of HPV negative patients	TCGA-HNSCC study
	n2_tcga	sample size of HPV positive patients	TCGA-HNSCC study
	TCGA_Regulon_activity_HPV_Positive	Median regulon score representing HPV-negative patients.	TCGA-HNSCC study
	TCGA_Regulon_activity_HPV_HPV Negative	Median regulon score representing HPV-positive patients.	TCGA-HNSCC study
	TCGA_Median_Difference	Difference in median regulon scores between HPV-positive and HPV-negative patients. Positive values suggest higher regulon activity in HPV-positive patients, while negative values suggest the opposite. This indicates the degree of association between regulon activity and HPV response.	TCGA-HNSCC study
	p_tcga	P-value obtained from the Wilcoxon test, indicating the statistical significance of the analysis	TCGA-HNSCC study
	p.adj_tcga	FDR-adjusted P-value for multiple testing correction obtained from the Wilcoxon test	TCGA-HNSCC study

## Sheet: Table_s9a
bcr_patient_barcode	cancer_type	age_at_initial_pathologic_diagnosis	gender	race	ajcc_pathologic_tumor_stage	clinical_stage	histological_type	histological_grade	initial_pathologic_dx_year	vital_status	tumor_status	cause_of_death	new_tumor_event_type	new_tumor_event_site	new_tumor_event_site_other	treatment_outcome_first_course	OS	OS.time	DSS	DSS.time	DFI	DFI.time	PFI	PFI.time	HPV	ARNT(+)	ASCL1(+)	ATF2(+)	ATF3(+)	ATF4(+)	ATF6(+)	ATOH1(+)	BACH2(+)	BATF(+)	BCL6(+)	BHLHE40(+)	CDX1(+)	CDX2(+)	CEBPB(+)	CEBPD(+)	CEBPG(+)	CREB1(+)	CREB3(+)	CREB3L1(+)	CREM(+)	CTCF(+)	CTCFL(+)	CUX1(+)	E2F1(+)
TCGA-4P-AA8J	HNSC	66	MALE	BLACK OR AFRICAN AMERICAN	Stage IVA	Stage IVA	Head & Neck Squamous Cell Carcinoma	G2	2013	Alive	TUMOR FREE	[Not Available]	NA	NA	NA	Complete Remission/Response	0	102	0	102	NA	NA	0	102	NA	0.0144977	0.0139708	0.00585952	0.0531413	0.0262312	0.0425921	0.0526584	0.0072793	0.0156265	0.0109168	0.0214492	0.0453646	0.0409844	0.101153	0.0333286	0.0149933	0.0428584	0.0397735	0.0366382	0.0113267	0.0791214	0.0395064	0.1523	0.0821357
TCGA-BA-4074	HNSC	69	MALE	WHITE	Stage IVA	Stage IVA	Head & Neck Squamous Cell Carcinoma	G3	2003	Dead	WITH TUMOR	[Not Available]	NA	Distant Metastasis	bone (humerus)	Complete Remission/Response	1	462	1	462	NA	NA	1	396	Negative	0.0489979	6.33118e-05	0.0782177	0.052778	0.0754071	0.112132	0.0260743	0.0617576	0.0184234	0.00702199	0.0149894	0.0382478	0.039474	0.169437	0.0553587	0.0528475	0.174254	0.072901	0.0169709	0.0557436	0.120158	0	0.109723	0.130408
TCGA-BA-4076	HNSC	39	MALE	WHITE	[Not Available]	Stage IVA	Head & Neck Squamous Cell Carcinoma	G2	2003	Dead	WITH TUMOR	[Not Available]	NA	Larynx	NA	Complete Remission/Response	1	415	1	415	NA	NA	1	286	Negative	0.067744	0.0135276	0.0702791	0.0807417	0.0446735	0.110889	0.0260998	0.0309741	0.0348403	0.0174951	0.0519767	0.0640346	0.0296717	0.122318	0.0726934	0.0101754	0.167491	0.0394085	0.028422	0.0282713	0.132786	0.0125761	0.186389	0.114903
TCGA-BA-4078	HNSC	83	MALE	WHITE	[Not Available]	Stage IVA	Head & Neck Squamous Cell Carcinoma	G2	2003	Dead	WITH TUMOR	[Not Available]	NA	NA	NA	[Not Available]	1	276	1	276	NA	NA	1	276	Negative	0.0463128	0.0165877	0.0307948	0.0284315	0.0368514	0.0937593	0.000790131	0.0217779	0.00556921	0.0219851	0.00590305	0.0384362	0.0241048	0.0556516	0.0328855	0.00145749	0.0929587	0.0199729	0.0363148	0.0211834	0.117231	0.00666719	0.138907	0.135013
TCGA-BA-5149	HNSC	47	MALE	WHITE	Stage IVA	Stage IVA	Head & Neck Squamous Cell Carcinoma	G2	2010	Dead	WITH TUMOR	[Not Available]	NA	Distant Metastasis	Lung	Complete Remission/Response	1	806	1	806	NA	NA	1	389	Negative	0.0372986	0.0113434	0.0516093	0.109238	0.0898967	0.0953492	0	0.0329898	0.011421	0.022221	0.0403437	0.0208539	0.00977896	0.134193	0.0620435	0.0407827	0.138972	0.0571568	0.0321544	0.0376208	0.204924	0.06526	0.253067	0.236915
TCGA-BA-5151	HNSC	72	MALE	WHITE	Stage IVA	Stage IVA	Head & Neck Squamous Cell Carcinoma	G1	2010	Alive	TUMOR FREE	[Not Available]	NA	NA	NA	Complete Remission/Response	0	722	0	722	NA	NA	1	517	Negative	0.0620574	0.0153953	0.0852036	0.103719	0.0252874	0.172982	0.0261253	0.0381898	0.0404382	0.0400225	0.0599682	0.0245622	0.0262226	0.0734731	0.0814492	0.0310256	0.185335	0.00735552	0.0381902	0.04971	0.105626	0.0271132	0.199994	0.0924148
TCGA-BA-5152	HNSC	56	MALE	WHITE	Stage IVA	Stage IVA	Head & Neck Squamous Cell Carcinoma	G2	2009	Alive	TUMOR FREE	[Not Available]	NA	NA	NA	Complete Remission/Response	0	1288	0	1288	NA	NA	0	1288	Negative	0.0262678	0.00299676	0.0187965	0.0625341	0.0520349	0.0701507	0.0734312	0.021379	0.0347625	0.0179987	0.0301466	0.0283475	0.0282391	0.116558	0.0552484	0.0416329	0.0869624	0.0414885	0.0270114	0.023197	0.114297	0.0236097	0.143512	0.10447
TCGA-BA-5153	HNSC	51	MALE	WHITE	[Not Available]	Stage III	Head & Neck Squamous Cell Carcinoma	G2	2005	Dead	WITH TUMOR	[Not Available]	NA	Distant Metastasis	bone (hip)	Complete Remission/Response	1	1762	1	1762	1	1522	1	1522	Positive	0.0341554	0.0405829	0.0500465	0.0550773	0.0346807	0.105261	0.0139165	0.0324815	0.0280958	0.0196574	0.0203464	0.0282362	0.0200329	0.067939	0.0453839	0.0176248	0.119939	0.00404967	0.0436875	0.0350162	0.171184	0.0191126	0.180988	0.237341
TCGA-BA-5555	HNSC	54	MALE	BLACK OR AFRICAN AMERICAN	Stage IVA	Stage IVA	Head & Neck Squamous Cell Carcinoma	G2	2010	Alive	TUMOR FREE	[Not Available]	NA	Oropharynx	L tonsil	Complete Remission/Response	0	520	0	520	NA	NA	1	248	Negative	0.0425201	0.00808281	0.0319868	0.0590463	0.054683	0.0995236	0.00662691	0.0332228	0.0132023	0.0178085	0.0149494	0.0257183	0.0251248	0.0875291	0.0480407	0.00997301	0.10785	0.0165017	0.0252015	0.0271331	0.149767	0.0563443	0.194745	0.188702
TCGA-BA-5556	HNSC	58	FEMALE	WHITE	Stage II	Stage II	Head & Neck Squamous Cell Carcinoma	G3	2010	Alive	TUMOR FREE	[Not Available]	NA	NA	NA	Complete Remission/Response	0	725	0	725	0	725	0	725	Negative	0.0333265	0.0240902	0.0183553	0.0875595	0.025726	0.0716569	0.0247235	0.0277086	0.104762	0.0506048	0.0285137	0.0251188	0.0181098	0.0545067	0.034483	0	0.0759473	0.0113776	0.0392958	0.0294203	0.104856	0.0351923	0.217251	0.0786003
TCGA-BA-5557	HNSC	41	FEMALE	[Not Available]	Stage III	Stage IVA	Head & Neck Squamous Cell Carcinoma	G2	2010	Alive	TUMOR FREE	[Not Available]	NA	NA	NA	Complete Remission/Response	0	623	0	623	NA	NA	0	623	Negative	0.0352724	0.0138758	0.0315832	0.14362	0.0362851	0.0816641	0.0167967	0.0248668	0.0601392	0.0636487	0.0597684	0.00830728	0.0216289	0.0809205	0.0994608	0.00151147	0.085363	0.00837483	0.0350884	0.0359319	0.051424	0.0252569	0.196837	0.0504027
TCGA-BA-5558	HNSC	65	MALE	WHITE	[Not Available]	Stage IVA	Head & Neck Squamous Cell Carcinoma	G1	2006	Alive	TUMOR FREE	[Not Available]	NA	NA	NA	Complete Remission/Response	0	1995	0	1995	NA	NA	0	1995	Negative	0.0315671	0.0237103	0.0437575	0.107043	0.0442849	0.0901365	0.0453433	0.0267943	0.0214046	0.0276266	0.0449415	0.0242367	0.0111882	0.110137	0.0538468	0.0268691	0.10974	0.0172455	0.0304919	0.0220151	0.159441	0.0362643	0.239169	0.15443
TCGA-BA-5559	HNSC	71	MALE	WHITE	[Not Available]	Stage IVA	Head & Neck Squamous Cell Carcinoma	G3	2006	Dead	WITH TUMOR	[Not Available]	NA	Oropharynx	NA	Complete Remission/Response	1	2083	1	2083	NA	NA	1	1614	Positive	0.0242935	0.0191202	0.025658	0.0251605	0.011353	0.0763068	0.0418005	0.0236348	0.0466626	0.00562041	0.0099654	0.0256327	0.0291734	0.0497485	0.030417	0.0192578	0.0893263	0.00834728	0.0343636	0.014774	0.204382	0.00870657	0.169958	0.219746
TCGA-BA-6868	HNSC	53	MALE	BLACK OR AFRICAN AMERICAN	[Not Available]	Stage IVB	Head & Neck Squamous Cell Carcinoma	G2	2011	Dead	WITH TUMOR	[Not Available]	NA	Distant Metastasis	L neck subdermal mets	Partial Remission/Response	1	472	1	472	NA	NA	1	344	Negative	0.0281712	0.0308856	0.0180948	0.0708753	0.0334371	0.0542975	0.0251822	0.0219438	0.0147174	0.0202948	0.0355329	0.0512311	0.0286284	0.0836115	0.0462835	0.0244939	0.0815728	0.0266397	0.0367898	0.0197498	0.104421	0.0398201	0.259048	0.0862245
TCGA-BA-6869	HNSC	62	MALE	WHITE	Stage III	Stage III	Head & Neck Squamous Cell Carcinoma	G2	2010	Alive	TUMOR FREE	[Not Available]	NA	NA	NA	Complete Remission/Response	0	644	0	644	0	644	0	644	Negative	0.0290095	0.0026591	0.0206456	0.0581752	0.0327599	0.0809737	0.00152929	0.0162072	0.0244513	0.00606061	0.0180048	0.0193466	0.0325446	0.0754548	0.0423924	0.0293657	0.0674768	0.0197318	0.0246139	0.0343231	0.0859792	0.0402907	0.157558	0.0861751
TCGA-BA-6870	HNSC	60	FEMALE	BLACK OR AFRICAN AMERICAN	[Not Available]	Stage IVC	Head & Neck Squamous Cell Carcinoma	G2	2010	Dead	NA	[Not Available]	NA	NA	NA	[Not Available]	1	451	NA	451	NA	NA	0	451	Negative	0.0403899	0.0120926	0.0340378	0.123381	0.0800371	0.104105	0.051384	0.0303245	0.017412	0.018129	0.0343794	0.00907806	0.00741208	0.135931	0.0513365	0.0473144	0.107581	0.0355173	0.0302074	0.0210046	0.0996434	0.0295971	0.195795	0.117621
TCGA-BA-6871	HNSC	75	MALE	WHITE	[Not Available]	Stage IVA	Head & Neck Squamous Cell Carcinoma	G2	2011	Dead	WITH TUMOR	[Not Available]	NA	NA	NA	Stable Disease	1	108	1	108	NA	NA	1	108	Negative	0.0390722	0.000939126	0.0192306	0.0466049	0.0411871	0.0897504	0.0494724	0.0264872	0.00740377	0.0205096	0.0172829	0.0611313	0.0285427	0.112151	0.0642837	0.029946	0.0841782	0.0305447	0.0297508	0.0230548	0.14083	0.0189557	0.149578	0.178772
TCGA-BA-6872	HNSC	47	MALE	WHITE	[Not Available]	Stage IVA	Head & Neck Squamous Cell Carcinoma	G2	2004	Dead	WITH TUMOR	[Not Available]	NA	NA	NA	[Not Available]	1	384	1	384	NA	NA	1	384	Negative	0.0450588	0.019785	0.0188974	0.080407	0.0528677	0.0530443	0.00988938	0.0143185	0.0222072	0.0127868	0.0340091	0.0261894	0.038236	0.13422	0.0481282	0.0317544	0.0875862	0.0593538	0.0254308	0.0256594	0.133898	0.0160797	0.223571	0.166582
TCGA-BA-6873	HNSC	28	MALE	WHITE	Stage IVA	Stage IVA	Head & Neck Squamous Cell Carcinoma	G2	2011	Alive	WITH TUMOR	[Not Available]	NA	Oral Cavity	L Tongue and bilat. neck LNs	Progressive Disease	0	122	0	122	NA	NA	1	66	Negative	0.0368712	0.0151632	0.0331625	0.0845605	0.0417201	0.069002	0.0237294	0.0265437	0.0215766	0.0235592	0.0429623	0.0270115	0.0421289	0.0988447	0.0501726	0.0123347	0.105857	0.0305103	0.04276	0.0208222	0.164878	0.0318195	0.227279	0.20926
TCGA-BA-7269	HNSC	61	MALE	WHITE	Stage III	Stage III	Head & Neck Squamous Cell Carcinoma	G1	2010	Alive	TUMOR FREE	[Not Available]	NA	NA	NA	Complete Remission/Response	0	1273	0	1273	0	1273	0	1273	Negative	0.0317773	0.0141924	0.027066	0.0585005	0.114396	0.0830904	0	0.0276733	0.00988534	0.00319053	0.0189931	0.0377253	0.0362117	0.20845	0.0560909	0.061363	0.0972263	0.181085	0.0169259	0.0328311	0.106714	0.0493372	0.137603	0.112037
TCGA-BA-A4IF	HNSC	59	MALE	WHITE	[Not Available]	Stage IVA	Head & Neck Squamous Cell Carcinoma	G2	2011	Alive	TUMOR FREE	[Not Available]	New Primary Tumor	NA	LUL Lung	Complete Remission/Response	0	895	0	895	NA	NA	1	463	Negative	0.025394	0.0730724	0.0399184	0.0465877	0.030195	0.0885694	0.0359892	0.0240937	0.0117486	0.0251686	0.0161561	0.0389329	0.0288542	0.0611325	0.0400856	0.0191228	0.0987762	0.0153102	0.0310796	0.0422318	0.130437	0.0629592	0.149637	0.155053
TCGA-BA-A4IG	HNSC	77	MALE	WHITE	[Not Available]	Stage IVA	Head & Neck Squamous Cell Carcinoma	G3	2011	Alive	TUMOR FREE	[Not Available]	NA	NA	NA	Complete Remission/Response	0	855	0	855	NA	NA	0	855	Positive	0.031867	0.00982389	0.0502764	0.0480673	0.0467831	0.102852	0.0244431	0.0261306	0.016552	0.00868769	0.0230874	0.00901811	0.00863445	0.0870194	0.0535596	0.0441161	0.12627	0.0134507	0.016801	0.0424908	0.192842	0.090177	0.146686	0.284676
TCGA-BA-A4IH	HNSC	57	MALE	WHITE	[Discrepancy]	Stage IVA	Head & Neck Squamous Cell Carcinoma Basaloid Type	G3	2012	Alive	TUMOR FREE	[Not Available]	NA	NA	NA	Complete Remission/Response	0	622	0	622	NA	NA	0	622	Positive	0.0244281	0.0367314	0.038846	0.0303637	0.0323046	0.0895697	0.00772289	0.0195962	0.00791155	0.0103816	0.00913428	0.0445938	0.0331675	0.0532763	0.0380963	0.0268286	0.0899539	0.0151518	0.0293864	0.0243534	0.127008	0.0602139	0.11942	0.191916
TCGA-BA-A4II	HNSC	46	MALE	WHITE	Stage II	Stage I	Head & Neck Squamous Cell Carcinoma	G1	2011	Alive	WITH TUMOR	[Not Available]	Locoregional Disease	Oral Cavity	L FOM	Complete Remission/Response	0	918	0	918	1	197	1	197	Negative	0.046138	0.00880035	0.0678104	0.0743612	0.0650811	0.110514	0	0.0290219	0.0081982	0.0220802	0.0259084	0.00924935	0.0120213	0.0971825	0.0665126	0.0509582	0.144415	0.0287127	0.0158592	0.0437311	0.124889	0.056658	0.167288	0.137688
TCGA-BA-A6D8	HNSC	59	MALE	BLACK OR AFRICAN AMERICAN	Stage IVA	Stage IVA	Head & Neck Squamous Cell Carcinoma	G2	2012	Alive	WITH TUMOR	[Not Available]	Distant Metastasis	Oral Cavity	R Floor of Mouth	Complete Remission/Response	0	850	0	850	NA	NA	1	849	Negative	0.0152746	0.00570862	0.0111723	0.0352589	0.058658	0.0485827	0	0.0189608	0.0109214	0.00615217	0.0159111	0.0373913	0.00907045	0.203572	0.0423088	0.0508772	0.0685684	0.0822813	0.0195875	0.0237369	0.0973499	0.0217272	0.149057	0.172989
TCGA-BA-A6DA	HNSC	41	FEMALE	WHITE	Stage IVA	Stage IVA	Head & Neck Squamous Cell Carcinoma	G2	2012	Alive	TUMOR FREE	[Not Available]	NA	NA	NA	Complete Remission/Response	0	351	0	351	NA	NA	0	351	Negative	0.0320607	0.00752356	0.0250972	0.0789331	0.0545664	0.0627661	0	0.0318814	0.0128215	0.0107548	0.0305621	0.0248533	0.0134071	0.19153	0.0494062	0.0431984	0.0906785	0.112234	0.0149481	0.0271295	0.114742	0.0222501	0.162564	0.0946741
TCGA-BA-A6DB	HNSC	24	FEMALE	WHITE	Stage I	Stage II	Head & Neck Squamous Cell Carcinoma	G1	2012	Alive	WITH TUMOR	[Not Available]	Locoregional Disease	Cervical Lymph Nodes	NA	Complete Remission/Response	0	216	0	216	1	208	1	208	Negative	0.0179763	0.021621	0.0133898	0.0598906	0.0188476	0.0532382	0.00308406	0.0392842	0.0554054	0.0193932	0.0219313	0.0211879	0.0511449	0.0903304	0.0370903	0.0154116	0.0699054	0.01624	0.021727	0.0102543	0.0627053	0.0259367	0.129634	0.0621271
TCGA-BA-A6DD	HNSC	44	MALE	BLACK OR AFRICAN AMERICAN	Stage IVA	Stage IVA	Head & Neck Squamous Cell Carcinoma	G2	2013	Dead	WITH TUMOR	[Not Available]	NA	Cervical Lymph Nodes	NA	Progressive Disease	1	173	1	173	NA	NA	1	96	Negative	0.0178204	0.00850489	0.0224431	0.0642685	0.055105	0.0719897	0.00461335	0.0296256	0.0235913	0.023024	0.0248376	0.0312594	0.0148319	0.137521	0.047358	0.0149123	0.090998	0.0496636	0.0185597	0.021249	0.0954995	0.04016	0.155156	0.154175
TCGA-BA-A6DE	HNSC	70	FEMALE	WHITE	Stage II	Stage III	Head & Neck Squamous Cell Carcinoma	G2	2013	Alive	TUMOR FREE	[Not Available]	NA	NA	NA	Complete Remission/Response	0	440	0	440	0	440	0	440	Negative	0.0308988	0.0108685	0.0322074	0.0446023	0.0298564	0.0616726	0.0260998	0.0209024	0.0159869	0.00781786	0.0206873	0.0257098	0.00909381	0.0744202	0.0376532	0.0307557	0.0907412	0.0266534	0.0300763	0.0234305	0.126282	0.0413889	0.188335	0.134923
TCGA-BA-A6DG	HNSC	49	MALE	WHITE	[Not Available]	Stage IVA	Head & Neck Squamous Cell Carcinoma	G2	2012	Dead	WITH TUMOR	[Not Available]	NA	NA	NA	Progressive Disease	1	69	1	69	NA	NA	1	69	Negative	0.0264	0.0320463	0.0355654	0.10502	0.0439907	0.0730129	0.0668043	0.0209977	0.0195045	0.0313102	0.045421	0.0365092	0.0346157	0.0987629	0.071132	0.0197706	0.0793819	0.0601528	0.0502514	0.0212892	0.0692036	0.0377023	0.206848	0.0704398
TCGA-BA-A6DI	HNSC	62	MALE	BLACK OR AFRICAN AMERICAN	[Not Available]	Stage III	Head & Neck Squamous Cell Carcinoma	G2	2012	Dead	WITH TUMOR	[Not Available]	NA	Larynx	NA	Complete Remission/Response	1	336	1	336	1	266	1	266	Negative	0.0351685	0.00751301	0.0508138	0.101589	0.0651533	0.0953682	0.0156752	0.0238713	0.0297871	0.019189	0.0493395	0.028476	0.0181876	0.101087	0.0588675	0.0294737	0.115924	0.0159301	0.0287701	0.0304965	0.102487	0.0383037	0.172466	0.109071
TCGA-BA-A6DJ	HNSC	62	MALE	ASIAN	Stage IVA	Stage IVA	Head & Neck Squamous Cell Carcinoma	G2	2012	Dead	WITH TUMOR	[Not Available]	NA	Distant Metastasis	Lungs	Complete Remission/Response	1	407	1	407	NA	NA	1	240	Negative	0.0266078	0.0278783	0.0283285	0.126609	0.0458172	0.0754015	0.0453433	0.0249445	0.0454996	0.0266406	0.0624935	0.0299148	0.0115463	0.122421	0.0740551	0.0201619	0.100606	0.036874	0.0358111	0.028979	0.105602	0.0632206	0.19342	0.103139
TCGA-BA-A6DL	HNSC	59	MALE	WHITE	[Not Available]	Stage III	Head & Neck Squamous Cell Carcinoma	G2	2012	Alive	TUMOR FREE	[Not Available]	NA	NA	NA	Complete Remission/Response	0	623	0	623	0	623	0	623	Negative	0.0405718	0.00102354	0.0553006	0.0542538	0.0621888	0.0908211	0.0337972	0.0379145	0.0192834	0.0154315	0.0265318	0.0418704	0.0479294	0.097116	0.0434327	0.0506883	0.149744	0.0446703	0.0168808	0.0385255	0.144858	0.0488666	0.15559	0.117452
TCGA-BA-A8YP	HNSC	50	MALE	BLACK OR AFRICAN AMERICAN	Stage IVB	Stage IVB	Head & Neck Squamous Cell Carcinoma	G2	2013	Alive	TUMOR FREE	[Not Available]	NA	NA	NA	Complete Remission/Response	0	499	0	499	NA	NA	0	499	NA	0.0295362	0.005888	0.0555704	0.0403651	0.0385168	0.0861694	0	0.0246232	0.0137387	0.0169986	0.0148882	0.0183188	0.0116476	0.0804203	0.0536985	0.0505533	0.120154	0.00991067	0.0222266	0.0222522	0.150387	0.0240542	0.158389	0.18118
TCGA-BB-4217	HNSC	68	MALE	BLACK OR AFRICAN AMERICAN	Stage IVA	Stage IVA	Head & Neck Squamous Cell Carcinoma	G3	2008	Alive	WITH TUMOR	[Not Available]	NA	NA	NA	Partial Remission/Response	0	187	0	187	NA	NA	0	187	Negative	0.0144835	0.00944402	0.0239238	0.0711853	0.0210016	0.0700309	0.0419789	0.0726942	0.0858149	0.00821932	0.0126479	0.0387873	0.0278109	0.070687	0.0297532	0.0323212	0.0743517	0.0123901	0.0152265	0.0179185	0.100077	0.0132298	0.118292	0.104626
TCGA-BB-4223	HNSC	48	MALE	WHITE	Stage IVA	Stage IVA	Head & Neck Squamous Cell Carcinoma	G3	2003	Alive	TUMOR FREE	[Not Available]	NA	NA	NA	Complete Remission/Response	0	3221	0	3221	NA	NA	0	3221	Positive	0.0271226	0.0093596	0.0367341	0.032159	0.00995398	0.0865231	0.0340266	0.0243902	0.0060647	0.00902224	0.00994675	0.0106025	0.00600285	0.047164	0.0314306	0.014413	0.0869053	0.00856767	0.025095	0.0171306	0.137694	0.00998771	0.132668	0.201402
TCGA-BB-4224	HNSC	52	MALE	WHITE	Stage IVA	Stage III	Head & Neck Squamous Cell Carcinoma	G2	2004	Alive	WITH TUMOR	[Not Available]	NA	Oral Cavity	NA	Progressive Disease	0	278	0	278	NA	NA	1	175	Negative	0.0396602	0.00525488	0.0473455	0.0346389	0.0375509	0.088752	0.0463628	0.0218379	0.00932432	0.00775096	0.010959	0.00927504	0.0108923	0.0957828	0.0403632	0.0447099	0.0993715	0.0373699	0.0180028	0.0322037	0.135984	0.0221194	0.108654	0.177308
TCGA-BB-4225	HNSC	73	MALE	WHITE	[Not Available]	Stage IVA	Head & Neck Squamous Cell Carcinoma	G3	2003	Alive	WITH TUMOR	[Not Available]	NA	NA	NA	Partial Remission/Response	0	146	0	146	NA	NA	0	146	Positive	0.0233111	0.0563053	0.0226496	0.0490353	0.016255	0.0648809	0.05457	0.0252234	0.0211425	0.011681	0.00782101	0.0299747	0.0202275	0.0768069	0.0406105	0.0243185	0.0709	0.0207305	0.038227	0.0234706	0.151815	0.04769	0.156425	0.222627
TCGA-BB-4227	HNSC	66	MALE	WHITE	Stage IVA	Stage IVA	Head & Neck Squamous Cell Carcinoma	G2	2010	Alive	WITH TUMOR	[Not Available]	Locoregional Recurrence	Hypopharynx	NA	Stable Disease	0	134	0	134	NA	NA	1	85	NA	0.0375442	0.0143085	0.0509311	0.0587648	0.0299174	0.0960339	0	0.0132983	0.0101638	0.0121423	0.0311509	0.00762215	0.000171288	0.0856235	0.054908	0.0409582	0.0945486	0.0158888	0.0225419	0.0277387	0.0905682	0.0401339	0.119521	0.139622
TCGA-BB-4228	HNSC	50	MALE	WHITE	Stage III	Stage II	Head & Neck Squamous Cell Carcinoma	GX	2010	Alive	TUMOR FREE	[Not Available]	NA	NA	NA	Complete Remission/Response	0	559	0	559	0	559	0	559	Positive	0.0358061	0.0280471	0.0263596	0.0390016	0.0160385	0.0767841	0.0308151	0.0355457	0.0133866	0.00580353	0.00716571	0.0168629	0.020936	0.081181	0.0498379	0.0319703	0.0856026	0.0148832	0.0283217	0.0283333	0.152623	0.0441603	0.141509	0.252879
TCGA-BB-7861	HNSC	56	MALE	WHITE	Stage III	Stage III	Head & Neck Squamous Cell Carcinoma	[Not Available]	2011	Alive	TUMOR FREE	[Not Available]	NA	NA	NA	Complete Remission/Response	0	682	0	682	0	682	0	682	Positive	0.0195302	0.0218637	0.043145	0.0464489	0.0243159	0.100469	0.0334659	0.0621106	0.102326	0.012734	0.0102078	0.0224811	0	0.0551647	0.0374973	0.0185155	0.097232	0.00681832	0.0281006	0.0320797	0.135315	0.0274793	0.116379	0.146191
TCGA-BB-7862	HNSC	67	MALE	WHITE	Stage IVA	Stage IVA	Head & Neck Squamous Cell Carcinoma	G3	2011	Alive	TUMOR FREE	[Not Available]	NA	NA	NA	Complete Remission/Response	0	1117	0	1117	NA	NA	0	1117	Negative	0.0418754	0.0398759	0.0531112	0.0677069	0.0483043	0.112914	0	0.0275039	0.0276904	0.0328421	0.024398	0.0309254	0.02261	0.0527951	0.0441116	0.0242375	0.122809	0.0280309	0.0277321	0.0486922	0.110039	0.00888959	0.187216	0.118087
TCGA-BB-7863	HNSC	43	FEMALE	WHITE	Stage III	Stage III	Head & Neck Squamous Cell Carcinoma	G2	2011	Alive	TUMOR FREE	[Not Available]	NA	NA	NA	Complete Remission/Response	0	1025	0	1025	0	1025	0	1025	Negative	0.0369822	0.0162395	0.0322027	0.0850549	0.0268807	0.0926658	0.00522506	0.0295514	0.0218714	0.0303559	0.0412841	0.0290841	0.0290566	0.0871221	0.0597994	0.0292713	0.102652	0.0159507	0.030668	0.0164338	0.104474	0.0481606	0.218913	0.0895545
TCGA-BB-7864	HNSC	61	MALE	WHITE	Stage IVA	Stage IVA	Head & Neck Squamous Cell Carcinoma	G2	2010	Alive	TUMOR FREE	[Not Available]	NA	NA	NA	Complete Remission/Response	0	1527	0	1527	NA	NA	0	1527	Negative	0.038607	0.02447	0.064741	0.0578158	0.0502307	0.114987	0.0220472	0.0375897	0.00677314	0.00870178	0.0128663	0.0251445	0.0257165	0.101304	0.0537803	0.0722942	0.15469	0.0192635	0.0173292	0.0439427	0.205863	0.0620179	0.18212	0.262764
TCGA-BB-7866	HNSC	40	MALE	WHITE	[Not Available]	Stage III	Head & Neck Squamous Cell Carcinoma	GX	2010	Alive	TUMOR FREE	[Not Available]	NA	NA	NA	Complete Remission/Response	0	1368	0	1368	0	1368	0	1368	Positive	0.0268558	0	0.0407397	0.035759	0.0240217	0.10152	0.00229393	0.0292055	0.013317	0.0136953	0.0114438	0.0242967	0.00806609	0.068829	0.0491665	0.0131174	0.108878	0.00485547	0.0251462	0.023135	0.221283	0.0310613	0.162908	0.304314
TCGA-BB-7870	HNSC	58	MALE	WHITE	Stage IVA	Stage IVA	Head & Neck Squamous Cell Carcinoma	G3	2009	Alive	TUMOR FREE	[Not Available]	NA	NA	NA	Complete Remission/Response	0	2016	0	2016	NA	NA	0	2016	Negative	0.037582	0	0.0524776	0.0628517	0.0805145	0.0960053	0	0.0485546	0.0077068	0.0101667	0.0218621	0.0628699	0.0376288	0.184586	0.0573156	0.0589069	0.157322	0.0548221	0.0150914	0.0442564	0.132578	0.0132821	0.131743	0.187212
TCGA-BB-7871	HNSC	64	FEMALE	WHITE	Stage IVA	Stage IVA	Head & Neck Squamous Cell Carcinoma	G2	2011	Alive	WITH TUMOR	[Not Available]	Distant Metastasis	Distant Metastasis	Pulmonary	Complete Remission/Response	0	750	0	750	NA	NA	1	428	Negative	0.0564392	0.0308751	0.0495983	0.0550392	0.0697223	0.106252	0.0259214	0.0247256	0.0121908	0.0158329	0.024129	0.027003	0.0157195	0.0900071	0.0472439	0.0459109	0.120846	0.0469018	0.026219	0.0373837	0.112842	0.0321332	0.133904	0.0918804
TCGA-BB-7872	HNSC	63	MALE	ASIAN	Stage I	Stage IVA	Head & Neck Squamous Cell Carcinoma	G3	2011	Alive	TUMOR FREE	[Not Available]	NA	NA	NA	Complete Remission/Response	0	1168	0	1168	NA	NA	0	1168	Negative	0.0649078	0.0214416	0.0849901	0.113903	0.0648424	0.174988	0.0509762	0.0546583	0.0399304	0.0432096	0.0372297	0.0299148	0.0158207	0.10823	0.0681348	0.0346964	0.19334	0.0114947	0.0289748	0.0394375	0.124637	0.0298324	0.192756	0.075141
TCGA-BB-8596	HNSC	69	FEMALE	WHITE	Stage IVA	Stage IVA	Head & Neck Squamous Cell Carcinoma	G3	2005	Alive	TUMOR FREE	[Not Available]	NA	NA	NA	Complete Remission/Response	0	2161	0	2161	NA	NA	0	2161	Negative	0.0354259	0.0295033	0.0321957	0.0911691	0.0415813	0.0685932	0.0293623	0.0193138	0.01905	0.04197	0.0421631	0.0261979	0.036383	0.0702344	0.0478905	0.0048448	0.0776779	0.0268256	0.0447582	0.0312516	0.0648219	0.0503046	0.198258	0.0815062
TCGA-BB-8601	HNSC	84	MALE	BLACK OR AFRICAN AMERICAN	Stage III	Stage II	Head & Neck Squamous Cell Carcinoma	G2	2010	Alive	WITH TUMOR	[Not Available]	Locoregional Disease	Oral Cavity	NA	Progressive Disease	0	624	0	624	NA	NA	1	440	Negative	0.0565454	0.00211039	0.0532965	0.0502449	0.066791	0.088965	0	0.0308223	0.0163104	0.0129664	0.0232606	0.015133	0.013812	0.112876	0.0526544	0.0625776	0.128916	0.0432034	0.0245013	0.0363514	0.107361	0.0152692	0.131399	0.16349
TCGA-BB-A5HU	HNSC	47	MALE	WHITE	Stage IVA	Stage IVA	Head & Neck Squamous Cell Carcinoma	G2	2012	Alive	TUMOR FREE	[Not Available]	NA	NA	NA	Complete Remission/Response	0	782	0	782	NA	NA	0	782	Negative	0.0406993	0.0229716	0.0430793	0.0913365	0.0456284	0.0839785	0.0105266	0.0245526	0.0179361	0.0288064	0.0462095	0.0156982	0.00902374	0.0799296	0.0637284	0.017112	0.112444	0.0327693	0.0433046	0.0326159	0.0963686	0.0579392	0.208349	0.100442
TCGA-BB-A5HY	HNSC	64	MALE	WHITE	Stage IVA	Stage IVA	Head & Neck Squamous Cell Carcinoma	G3	2012	Dead	WITH TUMOR	[Not Available]	Distant Metastasis	Distant Metastasis	Cerebellum	Complete Remission/Response	1	321	1	321	NA	NA	1	230	Negative	0.0302919	0.00655278	0.0438115	0.0726306	0.0824354	0.0777122	0.0150635	0.0434852	0.0082801	0.0112197	0.0235989	0.0269858	0.0267754	0.133339	0.0600618	0.0705398	0.129981	0.046096	0.018271	0.0308029	0.144255	0.050383	0.164167	0.163073
TCGA-BB-A5HZ	HNSC	65	MALE	WHITE	Stage IVA	Stage IVA	Head & Neck Squamous Cell Carcinoma	G2	2012	Alive	WITH TUMOR	[Not Available]	Distant Metastasis	Distant Metastasis	Adrenal Gland	Complete Remission/Response	0	827	0	827	NA	NA	1	438	Negative	0.0360635	0.0125252	0.0225604	0.0665754	0.0170878	0.0743156	0.0304328	0.0286512	0.0167363	0.0159175	0.022235	0.0429666	0.0190363	0.0919698	0.0511254	0.0219703	0.0690534	0.0332858	0.0282439	0.0289571	0.0916465	0.0334144	0.166424	0.110489
TCGA-BB-A6UM	HNSC	52	MALE	WHITE	Stage III	Stage III	Head & Neck Squamous Cell Carcinoma	GX	2010	Alive	TUMOR FREE	[Not Available]	NA	NA	NA	Complete Remission/Response	0	393	0	393	0	393	0	393	Positive	0.0248603	0	0.0359831	0.0462302	0.042625	0.0914525	0.0259724	0.034063	0.00728501	0.0145828	0.0264439	0.0151073	0.00747437	0.117623	0.039304	0.0360864	0.112275	0.0253449	0.0187951	0.0228395	0.17161	0.0610505	0.137742	0.240202
TCGA-BB-A6UO	HNSC	61	FEMALE	WHITE	Stage IVA	Stage IVA	Head & Neck Squamous Cell Carcinoma	G2	2012	Dead	WITH TUMOR	[Not Available]	NA	Distant Metastasis	Lung	Complete Remission/Response	1	268	1	268	NA	NA	1	212	Negative	0.0188099	0.00572972	0.0281266	0.0669348	0.0443127	0.0659535	0	0.0214249	0.0223464	0.012255	0.0221791	0.0209052	0.00397076	0.175026	0.0565587	0.0305263	0.114093	0.0603869	0.015245	0.0221756	0.108553	0.00692865	0.143455	0.135479
TCGA-C9-A47Z	HNSC	72	FEMALE	ASIAN	Stage III	Stage III	Head & Neck Squamous Cell Carcinoma	G1	2011	Dead	TUMOR FREE	[Not Available]	NA	NA	NA	Complete Remission/Response	1	191	0	191	0	191	0	191	Negative	0.0332533	0.0199116	0.0533505	0.111514	0.0385057	0.0914601	0.011801	0.0416742	0.0350819	0.0323913	0.046998	0.0427954	0.0156572	0.0927267	0.0739029	0.0291228	0.126744	0.0281549	0.035375	0.035319	0.110641	0.0406568	0.214261	0.0827119
TCGA-C9-A480	HNSC	45	FEMALE	ASIAN	Stage III	Stage III	Head & Neck Squamous Cell Carcinoma	G1	2011	Alive	TUMOR FREE	[Not Available]	NA	NA	NA	Complete Remission/Response	0	386	0	386	0	386	0	386	Negative	0.0482233	0.0102354	0.0503492	0.0721038	0.0263422	0.0808444	0.011852	0.028916	0.0228993	0.0300565	0.0258951	0.0280135	0.0333544	0.0766282	0.0388266	0.0138731	0.117347	0.00437337	0.0321401	0.0270529	0.1241	0.0488404	0.20693	0.0885732
TCGA-CN-4722	HNSC	61	FEMALE	WHITE	Stage II	Stage II	Head & Neck Squamous Cell Carcinoma	G1	2010	Alive	TUMOR FREE	[Not Available]	NA	NA	NA	Complete Remission/Response	0	1483	0	1483	0	1483	0	1483	Negative	0.0289316	0.00362988	0.0250127	0.0604441	0.018409	0.0740513	0	0.0225086	0.0148853	0.0347825	0.029446	0.0382991	0.0656343	0.0662502	0.0579927	0	0.0802377	0.0124176	0.0317204	0.0237624	0.104202	0.0237666	0.202963	0.0760747
TCGA-CN-4723	HNSC	67	MALE	WHITE	Stage IVA	Stage IVA	Head & Neck Squamous Cell Carcinoma	G2	2010	Alive	TUMOR FREE	[Not Available]	NA	NA	NA	Complete Remission/Response	0	1699	0	1699	NA	NA	0	1699	Negative	0.0335107	0.0151421	0.028779	0.049604	0.0297176	0.0707422	0.0113677	0.0187207	0.010688	0.0204849	0.0178264	0.0535349	0.0237856	0.0500033	0.0404279	0.00939271	0.0796349	0.0190018	0.0316037	0.0163025	0.101066	0.0551154	0.177979	0.12802
TCGA-CN-4725	HNSC	60	MALE	WHITE	Stage II	Stage II	Head & Neck Squamous Cell Carcinoma	G2	2010	Alive	TUMOR FREE	[Not Available]	NA	NA	NA	Complete Remission/Response	0	1157	0	1157	0	1157	0	1157	Negative	0.0531849	0.0204075	0.0711708	0.11059	0.0561764	0.124929	0.00203905	0.0526461	0.0365152	0.0243868	0.0473896	0.0247848	0.0173468	0.103542	0.072526	0.0397841	0.174674	0.00633622	0.024057	0.0354467	0.162699	0.053416	0.261882	0.155668
TCGA-CN-4726	HNSC	68	MALE	WHITE	Stage IVA	Stage IVA	Head & Neck Squamous Cell Carcinoma	G2	2010	Dead	WITH TUMOR	[Not Available]	NA	Distant Metastasis	SKIN NECK	Progressive Disease	1	142	1	142	NA	NA	1	79	Negative	0.0722877	0.00653167	0.0920769	0.107998	0.0577531	0.174587	0	0.0555973	0.0357494	0.0369306	0.0524029	0.0329123	0.0403304	0.111239	0.102061	0.0462348	0.18296	0.0369291	0.0290301	0.0535549	0.102028	0.000418333	0.17552	0.0581372
TCGA-CN-4727	HNSC	56	MALE	WHITE	Stage IVA	Stage IVA	Head & Neck Squamous Cell Carcinoma	G2	2010	Alive	TUMOR FREE	[Not Available]	NA	NA	NA	Complete Remission/Response	0	1560	0	1560	NA	NA	0	1560	Negative	0.0466032	0	0.0390384	0.0859621	0.0441739	0.108405	0.0162359	0.0214778	0.020688	0.016009	0.0342995	0.0133859	0.012177	0.0900585	0.0587971	0.0619568	0.112155	0.0215363	0.0202652	0.0438515	0.105328	0.02259	0.191843	0.134803
TCGA-CN-4728	HNSC	56	MALE	WHITE	Stage IVA	Stage IVA	Head & Neck Squamous Cell Carcinoma	G2	2010	Alive	TUMOR FREE	[Not Available]	NA	NA	NA	Complete Remission/Response	0	1724	0	1724	NA	NA	0	1724	Negative	0.0364367	0.0180544	0.0316747	0.0837636	0.0307169	0.0692017	0.0351991	0.02068	0.0433866	0.0452485	0.0221258	0.0324669	0.0396998	0.0557562	0.0678629	0.0309717	0.0772919	0.015324	0.0297856	0.0220224	0.0646812	0.0296494	0.180727	0.0582
TCGA-CN-4729	HNSC	73	MALE	WHITE	Stage III	Stage IVA	Head & Neck Squamous Cell Carcinoma	G2	2010	Alive	TUMOR FREE	[Not Available]	NA	NA	NA	Complete Remission/Response	0	392	0	392	NA	NA	0	392	Negative	0.0399979	0.0125568	0.0350727	0.0838853	0.0545165	0.0825237	0.00040781	0.0188125	0.0288084	0.0232247	0.0292142	0.0198775	0.0157974	0.0798155	0.0530252	0.0187854	0.105394	0.0278105	0.0242249	0.0295079	0.114924	0.0361074	0.208035	0.101496
TCGA-CN-4730	HNSC	62	MALE	WHITE	Stage IVA	Stage IVA	Head & Neck Squamous Cell Carcinoma	G2	2010	Alive	TUMOR FREE	[Not Available]	NA	NA	NA	Complete Remission/Response	0	817	0	817	NA	NA	0	817	Negative	0.0427751	0	0.0538222	0.0600637	0.060218	0.106737	0.0118775	0.0261236	0.0158927	0.0137059	0.0277385	0.0542714	0.0123716	0.0973271	0.0585917	0.0306748	0.151925	0.0277485	0.0235144	0.0392442	0.150615	0.0453892	0.181802	0.172398
TCGA-CN-4731	HNSC	63	FEMALE	WHITE	Stage IVA	Stage IVA	Head & Neck Squamous Cell Carcinoma	G3	2010	Dead	WITH TUMOR	[Not Available]	NA	Oral Cavity	NA	Persistent Disease	1	998	1	998	NA	NA	1	243	Negative	0.0278028	0.0103515	0.0325477	0.090998	0.036324	0.0778567	0.0207218	0.0336041	0.0182064	0.0197876	0.0334471	0.0445253	0.0250936	0.0806447	0.0587591	0.0195547	0.0939837	0.0376798	0.02367	0.0241929	0.096167	0.042487	0.182211	0.0802054
TCGA-CN-4733	HNSC	61	MALE	WHITE	Stage III	Stage I	Head & Neck Squamous Cell Carcinoma	G3	2010	Alive	TUMOR FREE	[Not Available]	NA	NA	NA	Complete Remission/Response	0	1586	0	1586	0	1586	0	1586	Negative	0.0173009	0.00270131	0.0113037	0.111803	0.0394717	0.0707079	0.0415966	0.0596818	0.118227	0.0364446	0.0200373	0.0173682	0.0207881	0.0644739	0.0413369	0	0.0646147	0.0188227	0.0410238	0.0280268	0.0747967	0	0.153043	0.0773413
TCGA-CN-4734	HNSC	70	MALE	WHITE	Stage II	Stage II	Head & Neck Squamous Cell Carcinoma	G2	2010	Alive	TUMOR FREE	[Not Available]	NA	NA	NA	Complete Remission/Response	0	1690	0	1690	0	1690	0	1690	Negative	0.0448557	0.0138231	0.0384002	0.0985784	0.0202133	0.101053	0.010705	0.0233312	0.0589435	0.0328562	0.0470513	0.0441057	0.0275617	0.107154	0.0793344	0.0129825	0.129817	0.023017	0.0307335	0.0413818	0.127297	0.0144325	0.196784	0.10187
TCGA-CN-4735	HNSC	52	MALE	WHITE	Stage IVA	Stage IVA	Head & Neck Squamous Cell Carcinoma	G3	2010	Alive	TUMOR FREE	[Not Available]	NA	NA	NA	Complete Remission/Response	0	1737	0	1737	NA	NA	0	1737	Negative	0.0286766	0.0893963	0.0220747	0.0386497	0.0121024	0.0862093	0.0141459	0.0222545	0.0108845	0.0364939	0.012821	0.0629213	0.0318828	0.0468255	0.0549365	0.0191633	0.0705805	0.0187469	0.0296996	0.0364097	0.0995274	0	0.13755	0.0880483
TCGA-CN-4736	HNSC	70	FEMALE	WHITE	[Not Available]	Stage II	Head & Neck Squamous Cell Carcinoma	G2	2010	Dead	WITH TUMOR	[Not Available]	NA	Cervical Lymph Nodes	R NECK	Complete Remission/Response	1	395	1	395	1	209	1	209	Negative	0.0386825	0.0232249	0.0158632	0.0654134	0.0341144	0.0601303	0.0813835	0.0221909	0.0465356	0.0416847	0.0327492	0.0180191	0.0177905	0.0739714	0.0471792	0.0262888	0.0617202	0.0157372	0.0327891	0.0275563	0.0668207	0.0320025	0.157682	0.0530138
TCGA-CN-4737	HNSC	19	MALE	WHITE	Stage IVA	Stage II	Head & Neck Squamous Cell Carcinoma	G2	2010	Alive	TUMOR FREE	[Not Available]	NA	NA	NA	Complete Remission/Response	0	625	0	625	NA	NA	0	625	Negative	0.0340302	0.0212939	0.0330076	0.0490353	0.0244103	0.0543185	0.0620635	0.0213331	0.00927109	0.0318314	0.0327092	0.0501263	0.0435148	0.0578424	0.0409775	0.00916329	0.0689203	0.0205445	0.0393818	0.013676	0.0879209	0.0312443	0.189881	0.0581182
TCGA-CN-4738	HNSC	53	MALE	WHITE	Stage IVA	Stage IVA	Head & Neck Squamous Cell Carcinoma	G2	2009	Dead	NA	[Not Available]	NA	NA	NA	[Not Available]	1	436	NA	436	NA	NA	0	436	Negative	0.0523253	0.0192679	0.0465312	0.105973	0.0230113	0.0876375	0.039532	0.0254634	0.0407002	0.0431074	0.0541291	0.0281677	0.0222596	0.0826511	0.0648353	0.00388664	0.102317	0.0213228	0.0344127	0.0323533	0.129743	0.0367611	0.265044	0.094908
TCGA-CN-4739	HNSC	71	MALE	WHITE	Stage IVA	Stage IVA	Head & Neck Squamous Cell Carcinoma	G2	2009	Dead	WITH TUMOR	[Not Available]	Locoregional Recurrence	Oropharynx	OROPHARYNX, OVERLAPPING	Complete Remission/Response	1	1394	1	1394	NA	NA	1	1302	Negative	0.0241919	0.00494888	0.028244	0.0423886	0.0234054	0.0666153	0.0323444	0.0188337	0.0118018	0.00956104	0.0171284	0.0358583	0.0277719	0.0434422	0.0411144	0.00792173	0.0822023	0.00921507	0.0236577	0.0222011	0.151071	0.0194002	0.186598	0.17038
TCGA-CN-4740	HNSC	79	FEMALE	WHITE	Stage IVA	Stage IVA	Head & Neck Squamous Cell Carcinoma	G2	2009	Dead	WITH TUMOR	[Not Available]	NA	NA	PTERYGOID FOSSA	Complete Remission/Response	1	839	1	839	NA	NA	1	224	Negative	0.0268156	0.0210934	0.0183201	0.0666496	0.0336648	0.0534189	0.0325228	0.0404457	0.0363636	0.0433645	0.022568	0.0373999	0.0146295	0.0477478	0.064879	0.0283671	0.0697856	0.0263573	0.0299903	0.0217634	0.056243	0.0222501	0.145522	0.0668759
TCGA-CN-4741	HNSC	75	MALE	WHITE	Stage IVA	Stage IVA	Head & Neck Squamous Cell Carcinoma	G2	2008	Alive	TUMOR FREE	[Not Available]	Locoregional Recurrence	Cervical Lymph Nodes	R NECK	Complete Remission/Response	0	2239	0	2239	NA	NA	1	1716	Positive	0.0442487	0.0253458	0.0578091	0.0438625	0.0594407	0.137287	0.0463374	0.0278004	0.0111097	0.0165091	0.0202691	0.0270972	0.0093196	0.0693653	0.0471963	0.0164372	0.143156	0.0208269	0.0203512	0.0308759	0.182165	0.0454938	0.182064	0.235415
TCGA-CN-4742	HNSC	48	FEMALE	WHITE	Stage IVA	Stage IVA	Head & Neck Squamous Cell Carcinoma	G3	2008	Dead	WITH TUMOR	[Not Available]	NA	NA	NA	Progressive Disease	1	397	1	397	NA	NA	1	397	Negative	0.025309	0.0037565	0.0358283	0.100117	0.0528954	0.085112	0	0.0169238	0.0409091	0.0416108	0.0493315	0.0292639	0.0441377	0.108858	0.051848	0.00446694	0.120563	0.0332169	0.0452783	0.02443	0.104658	0.0264334	0.238197	0.106731
TCGA-CN-5355	HNSC	64	MALE	BLACK OR AFRICAN AMERICAN	Stage IVA	Stage IVA	Head & Neck Squamous Cell Carcinoma	G2	2010	Alive	TUMOR FREE	[Not Available]	NA	NA	NA	Complete Remission/Response	0	1278	0	1278	NA	NA	0	1278	Negative	0.045354	0.00781901	0.0481105	0.0949555	0.0341033	0.107732	0.0111893	0.0305646	0.0226044	0.0266371	0.0401812	0.0382392	0.0447372	0.0612295	0.0487025	0.00353576	0.127076	0.0220803	0.0389928	0.0348594	0.131418	0.0284467	0.252738	0.142779
TCGA-CN-5356	HNSC	56	MALE	WHITE	Stage III	Stage III	Head & Neck Squamous Cell Carcinoma	G2	2010	Alive	TUMOR FREE	[Not Available]	NA	NA	NA	Complete Remission/Response	0	1409	0	1409	0	1409	0	1409	Negative	0.0326487	0.0219376	0.0539489	0.0616973	0.0528288	0.10942	0.00361931	0.0305787	0.00873055	0.0235945	0.0284844	0.0183445	0.0297495	0.0730034	0.0431703	0.0187854	0.139031	0.0361784	0.0215898	0.032667	0.141096	0.0303553	0.195422	0.150039
TCGA-CN-5358	HNSC	60	MALE	WHITE	Stage II	Stage III	Head & Neck Squamous Cell Carcinoma	G2	2010	Dead	TUMOR FREE	[Not Available]	NA	Cervical Lymph Nodes	NA	Complete Remission/Response	1	261	0	261	1	145	1	145	Negative	0.0156596	0.00653167	0.0149292	0.0829877	0.015611	0.0622032	0.0524035	0.0450667	0.0977682	0.0403078	0.0172323	0.0385561	0.0192387	0.0403385	0.043098	0.00767881	0.0586697	0.00207305	0.0335119	0.0335096	0.0436229	0.017753	0.140891	0.0466847
TCGA-CN-5359	HNSC	59	MALE	WHITE	Stage IVA	Stage IVA	Head & Neck Squamous Cell Carcinoma	G2	2009	Dead	WITH TUMOR	[Not Available]	NA	Distant Metastasis	LUNG, BONES, THUMB	Complete Remission/Response	1	377	1	377	NA	NA	1	356	Negative	0.0474014	0.00220536	0.0407163	0.0636428	0.0243603	0.114051	0.0287251	0.0274615	0.0375921	0.0410262	0.0234764	0.0240997	0.017666	0.0630191	0.0560795	0.0135223	0.125142	0.00785829	0.0237867	0.0280196	0.108517	0.0233221	0.185431	0.120827
TCGA-CN-5360	HNSC	68	MALE	WHITE	Stage IVA	Stage IVA	Head & Neck Squamous Cell Carcinoma	G2	2008	Alive	TUMOR FREE	[Not Available]	NA	NA	NA	Complete Remission/Response	0	2169	0	2169	NA	NA	0	2169	Negative	0.0408646	0.00269075	0.0452241	0.0433395	0.0254207	0.102985	0.0513585	0.0220497	0.0357903	0.0366841	0.0133218	0.0305057	0.0215044	0.036185	0.0384006	0.0102024	0.132649	0.000674945	0.0387286	0.0393499	0.108705	0.0133605	0.217044	0.117579
TCGA-CN-5361	HNSC	80	MALE	WHITE	Stage IVA	[Not Available]	Head & Neck Squamous Cell Carcinoma	G2	2007	Dead	TUMOR FREE	[Not Available]	New Primary Tumor	NA	NA	Complete Remission/Response	1	2120	0	2120	NA	NA	1	2062	Negative	0.0382173	0.0159651	0.0279366	0.0615927	0.0544277	0.0659117	0.0444512	0.0224274	0.0169165	0.0285211	0.0398802	0.0265062	0.0273982	0.0799448	0.0462854	0.031309	0.0999781	0.0444982	0.0365134	0.0152555	0.103854	0.0498601	0.211477	0.0881339
TCGA-CN-5363	HNSC	48	MALE	BLACK OR AFRICAN AMERICAN	Stage IVB	Stage IVB	Head & Neck Squamous Cell Carcinoma	G3	2007	Dead	WITH TUMOR	[Not Available]	NA	Distant Metastasis	BONE	Complete Remission/Response	1	253	1	253	NA	NA	1	53	Negative	0.0445345	0.00967616	0.0517079	0.10447	0.046872	0.108743	0.022404	0.0282664	0.028407	0.0354093	0.038844	0.0400206	0.0226411	0.0967717	0.0715675	0.0392173	0.115831	0.0273766	0.0315525	0.0145916	0.168784	0.0647894	0.233098	0.18076
TCGA-CN-5364	HNSC	55	MALE	WHITE	Stage IVA	Stage IVA	Head & Neck Squamous Cell Carcinoma	G2	2006	Dead	TUMOR FREE	[Not Available]	NA	NA	NA	Complete Remission/Response	1	493	0	493	NA	NA	0	493	Negative	0.0310263	0.00232143	0.0375436	0.0679656	0.0403322	0.0884077	0.0313758	0.0250539	0.0248362	0.0308524	0.0311695	0.0375969	0.0137964	0.106197	0.0521352	0.0184211	0.14231	0.0292086	0.0301582	0.0259257	0.210146	0.0322378	0.234755	0.239964
TCGA-CN-5365	HNSC	38	MALE	WHITE	Stage IVB	Stage IVC	Head & Neck Squamous Cell Carcinoma	G2	2006	Dead	WITH TUMOR	[Not Available]	NA	NA	NA	Progressive Disease	1	351	1	351	NA	NA	1	351	Negative	0.0250043	0.00689044	0.0178085	0.0771797	0.039877	0.0607065	0.0436866	0.0300209	0.0249345	0.0147025	0.0293528	0.0184302	0.0131269	0.136015	0.0560738	0.00883941	0.0991185	0.0323078	0.0218007	0.029351	0.133653	0	0.195057	0.13944
TCGA-CN-5366	HNSC	51	MALE	WHITE	Stage IVA	Stage IVA	Head & Neck Squamous Cell Carcinoma	G2	2006	Dead	WITH TUMOR	[Not Available]	NA	Cervical Lymph Nodes	L NECK	Complete Remission/Response	1	360	1	360	NA	NA	1	276	Negative	0.0487593	0.00885311	0.0535476	0.0898284	0.0532563	0.100946	0	0.0203411	0.0222441	0.0243903	0.0436522	0.0181133	0.0237778	0.105073	0.0498227	0.0107152	0.143456	0.027838	0.0360117	0.0286069	0.145069	0.0281591	0.262294	0.131839
TCGA-CN-5367	HNSC	60	FEMALE	WHITE	Stage IVA	Stage IVA	Head & Neck Squamous Cell Carcinoma	G2	2006	Dead	TUMOR FREE	[Not Available]	NA	NA	NA	Complete Remission/Response	1	352	0	352	NA	NA	0	352	Negative	0.0521836	0	0.058377	0.0724899	0.0743745	0.103439	0	0.0336888	0.0284357	0.0241966	0.0230315	0.0124609	0.0121225	0.0978044	0.04244	0.0192308	0.125962	0.028451	0.0240037	0.0367709	0.165707	0.04267	0.213482	0.193464
TCGA-CN-5369	HNSC	90	FEMALE	WHITE	Stage IVA	Stage IVA	Head & Neck Squamous Cell Carcinoma	G3	2006	Dead	TUMOR FREE	[Not Available]	NA	NA	NA	Complete Remission/Response	1	380	0	380	NA	NA	0	380	Negative	0.0217146	0.0167671	0.0120875	0.0869187	0.0364406	0.0531013	0.0716216	0.0221521	0.073878	0.0409839	0.0321125	0.0391898	0.0400112	0.0690116	0.0492388	0.0222132	0.0720601	0.00513785	0.0424529	0.0272207	0.0883412	0.0321855	0.160898	0.0846974
TCGA-CN-5370	HNSC	78	MALE	WHITE	Stage III	Stage II	Head & Neck Squamous Cell Carcinoma	G3	2006	Dead	WITH TUMOR	[Not Available]	NA	Oral Cavity	NA	Complete Remission/Response	1	259	1	259	1	123	1	123	Negative	0.0328046	0.023552	0.0330264	0.0815633	0.0232389	0.0705102	0.05248	0.0298444	0.0570229	0.0401599	0.0271125	0.0453817	0.024206	0.0707992	0.0684638	0.0112955	0.0850074	0.0301521	0.0430139	0.0344763	0.0783131	0.0459382	0.171255	0.100474
TCGA-CN-5373	HNSC	55	FEMALE	WHITE	Stage I	Stage II	Head & Neck Squamous Cell Carcinoma	G1	2010	Alive	TUMOR FREE	[Not Available]	NA	NA	NA	Complete Remission/Response	0	1584	0	1584	0	1584	0	1584	Negative	0.0465962	0.00868427	0.0283097	0.0898322	0.0210516	0.0836875	0.060942	0.0414165	0.0585913	0.0593418	0.0401812	0.00892391	0.0248289	0.0497504	0.0644796	0.00569501	0.0870575	0.00364333	0.0359565	0.021581	0.0588428	0.0132298	0.193593	0.0434004
TCGA-CN-5374	HNSC	56	FEMALE	WHITE	Stage IVA	Stage IVA	Head & Neck Squamous Cell Carcinoma	G3	2007	Dead	TUMOR FREE	[Not Available]	NA	Distant Metastasis	lung	Complete Remission/Response	1	1732	0	1732	NA	NA	1	1369	Positive	0.0434623	0.00600407	0.0246935	0.0384995	0.0240994	0.091055	0	0.0151587	0.011724	0.0120825	0.0142036	0.0131204	0.0149409	0.0803975	0.037541	0.00897436	0.111961	0.0204756	0.0193111	0.0158319	0.184364	0.0764504	0.152918	0.220248
TCGA-CN-6010	HNSC	53	MALE	WHITE	Stage IVA	Stage IVA	Head & Neck Squamous Cell Carcinoma	G2	2010	Alive	TUMOR FREE	[Not Available]	New Primary Tumor	NA	nasal cavity	Complete Remission/Response	0	1523	0	1523	NA	NA	1	540	Negative	0.0375254	0.00291234	0.0370954	0.0634298	0.0457228	0.0953834	0	0.0275463	0.0209787	0.0507915	0.0257699	0.0222841	0.0308551	0.0658736	0.0589664	0.0310121	0.104763	0.0102413	0.0392855	0.034159	0.128961	0.0278453	0.197334	0.163448
TCGA-CN-6011	HNSC	57	MALE	WHITE	Stage IVA	Stage IVA	Head & Neck Squamous Cell Carcinoma	G3	2010	Alive	TUMOR FREE	[Not Available]	NA	NA	NA	Complete Remission/Response	0	933	0	933	NA	NA	0	933	Negative	0.0417809	0.0150999	0.019064	0.077908	0.0299397	0.0692284	0.0191925	0.0162955	0.0191032	0.0229782	0.0295712	0.0422729	0.0340473	0.0690077	0.0420387	0	0.0693501	0.0286852	0.0277218	0.0201948	0.135193	0.0159228	0.266374	0.100925
TCGA-CN-6012	HNSC	66	MALE	WHITE	Stage IVA	Stage III	Head & Neck Squamous Cell Carcinoma	G2	2010	Alive	TUMOR FREE	[Not Available]	NA	NA	NA	Complete Remission/Response	0	1460	0	1460	NA	NA	0	1460	Negative	0.0309507	0.00608849	0.0258762	0.0507279	0.0306558	0.0772576	0.0260488	0.0166697	0.0167854	0.0216928	0.0178024	0.0290841	0.0261603	0.0738991	0.0417934	0.0291768	0.0907431	0.0306342	0.0300047	0.0198665	0.116788	0.0331529	0.182977	0.14719
TCGA-CN-6013	HNSC	56	MALE	WHITE	Stage IVA	Stage IVA	Head & Neck Squamous Cell Carcinoma	G3	2010	Dead	WITH TUMOR	[Not Available]	NA	Distant Metastasis	LUNG	Complete Remission/Response	1	727	1	727	NA	NA	1	323	Negative	0.0464379	0.00360878	0.0359644	0.0696087	0.0313997	0.0914411	0.0532446	0.0243444	0.0440991	0.0209709	0.0317156	0.0215561	0.0135629	0.0781686	0.0559274	0	0.105398	0.005861	0.0359831	0.0204976	0.122417	0.043376	0.238912	0.0795968
TCGA-CN-6016	HNSC	64	MALE	WHITE	Stage IVA	Stage IVA	Head & Neck Squamous Cell Carcinoma	G2	2010	Alive	TUMOR FREE	[Not Available]	NA	NA	NA	Complete Remission/Response	0	1443	0	1443	NA	NA	0	1443	Negative	0.0249712	0.0400447	0.012308	0.0829401	0.0259814	0.0442352	0.030968	0.0228052	0.0254955	0.0411107	0.0232846	0.0157153	0.0251326	0.0670166	0.0664442	0.00964912	0.0437085	0.0428797	0.0518382	0.0278773	0.0851652	0.0181452	0.263434	0.0640974
TCGA-CN-6017	HNSC	55	MALE	WHITE	Stage IVA	Stage III	Head & Neck Squamous Cell Carcinoma	G2	2010	Dead	TUMOR FREE	[Not Available]	NA	NA	NA	Complete Remission/Response	1	853	0	853	NA	NA	0	853	Negative	0.00897397	0.00579303	0.00675828	0.0959331	0.00705605	0.0513878	0.0782994	0.0471248	0.112346	0.0368602	0.0199974	0.0265148	0.0176504	0.0529625	0.0390948	0.0107018	0.0452375	0.00708004	0.033346	0.0209244	0.0588009	0	0.124382	0.0419664
TCGA-CN-6018	HNSC	85	FEMALE	WHITE	Stage IVA	Stage IVA	Head & Neck Squamous Cell Carcinoma	G2	2011	Dead	TUMOR FREE	[Not Available]	NA	NA	NA	Complete Remission/Response	1	580	0	580	NA	NA	0	580	Negative	0.0287498	0.0215155	0.0546599	0.0906385	0.0405099	0.0782637	0.0495743	0.0306493	0.0293571	0.0243657	0.0328424	0.0345566	0.020718	0.0834955	0.0475139	0.0111606	0.119211	0.0238917	0.0361858	0.0254441	0.131462	0	0.229352	0.163195
TCGA-CN-6019	HNSC	61	MALE	WHITE	Stage IVA	Stage IVA	Head & Neck Squamous Cell Carcinoma	G2	2011	Alive	TUMOR FREE	[Not Available]	NA	NA	NA	Complete Remission/Response	0	1038	0	1038	NA	NA	0	1038	Negative	0.0308232	0.0299993	0.0169215	0.0802853	0.0274248	0.055102	0.0320895	0.0149293	0.0311835	0.0522001	0.0126932	0.020537	0.0230148	0.0496496	0.069468	0.0187989	0.0564503	0.0292981	0.039132	0.0340459	0.0474816	0.0440296	0.177498	0.0500471
TCGA-CN-6020	HNSC	58	MALE	BLACK OR AFRICAN AMERICAN	Stage III	Stage IVA	Head & Neck Squamous Cell Carcinoma	G2	2011	Dead	TUMOR FREE	[Not Available]	NA	NA	NA	Complete Remission/Response	1	205	0	205	NA	NA	0	205	Negative	0.0379245	0.00824109	0.0382148	0.104248	0.0664191	0.089507	0.0198043	0.0292266	0.0308149	0.0401071	0.0414332	0.0244423	0.017082	0.0728817	0.0574393	0.0417004	0.109274	0.0206478	0.0291673	0.023974	0.125979	0.057364	0.219366	0.111959
TCGA-CN-6021	HNSC	63	FEMALE	WHITE	[Not Available]	Stage III	Head & Neck Squamous Cell Carcinoma	G2	2010	Dead	WITH TUMOR	[Not Available]	NA	NA	NA	Progressive Disease	1	276	1	276	NA	NA	1	276	Negative	0.0609946	0.00438962	0.0692606	0.0732031	0.0572645	0.135151	0	0.0347267	0.0181777	0.00782843	0.0296831	0.0227294	0.00710065	0.107087	0.0750991	0.0522672	0.154154	0.0277072	0.022892	0.049119	0.168786	0.0279499	0.220944	0.138966
TCGA-CN-6022	HNSC	49	MALE	WHITE	Stage IVA	Stage IVA	Head & Neck Squamous Cell Carcinoma	G3	2010	Dead	WITH TUMOR	[Not Available]	NA	Cervical Lymph Nodes	NA	Progressive Disease	1	281	1	281	NA	NA	1	101	Negative	0.0242321	0.0118288	0.0126389	0.0677792	0.0291347	0.0456996	0.0615792	0.0151164	0.0160811	0.0309616	0.0430529	0.0488931	0.0284104	0.063234	0.0480388	0.0103779	0.0633994	0.0109644	0.0392425	0.0266735	0.0952408	0.0529715	0.196151	0.10165
TCGA-CN-6023	HNSC	73	MALE	WHITE	Stage IVA	Stage IVA	Head & Neck Squamous Cell Carcinoma	GX	2010	Alive	TUMOR FREE	[Not Available]	NA	NA	NA	Complete Remission/Response	0	1584	0	1584	NA	NA	0	1584	Negative	0.0689083	0.00407306	0.0483968	0.0411829	0.0359687	0.132679	0	0.0200587	0.0179197	0.0215273	0.013812	0.022344	0.0196981	0.0898949	0.0610774	0.0463968	0.128297	0.0122936	0.023412	0.0359355	0.148374	0.0171778	0.179737	0.164473
TCGA-CN-6024	HNSC	66	MALE	WHITE	Stage IVA	Stage IVA	Head & Neck Squamous Cell Carcinoma	G2	2010	Dead	WITH TUMOR	[Not Available]	NA	Cervical Lymph Nodes	NA	Progressive Disease	1	337	1	337	NA	NA	1	156	Negative	0.0478218	0.00692209	0.0471554	0.0852926	0.0445403	0.0951838	0.0153948	0.0409011	0.0263964	0.0158928	0.0399202	0.0229606	0.0349894	0.101205	0.0765388	0.0654926	0.0931888	0.0179343	0.0322322	0.0410316	0.115854	0	0.183228	0.123999
TCGA-CN-6988	HNSC	47	MALE	WHITE	Stage IVA	Stage IVA	Head & Neck Squamous Cell Carcinoma	G3	2011	Alive	TUMOR FREE	[Not Available]	NA	NA	NA	Complete Remission/Response	0	318	0	318	NA	NA	0	318	Negative	0.0448037	0.00659498	0.0499737	0.0473732	0.0292679	0.089583	0.0247235	0.0270379	0.010041	0.006941	0.0221418	0.0151244	0.0409689	0.0646888	0.0402586	0.0290418	0.121308	0.0201864	0.0275744	0.0309379	0.125414	0.0189296	0.192391	0.120734
TCGA-CN-6989	HNSC	64	MALE	WHITE	Stage IVA	Stage IVA	Head & Neck Squamous Cell Carcinoma	G2	2011	Dead	WITH TUMOR	[Not Available]	NA	NA	NA	Complete Remission/Response	1	980	1	980	NA	NA	1	436	Negative	0.0342357	0.0216949	0.0370837	0.0755213	0.0388555	0.0951876	0.0185044	0.02863	0.0252826	0.0408431	0.0248722	0.0204685	0.0199005	0.0713831	0.0608472	0.0245614	0.120985	0.0279827	0.0243252	0.0258673	0.101408	0.0321855	0.205873	0.134959
TCGA-CN-6992	HNSC	61	MALE	WHITE	Stage IVA	Stage IVA	Head & Neck Squamous Cell Carcinoma	G2	2011	Alive	TUMOR FREE	[Not Available]	NA	NA	NA	Complete Remission/Response	0	1066	0	1066	NA	NA	0	1066	Negative	0.0544625	0.0169676	0.0484907	0.0504598	0.0313442	0.094889	0.0142733	0.0216649	0.00706798	0.0315461	0.017893	0.060292	0.0431645	0.0657101	0.0497314	0.0284211	0.105655	0.0175623	0.0272243	0.0316492	0.108492	0.0563443	0.159397	0.134183
TCGA-CN-6994	HNSC	67	MALE	WHITE	Stage IVA	Stage IVA	Head & Neck Squamous Cell Carcinoma	G2	2011	Alive	TUMOR FREE	[Not Available]	NA	NA	NA	Complete Remission/Response	0	1183	0	1183	NA	NA	0	1183	Negative	0.043937	0.00710148	0.027608	0.076069	0.050486	0.074017	0.0484529	0.0182583	0.0234848	0.0208899	0.0254476	0.0299833	0.0176348	0.0802453	0.0558456	0	0.0936871	0.0226107	0.0228019	0.0203735	0.106421	0.00666719	0.213501	0.0771112
TCGA-CN-6995	HNSC	78	MALE	WHITE	Stage IVA	Stage IVA	Head & Neck Squamous Cell Carcinoma	G2	2011	Dead	TUMOR FREE	[Not Available]	NA	NA	NA	Complete Remission/Response	1	112	0	112	NA	NA	0	112	Negative	0.040893	0.0148255	0.0451866	0.0896838	0.0565872	0.0753939	0.0475353	0.0343913	0.0218305	0.00942722	0.0329463	0.0246906	0.0217379	0.145368	0.0712214	0.0256815	0.124851	0.0306893	0.0201239	0.0410499	0.151832	0.0275839	0.219366	0.177981
TCGA-CN-6996	HNSC	58	FEMALE	WHITE	Stage IVA	Stage IVA	Head & Neck Squamous Cell Carcinoma	G2	2011	Dead	WITH TUMOR	[Not Available]	NA	Cervical Lymph Nodes	SUPRASTERNAL NOTCH NODE	Complete Remission/Response	1	530	1	530	NA	NA	1	350	Negative	0.0338838	0.0158069	0.0377361	0.0993829	0.0342366	0.0904236	0.00721313	0.0277934	0.057588	0.0441569	0.0351732	0.0361667	0.0402448	0.0546227	0.0625056	0.0196356	0.0919831	0.0154618	0.0423996	0.0250246	0.124992	0.0369964	0.225172	0.108388
TCGA-CN-6997	HNSC	66	MALE	WHITE	Stage IVA	Stage IVA	Head & Neck Squamous Cell Carcinoma	G3	2011	Dead	TUMOR FREE	[Not Available]	NA	Distant Metastasis	LUNG	Complete Remission/Response	1	988	0	988	NA	NA	1	279	Negative	0.0460955	0	0.0529563	0.0598792	0.031805	0.101937	0.0127186	0.0329828	0.0204586	0.0182593	0.0157459	0.0270886	0.0235287	0.0784919	0.0507907	0.0197571	0.128195	0.0146422	0.0269684	0.029621	0.152809	0.0248385	0.174073	0.177222
TCGA-CN-6998	HNSC	53	MALE	WHITE	Stage IVA	Stage IVA	Head & Neck Squamous Cell Carcinoma	G2	2011	Dead	WITH TUMOR	[Not Available]	NA	Oropharynx	tonsil	Progressive Disease	1	357	1	357	NA	NA	1	244	Negative	0.0676189	0.0235203	0.0932408	0.140048	0.052146	0.189137	0.0155732	0.0595547	0.0393898	0.0511542	0.0810364	0.0255042	0.0236143	0.1094	0.0966919	0.0467072	0.206396	0.0109713	0.0307663	0.0476781	0.12383	0.0256491	0.27919	0.0610945
TCGA-CN-A497	HNSC	63	MALE	[Unknown]	Stage III	Stage IVA	Head & Neck Squamous Cell Carcinoma	G2	2011	Alive	TUMOR FREE	[Not Available]	NA	NA	NA	Complete Remission/Response	0	1065	0	1065	NA	NA	0	1065	Negative	0.0263221	0.0185504	0.0369382	0.0486569	0.0235942	0.0808672	0.00619361	0.0254352	0.0143366	0.020499	0.0308019	0.0184131	0.0402993	0.0515114	0.0536205	0.0266127	0.0768697	0.0128102	0.0380673	0.032014	0.0913726	0.0275839	0.169927	0.115135
TCGA-CN-A498	HNSC	61	FEMALE	WHITE	Stage III	Stage II	Head & Neck Squamous Cell Carcinoma	G1	2011	Dead	WITH TUMOR	[Not Available]	Locoregional Recurrence	Oral Cavity	tongue, r neck nodes	Complete Remission/Response	1	773	1	773	1	186	1	186	Negative	0.0610041	0.00940181	0.0589284	0.119599	0.0691282	0.128649	0.0147576	0.03646	0.0231204	0.0355995	0.0552745	0.0268916	0.0265418	0.105834	0.0764475	0.0193927	0.115031	0.0282857	0.0274884	0.0298544	0.10238	0.0308521	0.234162	0.130509
TCGA-CN-A499	HNSC	60	FEMALE	WHITE	Stage II	Stage I	Head & Neck Squamous Cell Carcinoma	G2	2011	Alive	TUMOR FREE	[Not Available]	NA	NA	NA	Complete Remission/Response	0	717	0	717	0	717	0	717	Positive	0.0398657	0.00476949	0.0661889	0.0586184	0.0379839	0.123178	0.0261253	0.0292902	0.025864	0.0264681	0.0246591	0.0218816	0.00774687	0.0866429	0.0591908	0.0144534	0.151375	0.0178103	0.0237744	0.0392369	0.197771	0.0374408	0.164081	0.273448
TCGA-CN-A49A	HNSC	60	MALE	WHITE	Stage IVB	Stage IVA	Head & Neck Squamous Cell Carcinoma	G2	2011	Dead	WITH TUMOR	[Not Available]	Distant Metastasis	Distant Metastasis	spine	Complete Remission/Response	1	526	1	526	NA	NA	1	344	Negative	0.0288253	0.0369741	0.0291498	0.0351296	0.0241105	0.0769343	0.017077	0.0304446	0.0108681	0.0169634	0.00506927	0.0488331	0.0360872	0.0443018	0.0384957	0.00705803	0.0812362	0.00860899	0.0251789	0.0128041	0.0982456	0.0636651	0.150387	0.0906728
TCGA-CN-A49B	HNSC	71	MALE	WHITE	Stage III	Stage III	Head & Neck Squamous Cell Carcinoma	G3	2011	Alive	TUMOR FREE	[Not Available]	NA	NA	NA	Complete Remission/Response	0	904	0	904	0	904	0	904	Negative	0.0385833	0.0138125	0.0458929	0.0708772	0.0477214	0.0965911	0	0.0307693	0.0271294	0.0210272	0.0331034	0.0278251	0.0155794	0.138065	0.0549479	0.0711471	0.123973	0.0213434	0.0127451	0.0329187	0.155343	0.0588804	0.192752	0.176275
TCGA-CN-A49C	HNSC	67	MALE	WHITE	[Not Available]	Stage IVA	Head & Neck Squamous Cell Carcinoma	GX	2012	Alive	TUMOR FREE	[Not Available]	NA	NA	NA	Complete Remission/Response	0	645	0	645	NA	NA	0	645	Positive	0.0211266	0.0140341	0.0297622	0.0418675	0.0391275	0.0763239	0	0.0226145	0.011335	0.0139559	0.0141183	0.0127864	0.00584713	0.0939628	0.0487444	0.011552	0.0873028	0.0357032	0.02004	0.0170795	0.179505	0.0247078	0.147657	0.28872
TCGA-CN-A63T	HNSC	60	MALE	WHITE	Stage IVA	Stage IVA	Head & Neck Squamous Cell Carcinoma	G3	2011	Alive	TUMOR FREE	[Not Available]	NA	NA	NA	Complete Remission/Response	0	225	0	225	NA	NA	0	225	Negative	0.0294866	0.00634174	0.0257472	0.0653906	0.044024	0.0663491	0	0.0284182	0.0123382	0.0193721	0.0152797	0.0372115	0.0267364	0.123737	0.0497105	0.0577733	0.0881852	0.0474803	0.0203512	0.0347135	0.108945	0.037284	0.150986	0.129372
TCGA-CN-A63U	HNSC	50	MALE	WHITE	Stage IVA	Stage III	Head & Neck Squamous Cell Carcinoma	G3	2011	Alive	TUMOR FREE	[Not Available]	NA	NA	NA	Complete Remission/Response	0	964	0	964	NA	NA	0	964	Negative	0.0300132	0.00800895	0.0271293	0.045072	0.0361075	0.0695536	0.00119794	0.0293926	0.0206061	0.0125332	0.0208472	0.0256241	0.0265106	0.095547	0.0355936	0.0413495	0.090901	0.0209095	0.0181912	0.0246161	0.0979622	0.0163412	0.121578	0.126599
TCGA-CN-A63V	HNSC	59	MALE	WHITE	Stage IVA	Stage IVA	Head & Neck Squamous Cell Carcinoma	G2	2011	Alive	TUMOR FREE	[Not Available]	NA	NA	NA	Complete Remission/Response	0	679	0	679	NA	NA	0	679	NA	0.0114371	0.00580359	0.0138122	0.060891	0.0232056	0.0398688	0.0601009	0.0133371	0.0071335	0.0137341	0.0271817	0.0256926	0.0297106	0.0819531	0.0434042	0.00948718	0.0548966	0.0325695	0.0301173	0.0165396	0.0797566	0.0389312	0.168992	0.10541
TCGA-CN-A63W	HNSC	48	FEMALE	WHITE	Stage IVA	Stage IVA	Head & Neck Squamous Cell Carcinoma	G2	2012	Dead	TUMOR FREE	[Not Available]	NA	NA	NA	Complete Remission/Response	1	377	0	377	NA	NA	0	377	Negative	0.0310452	0.0183815	0.0268407	0.0635211	0.0353025	0.0724557	0.022404	0.0321638	0.015819	0.0163506	0.0246777	0.0486447	0.0550612	0.0753235	0.0493187	0.0334008	0.0927837	0.0330241	0.0254001	0.0254004	0.118397	0.0432975	0.165806	0.103915
TCGA-CN-A641	HNSC	47	MALE	WHITE	Stage IVA	Stage IVA	Head & Neck Squamous Cell Carcinoma	G2	2012	Alive	TUMOR FREE	[Not Available]	NA	NA	NA	Complete Remission/Response	0	367	0	367	NA	NA	0	367	Negative	0.0403805	0.00698541	0.0212628	0.0490201	0.0467387	0.0799582	0.0202885	0.0329475	0.000966421	0.0118782	0.0207779	0.0307969	0.0329495	0.103993	0.0488813	0.0219298	0.0898284	0.0503661	0.0198209	0.0438442	0.137184	0.0305645	0.161234	0.173894
TCGA-CN-A642	HNSC	57	MALE	WHITE	Stage IVB	Stage IVA	Head & Neck Squamous Cell Carcinoma	G3	2012	Dead	WITH TUMOR	[Not Available]	NA	NA	NA	Progressive Disease	1	82	1	82	NA	NA	1	82	Negative	0.0282444	0.00607794	0.047085	0.0733476	0.059252	0.0910626	0.0446297	0.0420378	0.0209705	0.0107725	0.0231887	0.028947	0.000949867	0.163598	0.0661247	0.0391903	0.116944	0.0364401	0.0238625	0.0297669	0.120188	0.053416	0.15322	0.156756
TCGA-CN-A6UY	HNSC	57	MALE	WHITE	Stage IVA	Stage IVA	Head & Neck Squamous Cell Carcinoma	G2	2012	Alive	TUMOR FREE	[Not Available]	NA	NA	NA	Complete Remission/Response	0	713	0	713	NA	NA	0	713	Positive	0.0119283	0.0303369	0.0168957	0.0524985	0.0190475	0.0471088	0.0158026	0.0218767	0.00949222	0.00952934	0.0121844	0.0180105	0.00935853	0.129893	0.0470118	0.0335628	0.0567242	0.042494	0.0280166	0.0123336	0.118005	0	0.14417	0.198823
TCGA-CN-A6V1	HNSC	59	MALE	WHITE	Stage IVA	Stage IVA	Head & Neck Squamous Cell Carcinoma	GX	2013	Alive	TUMOR FREE	[Not Available]	NA	NA	NA	Complete Remission/Response	0	603	0	603	NA	NA	0	603	Positive	0.0104901	0.00597242	0.00487394	0.0447411	0.00990956	0.0337565	0.0595657	0.034296	0.0516298	0.00485271	0.010048	0.0191153	0.0125818	0.068131	0.0283136	0.00775978	0.0420577	0.0176312	0.0155254	0.00711341	0.10795	0.0215703	0.100374	0.12395
TCGA-CN-A6V3	HNSC	61	MALE	WHITE	Stage IVA	Stage IVA	Head & Neck Squamous Cell Carcinoma	G3	2012	Alive	TUMOR FREE	[Not Available]	NA	NA	NA	Complete Remission/Response	0	742	0	742	NA	NA	0	742	Negative	0.0354448	0.0275618	0.0319	0.0702553	0.0365349	0.0935216	0	0.0289936	0.012027	0.0352332	0.0244433	0.025547	0.0152602	0.0868863	0.0458708	0.0155061	0.119173	0.0201588	0.0195015	0.028326	0.110794	0.055403	0.182711	0.135191
TCGA-CN-A6V6	HNSC	59	MALE	WHITE	Stage IVA	Stage IVA	Head & Neck Squamous Cell Carcinoma	GX	2013	Alive	TUMOR FREE	[Not Available]	NA	NA	NA	Complete Remission/Response	0	635	0	635	NA	NA	0	635	Positive	0.0181652	0.0160179	0.0253928	0.042265	0.0270473	0.0735549	0.0272723	0.0240443	0.0243243	0.0119733	0.0136841	0.00960904	0.00574592	0.0730167	0.0285779	0.028448	0.0817801	0.01551	0.024964	0.027994	0.169326	0.0513504	0.149369	0.226739
TCGA-CN-A6V7	HNSC	40	MALE	WHITE	Stage IVA	Stage IVA	Head & Neck Squamous Cell Carcinoma	GX	2013	Alive	TUMOR FREE	[Not Available]	NA	NA	NA	Complete Remission/Response	0	594	0	594	NA	NA	0	594	Positive	0.0294795	0.0093807	0.0426992	0.0481719	0.0441239	0.0924243	0	0.015953	0.00741605	0.00602187	0.0182845	0.023406	0.0156572	0.0884058	0.0426967	0.0386505	0.0968307	0.0232374	0.0153842	0.0208514	0.169885	0.0312966	0.172643	0.261129
TCGA-CQ-5323	HNSC	82	MALE	WHITE	Stage I	Stage III	Head & Neck Squamous Cell Carcinoma	G2	2007	Alive	TUMOR FREE	[Not Available]	NA	NA	NA	Complete Remission/Response	0	1466	0	1466	0	1466	0	1466	Positive	0.0306248	0.0279733	0.0379801	0.0460115	0.0222729	0.0878277	0.00971096	0.0160448	0.00954545	0.0185058	0.02382	0.0184987	0.00466369	0.0774878	0.0446631	0.00479082	0.0927096	0.0132441	0.0160619	0.0159559	0.21002	0.011295	0.200164	0.28406
TCGA-CQ-5324	HNSC	59	MALE	WHITE	Stage III	Stage IVA	Head & Neck Squamous Cell Carcinoma	G2	2007	Alive	TUMOR FREE	[Not Available]	NA	NA	NA	Complete Remission/Response	0	1593	0	1593	NA	NA	0	1593	Negative	0.0170789	0.00771349	0.0321933	0.0993772	0.0287239	0.0582399	0.0220727	0.0121192	0.0375061	0.0459599	0.0652612	0.0241511	0.0270479	0.095469	0.0599344	0.0473954	0.0951001	0.0281066	0.0491458	0.0283041	0.120036	0.0346955	0.26365	0.137523
TCGA-CQ-5325	HNSC	65	MALE	WHITE	Stage I	Stage I	Head & Neck Squamous Cell Carcinoma	G2	2007	Dead	WITH TUMOR	[Not Available]	NA	Oral Cavity	NA	Complete Remission/Response	1	654	1	654	1	204	1	204	Negative	0.0246076	0.0161973	0.0275635	0.0983616	0.0344031	0.0824229	0.0454963	0.0425002	0.0842301	0.0347437	0.0187507	0.0143707	0.00172066	0.0616745	0.0521599	0.00144399	0.0758751	0.0109162	0.0209941	0.0310035	0.061374	0.0151384	0.120466	0.0535825
TCGA-CQ-5326	HNSC	67	MALE	WHITE	Stage IVA	Stage IVA	Head & Neck Squamous Cell Carcinoma	G3	2007	Dead	WITH TUMOR	[Not Available]	NA	NA	NA	Progressive Disease	1	89	1	89	NA	NA	1	89	Negative	0.0338956	0.0117338	0.0397518	0.0955128	0.0377285	0.0779879	5.09762e-05	0.0251104	0.0321458	0.0344409	0.0329729	0.0314221	0.0285583	0.0607103	0.0553017	0.0259109	0.117986	0.00355379	0.0294007	0.0300332	0.13243	0.0514812	0.222643	0.133139
TCGA-CQ-5327	HNSC	61	FEMALE	ASIAN	Stage IVA	Stage IVA	Head & Neck Squamous Cell Carcinoma	G2	2008	Alive	TUMOR FREE	[Not Available]	NA	NA	NA	Complete Remission/Response	0	1660	0	1660	NA	NA	0	1660	Negative	0.0168758	0.024164	0.018414	0.0521923	0.0188587	0.046272	0.0102207	0.0104035	0.0438288	0.0253623	0.028463	0.0415964	0.0567507	0.101262	0.0602444	0.014143	0.0863614	0.0268669	0.0246507	0.031558	0.116157	0.0329438	0.175357	0.123199
TCGA-CQ-5329	HNSC	46	FEMALE	WHITE	Stage II	Stage III	Head & Neck Squamous Cell Carcinoma	G2	2008	Alive	TUMOR FREE	[Not Available]	NA	NA	NA	Complete Remission/Response	0	2143	0	2143	0	2143	0	2143	Negative	0.0421186	0.031867	0.0573163	0.0593867	0.042736	0.0784253	0	0.0254775	0.0104873	0.0152378	0.0180714	0.0382392	0.0274605	0.101163	0.0552579	0.0179487	0.134434	0.0173557	0.0236905	0.024441	0.131572	0.0327607	0.149616	0.160017
TCGA-CQ-5330	HNSC	69	FEMALE	WHITE	Stage IVA	Stage III	Head & Neck Squamous Cell Carcinoma	G3	2008	Alive	TUMOR FREE	[Not Available]	NA	NA	NA	Complete Remission/Response	0	1897	0	1897	NA	NA	0	1897	Negative	0.0337563	0.0302842	0.0295487	0.0889516	0.0216956	0.0582951	0.0351481	0.014961	0.033362	0.0406247	0.0283378	0.0269601	0.0196046	0.0991813	0.0570152	0.0152767	0.0864546	0.00915997	0.0336716	0.0330135	0.121316	0.0448924	0.233732	0.142673
TCGA-CQ-5331	HNSC	73	FEMALE	WHITE	[Not Available]	Stage IVA	Head & Neck Squamous Cell Carcinoma	G2	2008	Alive	TUMOR FREE	[Not Available]	NA	NA	NA	Complete Remission/Response	0	1399	0	1399	NA	NA	0	1399	Negative	0.0307878	0.0191835	0.0372081	0.0695402	0.014473	0.0789046	0.0439415	0.0212448	0.0349345	0.0354339	0.029414	0.00851282	0.0244863	0.0674977	0.0483868	0.0182051	0.120515	0.0167565	0.0263112	0.0268741	0.100765	0.0218056	0.143434	0.101384
TCGA-CQ-5332	HNSC	87	MALE	WHITE	Stage III	Stage III	Head & Neck Squamous Cell Carcinoma	G2	2008	Dead	NA	[Not Available]	NA	NA	NA	[Not Available]	1	317	NA	317	NA	NA	0	317	Negative	0.0439134	0.0291762	0.0688758	0.0629107	0.0296343	0.0898626	0	0.0362765	0.0145455	0.0304192	0.0262787	0.032544	0.0329417	0.0772196	0.0483906	0.0346964	0.139025	0.0198558	0.0270155	0.0346223	0.104282	0.0487358	0.163201	0.155403
TCGA-CQ-5333	HNSC	74	MALE	WHITE	Stage II	Stage I	Head & Neck Squamous Cell Carcinoma	G3	2008	Dead	WITH TUMOR	[Not Available]	NA	Oropharynx	NA	Complete Remission/Response	1	341	1	341	1	176	1	176	Negative	0.012939	0.0161973	0.00851355	0.0471735	0.0312221	0.0334484	0.055615	0.013143	0.0405487	0.0115718	0.0164865	0.0107566	0.0154548	0.116176	0.0518328	0.0054386	0.0399829	0.0275212	0.0299351	0.0164703	0.0765559	0.0139096	0.156126	0.0973708
TCGA-CQ-5334	HNSC	87	MALE	WHITE	Stage IVA	Stage IVB	Head & Neck Squamous Cell Carcinoma	G2	2008	Dead	WITH TUMOR	[Not Available]	NA	Oral Cavity	NA	Progressive Disease	1	129	1	129	NA	NA	1	50	Negative	0.033898	0.0116705	0.0309309	0.0619921	0.021529	0.0566557	0.0340266	0.0121545	0.0387961	0.0364482	0.0302398	0.0396609	0.0431878	0.0601911	0.0479247	0.0074224	0.088984	0.0125898	0.0368471	0.0188743	0.136022	0.0268518	0.209212	0.133166
TCGA-CQ-6218	HNSC	52	FEMALE	WHITE	Stage IVA	Stage III	Head & Neck Squamous Cell Carcinoma	G2	2009	Alive	TUMOR FREE	[Not Available]	NA	NA	NA	Complete Remission/Response	0	1253	0	1253	NA	NA	0	1253	Negative	0.033036	0.00774515	0.0374404	0.0998602	0.0363795	0.0872686	0.0535505	0.023423	0.038665	0.0344338	0.037006	0.0173768	0.0223141	0.107294	0.0690534	0.0475574	0.0954861	0.0244289	0.027771	0.0273593	0.0723568	0.0377546	0.161818	0.0857472
TCGA-CQ-6219	HNSC	50	FEMALE	WHITE	Stage IVA	Stage IVA	Head & Neck Squamous Cell Carcinoma	G2	2007	Dead	WITH TUMOR	[Not Available]	NA	Cervical Lymph Nodes	NA	Complete Remission/Response	1	479	1	479	NA	NA	1	195	Negative	0.0413393	0.00412582	0.0486221	0.0624771	0.0555768	0.107433	0.067518	0.0398773	0.026421	0.0184671	0.021585	0.0295722	0.0210139	0.12845	0.0473599	0.0133873	0.132246	0.0385132	0.0293065	0.0336592	0.168703	0.0365519	0.185084	0.181912
TCGA-CQ-6220	HNSC	69	MALE	WHITE	Stage III	Stage III	Head & Neck Squamous Cell Carcinoma	G2	2007	Dead	NA	[Not Available]	NA	NA	NA	Complete Remission/Response	1	985	NA	985	0	985	0	985	Negative	0.0356337	0.00385147	0.0573656	0.0789997	0.0661359	0.109304	0	0.0377521	0.0227191	0.0245699	0.0453997	0.0160836	0.0275695	0.139581	0.0564503	0.0310796	0.163762	0.0150416	0.0197451	0.0421224	0.174495	0.0228776	0.242699	0.16034
TCGA-CQ-6222	HNSC	63	MALE	WHITE	Stage IVA	Stage IVA	Head & Neck Squamous Cell Carcinoma	G2	2008	Alive	TUMOR FREE	[Not Available]	NA	NA	NA	Complete Remission/Response	0	2016	0	2016	NA	NA	0	2016	Negative	0.0231883	0.0231194	0.00750216	0.0694509	0.0222285	0.0459335	0.0809502	0.019109	0.0736609	0.0408395	0.0215691	0.0530724	0.0329729	0.0873504	0.0718604	0.00977058	0.0434384	0.0150692	0.0346543	0.0391566	0.0685684	0	0.137454	0.043931
TCGA-CQ-6223	HNSC	69	MALE	WHITE	Stage II	Stage IVA	Head & Neck Squamous Cell Carcinoma	G2	2008	Alive	TUMOR FREE	[Not Available]	NA	NA	NA	Complete Remission/Response	0	1428	0	1428	NA	NA	0	1428	Negative	0.0588858	0.0227712	0.0604209	0.0997765	0.0750185	0.134657	0.0542387	0.0420378	0.037498	0.0340605	0.0580369	0.0381022	0.0209438	0.105235	0.0828546	0.0264103	0.168695	0.0250969	0.0276809	0.0455477	0.126852	0.0257275	0.240734	0.0993277
TCGA-CQ-6224	HNSC	52	MALE	WHITE	Stage IVA	Stage II	Head & Neck Squamous Cell Carcinoma	G3	2009	Alive	TUMOR FREE	[Not Available]	NA	NA	NA	Complete Remission/Response	0	1721	0	1721	NA	NA	0	1721	Negative	0.0435592	0.0242695	0.028075	0.101625	0.0553326	0.0843208	0.00802875	0.0201081	0.0382228	0.0412058	0.0335989	0.0357556	0.0404628	0.0877288	0.0440565	0.0168961	0.085673	0.0353382	0.0332621	0.0322584	0.0928237	0.038905	0.239897	0.0782732
TCGA-CQ-6225	HNSC	65	MALE	WHITE	Stage III	Stage II	Head & Neck Squamous Cell Carcinoma	G2	2008	Dead	NA	[Not Available]	NA	Oral Cavity	NA	Persistent Disease	1	403	NA	403	NA	NA	1	180	Negative	0.0361745	0.00782956	0.0290981	0.0515457	0.0569814	0.0711891	0	0.0295373	0.015688	0.0110436	0.0211269	0.0405001	0.0283792	0.0996853	0.0397509	0.0469636	0.107072	0.0324387	0.0254001	0.0230912	0.114787	0.0403953	0.132546	0.11098
TCGA-CQ-6227	HNSC	77	MALE	WHITE	Stage IVA	Stage III	Head & Neck Squamous Cell Carcinoma	G2	2008	Dead	WITH TUMOR	[Not Available]	NA	NA	NA	Progressive Disease	1	129	1	129	NA	NA	1	129	Negative	0.0364249	0.0338824	0.0427719	0.123992	0.0416812	0.103525	0	0.0396161	0.0356675	0.0180797	0.0484658	0.0294438	0.0408209	0.101209	0.0814187	0.0284615	0.114213	0.03352	0.0417342	0.0418013	0.0838093	0.046435	0.221237	0.0912414
TCGA-CQ-6228	HNSC	71	FEMALE	WHITE	Stage IVA	Stage III	Head & Neck Squamous Cell Carcinoma	G2	2009	Dead	NA	[Not Available]	NA	Distant Metastasis	left axilla	Complete Remission/Response	1	456	NA	456	NA	NA	1	273	Negative	0.0336618	0.00967616	0.0672097	0.0744963	0.0499753	0.110115	0	0.0351256	0.0199058	0.0315849	0.0259244	0.0331949	0.00950646	0.0894347	0.0630286	0.051309	0.14459	0.0295805	0.0286247	0.0244774	0.144856	0.00794834	0.18173	0.097755
TCGA-CQ-6229	HNSC	61	MALE	WHITE	Stage II	Stage III	Head & Neck Squamous Cell Carcinoma	G2	2009	Alive	TUMOR FREE	[Not Available]	NA	NA	NA	Complete Remission/Response	0	1179	0	1179	0	1179	0	1179	Negative	0.0604562	0.0112167	0.038013	0.0754262	0.0490926	0.101836	0.0240353	0.0463235	0.02319	0.029486	0.027251	0.0265062	0.000599506	0.115569	0.0487367	0.0297571	0.132204	0.0188158	0.0239034	0.0391675	0.135045	0.0309828	0.201656	0.106891
TCGA-CQ-7063	HNSC	59	FEMALE	WHITE	Stage I	[Not Available]	Head & Neck Squamous Cell Carcinoma	G1	2008	Alive	TUMOR FREE	[Not Available]	Locoregional Disease	Oral Cavity	left oral tongue	Complete Remission/Response	0	2133	0	2133	1	1160	1	1160	Negative	0.0271392	0.0441284	0.01878	0.0877954	0.0106923	0.0625227	0.0324973	0.0229605	0.0621335	0.0391386	0.0413107	0.0206055	0.0134694	0.0679332	0.051888	0.00240216	0.061471	0.0123763	0.0442075	0.0214752	0.0677431	0.0278976	0.210675	0.0709247
TCGA-CQ-7065	HNSC	40	MALE	ASIAN	Stage II	Stage II	Head & Neck Squamous Cell Carcinoma	G2	2009	Alive	TUMOR FREE	[Not Available]	NA	Oral Cavity	NA	Complete Remission/Response	0	1628	0	1628	1	230	1	230	Negative	0.048169	0.00545537	0.0507434	0.103331	0.0733419	0.089661	0	0.0350656	0.0263882	0.0266406	0.0421099	0.0274483	0.0344288	0.119985	0.0716893	0.0413765	0.0982551	0.0409926	0.0275232	0.0360522	0.0928122	0	0.209254	0.0796862
TCGA-CQ-7067	HNSC	75	FEMALE	WHITE	Stage I	Stage I	Head & Neck Squamous Cell Carcinoma	G3	2009	Alive	TUMOR FREE	[Not Available]	NA	NA	NA	Complete Remission/Response	0	509	0	509	0	509	0	509	Negative	0.0547365	0.0034716	0.0411199	0.082052	0.0564928	0.103223	0.0455727	0.0321461	0.0206388	0.0197207	0.0335536	0.0060549	0.0152524	0.105069	0.0559844	0.01	0.125681	0.0121421	0.0310161	0.0260314	0.133953	0.00342511	0.241367	0.113561
TCGA-CQ-7068	HNSC	80	FEMALE	WHITE	Stage II	Stage II	Head & Neck Squamous Cell Carcinoma	G2	2010	Alive	TUMOR FREE	[Not Available]	New Primary Tumor	Oral Cavity	left buccal mucosa	Complete Remission/Response	0	1309	0	1309	0	1309	1	1148	Negative	0.0323677	0.0162711	0.0289268	0.0639833	0.0218621	0.0691599	0.0718	0.019688	0.0448444	0.0305707	0.0233938	0.0174967	0.0125896	0.0533999	0.0454581	0.00071525	0.0772443	0.0213641	0.0400615	0.0200744	0.104114	0.0567365	0.177856	0.0952427
TCGA-CQ-7069	HNSC	77	FEMALE	WHITE	Stage II	Stage II	Head & Neck Squamous Cell Carcinoma	G2	2010	Alive	TUMOR FREE	[Not Available]	NA	NA	NA	Complete Remission/Response	0	1274	0	1274	0	1274	0	1274	Negative	0.0396531	0.0376178	0.039848	0.128879	0.0467609	0.075063	0	0.0370955	0.0418387	0.0339866	0.075818	0.0228151	0.0333933	0.0823601	0.0628384	0.0152092	0.115915	0.0189329	0.0392548	0.0252763	0.0887215	0.0281852	0.275158	0.0602349
TCGA-CQ-7071	HNSC	76	FEMALE	WHITE	Stage III	Stage IVA	Head & Neck Squamous Cell Carcinoma	G2	2010	Alive	TUMOR FREE	[Not Available]	NA	NA	NA	Complete Remission/Response	0	1311	0	1311	NA	NA	0	1311	Negative	0.0279634	0.0345894	0.0429198	0.0995103	0.0347806	0.0954899	0.0261253	0.0352774	0.026507	0.0438012	0.0476533	0.0386075	0.0217847	0.0802701	0.0687529	0.0305263	0.125905	0.0259027	0.0300354	0.0418342	0.0882556	0.0181714	0.138774	0.110305
TCGA-CQ-7072	HNSC	51	MALE	WHITE	Stage II	Stage IVA	Head & Neck Squamous Cell Carcinoma	G3	2007	Alive	TUMOR FREE	[Not Available]	NA	NA	NA	Complete Remission/Response	0	2359	0	2359	NA	NA	0	2359	Negative	0.0319922	0.0157646	0.0381209	0.0565397	0.0283186	0.0715847	0.0184024	0.0313589	0.0112203	0.0323702	0.0280315	0.0405258	0.0525541	0.035664	0.0297913	0.0102564	0.0843456	0.0240776	0.0270359	0.0237333	0.0807455	0.0292833	0.15667	0.0729254
TCGA-CQ-A4C6	HNSC	63	MALE	ASIAN	Stage II	Stage II	Head & Neck Squamous Cell Carcinoma	G2	2010	Alive	TUMOR FREE	[Not Available]	NA	NA	NA	Complete Remission/Response	0	1353	0	1353	0	1353	0	1353	Negative	0.0678125	0.0156802	0.0519472	0.0977854	0.0764508	0.117113	0.0471275	0.0351044	0.0384848	0.0326167	0.0460577	0.0301546	0.0202041	0.0951419	0.0578082	0.0168286	0.147235	0.0175348	0.0354794	0.0361945	0.132926	0.0103276	0.227819	0.0991452
TCGA-CQ-A4C9	HNSC	56	MALE	[Not Evaluated]	Stage III	[Not Available]	Head & Neck Squamous Cell Carcinoma	G2	2011	Alive	WITH TUMOR	[Not Available]	Locoregional Disease	Oral Cavity	NA	Complete Remission/Response	0	707	0	707	1	287	1	287	Negative	0.0248768	0.00940181	0.0230673	0.0406314	0.0328376	0.0507564	0.0211296	0.0156318	0.00949631	0.0161076	0.0130181	0.0295979	0.0264639	0.0664784	0.0335796	0.0198516	0.1003	0.0050552	0.0246384	0.0287163	0.143776	0.0507752	0.187483	0.204062
TCGA-CQ-A4CA	HNSC	NA	MALE	[Not Evaluated]	Stage II	Stage II	Head & Neck Squamous Cell Carcinoma	G2	2011	Alive	TUMOR FREE	[Not Available]	NA	NA	NA	Complete Remission/Response	0	NA	0	NA	0	NA	0	NA	Negative	0.0317183	0.0162817	0.0168159	0.0567603	0.0441794	0.0673095	0.0501096	0.0222615	0.0123219	0.0204567	0.0185962	0.0368689	0.0223608	0.085886	0.0505187	0.0353441	0.0825008	0.0235198	0.0277771	0.0111589	0.115189	0.0305383	0.181773	0.100014
TCGA-CQ-A4CB	HNSC	59	MALE	[Not Evaluated]	Stage III	Stage II	Head & Neck Squamous Cell Carcinoma	G2	2011	Alive	TUMOR FREE	[Not Available]	NA	NA	NA	Complete Remission/Response	0	893	0	893	0	893	0	893	Negative	0.035433	0.0111429	0.0407984	0.0813503	0.0513299	0.0953587	0.0139165	0.0256858	0.0156757	0.0201081	0.0380981	0.0287757	0.00665686	0.103173	0.0519603	0.0359784	0.11997	0.0174797	0.0225255	0.0252471	0.17135	0.0555861	0.212613	0.205863
TCGA-CQ-A4CD	HNSC	69	MALE	WHITE	Stage IVA	Stage IVB	Head & Neck Squamous Cell Carcinoma	G3	2011	Alive	TUMOR FREE	[Not Available]	NA	NA	NA	Complete Remission/Response	0	1022	0	1022	NA	NA	0	1022	Negative	0.0188501	0.0181494	0.0246818	0.0714972	0.0214124	0.0597176	0.068512	0.0174357	0.0191114	0.0167767	0.0366517	0.0236458	0.017845	0.0892997	0.0506994	0.012753	0.0698312	0.0213021	0.0286227	0.00991865	0.0869757	0.0714043	0.145018	0.126156
TCGA-CQ-A4CE	HNSC	76	FEMALE	[Not Evaluated]	Stage II	Stage II	Head & Neck Squamous Cell Carcinoma	G2	2011	Alive	TUMOR FREE	[Not Available]	NA	NA	NA	Complete Remission/Response	0	897	0	897	0	897	0	897	Negative	0.0295291	0.0050966	0.0377853	0.058529	0.0279355	0.0765559	0.0103991	0.0245173	0.0179115	0.0224852	0.0320166	0.0481651	0.0330429	0.0910436	0.0659269	0.0476248	0.114561	0.0394843	0.0283586	0.0273082	0.123632	0.0143018	0.15345	0.0911995
TCGA-CQ-A4CG	HNSC	78	FEMALE	WHITE	Stage III	Stage II	Head & Neck Squamous Cell Carcinoma	G2	2011	Dead	WITH TUMOR	[Not Available]	NA	Distant Metastasis	new primary in left upper lung lobe with metastasis to brain	Complete Remission/Response	1	430	1	430	1	350	1	350	Negative	0.0484901	0.00716479	0.0862361	0.0958342	0.0459226	0.131093	0.0244431	0.0370566	0.0190131	0.0346803	0.058631	0.022147	0.0208582	0.0801597	0.0737394	0.0363428	0.159734	0.0160609	0.0408948	0.0290665	0.124039	0.0392188	0.20789	0.151132
TCGA-CQ-A4CH	HNSC	58	MALE	ASIAN	Stage II	Stage IVA	Head & Neck Squamous Cell Carcinoma	G2	2012	Dead	WITH TUMOR	[Not Available]	NA	NA	trachea	Complete Remission/Response	1	379	1	379	NA	NA	1	210	Negative	0.0523867	0.0309384	0.0610029	0.0650273	0.0287017	0.101241	0.0340776	0.0338018	0.0141974	0.0233691	0.0385536	0.0190211	0.0250236	0.0860819	0.0548833	0.0112551	0.156997	0.0159094	0.0386816	0.0365484	0.154768	0.0289173	0.222776	0.136176
TCGA-CQ-A4CI	HNSC	73	MALE	WHITE	Stage III	[Not Available]	Head & Neck Squamous Cell Carcinoma Basaloid Type	G3	2011	Alive	WITH TUMOR	[Not Available]	NA	Distant Metastasis	lung	Complete Remission/Response	0	950	0	950	1	517	1	517	Negative	0.0421115	4.22079e-05	0.0434783	0.0350611	0.0298786	0.083446	0.0109854	0.023716	0.019136	0.013639	0.0203757	0.038342	0.0212241	0.104356	0.0511235	0.099946	0.1272	0.0148626	0.0203061	0.0285813	0.173229	0.0302246	0.162474	0.224
TCGA-CR-5243	HNSC	51	MALE	WHITE	[Not Available]	Stage IVA	Head & Neck Squamous Cell Carcinoma	G3	2003	Alive	TUMOR FREE	[Not Available]	NA	NA	NA	Complete Remission/Response	0	2562	0	2562	NA	NA	0	2562	Positive	0.0295385	0.0272557	0.0236657	0.0547939	0.0190808	0.0782409	0.0240863	0.0187066	0.0150369	0.0265596	0.0210603	0.0130861	0.0290955	0.0633176	0.0604821	0.00962213	0.0899596	0.00889137	0.0390337	0.0208149	0.178982	0.0263289	0.210136	0.232507
TCGA-CR-5247	HNSC	48	MALE	BLACK OR AFRICAN AMERICAN	[Not Available]	Stage III	Head & Neck Squamous Cell Carcinoma	G2	2006	Alive	TUMOR FREE	[Not Available]	NA	NA	NA	Complete Remission/Response	0	358	0	358	0	358	0	358	Negative	0.0333525	0.011259	0.048439	0.111883	0.048815	0.0767537	0	0.0290466	0.0146847	0.0224781	0.0356714	0.0266176	0.0483342	0.114228	0.0716759	0.0594872	0.1051	0.0447392	0.0188689	0.0408018	0.0877649	0.0314534	0.222584	0.114833
TCGA-CR-5248	HNSC	53	MALE	WHITE	[Not Available]	Stage IVA	Head & Neck Squamous Cell Carcinoma	G3	2006	Alive	WITH TUMOR	[Not Available]	NA	Cervical Lymph Nodes	NA	Complete Remission/Response	0	1663	0	1663	NA	NA	1	936	Positive	0.0105421	0.000728086	0.0154783	0.0468007	0.0185756	0.0575134	0.0328796	0.0394466	0.0696765	0.0079376	0.0129409	0.00958335	0.00819066	0.0595959	0.0186602	0.00261808	0.0628118	0.01978	0.0186641	0.0193229	0.165985	0.0255445	0.117526	0.236168
TCGA-CR-5249	HNSC	35	FEMALE	WHITE	Stage II	Stage II	Head & Neck Squamous Cell Carcinoma	GX	2007	Alive	TUMOR FREE	[Not Available]	NA	NA	NA	Complete Remission/Response	0	1152	0	1152	0	1152	0	1152	Positive	0.0315577	0.0166932	0.0238628	0.0650749	0.0177262	0.0902582	0.0279604	0.0468989	0.0538411	0.0160865	0.0229063	0.031482	0.0144504	0.0543051	0.0371816	0.014197	0.091268	0.0101655	0.0184839	0.0175647	0.150809	0	0.154972	0.203714
TCGA-CR-5250	HNSC	71	MALE	WHITE	[Not Available]	Stage II	Head & Neck Squamous Cell Carcinoma	G3	2009	Alive	TUMOR FREE	[Not Available]	NA	NA	NA	Complete Remission/Response	0	799	0	799	0	799	0	799	Positive	0.0161933	0.0343256	0.0131411	0.0488033	0.0141288	0.0514106	0.0285467	0.0245703	0.0252826	0.0180515	0.0249814	0.0201345	0.0252649	0.0527666	0.0387524	0.0105398	0.0693463	0.00396702	0.0552287	0.0296429	0.140554	0.0103799	0.191227	0.201434
TCGA-CR-6467	HNSC	59	MALE	WHITE	Stage III	Stage IVA	Head & Neck Squamous Cell Carcinoma	G3	2006	Alive	TUMOR FREE	[Not Available]	NA	NA	NA	Complete Remission/Response	0	1777	0	1777	NA	NA	0	1777	Positive	0.0253255	0.0264855	0.0346104	0.0448895	0.017171	0.0702648	0.0150635	0.0276274	0.0177641	0.000218337	0.017877	0.0257611	0.0138743	0.0736937	0.038568	0.0371795	0.0743917	0.013065	0.0276154	0.0247036	0.186174	0.0180668	0.167501	0.256637
TCGA-CR-6470	HNSC	38	MALE	WHITE	Stage II	Stage IVA	Head & Neck Squamous Cell Carcinoma	G2	2007	Alive	TUMOR FREE	[Not Available]	NA	NA	NA	Complete Remission/Response	0	1521	0	1521	NA	NA	0	1521	Positive	0.033173	0.00168832	0.033965	0.0666096	0.0253429	0.103093	0.0330581	0.0458116	0.0450205	0.0348599	0.0165664	0.0126151	0.00485834	0.0580383	0.0512148	0.0222807	0.0999971	0.00533758	0.0312638	0.0385693	0.146252	0.019191	0.158408	0.201592
TCGA-CR-6471	HNSC	58	MALE	WHITE	Stage IVA	Stage IVA	Head & Neck Squamous Cell Carcinoma	G2	2007	Dead	WITH TUMOR	[Not Available]	NA	Oropharynx	NA	Complete Remission/Response	1	1202	1	1202	NA	NA	1	498	Positive	0.0505919	0.0270447	0.0509006	0.062479	0.0570036	0.108021	0.0259979	0.0388888	0.0358968	0.0195024	0.037917	0.0140367	0.0172923	0.0715885	0.0577759	0.0210256	0.139584	0.0246286	0.0294723	0.0273082	0.250983	0.0489189	0.240114	0.271777
TCGA-CR-6472	HNSC	59	MALE	WHITE	[Not Available]	Stage IVB	Head & Neck Squamous Cell Carcinoma	G3	2008	Alive	TUMOR FREE	[Not Available]	NA	NA	NA	Complete Remission/Response	0	1050	0	1050	NA	NA	0	1050	Positive	0.064844	0.010552	0.0423613	0.0458023	0.061295	0.115959	0	0.0401491	0.00609337	0.00617682	0.0145206	0.00591787	0.0150811	0.114434	0.0409262	0.0222672	0.131692	0.0225349	0.0162768	0.034148	0.217221	0.0243156	0.180923	0.248841
TCGA-CR-6473	HNSC	68	MALE	WHITE	[Not Available]	Stage IVA	Head & Neck Squamous Cell Carcinoma	G3	2008	Alive	TUMOR FREE	[Not Available]	NA	NA	NA	Complete Remission/Response	0	1125	0	1125	NA	NA	0	1125	Positive	0.0288796	0.010858	0.0428822	0.0394352	0.032188	0.0852394	0.0068563	0.0389206	0.00822277	0.00670505	0.0298722	0.0307284	0.0226645	0.0955109	0.0571597	0.0506748	0.110162	0.0188296	0.0269602	0.0279466	0.222361	0.0173085	0.204889	0.307671
TCGA-CR-6474	HNSC	51	MALE	WHITE	Stage IVA	Stage IVA	Head & Neck Squamous Cell Carcinoma	G2	2009	Dead	WITH TUMOR	[Not Available]	NA	Cervical Lymph Nodes	Right neck	Complete Remission/Response	1	564	1	564	NA	NA	1	220	Negative	0.0315341	0.0170203	0.0405544	0.11345	0.0730754	0.0770827	0	0.0354186	0.0419206	0.0444808	0.0549788	0.0341112	0.0450253	0.0879589	0.0643731	0.0315655	0.103907	0.0532518	0.0382536	0.0376427	0.105103	0.0691296	0.25386	0.101789
TCGA-CR-6477	HNSC	56	FEMALE	WHITE	[Not Available]	Stage IVA	Head & Neck Squamous Cell Carcinoma	G2	2010	Alive	TUMOR FREE	[Not Available]	NA	NA	NA	Complete Remission/Response	0	514	0	514	NA	NA	0	514	Negative	0.0465017	0.029134	0.045142	0.0951229	0.0483875	0.0921466	0	0.0327886	0.0392465	0.0330534	0.0535857	0.0291526	0.0543215	0.0962107	0.0591356	0.0415924	0.115449	0.01697	0.0347649	0.0139277	0.121181	0	0.24666	0.11935
TCGA-CR-6478	HNSC	66	FEMALE	WHITE	[Not Available]	Stage IVA	Head & Neck Squamous Cell Carcinoma	G3	2010	Dead	NA	[Not Available]	NA	NA	NA	Complete Remission/Response	1	183	NA	183	NA	NA	0	183	Negative	0.0339452	0.0129789	0.0457052	0.0629449	0.0310167	0.100661	0.000101952	0.0274968	0.0507002	0.0204603	0.0233378	0.0143194	0.0251014	0.100395	0.0560491	0.0169906	0.118598	0.0175968	0.0315689	0.0113085	0.145818	0.0243941	0.191588	0.174164
TCGA-CR-6480	HNSC	53	MALE	WHITE	[Not Available]	Stage IVA	Head & Neck Squamous Cell Carcinoma	G2	2010	Alive	TUMOR FREE	[Not Available]	NA	NA	NA	Complete Remission/Response	0	362	0	362	NA	NA	0	362	Positive	0.0415448	0.0168198	0.0575158	0.0501517	0.0416868	0.124134	0.0154968	0.0170686	0.0164169	0.0142623	0.0274481	0.0209738	0.0225165	0.0691238	0.0474892	0	0.142884	0.0114672	0.0293884	0.0208988	0.217983	0.037833	0.167057	0.258202
TCGA-CR-6481	HNSC	47	MALE	WHITE	[Not Available]	Stage IVA	Head & Neck Squamous Cell Carcinoma	G2	2010	Alive	TUMOR FREE	[Not Available]	NA	NA	NA	Complete Remission/Response	0	311	0	311	NA	NA	0	311	Positive	0.012488	0.0069432	0.0139038	0.0639852	0.00865491	0.057308	0.0426926	0.0585592	0.121724	0.0202314	0.00769581	0.0197148	0.0137731	0.0518423	0.0449903	0.00964912	0.0623135	0.00548909	0.0203409	0.0238391	0.0978196	0.0250477	0.118403	0.12516
TCGA-CR-6482	HNSC	62	MALE	BLACK OR AFRICAN AMERICAN	[Not Available]	Stage IVA	Head & Neck Squamous Cell Carcinoma	G3	2010	Alive	TUMOR FREE	[Not Available]	NA	NA	NA	Complete Remission/Response	0	345	0	345	NA	NA	0	345	Positive	0.0259749	0.0300204	0.0332376	0.0459164	0.0200245	0.091713	0.0432788	0.0513717	0.0643325	0.0201962	0.0132579	0.0208624	0.0192543	0.042033	0.0539343	0.0131174	0.0712842	0.0145044	0.03395	0.0339474	0.11175	0.0114257	0.118688	0.152581
TCGA-CR-6484	HNSC	67	FEMALE	ASIAN	Stage IVA	Stage IVA	Head & Neck Squamous Cell Carcinoma	G2	2010	Alive	TUMOR FREE	[Not Available]	NA	NA	NA	Complete Remission/Response	0	354	0	354	NA	NA	0	354	Negative	0.0239936	0.0328377	0.0141642	0.063078	0.0316884	0.0702933	0.0575011	0.0297773	0.0419042	0.030789	0.0203517	0.0375798	0.0214577	0.0720468	0.0509675	0.0141026	0.0676423	0.0126793	0.0260429	0.0264838	0.0953093	0.00418333	0.148894	0.103337
TCGA-CR-6487	HNSC	50	MALE	WHITE	Stage I	Stage II	Head & Neck Squamous Cell Carcinoma	G3	2010	Alive	TUMOR FREE	[Not Available]	NA	NA	NA	Complete Remission/Response	0	234	0	234	0	234	0	234	Positive	0.0269644	0.0149416	0.0292671	0.0468388	0.0303172	0.0858955	0.0355814	0.0447808	0.0697625	0.0110612	0.0116436	0.0277823	0.00677364	0.0652175	0.0369895	0.025749	0.0912452	0.0200417	0.0203655	0.0385474	0.140193	0.00517688	0.142688	0.222582
TCGA-CR-6488	HNSC	68	FEMALE	WHITE	Stage II	Stage II	Head & Neck Squamous Cell Carcinoma	G2	2010	Alive	TUMOR FREE	[Not Available]	NA	NA	NA	Complete Remission/Response	0	379	0	379	0	379	0	379	Negative	0.0412401	0.0141713	0.0359855	0.0840717	0.032288	0.0884895	0.0823266	0.0288489	0.0348731	0.0296938	0.0413693	0.0448593	0.0341952	0.0837427	0.0593372	0.0154656	0.0852128	0.0243531	0.0429012	0.0244154	0.108947	0.017204	0.226444	0.0676347
TCGA-CR-6491	HNSC	60	MALE	BLACK OR AFRICAN AMERICAN	Stage IVA	Stage IVA	Head & Neck Squamous Cell Carcinoma	G2	2010	Alive	WITH TUMOR	[Not Available]	New Primary Tumor	Distant Metastasis	Lung	Complete Remission/Response	0	693	0	693	NA	NA	1	499	Negative	0.0350174	0.0159124	0.0321347	0.125182	0.0370124	0.0641639	0.0198552	0.0189255	0.0230385	0.0180128	0.0468755	0.0213591	0.0227112	0.0928313	0.0545562	0.0148178	0.086911	0.0290984	0.0234243	0.024565	0.118077	0.0104583	0.263647	0.122094
TCGA-CR-6492	HNSC	78	MALE	WHITE	Stage III	Stage IVA	Head & Neck Squamous Cell Carcinoma	G3	2010	Alive	TUMOR FREE	[Not Available]	NA	NA	NA	Complete Remission/Response	0	479	0	479	NA	NA	0	479	Negative	0.0346324	0.0104148	0.0298538	0.0926905	0.0372955	0.0801617	0.0347913	0.021845	0.0452416	0.0426426	0.0402558	0.0369203	0.031805	0.0804013	0.0545885	0.00963563	0.0944364	0.0148763	0.0335078	0.0265677	0.103991	0.0375454	0.236997	0.102213
TCGA-CR-6493	HNSC	69	MALE	BLACK OR AFRICAN AMERICAN	Stage IVA	Stage IVA	Head & Neck Squamous Cell Carcinoma	G2	2010	Dead	WITH TUMOR	[Not Available]	Locoregional Recurrence	Oral Cavity	Right gingiva	Complete Remission/Response	1	282	1	282	NA	NA	1	247	Negative	0.0322047	0.0132638	0.0482278	0.110291	0.0352414	0.0703409	0	0.0144386	0.0250532	0.0265526	0.0539906	0.0155355	0.0163346	0.108991	0.0624885	0.0358974	0.0963762	0.0309373	0.0328833	0.0332069	0.158098	0.0492065	0.266296	0.222161
TCGA-CR-7364	HNSC	66	MALE	WHITE	Stage III	Stage III	Head & Neck Squamous Cell Carcinoma	G2	2008	Alive	TUMOR FREE	[Not Available]	NA	NA	NA	Complete Remission/Response	0	1435	0	1435	0	1435	0	1435	Negative	0.0562786	0	0.0547913	0.0791975	0.0620444	0.115303	0	0.0426026	0.0275962	0.0125368	0.0344061	0.0345823	0.0477192	0.0712709	0.0588276	0.0346019	0.123554	0.0473908	0.024274	0.0290811	0.107867	0.0278976	0.201955	0.113646
TCGA-CR-7365	HNSC	60	MALE	WHITE	Stage IVA	Stage IVA	Head & Neck Squamous Cell Carcinoma	G2	2008	Alive	TUMOR FREE	[Not Available]	NA	NA	NA	Complete Remission/Response	0	1191	0	1191	NA	NA	0	1191	Negative	0.0507454	0.0206924	0.0565419	0.122948	0.0643983	0.111472	0.0157007	0.038264	0.0373301	0.0358072	0.0527865	0.0282876	0.034966	0.099168	0.0645899	0.00882591	0.153026	0.0145182	0.0436915	0.029756	0.154184	0.0556906	0.332514	0.126717
TCGA-CR-7367	HNSC	52	MALE	WHITE	Stage IVA	Stage IVB	Head & Neck Squamous Cell Carcinoma	G1	2008	Alive	TUMOR FREE	[Not Available]	NA	NA	NA	Complete Remission/Response	0	1440	0	1440	NA	NA	0	1440	Negative	0.0361533	0.0307907	0.0596981	0.0710674	0.029973	0.0864375	0.0231687	0.0210436	0.0261179	0.0409276	0.0348376	0.0346422	0.0284026	0.0627604	0.0555698	0.0235358	0.13135	0.0130581	0.0308666	0.0323058	0.10541	0.0157137	0.214512	0.116141
TCGA-CR-7368	HNSC	54	MALE	WHITE	Stage IVA	Stage IVA	Head & Neck Squamous Cell Carcinoma	G2	2008	Alive	TUMOR FREE	[Not Available]	NA	NA	NA	Complete Remission/Response	0	1245	0	1245	NA	NA	0	1245	Positive	0.0603948	0.0160918	0.0652878	0.0538867	0.0459282	0.150398	0.0215884	0.0335547	0.0134398	0.0192242	0.0291104	0.0109536	0.00984903	0.0647687	0.0459164	0.00873144	0.160801	0.00944923	0.031833	0.0405793	0.25517	0.0128899	0.203979	0.28422
TCGA-CR-7369	HNSC	59	MALE	WHITE	Stage IVA	Stage IVA	Head & Neck Squamous Cell Carcinoma	G2	2008	Dead	TUMOR FREE	[Not Available]	NA	NA	NA	Complete Remission/Response	1	1090	0	1090	NA	NA	0	1090	Positive	0.0459231	0.0066583	0.0700115	0.0645215	0.0338924	0.108519	0.0276801	0.029322	0.00600737	0.0288521	0.0299415	0.0222241	0.0213564	0.0600751	0.0491627	0.0300135	0.167042	0.00736241	0.0253591	0.0331594	0.187087	0.0739927	0.211751	0.218251
TCGA-CR-7370	HNSC	72	FEMALE	WHITE	[Not Available]	Stage II	Head & Neck Squamous Cell Carcinoma	G2	2009	Alive	TUMOR FREE	[Not Available]	NA	NA	NA	Complete Remission/Response	0	105	0	105	0	105	0	105	Negative	0.0597288	0.00321835	0.0550612	0.0482518	0.0260924	0.119506	0	0.0394643	0.0241032	0.00934622	0.023162	0.0303002	0.0264094	0.0570893	0.0481187	0.0338192	0.153485	0.013616	0.0277075	0.0423741	0.149943	0.0280545	0.199536	0.159677
TCGA-CR-7371	HNSC	45	FEMALE	WHITE	Stage III	Stage III	Head & Neck Squamous Cell Carcinoma	G2	2009	Dead	NA	[Not Available]	NA	NA	NA	[Not Available]	1	94	NA	94	NA	NA	0	94	Negative	0.034819	0.0334287	0.038609	0.0609214	0.0267753	0.101642	0.00377224	0.0258059	0.0175266	0.038871	0.015674	0.0548109	0.0434759	0.0543717	0.0539761	0.0188664	0.111583	0.00405656	0.0377868	0.0256557	0.119287	0.0413889	0.192671	0.155006
TCGA-CR-7372	HNSC	45	MALE	WHITE	Stage I	Stage II	Head & Neck Squamous Cell Carcinoma	G1	2009	Alive	TUMOR FREE	[Not Available]	NA	NA	NA	Complete Remission/Response	0	759	0	759	0	759	0	759	Negative	0.0554733	0.0101616	0.0345587	0.0824	0.0512077	0.0881719	0.00810521	0.045861	0.0138411	0.0296973	0.0273522	0.023012	0.0383918	0.0881757	0.0549632	0.0117274	0.111124	0.043837	0.0346932	0.0300551	0.152661	0	0.235004	0.123476
TCGA-CR-7373	HNSC	66	MALE	WHITE	Stage IVA	Stage IVA	Head & Neck Squamous Cell Carcinoma	G2	2009	Alive	TUMOR FREE	[Not Available]	NA	NA	NA	Complete Remission/Response	0	889	0	889	NA	NA	0	889	Negative	0.0359407	0.0161445	0.0443418	0.0979775	0.037512	0.0947273	0.0333129	0.0266425	0.0476126	0.0391598	0.045128	0.0248191	0.0108456	0.0746047	0.0469548	0.0253846	0.116233	0.0219564	0.0334259	0.0384161	0.155592	0.0409705	0.223972	0.166831
TCGA-CR-7374	HNSC	67	FEMALE	WHITE	[Not Available]	Stage II	Head & Neck Squamous Cell Carcinoma	G2	2009	Alive	WITH TUMOR	[Not Available]	NA	NA	NA	[Not Available]	0	30	0	30	NA	NA	0	30	Negative	0.050181	0.00343994	0.0328363	0.0413008	0.0247045	0.0942918	0.0458021	0.0212837	0.010516	0.0166077	0.00852959	0.0547082	0.0442934	0.0746826	0.0393838	0.0335897	0.116177	0.0187056	0.0272591	0.025477	0.144134	0.0237143	0.160382	0.176979
TCGA-CR-7376	HNSC	83	MALE	WHITE	Stage III	Stage II	Head & Neck Squamous Cell Carcinoma	G2	2009	Alive	TUMOR FREE	[Not Available]	NA	NA	NA	Complete Remission/Response	0	972	0	972	0	972	0	972	Negative	0.0335367	0.018677	0.0208474	0.0913079	0.0165493	0.0714515	0.0682316	0.0350833	0.104251	0.0603701	0.0231833	0.0215904	0.0270634	0.0582057	0.071288	0.00963563	0.0706547	0.0227002	0.0457635	0.0421442	0.0596967	0.0239234	0.174879	0.0493396
TCGA-CR-7377	HNSC	58	MALE	WHITE	Stage IVA	Stage IVA	Head & Neck Squamous Cell Carcinoma	G3	2008	Dead	NA	[Not Available]	NA	NA	NA	Complete Remission/Response	1	279	NA	279	NA	NA	0	279	Negative	0.0267897	0.024871	0.0224361	0.0816203	0.0358021	0.0675244	0.040628	0.0348891	0.0726577	0.0455056	0.0353943	0.021008	0.0431177	0.0766871	0.0497675	0.00944669	0.0900357	0.00917374	0.0446047	0.0351403	0.122159	0.0168379	0.226109	0.115561
TCGA-CR-7379	HNSC	78	FEMALE	WHITE	Stage IVA	Stage IVA	Head & Neck Squamous Cell Carcinoma	G2	2009	Alive	TUMOR FREE	[Not Available]	NA	NA	NA	Complete Remission/Response	0	1036	0	1036	NA	NA	0	1036	Negative	0.0178062	0.0234676	0.0337233	0.0703694	0.0272971	0.0657595	0.0389968	0.0123099	0.0212776	0.0267709	0.0241556	0.0384533	0.0261992	0.051287	0.0525042	0.012942	0.0839405	0.0136986	0.022116	0.0202021	0.0954063	0.0442649	0.172072	0.111181
TCGA-CR-7380	HNSC	58	MALE	WHITE	Stage IVB	Stage III	Head & Neck Squamous Cell Carcinoma	G2	2010	Dead	WITH TUMOR	[Not Available]	NA	Distant Metastasis	Lung	Complete Remission/Response	1	606	1	606	NA	NA	1	561	Negative	0.0483555	0.0169781	0.0354575	0.081027	0.0524069	0.0968858	0.0209257	0.0254175	0.0276167	0.0265209	0.0309084	0.0235944	0.0447917	0.0639072	0.0571559	0.0119163	0.133061	0.00701116	0.0434929	0.0280159	0.152224	0.0308259	0.253892	0.13487
TCGA-CR-7382	HNSC	49	MALE	WHITE	Stage IVA	Stage IVA	Head & Neck Squamous Cell Carcinoma	G2	2008	Alive	TUMOR FREE	[Not Available]	NA	Oral Cavity	Tongue	Complete Remission/Response	0	796	0	796	NA	NA	1	614	Negative	0.0317608	0.019595	0.0273851	0.0705387	0.015389	0.0654134	0.0265331	0.0313871	0.0533825	0.0536721	0.0277678	0.0393354	0.0363675	0.0470328	0.0585328	0.00720648	0.0888394	0.0158956	0.0408825	0.0214643	0.0737127	0.0269041	0.1694	0.0769039
TCGA-CR-7383	HNSC	79	FEMALE	WHITE	Stage I	Stage I	Head & Neck Squamous Cell Carcinoma	G2	2008	Dead	WITH TUMOR	[Not Available]	NA	Oropharynx	NA	Complete Remission/Response	1	521	1	521	1	454	1	454	Negative	0.0332108	0.00366153	0.0548617	0.0630096	0.0533784	0.0833661	0.0120814	0.0291207	0.0256265	0.021478	0.0302212	0.0322528	0.0469951	0.102768	0.0464965	0.0658165	0.135216	0.0364677	0.0281415	0.0229052	0.148955	0.0398201	0.198431	0.187772
TCGA-CR-7385	HNSC	42	MALE	WHITE	[Not Available]	Stage IVA	Head & Neck Squamous Cell Carcinoma	G2	2008	Alive	TUMOR FREE	[Not Available]	NA	NA	NA	Complete Remission/Response	0	997	0	997	NA	NA	0	997	Positive	0.0223664	0.012082	0.0235789	0.0385984	0.0227171	0.0802054	0.0217923	0.019222	0.0130016	0.0120085	0.0150054	0.0226095	0.0137186	0.0616479	0.0364969	0.00809717	0.0795227	0.016116	0.0171675	0.0164046	0.204656	0.064711	0.141385	0.309303
TCGA-CR-7386	HNSC	69	MALE	WHITE	Stage IVA	Stage IVA	Head & Neck Squamous Cell Carcinoma	G1	2008	Alive	WITH TUMOR	[Not Available]	NA	Distant Metastasis	Lung (distant mets or possible new primary)	Complete Remission/Response	0	1430	0	1430	NA	NA	1	1028	Negative	0.0499189	0.0224229	0.0390643	0.0914335	0.0373566	0.0791518	0.0236784	0.0335441	0.0483825	0.0609829	0.0308578	0.0306171	0.0398399	0.0646185	0.0746066	0.0146829	0.0852508	0.0263573	0.037623	0.0344289	0.0458898	0.0354799	0.17959	0.0543394
TCGA-CR-7388	HNSC	70	FEMALE	WHITE	[Not Available]	Stage IVA	Head & Neck Squamous Cell Carcinoma	G2	2008	Dead	WITH TUMOR	[Not Available]	NA	Cervical Lymph Nodes	Right neck	Complete Remission/Response	1	823	1	823	NA	NA	1	334	Negative	0.0333926	0.00979223	0.0324984	0.0620739	0.0169157	0.0899063	0.0146811	0.0263177	0.0141646	0.0259469	0.0250906	0.0544684	0.0388044	0.0484115	0.0444654	0.00767881	0.0864318	0.0102619	0.0324452	0.0239923	0.0846993	0.0231914	0.139446	0.0773889
TCGA-CR-7389	HNSC	55	MALE	BLACK OR AFRICAN AMERICAN	[Not Available]	Stage III	Head & Neck Squamous Cell Carcinoma	G2	2007	Alive	TUMOR FREE	[Not Available]	NA	NA	NA	Complete Remission/Response	0	392	0	392	0	392	0	392	Negative	0.0406403	0.0101299	0.032489	0.0765673	0.0414758	0.0864318	0	0.0175452	0.0263759	0.0255877	0.0196271	0.0145934	0.0393261	0.0582665	0.0421167	0.0225506	0.0943812	0.010441	0.0295665	0.0213001	0.125158	0.0218841	0.214486	0.0888547
TCGA-CR-7390	HNSC	67	MALE	WHITE	Stage IVA	Stage III	Head & Neck Squamous Cell Carcinoma	G2	2009	Alive	TUMOR FREE	[Not Available]	NA	NA	NA	Complete Remission/Response	0	1508	0	1508	NA	NA	0	1508	Negative	0.0393886	0.00309173	0.0564527	0.0815309	0.0466055	0.0922018	0.0153693	0.0260353	0.0155078	0.0183332	0.0321791	0.0344024	0.0302089	0.066853	0.0479133	0.0266127	0.132614	0.00924262	0.0285183	0.0221793	0.127875	0.0833007	0.232167	0.154833
TCGA-CR-7391	HNSC	36	FEMALE	WHITE	Stage I	Stage I	Head & Neck Squamous Cell Carcinoma	G1	2009	Alive	TUMOR FREE	[Not Available]	NA	NA	NA	Complete Remission/Response	0	913	0	913	0	913	0	913	Negative	0.0151353	0.0165244	0.00257894	0.0746047	0.0113363	0.0561556	0.0238314	0.0492182	0.110545	0.0555104	0.0203863	0.0126236	0.0246732	0.0499025	0.0393363	0	0.0482195	0	0.0374613	0.030522	0.049486	0.00355583	0.124494	0.0475215
TCGA-CR-7392	HNSC	67	FEMALE	WHITE	Stage IVA	Stage IVA	Head & Neck Squamous Cell Carcinoma	G1	2009	Alive	TUMOR FREE	[Not Available]	NA	NA	NA	Complete Remission/Response	0	1425	0	1425	NA	NA	0	1425	Negative	0.0332438	0.0181283	0.0346221	0.100242	0.0308557	0.0778529	0.0297956	0.0438594	0.0564455	0.0429525	0.0308658	0.0269002	0.0465669	0.0486321	0.0502125	0.0106748	0.0815994	0.0132785	0.0435114	0.0214241	0.0808425	0.0400816	0.20069	0.0741749
TCGA-CR-7393	HNSC	26	MALE	WHITE	Stage III	Stage I	Head & Neck Squamous Cell Carcinoma	G2	2009	Alive	TUMOR FREE	[Not Available]	NA	NA	NA	Complete Remission/Response	0	993	0	993	0	993	0	993	Negative	0.0200592	0.0485602	0.0153188	0.083872	0.0061456	0.0641069	0.00670337	0.0730331	0.127899	0.0493617	0.0170725	0.0287586	0.0353086	0.0302496	0.0549061	0.00368421	0.0677126	0.0040359	0.0314972	0.0289498	0.0485428	0.0483175	0.120375	0.0396805
TCGA-CR-7394	HNSC	70	MALE	WHITE	Stage IVA	Stage IVA	Head & Neck Squamous Cell Carcinoma	G2	2009	Alive	TUMOR FREE	[Not Available]	NA	NA	NA	Complete Remission/Response	0	1346	0	1346	NA	NA	0	1346	Negative	0.0241234	0.0144034	0.0133898	0.0905891	0.0113252	0.0772729	0.0555131	0.0584992	0.138235	0.0277112	0.026918	0.0177622	0.0240581	0.0470632	0.0494727	0.00964912	0.0748823	0.00515162	0.0322916	0.0233794	0.056922	0.00444479	0.134647	0.0437503
TCGA-CR-7395	HNSC	80	FEMALE	WHITE	Stage II	Stage II	Head & Neck Squamous Cell Carcinoma	G2	2009	Alive	TUMOR FREE	[Not Available]	NA	NA	NA	Complete Remission/Response	0	930	0	930	0	930	0	930	Negative	0.0203378	0.0313288	0.0156168	0.0999363	0.0264033	0.0666039	0.0362951	0.029442	0.0751147	0.0487419	0.0377465	0.00894104	0.0334089	0.0627129	0.0640308	0.0123617	0.0671554	0.00723155	0.0368328	0.0327728	0.0626844	0.0285774	0.192712	0.0693558
TCGA-CR-7397	HNSC	44	MALE	WHITE	Stage IVA	Stage IVA	Head & Neck Squamous Cell Carcinoma	G2	2011	Alive	TUMOR FREE	[Not Available]	NA	NA	NA	Complete Remission/Response	0	754	0	754	NA	NA	0	754	Negative	0.0270872	0.0438857	0.0245621	0.0741102	0.0268197	0.0541872	0.00466432	0.0292266	0.0249263	0.0571232	0.0262601	0.0340427	0.0395129	0.0528313	0.0514582	0.01417	0.0703352	0.023568	0.0342469	0.0387334	0.059516	0.0448663	0.194694	0.0729482
TCGA-CR-7398	HNSC	53	FEMALE	WHITE	Stage II	Stage II	Head & Neck Squamous Cell Carcinoma	G2	2011	Alive	TUMOR FREE	[Not Available]	NA	NA	NA	Complete Remission/Response	0	156	0	156	0	156	0	156	Negative	0.0256396	0.0143718	0.0370438	0.0443532	0.0244047	0.0772538	0.0199317	0.0211883	0.0103317	0.0134453	0.0192888	0.047146	0.0321787	0.0588238	0.032062	0	0.0987363	0.0178309	0.0328628	0.030077	0.126181	0.0620702	0.147114	0.172449
TCGA-CR-7399	HNSC	60	FEMALE	WHITE	Stage IVA	Stage IVA	Head & Neck Squamous Cell Carcinoma	G3	2008	Alive	TUMOR FREE	[Not Available]	NA	NA	NA	Complete Remission/Response	0	181	0	181	NA	NA	0	181	Negative	0.0367083	0.00364043	0.0431591	0.0561993	0.0395827	0.102599	0.0264566	0.03353	0.0252457	0.0101386	0.0226932	0.0265319	0.0297495	0.0874264	0.0565644	0.037058	0.114683	0.0220046	0.0283012	0.0393791	0.158591	0.0311658	0.177664	0.220745
TCGA-CR-7401	HNSC	64	MALE	WHITE	Stage I	Stage I	Head & Neck Squamous Cell Carcinoma	G2	2008	Alive	TUMOR FREE	[Not Available]	NA	NA	NA	Complete Remission/Response	0	1077	0	1077	0	1077	0	1077	Negative	0.0263528	0.0233199	0.0227693	0.107977	0.0571146	0.0675567	0.00132538	0.0304587	0.0349468	0.0438751	0.0492516	0.0168458	0.0440988	0.0860895	0.0651643	0.0156545	0.0853535	0.0344704	0.0390358	0.0303068	0.0807873	0.0243418	0.258249	0.0760025
TCGA-CR-7402	HNSC	68	MALE	WHITE	[Not Available]	Stage III	Head & Neck Squamous Cell Carcinoma	G2	2009	Alive	TUMOR FREE	[Not Available]	NA	NA	NA	Complete Remission/Response	0	911	0	911	0	911	0	911	Negative	0.0428507	0.0308434	0.0350633	0.0512205	0.0437797	0.10471	0.0295917	0.0329898	0.00999181	0.0203229	0.0199894	0.0141738	0.0324901	0.0527818	0.0361242	0.0017004	0.105121	0.0185472	0.0294744	0.0235363	0.128938	0.0173608	0.159764	0.170315
TCGA-CR-7404	HNSC	53	MALE	WHITE	[Not Available]	Stage IVA	Head & Neck Squamous Cell Carcinoma	G2	2008	Alive	WITH TUMOR	[Not Available]	NA	Oropharynx	NA	Complete Remission/Response	0	1472	0	1472	NA	NA	1	234	Positive	0.0391785	0.00812502	0.0422909	0.0383017	0.0341255	0.106134	0.00871693	0.0194585	0.00640049	0.0117409	0.0166942	0.012401	0.00716293	0.0571996	0.0370427	0.0202969	0.103879	0.00876051	0.0174172	0.0167293	0.179198	0.042853	0.154894	0.25759
TCGA-CV-5430	HNSC	61	MALE	WHITE	Stage IVA	Stage IVA	Head & Neck Squamous Cell Carcinoma	G3	1999	Alive	TUMOR FREE	[Not Available]	NA	Distant Metastasis	Lung	Complete Remission/Response	0	4241	0	4241	NA	NA	1	783	Negative	0.0356007	0.00771349	0.0455926	0.0532002	0.0388444	0.091152	0	0.0521059	0.0304955	0.031032	0.0175866	0.02541	0.0300142	0.0897599	0.058896	0.0326316	0.122978	0.0305791	0.0242965	0.0330573	0.158254	0.0367872	0.19125	0.176766
TCGA-CV-5431	HNSC	73	MALE	WHITE	Stage IVA	Stage IVA	Head & Neck Squamous Cell Carcinoma	G3	2000	Dead	TUMOR FREE	[Not Available]	NA	NA	NA	Complete Remission/Response	1	522	0	522	NA	NA	0	522	Negative	0.0470141	0.00417858	0.0279154	0.0698122	0.0306114	0.0861541	0.0346893	0.0265472	0.0224488	0.0128889	0.0302265	0.0290926	0.0255374	0.0841706	0.0517187	0.0166127	0.102553	0.0112743	0.0331843	0.0257651	0.154295	0.0127069	0.224664	0.155704
TCGA-CV-5432	HNSC	68	MALE	WHITE	Stage III	Stage III	Head & Neck Squamous Cell Carcinoma	G3	2000	Alive	TUMOR FREE	[Not Available]	NA	NA	NA	[Not Available]	0	3930	0	3930	NA	NA	0	3930	Negative	0.0432569	0.00193101	0.0474323	0.0606152	0.070605	0.0810593	0.0257175	0.0335864	0.0258763	0.00737767	0.0150853	0.0258554	0.0321164	0.143287	0.0552998	0.0219973	0.130492	0.0515093	0.0200809	0.0378835	0.162164	0.0163412	0.18981	0.220687
TCGA-CV-5434	HNSC	60	MALE	BLACK OR AFRICAN AMERICAN	Stage IVA	Stage IVA	Head & Neck Squamous Cell Carcinoma	G2	2000	Dead	TUMOR FREE	[Not Available]	NA	Distant Metastasis	Lung	Complete Remission/Response	1	3314	0	3314	NA	NA	1	1859	Negative	0.0406025	0.0139603	0.0361943	0.0475063	0.0195193	0.0778282	0	0.017704	0.014398	0.0288064	0.0216037	0.0381193	0.0120524	0.0592345	0.0359739	0.039919	0.0866885	0.0204068	0.0260266	0.0268267	0.111313	0.0150339	0.170667	0.154848
TCGA-CV-5435	HNSC	57	MALE	WHITE	Stage IVA	Stage IVA	Head & Neck Squamous Cell Carcinoma	G3	2000	Dead	WITH TUMOR	[Not Available]	NA	Distant Metastasis	Lung	[Not Available]	1	2319	1	2319	NA	NA	1	284	Negative	0.0388101	0.0374279	0.0414414	0.0814225	0.0429248	0.0913726	0	0.0280793	0.0164824	0.0475587	0.0380742	0.0232347	0.0137964	0.0710274	0.0532858	0.0318489	0.0989055	0.0289951	0.0407986	0.0329625	0.119279	0.0353492	0.243625	0.129292
TCGA-CV-5436	HNSC	65	MALE	[Not Available]	Stage IVA	Stage IVA	Head & Neck Squamous Cell Carcinoma	G2	2001	Dead	WITH TUMOR	[Not Available]	NA	NA	NA	Persistent Disease	1	584	1	584	NA	NA	1	584	Negative	0.0277107	0.0102776	0.0371987	0.0830219	0.0406986	0.0851918	0	0.0182936	0.0069697	0.0247319	0.0364892	0.0353873	0.0212708	0.105748	0.056399	0.0311471	0.115409	0.0205238	0.0214281	0.0257542	0.159102	0.0318195	0.247132	0.168383
TCGA-CV-5439	HNSC	62	MALE	WHITE	Stage IVA	Stage II	Head & Neck Squamous Cell Carcinoma	G2	2002	Dead	WITH TUMOR	[Not Available]	NA	Oropharynx	NA	[Not Available]	1	546	1	546	NA	NA	1	211	Negative	0.0495623	0.0120715	0.0470897	0.0859602	0.0589689	0.122756	0.0333639	0.0366224	0.0252703	0.0300213	0.0332739	0.0164775	0.0204689	0.132778	0.0755194	0.00252362	0.138793	0.0558069	0.028117	0.0400978	0.149921	0.0205768	0.241423	0.11443
TCGA-CV-5440	HNSC	52	MALE	WHITE	Stage IVA	Stage IVA	Head & Neck Squamous Cell Carcinoma	G3	2002	Alive	TUMOR FREE	[Not Available]	NA	NA	NA	Complete Remission/Response	0	3270	0	3270	NA	NA	0	3270	Negative	0.0543634	0.00624677	0.0428095	0.0871107	0.0339146	0.0844121	0.0188357	0.0208671	0.0185381	0.0253165	0.0327625	0.0300432	0.0318517	0.10099	0.0670261	0.0248853	0.112988	0.0186023	0.0254185	0.0283077	0.12766	0.0269564	0.212091	0.106847
TCGA-CV-5441	HNSC	58	MALE	WHITE	Stage IVA	Stage IVA	Head & Neck Squamous Cell Carcinoma	G3	2003	Alive	TUMOR FREE	[Not Available]	NA	NA	NA	Complete Remission/Response	0	2886	0	2886	NA	NA	0	2886	Negative	0.0317867	0.0225601	0.0245504	0.0660638	0.0283686	0.0704113	0.0198552	0.0279346	0.0236527	0.0173789	0.0217076	0.0308911	0.023661	0.0862492	0.057095	0.0330094	0.0659839	0.0225487	0.030752	0.0279867	0.0922265	0.0206291	0.181652	0.131344
TCGA-CV-5442	HNSC	76	FEMALE	WHITE	Stage IVA	Stage IVA	Head & Neck Squamous Cell Carcinoma	G3	2004	Alive	TUMOR FREE	[Not Available]	NA	NA	NA	Complete Remission/Response	0	2327	0	2327	NA	NA	0	2327	Positive	0.051905	0.0148888	0.0482184	0.0602139	0.0310555	0.119692	0	0.0255411	0.0118632	0.00878277	0.0308205	0.0174881	0.00592499	0.079013	0.0486873	0.00419703	0.128984	0.0165155	0.0273062	0.0424105	0.227344	0.0425916	0.257745	0.241902
TCGA-CV-5443	HNSC	63	MALE	BLACK OR AFRICAN AMERICAN	Stage III	Stage III	Head & Neck Squamous Cell Carcinoma	G3	2004	Alive	TUMOR FREE	[Not Available]	NA	NA	NA	[Not Available]	0	2784	0	2784	NA	NA	0	2784	Positive	0.0181652	0.0358556	0.0114445	0.0408767	0.0188587	0.0539248	0.033109	0.0252057	0.0232965	0.011269	0.0101732	0.0125808	0.00014793	0.0598412	0.0374535	0.0231849	0.0708696	0.0126173	0.0380202	0.0211396	0.153699	0.0250216	0.170739	0.220904
TCGA-CV-5444	HNSC	64	MALE	BLACK OR AFRICAN AMERICAN	Stage IVA	Stage IVA	Head & Neck Squamous Cell Carcinoma	G3	2004	Alive	TUMOR FREE	[Not Available]	NA	NA	NA	[Not Available]	0	2437	0	2437	NA	NA	0	2437	Negative	0.0370956	0.0262111	0.0114234	0.0594114	0.0340867	0.0586469	0.0303563	0.0165461	0.0275389	0.0366806	0.0222137	0.0168287	0.034857	0.05634	0.0453098	0.0074224	0.0603319	0.0368534	0.0408252	0.0199796	0.0825769	0.0149816	0.20968	0.0757438
TCGA-CV-5966	HNSC	63	FEMALE	WHITE	Stage IVA	Stage IVA	Head & Neck Squamous Cell Carcinoma	G3	2005	Dead	TUMOR FREE	[Not Available]	NA	NA	NA	Complete Remission/Response	1	545	0	545	NA	NA	0	545	Negative	0.0217099	0.00805116	0.0276949	0.0725489	0.0655697	0.0717273	0.0261253	0.0406363	0.0193243	0.0201468	0.0244913	0.0279793	0.0111103	0.1631	0.0433928	0.0324022	0.102045	0.0376798	0.0186191	0.0288184	0.16619	0.0343556	0.159123	0.244713
TCGA-CV-5970	HNSC	59	MALE	WHITE	Stage IVA	Stage IVA	Head & Neck Squamous Cell Carcinoma	G2	2009	Dead	WITH TUMOR	[Not Available]	NA	NA	NA	[Not Available]	1	406	1	406	NA	NA	1	406	Negative	0.0446526	0.00835716	0.0569549	0.107684	0.0678292	0.130905	0	0.0394325	0.0262613	0.0538869	0.0562042	0.0248876	0.0224854	0.109097	0.0762915	0.00442645	0.141612	0.0325282	0.0346297	0.041152	0.122843	0.0339896	0.266642	0.0995369
TCGA-CV-5971	HNSC	60	MALE	WHITE	Stage IVA	Stage IVA	Head & Neck Squamous Cell Carcinoma	G2	2009	Alive	TUMOR FREE	[Not Available]	NA	NA	NA	[Not Available]	0	701	0	701	NA	NA	0	701	Positive	0.0444802	0.0438962	0.0306094	0.0794333	0.0289737	0.0936928	0.0316562	0.0401774	0.0348649	0.058803	0.0249095	0.0188755	0.00891474	0.0557638	0.0863082	0.0424426	0.0970019	0	0.031532	0.0263452	0.0914791	0.0371532	0.191879	0.0793914
TCGA-CV-5973	HNSC	62	FEMALE	WHITE	Stage III	Stage III	Head & Neck Squamous Cell Carcinoma	G3	2005	Alive	TUMOR FREE	[Not Available]	NA	NA	NA	Complete Remission/Response	0	2641	0	2641	0	2641	0	2641	Negative	0.0312507	0.0134116	0.0197797	0.0923748	0.0582138	0.0575229	0.0371362	0.0270203	0.0342301	0.00984628	0.0388067	0.020674	0.018974	0.192859	0.0644359	0.0271795	0.0957467	0.083397	0.0371235	0.0129318	0.105923	0.0235051	0.206753	0.0834042
TCGA-CV-5976	HNSC	50	MALE	WHITE	Stage IVA	Stage III	Head & Neck Squamous Cell Carcinoma	G2	2006	Alive	TUMOR FREE	[Not Available]	NA	NA	NA	[Not Available]	0	1478	0	1478	NA	NA	0	1478	Negative	0.0388809	0.0165349	0.0523837	0.101201	0.0516241	0.0923121	0.0559464	0.0193385	0.0310483	0.0310179	0.0474881	0.0140539	0.0173545	0.113812	0.0512091	0.0227395	0.110428	0.0252278	0.0356105	0.0320651	0.1188	0.0530761	0.251215	0.130551
TCGA-CV-5977	HNSC	66	MALE	WHITE	Stage IVA	Stage III	Head & Neck Squamous Cell Carcinoma	G2	2007	Alive	TUMOR FREE	[Not Available]	NA	NA	NA	Complete Remission/Response	0	1840	0	1840	NA	NA	0	1840	Negative	0.0325236	0.00247971	0.0452288	0.0955147	0.0718319	0.104843	0.0260998	0.0267908	0.0206921	0.0233092	0.0395819	0.0330236	0.016646	0.158701	0.0684391	0.0392308	0.140353	0.0322941	0.0303118	0.0363185	0.16012	0.0323424	0.213982	0.189778
TCGA-CV-5978	HNSC	53	FEMALE	BLACK OR AFRICAN AMERICAN	Stage IVB	Stage IVB	Head & Neck Squamous Cell Carcinoma	G2	2008	Dead	WITH TUMOR	[Not Available]	NA	NA	NA	[Not Available]	1	215	1	215	NA	NA	1	215	Negative	0.0475455	0.00861041	0.0512644	0.0695745	0.039122	0.0991984	0.0339501	0.0244326	0.0224857	0.0474143	0.0246245	0.0316019	0.0183356	0.0658356	0.0601759	0.0151282	0.103449	0.00894647	0.0378421	0.0379674	0.0749679	0.0270871	0.161862	0.0876375
TCGA-CV-5979	HNSC	26	MALE	WHITE	Stage IVA	Stage III	Head & Neck Squamous Cell Carcinoma	G2	2007	Alive	TUMOR FREE	[Not Available]	NA	NA	NA	Complete Remission/Response	0	1315	0	1315	NA	NA	0	1315	Negative	0.0450139	0	0.0435768	0.108538	0.0423197	0.082381	0	0.0277969	0.0343325	0.0366313	0.0562948	0.0143707	0.0175492	0.108753	0.0612371	0.0112551	0.0989379	0.0350696	0.037404	0.0196622	0.115432	0.0337543	0.267897	0.112431
TCGA-CV-6003	HNSC	50	FEMALE	WHITE	Stage III	Stage II	Head & Neck Squamous Cell Carcinoma	G2	2007	Alive	TUMOR FREE	[Not Available]	NA	NA	NA	[Not Available]	0	1665	0	1665	NA	NA	0	1665	Negative	0.0240006	0	0.026071	0.0825522	0.0785548	0.0668074	0.0261253	0.0246938	0.0242056	0.0219358	0.0295206	0.0266946	0.0239803	0.15435	0.0427405	0.0435762	0.103611	0.0564681	0.0222123	0.0259731	0.130279	0.0241065	0.185566	0.187857
TCGA-CV-6433	HNSC	57	MALE	WHITE	Stage II	Stage II	Head & Neck Squamous Cell Carcinoma	G3	2010	Alive	WITH TUMOR	[Not Available]	NA	NA	NA	Complete Remission/Response	0	641	0	641	0	641	0	641	Positive	0.02077	0.0272241	0.0310106	0.0484192	0.0374343	0.0750801	0.033109	0.0372826	0.0169533	0.00833201	0.0159803	0.0138141	0.0250002	0.0872153	0.0421623	0.0278003	0.0812057	0.0285543	0.0254451	0.0320286	0.158467	0.00138573	0.133598	0.250656
TCGA-CV-6436	HNSC	62	MALE	WHITE	Stage IVA	Stage III	Head & Neck Squamous Cell Carcinoma	G1	2007	Alive	TUMOR FREE	[Not Available]	NA	NA	NA	[Not Available]	0	1899	0	1899	NA	NA	0	1899	Negative	0.0124124	0.00515992	0.0121696	0.0490715	0.0704107	0.0632149	0.0277056	0.0210295	0.037285	0.00445125	0.0132499	0.0164775	0.0121692	0.243644	0.051732	0.0333063	0.080852	0.116332	0.0204679	0.0231897	0.0930861	0.00763459	0.134197	0.150835
TCGA-CV-6441	HNSC	60	MALE	WHITE	Stage III	Stage III	Head & Neck Squamous Cell Carcinoma	G3	2010	Dead	WITH TUMOR	[Not Available]	Locoregional Recurrence	Oral Cavity	pharyngeal	Progressive Disease	1	292	1	292	NA	NA	1	95	Negative	0.0369798	0.0135804	0.0340448	0.0486207	0.0334816	0.0871107	0.020263	0.0220921	0.0164947	0.0173507	0.0195872	0.0134458	0.0156339	0.117931	0.044549	0.0471795	0.108363	0.0263711	0.0176691	0.0154015	0.130933	0.000104583	0.1415	0.145794
TCGA-CV-6933	HNSC	53	MALE	WHITE	Stage III	Stage IVA	Head & Neck Squamous Cell Carcinoma	G2	1998	Dead	TUMOR FREE	[Not Available]	NA	NA	NA	[Not Available]	1	2741	0	2741	NA	NA	0	2741	Negative	0.0313687	0	0.02643	0.0560852	0.0411705	0.0662825	0.0430494	0.0235606	0.0180876	0.0336767	0.0239665	0.0373656	0.0392949	0.0942386	0.0471754	0.0210391	0.0949118	0.0214536	0.0255761	0.0257396	0.135657	0.00368656	0.215684	0.148795
TCGA-CV-6934	HNSC	66	FEMALE	WHITE	Stage IVA	Stage IVA	Head & Neck Squamous Cell Carcinoma	G2	1998	Dead	WITH TUMOR	[Not Available]	NA	NA	NA	Complete Remission/Response	1	65	1	65	NA	NA	1	65	Negative	0.0324456	0.0503962	0.0245785	0.0947464	0.0298342	0.065421	0.0318601	0.0244467	0.0337551	0.0593453	0.0276453	0.0435148	0.0579575	0.0520649	0.055256	0.00892038	0.0711891	0.0292017	0.0506056	0.0369277	0.0621975	0.0421732	0.20468	0.065885
TCGA-CV-6935	HNSC	67	MALE	WHITE	Stage IVA	Stage III	Head & Neck Squamous Cell Carcinoma	G3	1999	Dead	WITH TUMOR	[Not Available]	NA	NA	NA	[Not Available]	1	295	1	295	NA	NA	1	295	Negative	0.0414432	0.00448459	0.0509006	0.0784577	0.0551993	0.112085	0.00328796	0.0175805	0.0201761	0.0357051	0.036934	0.0197062	0.0120836	0.0960015	0.0705235	0.0646154	0.124686	0.0145458	0.0224477	0.0337431	0.0719308	0.0232437	0.175551	0.0955451
TCGA-CV-6936	HNSC	68	MALE	WHITE	Stage IVA	Stage IVA	Head & Neck Squamous Cell Carcinoma	G2	2004	Dead	WITH TUMOR	[Not Available]	Locoregional Recurrence	Oral Cavity	mandibular	Progressive Disease	1	166	1	166	NA	NA	1	157	Negative	0.0672127	0.00531819	0.0346385	0.0576827	0.0436965	0.10115	0.0124382	0.0211354	0.018837	0.0117092	0.0281487	0.0284503	0.0199861	0.119749	0.0615908	0.0325776	0.104221	0.0250901	0.0288827	0.0312224	0.171447	0.046069	0.194158	0.192477
TCGA-CV-6937	HNSC	71	MALE	WHITE	Stage II	Stage II	Head & Neck Squamous Cell Carcinoma	G2	2003	Dead	TUMOR FREE	[Not Available]	NA	NA	NA	[Not Available]	1	624	0	624	NA	NA	0	624	Negative	0.0243879	0.0104992	0.0224572	0.05185	0.0366515	0.0600808	0.00759545	0.015713	0.00815725	0.00975472	0.0268328	0.0350961	0.0313612	0.097464	0.0521847	0.0298111	0.0669462	0.0222388	0.0313498	0.0284099	0.105938	0.0386958	0.170435	0.0941587
TCGA-CV-6938	HNSC	87	MALE	WHITE	Stage II	Stage II	Head & Neck Squamous Cell Carcinoma	G1	1996	Dead	TUMOR FREE	[Not Available]	NA	NA	NA	[Not Available]	1	144	0	144	NA	NA	0	144	Negative	0.025812	0.0186031	0.0317006	0.0750193	0.0254928	0.0761698	0.0191925	0.016765	0.0520311	0.0411741	0.0345153	0.0367833	0.0355344	0.087784	0.0537099	0.0252901	0.0829516	0.0322252	0.022116	0.0275672	0.0713184	0.0565273	0.146505	0.0692645
TCGA-CV-6939	HNSC	60	MALE	WHITE	Stage IVA	Stage IVA	Head & Neck Squamous Cell Carcinoma	G3	1994	Dead	WITH TUMOR	[Not Available]	NA	NA	NA	[Not Available]	1	666	1	666	NA	NA	1	666	Positive	0.035152	0.0291234	0.0418661	0.0506804	0.0194749	0.0987249	0.03864	0.0291172	0.0156839	0.025313	0.0164172	0.0446452	0.0201886	0.0600789	0.0439994	0.00414305	0.118941	0.0144424	0.0412736	0.0228505	0.188549	0.0375977	0.164747	0.243457
TCGA-CV-6940	HNSC	80	FEMALE	WHITE	Stage III	Stage I	Head & Neck Squamous Cell Carcinoma	G2	2002	Dead	TUMOR FREE	[Not Available]	NA	NA	NA	Complete Remission/Response	1	804	0	804	0	804	0	804	Negative	0.047758	0.00207874	0.0467307	0.0756107	0.0662248	0.0914905	0	0.0294173	0.0219984	0.0293733	0.0278743	0.0193979	0.0308629	0.115128	0.0508972	0.040135	0.13154	0.0411097	0.0256867	0.0331813	0.169956	0.0418072	0.251217	0.17542
TCGA-CV-6941	HNSC	51	MALE	WHITE	Stage III	Stage III	Head & Neck Squamous Cell Carcinoma	G2	1999	Dead	TUMOR FREE	[Not Available]	NA	NA	NA	Complete Remission/Response	1	342	0	342	0	342	0	342	Negative	0.0346135	0.0174213	0.0292296	0.0577531	0.0165437	0.0532839	0	0.0166167	0.0176044	0.0244678	0.0227225	0.0507001	0.0403771	0.0505796	0.0444425	0.00639676	0.0751277	0.0297389	0.0352378	0.0260424	0.111026	0.0668288	0.193372	0.114939
TCGA-CV-6942	HNSC	73	FEMALE	WHITE	Stage II	Stage II	Head & Neck Squamous Cell Carcinoma	G3	2000	Alive	TUMOR FREE	[Not Available]	NA	NA	NA	Complete Remission/Response	0	4282	0	4282	0	4282	0	4282	Negative	0.0238755	0	0.00587829	0.0557885	0.0272083	0.0440983	0.0341031	0.0222156	0.0219533	0.0161957	0.0217662	0.00819595	0.0134227	0.0762573	0.037444	0.0130904	0.0623972	0.0158337	0.0218151	0.013749	0.099845	0.00177792	0.144402	0.112047
TCGA-CV-6943	HNSC	74	MALE	WHITE	Stage III	Stage III	Head & Neck Squamous Cell Carcinoma	G2	1999	Dead	WITH TUMOR	[Not Available]	NA	NA	NA	[Not Available]	1	602	1	602	NA	NA	1	602	Negative	0.0195609	0.0107947	0.00325008	0.0809813	0.0121746	0.0383321	0.0443748	0.0409116	0.117993	0.0449422	0.0258552	0.0119299	0.0338137	0.0552294	0.0377065	0.00430499	0.0469586	0.0107991	0.034466	0.0249225	0.0635421	0.00967396	0.165464	0.0395322
TCGA-CV-6945	HNSC	41	MALE	WHITE	Stage IVA	Stage IVA	Head & Neck Squamous Cell Carcinoma	G2	1993	Dead	WITH TUMOR	[Not Available]	NA	NA	NA	[Not Available]	1	366	1	366	NA	NA	1	366	Negative	0.0219508	0.00668995	0.0230626	0.0852071	0.0610562	0.0653925	0.0367793	0.0131853	0.0267322	0.0142658	0.0278397	0.0291783	0.00334789	0.130077	0.0569315	0.0299055	0.0823164	0.0535342	0.0313764	0.0221756	0.115057	0.00143802	0.210772	0.105651
TCGA-CV-6948	HNSC	79	FEMALE	WHITE	Stage IVB	Stage IVA	Head & Neck Squamous Cell Carcinoma	G2	1994	Dead	TUMOR FREE	[Not Available]	NA	NA	NA	[Not Available]	1	1289	0	1289	NA	NA	0	1289	Negative	0.0240786	0	0.0373723	0.0411449	0.0399603	0.0847944	0.0421828	0.0113143	0.00587224	0.0190481	0.010064	0.0476855	0.0247121	0.0657063	0.035025	0.0380297	0.101627	0.017645	0.0321913	0.0236457	0.115489	0.00993542	0.116622	0.146893
TCGA-CV-6950	HNSC	64	MALE	WHITE	Stage IVA	Stage IVA	Head & Neck Squamous Cell Carcinoma	G2	1994	Dead	WITH TUMOR	[Not Available]	Locoregional Recurrence	Oral Cavity	Tonsil	Complete Remission/Response	1	459	1	459	NA	NA	1	258	Negative	0.0383259	0.0266437	0.032949	0.093592	0.0343754	0.073165	0	0.0260318	0.0307658	0.0316588	0.042957	0.0246392	0.0220961	0.0881833	0.0575115	0.00850202	0.110611	0.0209715	0.0337903	0.0202422	0.134859	0.0187989	0.264757	0.154163
TCGA-CV-6951	HNSC	57	MALE	WHITE	Stage IVA	Stage IVA	Head & Neck Squamous Cell Carcinoma	G2	1996	Dead	WITH TUMOR	[Not Available]	NA	NA	NA	[Not Available]	1	915	1	915	NA	NA	1	915	Negative	0.0494962	0.0144879	0.0425912	0.0728265	0.0447402	0.0817116	0.00680532	0.0242914	0.0257002	0.0434737	0.0315025	0.0268488	0.0166694	0.0969809	0.0598165	0.0290013	0.112167	0.0225693	0.0345192	0.0305074	0.116927	0.0225116	0.22741	0.112838
TCGA-CV-6952	HNSC	65	FEMALE	WHITE	Stage IVA	Stage III	Head & Neck Squamous Cell Carcinoma	G1	1996	Dead	TUMOR FREE	[Not Available]	NA	NA	NA	[Not Available]	1	185	0	185	NA	NA	0	185	Negative	0.0467237	0.0236892	0.0467377	0.116765	0.0515353	0.098394	0	0.0278251	0.0372359	0.0311552	0.0534977	0.0299062	0.0186548	0.0858175	0.0662768	0.0194467	0.115797	0.0169425	0.0321053	0.0347864	0.0999002	0.0683975	0.234801	0.0848324
TCGA-CV-6953	HNSC	80	FEMALE	WHITE	Stage III	Stage III	Head & Neck Squamous Cell Carcinoma	G1	1997	Dead	WITH TUMOR	[Not Available]	Locoregional Recurrence	Oral Cavity	oral tongue	Complete Remission/Response	1	1641	1	1641	1	1521	1	1521	Negative	0.0433443	0.0162395	0.037837	0.114346	0.0470829	0.0984548	0.0347148	0.0253258	0.0395864	0.0168471	0.0522218	0.0251788	0.0133994	0.105626	0.0785832	0.0268286	0.125578	0.0252691	0.0320541	0.0416846	0.109831	0.0293879	0.230674	0.0875653
TCGA-CV-6954	HNSC	59	MALE	BLACK OR AFRICAN AMERICAN	Stage IVA	Stage IVA	Head & Neck Squamous Cell Carcinoma	G2	1998	Dead	TUMOR FREE	[Not Available]	NA	NA	NA	Complete Remission/Response	1	2002	0	2002	NA	NA	0	2002	Negative	0.0485256	0.00408361	0.0432084	0.0651091	0.0597294	0.0995027	0.0201101	0.0365448	0.0170516	0.0100646	0.0248749	0.0439001	0.0378468	0.11415	0.0396082	0.042996	0.135111	0.0361784	0.0273246	0.0260351	0.119639	0.0154522	0.177209	0.0999857
TCGA-CV-6955	HNSC	74	FEMALE	WHITE	Stage II	Stage II	Head & Neck Squamous Cell Carcinoma	G3	2000	Dead	WITH TUMOR	[Not Available]	NA	NA	NA	[Not Available]	1	334	1	334	NA	NA	1	334	Negative	0.0260127	0.000337663	0.0201505	0.0692778	0.0241716	0.0577283	0.0318091	0.0184842	0.0421376	0.0577325	0.0357646	0.030814	0.037691	0.0660904	0.0783873	0.0275709	0.0742681	0.00610894	0.0298552	0.0199394	0.0837351	0.0552723	0.14776	0.063989
TCGA-CV-6956	HNSC	67	MALE	WHITE	Stage III	Stage IVA	Head & Neck Squamous Cell Carcinoma	G2	1993	Dead	WITH TUMOR	[Not Available]	NA	NA	NA	Complete Remission/Response	1	217	1	217	NA	NA	1	217	Negative	0.0263386	0.0042841	0.0346596	0.0949004	0.0391886	0.0625779	0.00040781	0.016066	0.0185913	0.0138785	0.043234	0.0276281	0.0240737	0.077212	0.0408463	0.0252227	0.0934665	0.0230928	0.0262886	0.0317732	0.12086	0.0493372	0.22688	0.150826
TCGA-CV-6959	HNSC	48	MALE	WHITE	Stage III	Stage III	Head & Neck Squamous Cell Carcinoma	G2	1999	Dead	WITH TUMOR	[Not Available]	Locoregional Recurrence	NA	Rt. Neck mass, skin	[Not Available]	1	256	1	256	NA	NA	1	103	Negative	0.0373671	0.00781901	0.0411082	0.127029	0.042303	0.0898417	0	0.0368201	0.0332842	0.0447943	0.0535963	0.0307969	0.0249146	0.0946969	0.0634375	0.0280162	0.119797	0.012638	0.0354651	0.0343377	0.160616	0.0536513	0.300727	0.169783
TCGA-CV-6960	HNSC	49	MALE	BLACK OR AFRICAN AMERICAN	Stage III	Stage III	Head & Neck Squamous Cell Carcinoma	G3	1999	Dead	TUMOR FREE	[Not Available]	NA	NA	NA	[Not Available]	1	862	0	862	NA	NA	0	862	Negative	0.033369	0.0259684	0.0397471	0.0648695	0.0407763	0.0677906	0.0427435	0.0182547	0.0140418	0.0150371	0.0215824	0.0232947	0.0259267	0.0886283	0.041316	0.0392038	0.0977112	0.0533275	0.0360384	0.0244811	0.100583	0.0148247	0.199506	0.102334
TCGA-CV-6961	HNSC	61	MALE	WHITE	Stage II	Stage II	Head & Neck Squamous Cell Carcinoma	G3	1999	Dead	WITH TUMOR	[Not Available]	NA	NA	NA	Complete Remission/Response	1	76	1	76	NA	NA	1	76	Positive	0.0225152	0.0187192	0.0272208	0.0745704	0.0464445	0.0712614	0	0.0141244	0.0228419	0.0197489	0.0399308	0.0579883	0.0396842	0.0686559	0.0560262	0.00340081	0.085266	0.0190775	0.0273656	0.0193777	0.084047	0.0572071	0.18215	0.13247
TCGA-CV-6962	HNSC	65	MALE	WHITE	Stage IVA	Stage III	Head & Neck Squamous Cell Carcinoma	G2	1999	Dead	TUMOR FREE	[Not Available]	NA	NA	NA	[Not Available]	1	126	0	126	NA	NA	0	126	Negative	0.0405033	0.00432631	0.0502436	0.0438435	0.0295677	0.0891551	0.0102462	0.0246515	0.0173915	0.0217456	0.0198429	0.0608487	0.0404861	0.0865668	0.0544211	0.110715	0.125156	0.00336784	0.0251871	0.0297742	0.117533	0.0150339	0.144875	0.130475
TCGA-CV-7089	HNSC	74	MALE	WHITE	Stage IVA	Stage IVA	Head & Neck Squamous Cell Carcinoma	G2	2001	Dead	TUMOR FREE	[Not Available]	NA	NA	NA	[Not Available]	1	1972	0	1972	NA	NA	0	1972	Negative	0.0270211	0.0150577	0.0281759	0.0969695	0.046711	0.0815043	0	0.0108836	0.0387142	0.021809	0.046372	0.0312165	0.0184913	0.0815176	0.0459183	0.0141026	0.104618	0.0336026	0.0199212	0.0266078	0.142123	0.0694956	0.214478	0.160184
TCGA-CV-7090	HNSC	39	MALE	WHITE	Stage II	Stage II	Head & Neck Squamous Cell Carcinoma	G2	2001	Alive	TUMOR FREE	[Not Available]	NA	NA	NA	Complete Remission/Response	0	5252	0	5252	0	5252	0	5252	Negative	0.0262087	0.00889531	0.0292296	0.105644	0.0550106	0.0656796	0.000611714	0.0321567	0.0337797	0.0455162	0.0476133	0.0110307	0.0390613	0.0809357	0.0607217	0.0497436	0.0964161	0.0181064	0.0374593	0.0244556	0.105613	0.0278976	0.252072	0.105353
TCGA-CV-7091	HNSC	54	MALE	WHITE	Stage I	Stage I	Head & Neck Squamous Cell Carcinoma	G3	2001	Alive	TUMOR FREE	[Not Available]	NA	NA	NA	[Not Available]	0	3381	0	3381	NA	NA	0	3381	Negative	0.028771	0.0126835	0.0436918	0.0870651	0.05893	0.0915019	0.0203905	0.0336924	0.00998362	0.027926	0.034145	0.0350362	0.0225399	0.0759987	0.0477136	0.0280432	0.112454	0.0374044	0.0246732	0.0232773	0.0947692	0.0264857	0.178327	0.125374
TCGA-CV-7095	HNSC	87	FEMALE	[Not Available]	Stage II	Stage IVA	Head & Neck Squamous Cell Carcinoma	G2	2001	Dead	TUMOR FREE	[Not Available]	NA	NA	NA	[Not Available]	1	572	0	572	NA	NA	0	572	Negative	0.0404395	0.00767128	0.0362859	0.0879285	0.0437853	0.0829477	0.00418005	0.0217002	0.0387183	0.0240875	0.0526533	0.0208025	0.025553	0.136304	0.0526905	0.0713225	0.120774	0.0394636	0.0369454	0.0241929	0.158515	0.0262243	0.256441	0.145299
TCGA-CV-7097	HNSC	53	MALE	WHITE	Stage II	Stage III	Head & Neck Squamous Cell Carcinoma	G3	2002	Dead	WITH TUMOR	[Not Available]	NA	NA	NA	[Not Available]	1	385	1	385	NA	NA	1	385	Negative	0.0400546	0	0.0785157	0.102873	0.0400657	0.102374	0.000484274	0.0234618	0.0246355	0.0408184	0.0368195	0.0285702	0.014684	0.097696	0.0659535	0.0490553	0.151744	0.0203172	0.0194442	0.0200562	0.166441	0.056292	0.22323	0.188144
TCGA-CV-7099	HNSC	85	FEMALE	WHITE	Stage II	Stage II	Head & Neck Squamous Cell Carcinoma	G2	2002	Dead	TUMOR FREE	[Not Available]	NA	NA	NA	Complete Remission/Response	1	243	0	243	0	243	0	243	Negative	0.01804	0.00730197	0.0279178	0.075527	0.0329042	0.0711434	0.051486	0.016359	0.0402252	0.0369623	0.0286229	0.0358327	0.0167862	0.0846403	0.0463843	0.00963563	0.0839709	0.0197938	0.0206562	0.029103	0.128286	0.023479	0.175625	0.164663
TCGA-CV-7100	HNSC	66	MALE	WHITE	Stage III	Stage II	Head & Neck Squamous Cell Carcinoma	G3	2001	Dead	WITH TUMOR	[Not Available]	NA	NA	NA	[Not Available]	1	274	1	274	NA	NA	1	274	Positive	0.0381158	0.00640505	0.0436754	0.0594076	0.0427305	0.0901307	0.0242902	0.0247115	0.0100164	0.0275773	0.0252878	0.0125551	0.0265885	0.0850568	0.0468711	0.0211336	0.120377	0.0258201	0.0211046	0.0217233	0.186189	0.0109028	0.184021	0.243674
TCGA-CV-7101	HNSC	80	MALE	WHITE	Stage II	Stage II	Head & Neck Squamous Cell Carcinoma	G2	1999	Dead	TUMOR FREE	[Not Available]	NA	NA	NA	[Not Available]	1	160	0	160	NA	NA	0	160	Negative	0.0635097	0.004263	0.0389493	0.0720087	0.0753849	0.103057	0.00356833	0.0404633	0.0172236	0.0275773	0.0151972	0.0273027	0.0178918	0.0544535	0.0494898	0.0174764	0.131038	0.0209026	0.0280392	0.0422427	0.126711	0.0400816	0.179963	0.125378
TCGA-CV-7102	HNSC	76	FEMALE	WHITE	Stage IVA	Stage III	Head & Neck Squamous Cell Carcinoma	G3	2000	Dead	NA	[Not Available]	NA	NA	NA	Complete Remission/Response	1	56	NA	56	NA	NA	0	56	Negative	0.0356007	0.0342412	0.0432248	0.0956478	0.0438408	0.0812114	0.0260743	0.0244467	0.0369206	0.0273414	0.0362521	0.0302317	0.0308629	0.101085	0.0592459	0.0588664	0.100636	0.0488922	0.042201	0.0129902	0.151862	0.0574424	0.243984	0.188116
TCGA-CV-7103	HNSC	49	MALE	WHITE	Stage IVA	Stage II	Head & Neck Squamous Cell Carcinoma	G2	2000	Dead	WITH TUMOR	[Not Available]	NA	NA	NA	[Not Available]	1	1591	1	1591	NA	NA	1	1591	Negative	0.0341105	0.0452891	0.0377079	0.0727961	0.0334371	0.0749261	0.0258449	0.0278993	0.0167977	0.047196	0.0191263	0.0156211	0.0320619	0.0718889	0.0557125	0.0131714	0.0822251	0.0344635	0.0385341	0.025539	0.0724614	0.0502	0.20263	0.0982722
TCGA-CV-7104	HNSC	61	FEMALE	WHITE	Stage IVA	Stage IVA	Head & Neck Squamous Cell Carcinoma	G2	2000	Dead	TUMOR FREE	[Not Available]	NA	NA	NA	Complete Remission/Response	1	393	0	393	NA	NA	0	393	Negative	0.0406143	0.0135171	0.0451702	0.112049	0.0487151	0.0813864	0.0151144	0.0194515	0.0488862	0.0500238	0.0483752	0.0178392	0.0316882	0.10245	0.0721343	0.0243995	0.0941853	0.0336164	0.0429176	0.0355525	0.0951781	0.0355322	0.240019	0.0761052
TCGA-CV-7177	HNSC	82	FEMALE	WHITE	Stage II	Stage I	Head & Neck Squamous Cell Carcinoma	G2	1999	Dead	WITH TUMOR	[Not Available]	NA	NA	NA	[Not Available]	1	663	1	663	NA	NA	1	663	Negative	0.0437764	0.0117443	0.0315105	0.0819208	0.0389221	0.0761375	0	0.024422	0.0155938	0.0350924	0.0281088	0.0205798	0.0191297	0.0675282	0.0417686	0.0399325	0.0919089	0.0143598	0.0335569	0.0352278	0.0975895	0.0384344	0.199323	0.0935064
TCGA-CV-7178	HNSC	64	FEMALE	WHITE	Stage IVA	Stage IVA	Head & Neck Squamous Cell Carcinoma	G3	2000	Dead	WITH TUMOR	[Not Available]	NA	NA	NA	[Not Available]	1	2166	1	2166	NA	NA	1	2166	Negative	0.0501054	0.00258523	0.0329654	0.0545029	0.0452454	0.0925612	0.0258194	0.027112	0.0175839	0.0188192	0.0112733	0.0147561	0.0144271	0.0964598	0.0429439	0.0196356	0.11132	0.0192015	0.0213933	0.0186262	0.144603	0.00444479	0.197859	0.16241
TCGA-CV-7180	HNSC	34	MALE	WHITE	Stage II	Stage II	Head & Neck Squamous Cell Carcinoma	G2	1996	Dead	WITH TUMOR	[Not Available]	NA	NA	NA	[Not Available]	1	327	1	327	NA	NA	1	327	Negative	0.0358297	0.0186242	0.0269393	0.0785052	0.0624497	0.0754871	0	0.023483	0.0214537	0.0126741	0.0295685	0.0145848	0.0388511	0.133489	0.0503304	0.0267746	0.126373	0.0370807	0.0270748	0.0267209	0.163572	0.0472978	0.227386	0.21267
TCGA-CV-7183	HNSC	53	MALE	WHITE	Stage II	Stage II	Head & Neck Squamous Cell Carcinoma	G1	2002	Alive	TUMOR FREE	[Not Available]	NA	NA	NA	Complete Remission/Response	0	3981	0	3981	0	3981	0	3981	Negative	0.0265724	0.0220009	0.0227975	0.132341	0.0188309	0.0705843	0	0.0182194	0.0307944	0.0458014	0.0601413	0.024802	0.0529512	0.0880122	0.0776095	0.0232659	0.0815062	0.0277072	0.0425655	0.0265276	0.0865954	0	0.26796	0.0604878
TCGA-CV-7235	HNSC	67	MALE	WHITE	Stage II	Stage III	Head & Neck Squamous Cell Carcinoma	G3	2007	Alive	TUMOR FREE	[Not Available]	NA	NA	NA	Complete Remission/Response	0	2347	0	2347	0	2347	0	2347	Negative	0.0428625	0.00868427	0.047735	0.0924528	0.0541889	0.101249	0.0377734	0.0334064	0.0246478	0.0335323	0.0356634	0.028142	0.015486	0.0906195	0.0593867	0.0387449	0.121696	0.0239537	0.0252424	0.0228359	0.129754	0.0574686	0.228409	0.12175
TCGA-CV-7236	HNSC	77	FEMALE	WHITE	Stage IVA	Stage IVA	Head & Neck Squamous Cell Carcinoma	G3	2007	Dead	TUMOR FREE	[Not Available]	NA	NA	NA	[Not Available]	1	144	0	144	NA	NA	0	144	Negative	0.0547388	0.0106997	0.0584591	0.101741	0.0572479	0.108667	0.0367538	0.0190173	0.0250614	0.0375891	0.0535031	0.0319702	0.0266041	0.0774935	0.0463424	0.00107962	0.132282	0.0313849	0.046908	0.0294313	0.125198	0.0338327	0.256359	0.113342
TCGA-CV-7238	HNSC	69	FEMALE	WHITE	Stage II	Stage II	Head & Neck Squamous Cell Carcinoma	G2	2007	Alive	TUMOR FREE	[Not Available]	NA	NA	NA	Complete Remission/Response	0	2727	0	2727	0	2727	0	2727	Negative	0.0320087	0.0103409	0.0216288	0.0641677	0.0406875	0.0666724	0.0755467	0.022371	0.0209459	0.0283521	0.0273549	0.0162977	0.00980232	0.068209	0.0425655	0.00133603	0.0768316	0.0432309	0.0368348	0.0221027	0.0934341	0.0159751	0.186899	0.0927476
TCGA-CV-7242	HNSC	60	FEMALE	WHITE	Stage II	Stage III	Head & Neck Squamous Cell Carcinoma	G2	2008	Alive	TUMOR FREE	[Not Available]	NA	NA	NA	[Not Available]	0	1095	0	1095	NA	NA	0	1095	Negative	0.0262512	0.00926463	0.0219926	0.0589626	0.0191807	0.0527267	0.0614773	0.0209589	0.0243038	0.0184671	0.0232766	0.0222498	0.0336658	0.0363828	0.0399525	0.00748988	0.060851	0.0115774	0.0312454	0.0235801	0.0728722	0.0221717	0.158728	0.0776456
TCGA-CV-7243	HNSC	50	MALE	WHITE	Stage III	Stage II	Head & Neck Squamous Cell Carcinoma	G2	2008	Alive	TUMOR FREE	[Not Available]	NA	NA	NA	[Not Available]	0	954	0	954	NA	NA	0	954	Negative	0.0369019	0.0286486	0.024886	0.0945276	0.0634101	0.0713545	0.00570933	0.0327957	0.0123997	0.0266441	0.0438733	0.0119899	0.0338682	0.13169	0.0632644	0.035722	0.103475	0.0684243	0.0482245	0.0246088	0.116297	0.0258059	0.251026	0.111355
TCGA-CV-7245	HNSC	62	MALE	WHITE	Stage IVA	Stage III	Head & Neck Squamous Cell Carcinoma	G2	2009	Alive	TUMOR FREE	[Not Available]	NA	NA	NA	[Not Available]	0	797	0	797	NA	NA	0	797	Negative	0.0311893	0.00433686	0.0349272	0.0791404	0.0521071	0.0796406	0	0.0342078	0.0254054	0.0217562	0.0322111	0.038085	0.0233652	0.066254	0.0507241	0.025587	0.099883	0.017707	0.018617	0.0368329	0.109911	0.011478	0.214493	0.105303
TCGA-CV-7247	HNSC	55	MALE	WHITE	Stage III	Stage II	Head & Neck Squamous Cell Carcinoma	G2	1995	Dead	WITH TUMOR	[Not Available]	NA	NA	NA	[Not Available]	1	577	1	577	NA	NA	1	577	Negative	0.0267778	0.00100244	0.0518721	0.0653183	0.0425195	0.0815138	0.0338227	0.0288101	0.0180385	0.0151885	0.0341876	0.0326039	0.0362896	0.10013	0.0418143	0.0454251	0.13116	0.0375421	0.02609	0.0332543	0.171137	0.041415	0.251859	0.201552
TCGA-CV-7248	HNSC	63	FEMALE	BLACK OR AFRICAN AMERICAN	Stage IVA	Stage IVA	Head & Neck Squamous Cell Carcinoma	G2	2001	Dead	TUMOR FREE	[Not Available]	NA	NA	NA	[Not Available]	1	521	0	521	NA	NA	0	521	Negative	0.0240597	0.0155536	0.0287063	0.0529872	0.0358687	0.0725622	0.0218688	0.0144174	0.00816134	0.0286409	0.0251226	0.0471545	0.0325368	0.0682565	0.0388133	0.0236707	0.0745818	0.0247801	0.0312536	0.0194616	0.0832425	0.0466965	0.179023	0.127042
TCGA-CV-7250	HNSC	64	MALE	WHITE	Stage IVA	Stage III	Head & Neck Squamous Cell Carcinoma	G1	2000	Dead	TUMOR FREE	[Not Available]	Distant Metastasis	Distant Metastasis	suprasternal	Complete Remission/Response	1	2900	0	2900	NA	NA	1	111	Negative	0.024787	0.0237208	0.0371377	0.0561404	0.0177873	0.0688746	0.025692	0.0134395	0.0144554	0.0284507	0.0234337	0.0341798	0.0221506	0.0546513	0.0378377	0.0112146	0.0943489	0.0130168	0.0228592	0.0281326	0.0857605	0.0691035	0.142304	0.0870175
TCGA-CV-7252	HNSC	62	FEMALE	BLACK OR AFRICAN AMERICAN	Stage IVA	Stage III	Head & Neck Squamous Cell Carcinoma	G2	1994	Dead	WITH TUMOR	[Not Available]	NA	NA	NA	Progressive Disease	1	151	1	151	NA	NA	1	151	Negative	0.0321221	0.0123669	0.0323553	0.116615	0.0465222	0.0869339	0	0.0122922	0.0257535	0.0216893	0.0496698	0.0343425	0.033767	0.096264	0.0639852	0.0269366	0.104993	0.0343327	0.028076	0.0282931	0.0946931	0.0250477	0.213877	0.108745
TCGA-CV-7253	HNSC	58	MALE	BLACK OR AFRICAN AMERICAN	Stage IVA	Stage II	Head & Neck Squamous Cell Carcinoma	G2	1993	Dead	WITH TUMOR	[Not Available]	NA	NA	NA	Partial Remission/Response	1	361	1	361	NA	NA	1	361	Negative	0.0440291	0.017569	0.0437974	0.0987895	0.0757124	0.116318	0	0.0508033	0.020647	0.0145264	0.0461402	0.0339657	0.0180319	0.0865478	0.0794599	0.0467072	0.140429	0.0394223	0.0215878	0.0484223	0.125639	0.0344864	0.229738	0.105153
TCGA-CV-7254	HNSC	55	MALE	WHITE	Stage II	Stage II	Head & Neck Squamous Cell Carcinoma	G3	1996	Dead	WITH TUMOR	[Not Available]	NA	NA	NA	[Not Available]	1	1459	1	1459	NA	NA	1	1459	Negative	0.0311137	0.00424189	0.0408055	0.0506233	0.0328487	0.0754281	0	0.0347091	0.0226126	0.0322998	0.011926	0.0294523	0.0261759	0.0731498	0.0515514	0.0444399	0.0782789	0.0219564	0.0252015	0.0162806	0.0799753	0.0708291	0.146248	0.135551
TCGA-CV-7255	HNSC	32	FEMALE	WHITE	Stage IVA	Stage II	Head & Neck Squamous Cell Carcinoma	G2	1995	Dead	WITH TUMOR	[Not Available]	NA	NA	NA	Complete Remission/Response	1	64	1	64	NA	NA	1	64	Negative	0.0557921	0.00654222	0.0433797	0.0928997	0.0418422	0.0856083	0.0361931	0.0290219	0.038964	0.0255454	0.0571632	0.0300518	0.0428764	0.0889098	0.0511026	0.0121862	0.108416	0.018561	0.0400636	0.0314851	0.130591	0.0260674	0.255981	0.118104
TCGA-CV-7261	HNSC	57	MALE	WHITE	Stage IVA	Stage III	Head & Neck Squamous Cell Carcinoma	G2	2008	Alive	TUMOR FREE	[Not Available]	NA	NA	NA	[Not Available]	0	1512	0	1512	NA	NA	0	1512	Negative	0.0538769	0.0107525	0.058262	0.0481966	0.0457061	0.104668	0	0.0378933	0.0219902	0.0302889	0.0185882	0.025744	0.0323266	0.0658679	0.043659	0.0303509	0.138791	0.0184783	0.0265057	0.0338817	0.135425	0.0189296	0.164186	0.174661
TCGA-CV-7263	HNSC	64	MALE	BLACK OR AFRICAN AMERICAN	Stage II	Stage II	Head & Neck Squamous Cell Carcinoma	G1	1997	Dead	WITH TUMOR	[Not Available]	NA	NA	NA	[Not Available]	1	560	1	560	NA	NA	1	560	Negative	0.039613	0.00368264	0.0294173	0.0591318	0.0540613	0.0777616	0	0.0279769	0.00849304	0.0175796	0.0205941	0.0162377	0.0121926	0.0580878	0.0590976	0.0375709	0.0944858	0.0253518	0.0274802	0.0330865	0.144288	0.0106936	0.237473	0.139094
TCGA-CV-7406	HNSC	49	MALE	WHITE	Stage II	Stage II	Head & Neck Squamous Cell Carcinoma	GX	1999	Dead	NA	[Not Available]	NA	NA	NA	[Not Available]	1	1748	NA	1748	NA	NA	0	1748	Positive	0.0375395	0.0163239	0.0320901	0.0512224	0.0399991	0.119798	0.039685	0.0201363	0.00915643	0.0220731	0.0228797	0.0345566	0.01512	0.0796215	0.0569258	0.0168421	0.111185	0.0138501	0.0249885	0.0278408	0.118155	0.0234528	0.16523	0.158855
TCGA-CV-7407	HNSC	67	FEMALE	WHITE	Stage II	Stage II	Head & Neck Squamous Cell Carcinoma	G2	1992	Dead	NA	[Not Available]	NA	NA	NA	[Not Available]	1	1081	NA	1081	NA	NA	0	1081	Negative	0.061278	0	0.0623522	0.0644131	0.0555935	0.132282	0.0430749	0.0219897	0.0347338	0.0301833	0.0307699	0.0216675	0.0252649	0.124511	0.0730566	0.107206	0.144407	0.0283408	0.020429	0.0238318	0.111904	0.0463043	0.21329	0.122914
TCGA-CV-7409	HNSC	43	MALE	BLACK OR AFRICAN AMERICAN	Stage IVB	Stage IVB	Head & Neck Squamous Cell Carcinoma	G3	1994	Dead	NA	[Not Available]	NA	NA	NA	Complete Remission/Response	1	543	NA	543	NA	NA	0	543	Negative	0.039894	0.00353491	0.0317616	0.0584415	0.0379839	0.0797851	0.00945608	0.0144668	0.032629	0.0147483	0.0194193	0.0455702	0.0428764	0.0832368	0.0342719	0.017058	0.122461	0.0242774	0.0193807	0.036738	0.143221	0.0405261	0.198631	0.160146
TCGA-CV-7410	HNSC	61	MALE	WHITE	Stage III	Stage II	Head & Neck Squamous Cell Carcinoma	GX	1993	Dead	WITH TUMOR	[Not Available]	NA	NA	NA	[Not Available]	1	6417	1	6417	NA	NA	1	6417	Negative	0.0212234	0.00334498	0.0306938	0.0639224	0.0196415	0.0687909	0.05457	0.0733155	0.108313	0.0175937	0.0174827	0.0270201	0.0362662	0.0385642	0.0344468	0	0.0708373	0.00266534	0.0250131	0.0210302	0.0863862	0	0.129319	0.0611991
TCGA-CV-7411	HNSC	64	FEMALE	WHITE	Stage IVA	Stage IVA	Head & Neck Squamous Cell Carcinoma	G1	1994	Dead	NA	[Not Available]	NA	NA	NA	[Not Available]	1	2717	NA	2717	NA	NA	0	2717	Negative	0.0423241	0.0167354	0.0197891	0.122482	0.0209239	0.07121	0	0.0350197	0.0240827	0.0380152	0.0706368	0.0175909	0.0288931	0.102076	0.0854029	0.00502024	0.0841839	0.0159232	0.0418612	0.0327728	0.088693	0.0157659	0.261538	0.0604212
TCGA-CV-7413	HNSC	74	FEMALE	WHITE	Stage II	Stage II	Head & Neck Squamous Cell Carcinoma	G2	1995	Dead	NA	[Not Available]	NA	NA	NA	Complete Remission/Response	1	294	NA	294	0	294	0	294	Negative	0.0285868	0.0159335	0.0208662	0.0605125	0.0371234	0.051578	0.0179436	0.0152682	0.0197871	0.0218935	0.030714	0.0381279	0.0367879	0.0706414	0.0403708	0.0164103	0.0778567	0.031626	0.0352194	0.0254441	0.0877725	0.0269564	0.184858	0.0675073
TCGA-CV-7414	HNSC	78	MALE	WHITE	Stage IVA	Stage III	Head & Neck Squamous Cell Carcinoma	G2	1995	Dead	NA	[Not Available]	NA	NA	NA	Complete Remission/Response	1	14	NA	14	NA	NA	0	14	Negative	0.0403002	0.00603573	0.0308605	0.0633005	0.0389776	0.0803937	0.0261253	0.0298762	0.0255815	0.0250594	0.0115184	0.0162377	0.01185	0.0834251	0.0573156	0.0245614	0.114207	0.023933	0.0359258	0.0292963	0.137873	0.0175177	0.194458	0.112258
TCGA-CV-7415	HNSC	60	MALE	WHITE	Stage IVA	Stage III	Head & Neck Squamous Cell Carcinoma	G2	1995	Dead	WITH TUMOR	[Not Available]	NA	NA	NA	[Not Available]	1	695	1	695	NA	NA	1	695	Negative	0.025616	0.00853655	0.0203194	0.0487006	0.0339423	0.0506766	0.0259724	0.0272109	0.0194144	0.0114944	0.0279702	0.0346251	0.0240348	0.0904978	0.0425294	0.0198381	0.0650464	0.0370256	0.032957	0.0349287	0.104906	0.0242895	0.184381	0.0985442
TCGA-CV-7416	HNSC	29	FEMALE	WHITE	Stage IVA	Stage IVA	Head & Neck Squamous Cell Carcinoma	GX	1994	Dead	NA	[Not Available]	NA	NA	NA	[Not Available]	1	763	NA	763	NA	NA	0	763	Negative	0.0439913	0.00488556	0.0660129	0.0940731	0.0489094	0.109814	0.0165928	0.0290713	0.0239517	0.0298628	0.052275	0.0109451	0.0351918	0.0773756	0.0575324	0.0163833	0.123252	0.00827152	0.0337698	0.0296611	0.10572	0.0230606	0.219754	0.116649
TCGA-CV-7418	HNSC	62	MALE	BLACK OR AFRICAN AMERICAN	Stage IVA	Stage IVA	Head & Neck Squamous Cell Carcinoma	G2	1996	Dead	TUMOR FREE	[Not Available]	Locoregional Recurrence	Hypopharynx	nasopharynx	Complete Remission/Response	1	789	0	789	NA	NA	1	494	Negative	0.0456917	0.0146356	0.0483217	0.0375543	0.0192085	0.120666	0	0.0232323	0.0245987	0.0227493	0.0176319	0.0358241	0.0416151	0.0594685	0.0461598	0.025776	0.100541	0.0140154	0.0254615	0.0242549	0.096167	0.0567626	0.128071	0.113724
TCGA-CV-7421	HNSC	76	MALE	WHITE	Stage IVA	Stage IVA	Head & Neck Squamous Cell Carcinoma	G2	1997	Dead	NA	[Not Available]	NA	NA	NA	[Not Available]	1	2	NA	2	NA	NA	0	2	Negative	0.0308398	0	0.0307431	0.0727828	0.0520072	0.0652822	0.00573482	0.0204293	0.00984439	0.0243093	0.0212947	0.00887252	0.0224854	0.119177	0.0610469	0.0640081	0.0811068	0.0399388	0.0320992	0.0330646	0.125842	0.0270609	0.211095	0.136213
TCGA-CV-7422	HNSC	60	FEMALE	WHITE	Stage IVA	Stage IVA	Head & Neck Squamous Cell Carcinoma	G3	1997	Dead	WITH TUMOR	[Not Available]	Locoregional Recurrence	Larynx	tracheal	Complete Remission/Response	1	1037	1	1037	NA	NA	1	733	Negative	0.0345451	0.0119765	0.0660457	0.0781895	0.0485097	0.11791	0.00876791	0.043231	0.0122154	0.0333527	0.0196404	0.019535	0.0156728	0.0882822	0.0578995	0.0477598	0.156826	0.0129755	0.027427	0.0493343	0.162754	0.0350354	0.171462	0.182892
TCGA-CV-7423	HNSC	65	MALE	WHITE	Stage II	Stage II	Head & Neck Squamous Cell Carcinoma	G1	1997	Dead	NA	[Not Available]	NA	NA	NA	[Not Available]	1	3059	NA	3059	NA	NA	0	3059	Negative	0.0351992	0.0229716	0.0401484	0.0949746	0.0548718	0.0986184	0	0.0315036	0.0286405	0.0224957	0.0484418	0.0309939	0.0351217	0.0998925	0.0534474	0.0220648	0.132801	0.0284579	0.0449138	0.0239157	0.137236	0.0367611	0.24491	0.110063
TCGA-CV-7424	HNSC	67	MALE	ASIAN	Stage IVA	Stage IVA	Head & Neck Squamous Cell Carcinoma	G2	1997	Dead	WITH TUMOR	[Not Available]	NA	NA	NA	[Not Available]	1	453	1	453	NA	NA	1	453	Negative	0.0300274	0	0.0278615	0.0365882	0.0311777	0.062517	0.0166182	0.0167897	0.0127273	0.0293276	0.0117768	0.017668	0.0186158	0.042885	0.0316113	0.0232119	0.0915286	0.0143116	0.0201178	0.0144676	0.068983	0.0438989	0.118498	0.0735131
TCGA-CV-7425	HNSC	77	FEMALE	WHITE	Stage III	Stage III	Head & Neck Squamous Cell Carcinoma	G1	2000	Dead	WITH TUMOR	[Not Available]	NA	NA	NA	[Not Available]	1	1718	1	1718	NA	NA	1	1718	Negative	0.041566	0.02122	0.0410894	0.0844102	0.0229447	0.10993	0.0249528	0.0421755	0.0345577	0.0242706	0.0440758	0.0597611	0.0316648	0.0769648	0.0743784	0.00726046	0.133558	0.0248421	0.0354733	0.0238318	0.121594	0.0169948	0.200472	0.098607
TCGA-CV-7427	HNSC	73	FEMALE	WHITE	Stage II	Stage II	Head & Neck Squamous Cell Carcinoma	G1	1997	Dead	TUMOR FREE	[Not Available]	Locoregional Recurrence	Oral Cavity	Maxilla	Complete Remission/Response	1	4760	0	4760	1	3282	1	3282	Negative	0.0482398	0.023953	0.0272208	0.100551	0.0387111	0.113882	0.0524035	0.0360082	0.0626249	0.052105	0.0349814	0.0423757	0.025771	0.0603433	0.0598564	0.0071525	0.115014	0.0104134	0.0355879	0.0268376	0.125026	0.0600309	0.187481	0.0786612
TCGA-CV-7428	HNSC	47	MALE	WHITE	Stage IVA	Stage IVA	Head & Neck Squamous Cell Carcinoma	G2	1998	Dead	WITH TUMOR	[Not Available]	NA	NA	NA	[Not Available]	1	1671	1	1671	NA	NA	1	1671	Negative	0.0350953	0.0072281	0.0269557	0.0707403	0.0235775	0.0893586	0.0126676	0.0179582	0.00831286	0.0286725	0.0142249	0.0346165	0.0184991	0.0561974	0.0425845	0.0167206	0.0846822	0.0147661	0.0204679	0.0161785	0.12585	0.0653907	0.19571	0.141245
TCGA-CV-7429	HNSC	55	MALE	WHITE	Stage IVA	Stage III	Head & Neck Squamous Cell Carcinoma	G3	1998	Dead	WITH TUMOR	[Not Available]	NA	NA	NA	Partial Remission/Response	1	107	1	107	NA	NA	1	107	Negative	0.0350504	0.0288174	0.0576002	0.072391	0.0422697	0.0964998	0.0254626	0.0241926	0.0201802	0.028338	0.0301519	0.0159466	0.0267676	0.102886	0.0423392	0.0420108	0.141235	0.0379898	0.0262948	0.0352096	0.11203	0.0379899	0.164792	0.139392
TCGA-CV-7430	HNSC	56	MALE	WHITE	Stage IVA	Stage III	Head & Neck Squamous Cell Carcinoma	G2	1996	Dead	WITH TUMOR	[Not Available]	NA	NA	NA	[Not Available]	1	495	1	495	NA	NA	1	495	Negative	0.0513004	0.0182549	0.0715838	0.0746769	0.0640596	0.165926	0.0334404	0.0414977	0.0217486	0.0266864	0.0340837	0.0383248	0.0204689	0.126147	0.0582076	0.0354791	0.18672	0.0254688	0.0203696	0.0386824	0.156887	0.0354538	0.218926	0.132187
TCGA-CV-7432	HNSC	79	MALE	WHITE	Stage II	Stage III	Head & Neck Squamous Cell Carcinoma	G1	1998	Dead	WITH TUMOR	[Not Available]	NA	NA	NA	Complete Remission/Response	1	2570	1	2570	NA	NA	1	2570	Negative	0.0313286	0.0093807	0.0555892	0.0993448	0.0309056	0.0971369	0.0244431	0.0194338	0.0219287	0.0227563	0.0334497	0.0222926	0.00703836	0.107186	0.0556459	0.0347638	0.125255	0.0383754	0.0206869	0.0341626	0.17619	0.0114257	0.221193	0.228772
TCGA-CV-7433	HNSC	49	MALE	WHITE	Stage IVA	Stage IVA	Head & Neck Squamous Cell Carcinoma	G3	1999	Dead	WITH TUMOR	[Not Available]	Distant Metastasis	Distant Metastasis	Lt. Deltoid	Progressive Disease	1	601	1	601	NA	NA	1	445	Negative	0.0214808	0.0204814	0.00732616	0.0685608	0.0380894	0.055159	0.059897	0.0271085	0.0451515	0.0269892	0.0345819	0.0331521	0.0336502	0.0800038	0.0506975	0.0230904	0.0498949	0.0216396	0.0396561	0.0226973	0.0859031	0.0417288	0.19404	0.0774744
TCGA-CV-7434	HNSC	64	MALE	WHITE	Stage IVA	Stage III	Head & Neck Squamous Cell Carcinoma	G2	1999	Dead	TUMOR FREE	[Not Available]	NA	NA	NA	Complete Remission/Response	1	218	0	218	NA	NA	0	218	Negative	0.0519097	0.0124091	0.0518088	0.0859792	0.0610007	0.135248	0.0519193	0.0410105	0.0199099	0.0268308	0.0352452	0.0344966	0.0108612	0.0942253	0.0640479	0.0282051	0.144763	0.0106269	0.0263562	0.0359319	0.172479	0.0199231	0.234812	0.148795
TCGA-CV-7435	HNSC	57	FEMALE	WHITE	Stage IVA	Stage IVA	Head & Neck Squamous Cell Carcinoma	G2	1999	Dead	TUMOR FREE	[Not Available]	NA	NA	NA	Complete Remission/Response	1	4680	0	4680	NA	NA	0	4680	Negative	0.0344742	0.0194473	0.0407562	0.0855037	0.0287572	0.0961746	0.0422593	0.0290995	0.0325471	0.0484884	0.0307539	0.0399092	0.035986	0.0588028	0.0590463	0.0355735	0.120403	0.0275143	0.0350085	0.0375187	0.0970494	0.0266688	0.224012	0.0804735
TCGA-CV-7437	HNSC	77	MALE	[Not Available]	Stage II	Stage II	Head & Neck Squamous Cell Carcinoma	GX	1996	Dead	WITH TUMOR	[Not Available]	NA	NA	NA	[Not Available]	1	506	1	506	NA	NA	1	506	Negative	0.0375561	0.00566641	0.0482067	0.0710864	0.0532174	0.110875	0.00308406	0.0306634	0.00755528	0.0296339	0.0359617	0.0332891	0.0212708	0.128109	0.0762858	0.0395412	0.116915	0.0349938	0.0280494	0.0334695	0.0900166	0.0239496	0.167289	0.120837
TCGA-CV-7438	HNSC	87	FEMALE	WHITE	Stage I	Stage II	Head & Neck Squamous Cell Carcinoma	G3	2000	Dead	WITH TUMOR	[Not Available]	NA	NA	NA	[Not Available]	1	194	1	194	NA	NA	1	194	Negative	0.0305233	0.0129578	0.037201	0.105408	0.0339645	0.0844007	0.0946118	0.0215696	0.0211097	0.0351276	0.0391344	0.0202115	0.0362896	0.0912604	0.0662102	0.0370445	0.102097	0.0246286	0.0417649	0.0300916	0.105761	0.0526839	0.233454	0.131247
TCGA-CV-7440	HNSC	38	MALE	WHITE	Stage II	Stage II	Head & Neck Squamous Cell Carcinoma	GX	2000	Dead	NA	[Not Available]	NA	NA	NA	[Not Available]	1	675	NA	675	NA	NA	0	675	Negative	0.0416888	0.0138336	0.0326885	0.0819626	0.0498476	0.0975724	0.0225315	0.0396972	0.0279034	0.0225626	0.0406128	0.0682396	0.0399178	0.0657538	0.049507	0.0211876	0.117423	0.0212194	0.0280207	0.0243169	0.120757	0.0644756	0.187074	0.13526
TCGA-CV-7446	HNSC	66	MALE	WHITE	Stage IVA	Stage II	Head & Neck Squamous Cell Carcinoma	G2	1998	Dead	WITH TUMOR	[Not Available]	NA	NA	NA	[Not Available]	1	1093	1	1093	NA	NA	1	1093	NA	0.0748264	0.00865262	0.0936843	0.0532211	0.0417645	0.180035	0	0.0606808	0.0171949	0.0248904	0.0209271	0.0497752	0.0337125	0.0668511	0.0541948	0.0538192	0.204943	0.0125071	0.0234489	0.039007	0.127406	0.00326823	0.131293	0.0991185
TCGA-CV-7568	HNSC	48	FEMALE	WHITE	Stage IVA	Stage IVA	Head & Neck Squamous Cell Carcinoma	GX	1995	Dead	NA	[Not Available]	NA	NA	NA	[Not Available]	1	927	NA	927	NA	NA	0	927	NA	0.0590605	0.0204392	0.094271	0.0918576	0.0402101	0.153922	0.0190141	0.0493418	0.0364783	0.0362721	0.0462068	0.0156554	0.0384774	0.0656549	0.0713412	0.0393252	0.163861	0.0228104	0.0337576	0.0416955	0.141287	0.0175177	0.20212	0.107247
TCGA-CV-A45O	HNSC	57	MALE	WHITE	[Not Available]	Stage III	Head & Neck Squamous Cell Carcinoma	G2	1994	Alive	TUMOR FREE	[Not Available]	NA	NA	NA	[Not Applicable]	0	851	0	851	NA	NA	0	851	Negative	0.0459467	0.0174213	0.0263104	0.0940294	0.0282353	0.0986868	0.0453178	0.0387759	0.0325594	0.0327188	0.0456767	0.0209138	0.0217224	0.0834745	0.0707745	0.00674764	0.100288	0.0217084	0.0406471	0.0280889	0.10121	0.0469056	0.211801	0.0501574
TCGA-CV-A45P	HNSC	82	FEMALE	WHITE	Stage I	Stage II	Head & Neck Squamous Cell Carcinoma	G2	1998	Alive	WITH TUMOR	[Not Available]	Locoregional Recurrence	Oral Cavity	Floor of mouth	Complete Remission/Response	0	639	0	639	1	639	1	639	Negative	0.0235378	0.0232143	0.0172618	0.0853326	0.0155888	0.0567223	0	0.0106259	0.0244267	0.0227211	0.0467822	0.019946	0.0199861	0.0851861	0.0694984	0.0147099	0.0766015	0.0253173	0.0258341	0.0211578	0.0806257	0.0680576	0.186205	0.0889859
TCGA-CV-A45Q	HNSC	69	FEMALE	WHITE	[Not Available]	Stage IVC	Head & Neck Squamous Cell Carcinoma	G1	1995	Dead	TUMOR FREE	[Not Available]	NA	NA	NA	Complete Remission/Response	1	5152	0	5152	NA	NA	0	5152	Negative	0.0166066	0	0.00703753	0.0497047	0.0520294	0.0472286	0	0.0161331	0.0201679	0.00297572	0.0258845	0.0164518	0.00244474	0.247451	0.0434745	0.0307152	0.0492845	0.111146	0.0240979	0.0185532	0.0936528	0.0123931	0.136989	0.148272
TCGA-CV-A45R	HNSC	46	MALE	WHITE	Stage III	Stage III	Head & Neck Squamous Cell Carcinoma	G1	1997	Alive	TUMOR FREE	[Not Available]	NA	NA	NA	Complete Remission/Response	0	5480	0	5480	0	5480	0	5480	Negative	0.0412212	0.0189619	0.0179963	0.0631693	0.0158275	0.0455437	0.0638477	0.0237619	0.0307207	0.0322434	0.0263906	0.0289042	0.0231238	0.0886188	0.0502468	0.015857	0.0631845	0.0262609	0.0246773	0.0264655	0.0968345	0.0276884	0.197355	0.0576846
TCGA-CV-A45T	HNSC	64	FEMALE	WHITE	[Discrepancy]	Stage II	Head & Neck Squamous Cell Carcinoma	G3	1998	Dead	TUMOR FREE	[Not Available]	NA	NA	NA	[Not Available]	1	4856	0	4856	NA	NA	0	4856	Negative	0.00652738	0.00902194	0.00599093	0.0699948	0.0204409	0.0432672	0.0153948	0.022844	0.057932	0.0202701	0.0178237	0.0419646	0.0202119	0.0819075	0.0313888	0.0330634	0.061374	0.01551	0.0211722	0.0084376	0.0796672	0.0115303	0.126651	0.0985518
TCGA-CV-A45U	HNSC	59	MALE	WHITE	Stage IVA	Stage IVA	Head & Neck Squamous Cell Carcinoma	G1	1999	Dead	WITH TUMOR	[Not Available]	NA	Distant Metastasis	pelvis	Complete Remission/Response	1	1079	1	1079	NA	NA	1	1064	Negative	0.0252499	0.0254936	0.0317498	0.0338877	0.0370068	0.0730585	0.0258194	0.0184524	0.0124898	0.0168155	0.0186655	0.0591016	0.0389991	0.0641982	0.0332202	0.0314845	0.0889897	0.0189811	0.0239259	0.0306825	0.0986393	0.0388266	0.155168	0.12205
TCGA-CV-A45V	HNSC	87	FEMALE	WHITE	Stage IVA	Stage IVA	Head & Neck Squamous Cell Carcinoma	G1	1999	Dead	NA	[Not Available]	NA	NA	NA	[Not Available]	1	32	NA	32	NA	NA	0	32	Negative	0.0243218	0.00870538	0.0235601	0.0712575	0.0340201	0.0501307	0.0265076	0.0147139	0.0235831	0.0223161	0.0299548	0.0262921	0.0259734	0.0712861	0.0557942	0	0.0679903	0.0249179	0.0246753	0.0261263	0.0763486	0.0319764	0.155795	0.083292
TCGA-CV-A45W	HNSC	75	MALE	WHITE	Stage II	Stage III	Head & Neck Squamous Cell Carcinoma	G2	1999	Dead	TUMOR FREE	[Not Available]	NA	NA	NA	[Not Available]	1	1398	0	1398	NA	NA	0	1398	Negative	0.0148047	0.00598297	0.0179446	0.0488071	0.0246212	0.0551533	0.0133303	0.0101105	0.0122973	0.017555	0.0118967	0.0353873	0.0211307	0.0511406	0.0313241	0.0178677	0.0500109	0.0240983	0.0188934	0.00790136	0.0683136	0.0412843	0.111261	0.111971
TCGA-CV-A45X	HNSC	47	MALE	WHITE	Stage IVA	Stage IVA	Head & Neck Squamous Cell Carcinoma	G2	2000	Dead	TUMOR FREE	[Not Available]	NA	NA	NA	Complete Remission/Response	1	198	0	198	NA	NA	0	198	Negative	0.0411291	0.00766073	0.0360911	0.057561	0.0441628	0.0791689	0.0260998	0.0229499	0.0181818	0.0132587	0.0259883	0.0446195	0.0425494	0.0854239	0.0444958	0.0120378	0.124017	0.0231065	0.0259815	0.0207931	0.127459	0.0928177	0.184314	0.0892179
TCGA-CV-A45Y	HNSC	61	MALE	AMERICAN INDIAN OR ALASKA NATIVE	Stage IVA	Stage IVA	Head & Neck Squamous Cell Carcinoma	G3	2000	Dead	TUMOR FREE	[Not Available]	NA	NA	R. Lung	Complete Remission/Response	1	2703	0	2703	NA	NA	1	2318	Negative	0.0251578	0.0264749	0.0212628	0.0771093	0.0567871	0.065731	0.0358872	0.027931	0.0157699	0.0227141	0.0330635	0.0439344	0.0429854	0.0734351	0.0391917	0.000904184	0.0647858	0.0320806	0.0439577	0.0353847	0.0874074	0.0880069	0.191562	0.0958361
TCGA-CV-A45Z	HNSC	75	MALE	WHITE	[Discrepancy]	Stage II	Head & Neck Squamous Cell Carcinoma	G3	2000	Dead	WITH TUMOR	[Not Available]	NA	NA	NA	[Not Available]	1	1466	1	1466	NA	NA	1	1466	Negative	0.037771	0.0218426	0.042786	0.0411049	0.0508858	0.0847506	0.0160575	0.0234653	0.00458231	0.00529291	0.0114225	0.0260181	0.0187482	0.074734	0.037813	0.0397436	0.0876508	0.0349732	0.0251052	0.0308941	0.101777	0.0537297	0.123231	0.130728
TCGA-CV-A460	HNSC	72	MALE	WHITE	[Discrepancy]	Stage IVA	Head & Neck Squamous Cell Carcinoma	G3	2001	Dead	[Discrepancy]	[Not Available]	New Primary Tumor	NA	mediastinum	Complete Remission/Response	1	1838	NA	1838	NA	NA	1	1425	Negative	0.0322	0.00760797	0.0295229	0.0837978	0.0376952	0.0725641	0.0220217	0.0218979	0.0216421	0.0231578	0.0235669	0.0412452	0.0370682	0.102323	0.0697609	0.0595682	0.077503	0.0190638	0.040989	0.0299384	0.140275	0.0130729	0.202238	0.14718
TCGA-CV-A461	HNSC	65	MALE	WHITE	[Not Available]	Stage III	Head & Neck Squamous Cell Carcinoma	G2	2004	Dead	TUMOR FREE	[Not Available]	NA	NA	NA	Complete Remission/Response	1	2064	0	2064	0	2064	0	2064	Negative	0.0299825	0.0142135	0.0132725	0.0301431	0.0225061	0.0609861	0.0304328	0.00835955	0.0177477	0.0167697	0.0104422	0.0246992	0.0316882	0.047687	0.0329406	0.032969	0.0510702	0.0214949	0.0236372	0.0122351	0.0711549	0.0385128	0.119448	0.0652822
TCGA-CV-A463	HNSC	82	FEMALE	WHITE	Stage IVA	Stage IVA	Head & Neck Squamous Cell Carcinoma	G2	2007	Dead	TUMOR FREE	[Not Available]	NA	NA	NA	Complete Remission/Response	1	23	0	23	NA	NA	0	23	Negative	0.0492954	0.0186242	0.0725952	0.0939685	0.0526623	0.159443	0	0.0363365	0.0137183	0.0224042	0.0352265	0.0225496	0.00934296	0.117918	0.0766358	0.0526181	0.165266	0.0152138	0.028637	0.0373436	0.116683	0.0411274	0.212533	0.110921
TCGA-CV-A464	HNSC	48	MALE	WHITE	Stage III	Stage IVA	Head & Neck Squamous Cell Carcinoma	G2	2008	Alive	TUMOR FREE	[Not Available]	Locoregional Disease	NA	pterygoid	Complete Remission/Response	0	1722	0	1722	NA	NA	1	28	Negative	0.0371192	0.0418808	0.0292108	0.0783112	0.038267	0.084028	0.0297446	0.0237619	0.0221171	0.0307467	0.0369713	0.0130262	0.023046	0.0979052	0.0477212	0.0353576	0.101108	0.0273904	0.0400369	0.026699	0.0944535	0.0400031	0.213077	0.118212
TCGA-CV-A465	HNSC	24	MALE	WHITE	Stage III	Stage II	Head & Neck Squamous Cell Carcinoma	G1	2008	Dead	TUMOR FREE	[Not Available]	NA	NA	NA	Complete Remission/Response	1	215	0	215	0	215	0	215	Negative	0.059913	0.077557	0.0568376	0.0696239	0.0527011	0.126519	0.0357598	0.0419495	0.0190581	0.0255701	0.0284391	0.0187214	0.0201419	0.118372	0.0533714	0.0236437	0.157318	0.0281686	0.0268148	0.0506986	0.154297	0	0.200677	0.103736
TCGA-CV-A468	HNSC	42	MALE	[Not Available]	Stage IVA	Stage III	Head & Neck Squamous Cell Carcinoma	G2	2001	Dead	TUMOR FREE	[Not Available]	NA	NA	NA	Complete Remission/Response	1	464	0	464	NA	NA	0	464	Negative	0.0149511	0.0242168	0.017947	0.0506861	0.0295288	0.0486379	0.0303563	0.0217285	0.0590704	0.0207631	0.0226399	0.0251103	0.0221973	0.0590139	0.0475595	0.00556005	0.0541226	0.0159852	0.0195261	0.0212308	0.0778301	0.0307214	0.136983	0.054385
TCGA-CV-A6JD	HNSC	82	FEMALE	WHITE	[Not Available]	Stage IVA	Head & Neck Squamous Cell Carcinoma	G3	2012	Dead	TUMOR FREE	[Not Available]	NA	NA	NA	Complete Remission/Response	1	182	0	182	NA	NA	0	182	Negative	0.0177661	0.0203653	0.0211102	0.0771549	0.031805	0.0529777	0.0367029	0.0248315	0.0293571	0.0213231	0.0393608	0.0293581	0.0263394	0.116103	0.0484058	0.00925776	0.0624618	0.0330103	0.0371501	0.0305476	0.0729672	0.0676654	0.18625	0.08639
TCGA-CV-A6JE	HNSC	78	MALE	WHITE	[Not Available]	Stage II	Head & Neck Squamous Cell Carcinoma	G2	2011	Alive	TUMOR FREE	[Not Available]	NA	NA	NA	Complete Remission/Response	0	1075	0	1075	0	1075	0	1075	Negative	0.0266763	0.0096234	0.0142511	0.0480559	0.0765396	0.0609138	0	0.0173475	0.0181286	0.00525769	0.0269287	0.0373656	0.0149799	0.184833	0.0396425	0.0347503	0.0737299	0.0950433	0.0207136	0.0276511	0.117109	0.0225116	0.148589	0.157227
TCGA-CV-A6JM	HNSC	85	MALE	WHITE	[Not Available]	Stage IVA	Head & Neck Squamous Cell Carcinoma	G2	2011	Dead	TUMOR FREE	[Not Available]	Locoregional Recurrence	Oropharynx	NA	Complete Remission/Response	1	194	0	194	NA	NA	1	107	Negative	0.023559	0.000126624	0.0199979	0.0336405	0.04645	0.0530842	0.00935413	0.0158895	0.0121376	0.00359199	0.0161721	0.0312765	0.00404083	0.185746	0.0388	0.0492848	0.077889	0.0921025	0.0206521	0.0370919	0.119283	0.00405261	0.127767	0.154298
TCGA-CV-A6JN	HNSC	53	MALE	WHITE	[Not Available]	Stage II	Head & Neck Squamous Cell Carcinoma	G1	2011	Alive	TUMOR FREE	[Not Available]	NA	NA	NA	Complete Remission/Response	0	906	0	906	0	906	0	906	Negative	0.0204347	0.00331332	0.0241867	0.0726059	0.0736361	0.0631084	0.021308	0.021326	0.0149017	0.00547251	0.0173788	0.0373057	0.0180786	0.266545	0.047105	0.0568421	0.107507	0.11711	0.0331618	0.0309379	0.148317	0.0243941	0.183624	0.172084
TCGA-CV-A6JO	HNSC	69	MALE	WHITE	Stage IVA	Stage IVA	Head & Neck Squamous Cell Carcinoma	G2	2011	Dead	WITH TUMOR	[Not Available]	NA	Oral Cavity	submandibular	Progressive Disease	1	197	1	197	NA	NA	1	127	Negative	0.0433584	0.0192679	0.028129	0.067667	0.0474715	0.0791423	0.0574502	0.0180606	0.0354914	0.0220203	0.0358365	0.0141738	0.0106043	0.130661	0.0586982	0.0107557	0.0977283	0.0458274	0.0314235	0.0209353	0.105668	0.0536774	0.194597	0.103139
TCGA-CV-A6JT	HNSC	65	MALE	WHITE	Stage II	Stage II	Head & Neck Squamous Cell Carcinoma	G2	2011	Alive	TUMOR FREE	[Not Available]	NA	NA	NA	Complete Remission/Response	0	852	0	852	0	852	0	852	NA	0.0270565	0.0176007	0.013188	0.0705349	0.0264144	0.0551343	0.0305602	0.0290678	0.0318059	0.0125156	0.0314679	0.0222498	0.0122003	0.140347	0.0544896	0.0284076	0.0635249	0.0728665	0.027685	0.00891913	0.0894195	0.017387	0.187424	0.0830733
TCGA-CV-A6JU	HNSC	61	FEMALE	WHITE	Stage IVB	Stage IVA	Head & Neck Squamous Cell Carcinoma	G2	2011	Alive	TUMOR FREE	[Not Available]	NA	NA	NA	Complete Remission/Response	0	110	0	110	NA	NA	0	110	Negative	0.0171875	0.00447404	0.00844316	0.0405972	0.0359798	0.0501935	0.0259979	0.0205635	0.00941441	0.00541616	0.00931809	0.0237486	0.0211229	0.185864	0.0435582	0.0313225	0.0758808	0.0772192	0.0224293	0.0214533	0.117435	0	0.143552	0.149713
TCGA-CV-A6JY	HNSC	69	MALE	WHITE	Stage IVA	Stage IVA	Head & Neck Squamous Cell Carcinoma	G1	2011	Alive	TUMOR FREE	[Not Available]	NA	NA	NA	Complete Remission/Response	0	646	0	646	NA	NA	0	646	Negative	0.0302494	0.0241957	0.0269275	0.0608606	0.0340534	0.0688594	0.0259469	0.0244608	0.0106183	0.0275809	0.0321072	0.0490901	0.0278732	0.0721723	0.0520553	0.0244265	0.081723	0.0088225	0.023369	0.0199321	0.101941	0.0292572	0.17862	0.088731
TCGA-CV-A6JZ	HNSC	68	MALE	WHITE	Stage II	Stage IVA	Head & Neck Squamous Cell Carcinoma	G2	2011	Alive	WITH TUMOR	[Not Available]	Locoregional Recurrence	Oral Cavity	submandibular	Complete Remission/Response	0	714	0	714	NA	NA	1	393	Negative	0.0335012	0	0.0362248	0.059052	0.0585802	0.0992193	0.0339756	0.0241537	0.0400655	0.0196468	0.0174348	0.0161521	0.0105575	0.131557	0.056593	0.00557355	0.10758	0.0419017	0.0167662	0.0283406	0.149259	0.0298847	0.193796	0.171665
TCGA-CV-A6K0	HNSC	58	MALE	WHITE	Stage I	Stage II	Head & Neck Squamous Cell Carcinoma	G3	2011	Alive	TUMOR FREE	[Not Available]	NA	Cervical Lymph Nodes	neck	Complete Remission/Response	0	606	0	606	1	146	1	146	NA	0.025368	0.0320358	0.0291498	0.0562545	0.019053	0.0614216	0.0334659	0.0243655	0.0398444	0.0418467	0.0235057	0.0169657	0.0297573	0.048151	0.034637	0.010108	0.0690458	0.0173971	0.0397175	0.0238609	0.079323	0.0429838	0.135222	0.0812609
TCGA-CV-A6K1	HNSC	65	MALE	WHITE	Stage IVA	Stage IVA	Head & Neck Squamous Cell Carcinoma	G2	2011	Alive	TUMOR FREE	[Not Available]	New Primary Tumor	Oral Cavity	Tonsil	Complete Remission/Response	0	685	0	685	NA	NA	1	401	Negative	0.0217595	0	0.0253787	0.0404831	0.0588967	0.0689868	0	0.0284253	0.00854627	0.0097829	0.0173469	0.0431208	0.0155405	0.199599	0.0458746	0.0519433	0.0870727	0.0460065	0.00915803	0.0294495	0.142249	0.0395587	0.138291	0.147005
TCGA-CV-A6K2	HNSC	79	MALE	WHITE	Stage IVA	Stage II	Head & Neck Squamous Cell Carcinoma	G1	2011	Dead	WITH TUMOR	[Not Available]	Locoregional Recurrence	NA	Infratemporal fossa	Progressive Disease	1	317	1	317	NA	NA	1	134	NA	0.030946	0	0.033071	0.0671174	0.0392496	0.0822118	0.0730744	0.0296644	0.0149918	0.0230909	0.0423736	0.0300775	0.0174402	0.0804431	0.0520572	0.0249258	0.102101	0.0257099	0.0342141	0.0251961	0.101239	0.0266949	0.158745	0.104057
TCGA-CX-7085	HNSC	77	FEMALE	WHITE	Stage I	Stage III	Head & Neck Squamous Cell Carcinoma	G2	2010	Alive	WITH TUMOR	[Not Available]	Locoregional Recurrence	Oropharynx	Submandibular gland	Complete Remission/Response	0	321	0	321	1	92	1	92	Negative	0.0115622	0.0190674	0.0148565	0.130844	0.0105702	0.0846612	0.0444512	0.0481733	0.118419	0.0517846	0.0260896	0.0228407	0.0169185	0.0557847	0.0623572	0.00439946	0.0706775	0.00886382	0.0329714	0.0396673	0.057734	0.00705938	0.143808	0.0453516
TCGA-CX-7086	HNSC	53	MALE	BLACK OR AFRICAN AMERICAN	Stage III	Stage IVA	Head & Neck Squamous Cell Carcinoma	G2	2011	Alive	TUMOR FREE	[Not Available]	NA	NA	NA	Complete Remission/Response	0	573	0	573	NA	NA	0	573	Negative	0.0465725	0.0103831	0.0541507	0.0516617	0.0329264	0.0982437	0	0.0255234	0.0256716	0.0149913	0.0257379	0.0207511	0.0107911	0.0774706	0.0464736	0.0277058	0.122453	0.00577147	0.0194687	0.0266151	0.157328	0.0559782	0.174741	0.159207
TCGA-CX-7219	HNSC	47	MALE	BLACK OR AFRICAN AMERICAN	Stage IVA	Stage IVA	Head & Neck Squamous Cell Carcinoma	G2	2009	Alive	TUMOR FREE	[Not Available]	NA	NA	NA	Complete Remission/Response	0	1045	0	1045	NA	NA	0	1045	Negative	0.0438189	0.0167671	0.0694695	0.071035	0.0341422	0.104367	0.0494979	0.0185124	0.021552	0.0286409	0.028788	0.0191324	0.0314157	0.0805667	0.0470194	0.0250607	0.135589	0.0169081	0.0304387	0.0381097	0.126339	0.0355845	0.202006	0.122993
TCGA-CX-A4AQ	HNSC	56	MALE	WHITE	Stage IVA	Stage IVA	Head & Neck Squamous Cell Carcinoma	G3	2008	Alive	TUMOR FREE	[Not Available]	NA	NA	NA	Complete Remission/Response	0	1555	0	1555	NA	NA	0	1555	Negative	0.0160988	0.0268864	0.00550518	0.043136	0.0173931	0.0353654	0.0197788	0.0194762	0.0063964	0.0178473	0.0170379	0.0322956	0.0333777	0.0605334	0.0324614	0.00642375	0.046156	0.034009	0.0337309	0.0114398	0.0979033	0.0404215	0.144871	0.114137
TCGA-D6-6515	HNSC	82	FEMALE	WHITE	Stage II	Stage II	Head & Neck Squamous Cell Carcinoma	G3	2010	Dead	TUMOR FREE	[Not Available]	NA	Cervical Lymph Nodes	NA	Complete Remission/Response	1	403	0	403	1	195	1	195	Negative	0.0213722	0.0400447	0.00732382	0.0740912	0.0164438	0.0497637	0.0447316	0.022491	0.0779115	0.0535172	0.0260656	0.0277052	0.0361572	0.072003	0.0608548	0	0.0641544	0.0173351	0.035375	0.024306	0.0803461	0.0348524	0.172432	0.0786954
TCGA-D6-6516	HNSC	69	MALE	WHITE	Stage I	Stage III	Head & Neck Squamous Cell Carcinoma	G2	2010	Alive	TUMOR FREE	[Not Available]	NA	NA	NA	Complete Remission/Response	0	773	0	773	0	773	0	773	Negative	0.0401467	0.0029229	0.0291873	0.0615243	0.0476825	0.0772824	0	0.0427191	0.0273792	0.0220238	0.0315744	0.0237143	0.0153925	0.111282	0.0678363	0.0259919	0.120649	0.0203792	0.0281927	0.046726	0.16867	0.01255	0.227233	0.129013
TCGA-D6-6517	HNSC	59	MALE	WHITE	Stage III	Stage III	Head & Neck Squamous Cell Carcinoma	G2	2010	Alive	WITH TUMOR	[Not Available]	NA	Distant Metastasis	tracheostoma	Progressive Disease	0	292	0	292	NA	NA	1	161	Negative	0.0411598	0.0185293	0.0411621	0.091597	0.0514409	0.0851975	0.00221746	0.0167367	0.00886978	0.0254644	0.0417316	0.0484991	0.0244552	0.123165	0.0566728	0.0169366	0.0968992	0.039257	0.0320029	0.025995	0.121481	0.0303292	0.240015	0.16004
TCGA-D6-6823	HNSC	50	MALE	WHITE	Stage II	Stage III	Head & Neck Squamous Cell Carcinoma	G2	2010	Alive	TUMOR FREE	[Not Available]	NA	NA	NA	Complete Remission/Response	0	701	0	701	0	701	0	701	Negative	0.0258096	0.014108	0.0333408	0.0553701	0.0463557	0.0663586	0	0.018403	0.00877559	0.0096033	0.0205035	0.0285103	0.0193633	0.0879589	0.0419284	0.0446424	0.0983654	0.0167772	0.0289073	0.0335206	0.192844	0.0445002	0.241907	0.238437
TCGA-D6-6824	HNSC	61	MALE	WHITE	Stage IVA	Stage IVA	Head & Neck Squamous Cell Carcinoma	G2	2010	Alive	TUMOR FREE	[Not Available]	NA	NA	NA	Complete Remission/Response	0	77	0	77	NA	NA	0	77	Negative	0.031253	0.00864207	0.042955	0.0955128	0.0254595	0.0998545	0.0392007	0.0188019	0.0651433	0.052517	0.0362148	0.0238342	0.0294225	0.0490696	0.068365	0.00897436	0.114344	0.00621225	0.0546226	0.0308394	0.0608872	0.0357414	0.17871	0.0563191
TCGA-D6-6825	HNSC	73	MALE	WHITE	Stage I	Stage III	Head & Neck Squamous Cell Carcinoma	G2	2011	Alive	TUMOR FREE	[Not Available]	NA	NA	NA	Complete Remission/Response	0	491	0	491	0	491	0	491	Negative	0.0595116	0.0166721	0.0414789	0.0825465	0.0501141	0.123906	0.00782485	0.0427615	0.0778051	0.0455972	0.0306873	0.031208	0.0112972	0.0872039	0.0579851	0.0167476	0.151084	0.00595054	0.034769	0.0485317	0.140069	0.0202892	0.211605	0.114909
TCGA-D6-6826	HNSC	64	FEMALE	WHITE	Stage IVA	Stage IVA	Head & Neck Squamous Cell Carcinoma	G2	2011	Dead	TUMOR FREE	[Not Available]	NA	NA	NA	Complete Remission/Response	1	348	0	348	NA	NA	0	348	Negative	0.0441992	0.0253353	0.0559928	0.0766491	0.0399047	0.100402	0.0119794	0.0150316	0.0434275	0.0371454	0.0386815	0.0303002	0.018429	0.0729615	0.0740874	0.00246964	0.128898	0.0416951	0.0319743	0.0349141	0.100792	0.0492849	0.201339	0.0877383
TCGA-D6-6827	HNSC	55	FEMALE	WHITE	Stage I	Stage III	Head & Neck Squamous Cell Carcinoma	G3	2011	Alive	TUMOR FREE	[Not Available]	NA	NA	NA	Complete Remission/Response	0	568	0	568	0	568	0	568	Negative	0.0526961	0.0360983	0.0343358	0.0329102	0.0224617	0.0948719	0.00971096	0.0121016	0.00714578	0.0238234	0.0135616	0.0435319	0.0210528	0.069622	0.0428222	0	0.0975876	0.0221217	0.0244235	0.0238828	0.153969	0.0285513	0.160061	0.174976
TCGA-D6-8568	HNSC	62	MALE	WHITE	Stage II	Stage II	Head & Neck Squamous Cell Carcinoma	G2	2012	Alive	TUMOR FREE	[Not Available]	NA	NA	NA	Stable Disease	0	759	0	759	NA	NA	0	759	Negative	0.0190154	0.0066794	0.0283026	0.102199	0.0477047	0.0685247	0.00637202	0.0241749	0.0165438	0.0287888	0.0425441	0.0275682	0.0134305	0.0977131	0.0472115	0.022807	0.0821965	0.031137	0.0261228	0.0248459	0.133272	0.0323947	0.212272	0.198117
TCGA-D6-8569	HNSC	52	MALE	WHITE	Stage II	Stage II	Head & Neck Squamous Cell Carcinoma	G2	2012	Alive	TUMOR FREE	[Not Available]	NA	NA	NA	Stable Disease	0	770	0	770	NA	NA	0	770	Negative	0.0424965	0.0294611	0.0625587	0.0791195	0.0552882	0.0902487	0.0350971	0.029449	0.0251925	0.0341697	0.0287001	0.0372886	0.0216367	0.0816679	0.0440926	0.00437247	0.127329	0.00552353	0.0224354	0.029621	0.150149	0.0644495	0.225153	0.189424
TCGA-D6-A4Z9	HNSC	59	MALE	WHITE	Stage IVA	Stage IVA	Head & Neck Squamous Cell Carcinoma	G2	2012	Alive	TUMOR FREE	[Not Available]	NA	NA	NA	Complete Remission/Response	0	539	0	539	NA	NA	0	539	Negative	0.0307784	0.0034505	0.035657	0.0691618	0.0461447	0.0711187	0.0141204	0.0220921	0.0164742	0.0202067	0.0270832	0.00733096	0.0220338	0.093649	0.0395512	0.0180837	0.11306	0.0333685	0.0224334	0.0220078	0.181018	0.0216488	0.213586	0.231587
TCGA-D6-A4ZB	HNSC	61	MALE	WHITE	Stage III	Stage III	Head & Neck Squamous Cell Carcinoma	G2	2012	Alive	TUMOR FREE	[Not Available]	NA	NA	NA	Complete Remission/Response	0	376	0	376	0	376	0	376	Negative	0.0242722	0.00683768	0.020594	0.0524224	0.0281631	0.0692797	0.0198807	0.0169062	0.00863227	0.0152096	0.030112	0.0460155	0.0248133	0.0609575	0.0369001	0	0.0708829	0.0226864	0.0301766	0.0123336	0.074831	0.0272701	0.141123	0.08422
TCGA-D6-A6EK	HNSC	67	MALE	WHITE	Stage III	Stage IVA	Head & Neck Squamous Cell Carcinoma	G1	2012	Alive	TUMOR FREE	[Not Available]	NA	NA	NA	Partial Remission/Response	0	875	0	875	NA	NA	0	875	Negative	0.0108632	0.00090747	0.00922458	0.0611667	0.06044	0.0413883	0.00922669	0.0199139	0.0273833	0.000514148	0.0241263	0.0235088	0.0200251	0.215817	0.0639015	0.0512281	0.0520763	0.112227	0.0232933	0.0205815	0.115038	0.00515073	0.159504	0.163826
TCGA-D6-A6EM	HNSC	65	FEMALE	WHITE	Stage III	Stage III	Head & Neck Squamous Cell Carcinoma	G2	2012	Alive	WITH TUMOR	[Not Available]	NA	Oral Cavity	oral tongue	Complete Remission/Response	0	232	0	232	1	232	1	232	Negative	0.0164767	0.000685878	0.0192986	0.0554101	0.0840398	0.0789312	0	0.0275321	0.0170966	0.0103041	0.0217955	0.0205627	0.010542	0.245483	0.052934	0.0347368	0.106625	0.128205	0.00941805	0.0321417	0.12247	0.0219625	0.152066	0.205274
TCGA-D6-A6EN	HNSC	71	MALE	WHITE	Stage III	Stage III	Head & Neck Squamous Cell Carcinoma	G3	2013	Alive	TUMOR FREE	[Not Available]	NA	NA	NA	Complete Remission/Response	0	687	0	687	0	687	0	687	Negative	0.00690051	0	0.0171374	0.0476413	0.0360242	0.0420558	0.0513075	0.0174746	0.0235627	0.00743049	0.0222217	0.0258125	0	0.214233	0.0518404	0.0307962	0.0701469	0.0692232	0.019694	0.025663	0.118636	0	0.138071	0.201103
TCGA-D6-A6EO	HNSC	44	MALE	WHITE	Stage IVA	Stage IVA	Head & Neck Squamous Cell Carcinoma	G2	2013	Alive	TUMOR FREE	[Not Available]	NA	NA	NA	Stable Disease	0	759	0	759	NA	NA	0	759	Negative	0.0393697	0.0136437	0.0390596	0.0582133	0.0423419	0.0850188	0.0135087	0.0286795	0.0218919	0.0102125	0.0198509	0.0231319	0.0364531	0.0655465	0.0489631	0.0624966	0.108757	0.0351178	0.0284875	0.0299238	0.117064	0.0216226	0.17645	0.14075
TCGA-D6-A6EP	HNSC	62	MALE	WHITE	Stage III	Stage III	Head & Neck Squamous Cell Carcinoma	G3	2013	Alive	TUMOR FREE	[Not Available]	NA	NA	NA	Complete Remission/Response	0	424	0	424	0	424	0	424	Negative	0.0242533	0.0245755	0.0045548	0.0336062	0.0141954	0.0481187	0	0.011332	0.00816953	0.00987446	0.0127891	0.0390357	0.025117	0.095353	0.0350478	0	0.0495925	0.0518468	0.026911	0.0177616	0.104653	0.0165765	0.138871	0.1114
TCGA-D6-A6EQ	HNSC	57	MALE	WHITE	Stage IVA	Stage IVA	Head & Neck Squamous Cell Carcinoma	G3	2013	Alive	TUMOR FREE	[Not Available]	NA	NA	NA	Complete Remission/Response	0	368	0	368	NA	NA	0	368	NA	0.0296708	0.0168621	0.0156238	0.0586374	0.078033	0.0660048	0.0140439	0.0272991	0.0228133	0.00955752	0.0279995	0.0415279	0.0241048	0.1921	0.0472248	0.0191093	0.0816108	0.119596	0.0327134	0.0345931	0.121765	0.0288912	0.15896	0.135933
TCGA-D6-A6ES	HNSC	50	MALE	WHITE	Stage IVA	Stage IVA	Head & Neck Squamous Cell Carcinoma	G2	2013	Alive	TUMOR FREE	[Not Available]	NA	NA	NA	Complete Remission/Response	0	389	0	389	NA	NA	0	389	Negative	0.0343963	0.0102354	0.0225651	0.0597347	0.0880924	0.0707574	0.00293113	0.0358846	0.00329648	0.00920184	0.0176506	0.00544684	0.00552792	0.252065	0.0578025	0.0795682	0.0792108	0.13191	0.0157261	0.032543	0.146123	0.0183544	0.145132	0.135712
TCGA-D6-A74Q	HNSC	67	MALE	WHITE	Stage IVA	Stage IVA	Head & Neck Squamous Cell Carcinoma	G3	2013	Alive	TUMOR FREE	[Not Available]	NA	NA	NA	Complete Remission/Response	0	710	0	710	NA	NA	0	710	Negative	0.028216	0.00539206	0.0179212	0.0479874	0.0242437	0.0529929	0.0296936	0.0156671	0.0188411	0.00662406	0.0164145	0.0149445	0.027733	0.0640536	0.0313298	0.0108907	0.0718262	0.0181822	0.0185904	0.032149	0.110033	0	0.159547	0.125021
TCGA-DQ-5624	HNSC	43	FEMALE	WHITE	[Not Available]	Stage IVA	Head & Neck Squamous Cell Carcinoma	G2	2007	Alive	TUMOR FREE	[Not Available]	NA	NA	NA	Complete Remission/Response	0	1778	0	1778	NA	NA	0	1778	Negative	0.0393981	0.0306535	0.0384753	0.134073	0.0476769	0.0916636	0.0220727	0.0293149	0.0333497	0.0386245	0.06516	0.0310795	0.0454535	0.113996	0.0719574	0.0423212	0.127425	0.0331412	0.0270462	0.025539	0.0994666	0.0270087	0.267806	0.0830904
TCGA-DQ-5625	HNSC	52	FEMALE	WHITE	[Not Available]	Stage II	Head & Neck Squamous Cell Carcinoma	G2	2008	Dead	TUMOR FREE	[Not Available]	NA	Oral Cavity	NA	Complete Remission/Response	1	1133	0	1133	1	1058	1	1058	Negative	0.0470401	0.0166405	0.0369265	0.115253	0.0382337	0.0915533	0.0201356	0.0455256	0.0612776	0.0472347	0.0438067	0.0177793	0.0106977	0.0935673	0.0859088	0.0275843	0.113935	0.0124934	0.0224313	0.0354759	0.096825	0.0255183	0.205869	0.0799087
TCGA-DQ-5629	HNSC	64	MALE	WHITE	[Not Available]	Stage IVA	Head & Neck Squamous Cell Carcinoma	G2	2009	Dead	TUMOR FREE	[Not Available]	NA	NA	NA	Complete Remission/Response	1	941	0	941	NA	NA	0	941	Negative	0.0507997	0.000939126	0.0561383	0.0581772	0.0498087	0.106476	0	0.028916	0.0114414	0.022207	0.0266916	0.0380936	0.0305593	0.0847297	0.0413027	0.0462483	0.142009	0.00104685	0.0219993	0.0266151	0.139134	0.0234005	0.192705	0.183084
TCGA-DQ-5630	HNSC	73	MALE	WHITE	[Not Available]	Stage III	Head & Neck Squamous Cell Carcinoma	G2	2009	Alive	TUMOR FREE	[Not Available]	NA	NA	NA	Complete Remission/Response	0	1030	0	1030	0	1030	0	1030	Negative	0.0435875	0.0261689	0.048906	0.0953093	0.0354468	0.0967603	0.0660397	0.03646	0.0440663	0.0278309	0.0309191	0.0338115	0.0396764	0.102327	0.0589017	0.0253846	0.104345	0.0160334	0.0242719	0.0346296	0.0670204	0.0267733	0.143481	0.0606476
TCGA-DQ-5631	HNSC	52	MALE	WHITE	[Not Available]	Stage IVA	Head & Neck Squamous Cell Carcinoma	G3	2009	Dead	WITH TUMOR	[Not Available]	NA	Distant Metastasis	Lung	Complete Remission/Response	1	548	1	548	NA	NA	1	447	Negative	0.0410559	0.00537095	0.0721587	0.10036	0.0646093	0.111647	0	0.0364	0.0281695	0.0324547	0.0514679	0.0267118	0.0499615	0.107216	0.0559692	0.01	0.14312	0.0457103	0.0371849	0.0348448	0.129986	0.0379899	0.246095	0.12909
TCGA-DQ-7588	HNSC	66	MALE	WHITE	[Not Available]	Stage III	Head & Neck Squamous Cell Carcinoma	G3	2010	Dead	WITH TUMOR	[Not Available]	NA	Oral Cavity	NA	Persistent Disease	1	427	1	427	NA	NA	1	79	Negative	0.0169443	0.0123142	0.0355279	0.0802301	0.0408818	0.0750021	0	0.0285347	0.0121499	0.0171359	0.0337774	0.0169828	0.0105186	0.11273	0.0503951	0.071552	0.134486	0.0254275	0.024188	0.0168387	0.201675	0.0203676	0.248429	0.24213
TCGA-DQ-7589	HNSC	70	MALE	WHITE	[Not Available]	Stage IVC	Head & Neck Squamous Cell Carcinoma	G4	2010	Alive	TUMOR FREE	[Not Available]	NA	NA	NA	Complete Remission/Response	0	1409	0	1409	NA	NA	0	1409	Negative	0.0413794	0.00619401	0.0400968	0.0511653	0.0545942	0.0813122	0	0.0416636	0.0112981	0.0326554	0.0208285	0.0228921	0.0313612	0.0805249	0.0395189	0.0126181	0.105469	0.032239	0.037017	0.0297049	0.158353	0.0345387	0.184668	0.216464
TCGA-DQ-7590	HNSC	51	MALE	WHITE	[Not Available]	Stage IVA	Head & Neck Squamous Cell Carcinoma	G4	2010	Alive	TUMOR FREE	[Not Available]	NA	NA	NA	Complete Remission/Response	0	1413	0	1413	NA	NA	0	1413	Positive	0.0263032	0.0362988	0.0281712	0.0480768	0.0311388	0.0733172	0.0427945	0.0221486	0.0473464	0.0209709	0.0137534	0.00775061	0.0123483	0.059961	0.0590063	0.0136437	0.0747663	0.00934592	0.0412388	0.0311969	0.106714	0	0.125477	0.161539
TCGA-DQ-7591	HNSC	62	MALE	WHITE	[Not Available]	Stage IVA	Head & Neck Squamous Cell Carcinoma	G4	2011	Alive	TUMOR FREE	[Not Available]	NA	NA	NA	Complete Remission/Response	0	622	0	622	NA	NA	0	622	Positive	0.0198915	0.0111323	0.0242453	0.0320487	0.0257982	0.0700461	0.0185808	0.0193138	0.0113227	0.0192348	0.0100586	0.0180619	0.0154392	0.0563457	0.0359835	0.0120513	0.0697152	0.0176174	0.0188689	0.0140554	0.10927	0.0133867	0.111988	0.147218
TCGA-DQ-7592	HNSC	57	MALE	AMERICAN INDIAN OR ALASKA NATIVE	[Not Available]	Stage IVA	Head & Neck Squamous Cell Carcinoma	G2	2011	Alive	TUMOR FREE	[Not Available]	NA	NA	NA	Complete Remission/Response	0	1143	0	1143	NA	NA	0	1143	Negative	0.0522356	0.0337558	0.0730035	0.0958266	0.0622165	0.117398	0.01384	0.0464294	0.0284111	0.0362545	0.0399628	0.0200231	0.0288542	0.115803	0.0663928	0.0440756	0.164095	0.0155926	0.0301009	0.0402072	0.152621	0.0396632	0.273517	0.114179
TCGA-DQ-7593	HNSC	58	MALE	WHITE	[Not Available]	Stage IVA	Head & Neck Squamous Cell Carcinoma	G4	2011	Alive	TUMOR FREE	[Not Available]	NA	NA	NA	Complete Remission/Response	0	1224	0	1224	NA	NA	0	1224	Positive	0.0207865	0.0407306	0.0289409	0.0433452	0.0153168	0.0832577	0.0284702	0.0489958	0.0529812	0.0100998	0.00524775	0.00804179	0.00608849	0.0480464	0.0324538	0.0123212	0.0751923	0.00606073	0.0264483	0.0214278	0.122067	0.0198185	0.0971654	0.151096
TCGA-DQ-7594	HNSC	47	MALE	WHITE	[Not Available]	Stage IVB	Head & Neck Squamous Cell Carcinoma	G4	2011	Alive	TUMOR FREE	[Not Available]	New Primary Tumor	Oral Cavity	mandibular alveolus	Complete Remission/Response	0	1218	0	1218	NA	NA	1	1084	Positive	0.0372892	0.00927518	0.0430418	0.037813	0.0238551	0.0995769	0.00912474	0.0259259	0.0236732	0.0215203	0.0127038	0	0.00822959	0.0538848	0.0516408	0.0117949	0.112678	0.010806	0.0122025	0.0251596	0.170361	0.0568672	0.138232	0.256601
TCGA-DQ-7595	HNSC	53	MALE	WHITE	[Not Available]	Stage II	Head & Neck Squamous Cell Carcinoma	G3	2011	Alive	TUMOR FREE	[Not Available]	NA	NA	NA	Complete Remission/Response	0	1190	0	1190	0	1190	0	1190	Negative	0.0369113	0.0224229	0.0346221	0.0400494	0.031644	0.0900585	0.0171535	0.0238537	0.0147174	0.016657	0.0278504	0.0572689	0.0534417	0.0384348	0.0465573	0.0222537	0.102962	0.0178585	0.0251933	0.0228468	0.100803	0.0628807	0.149555	0.100047
TCGA-DQ-7596	HNSC	48	MALE	WHITE	[Not Available]	Stage IVA	Head & Neck Squamous Cell Carcinoma	G4	2011	Alive	TUMOR FREE	[Not Available]	NA	Cervical Lymph Nodes	NA	Persistent Disease	0	1265	0	1265	NA	NA	1	137	Positive	0.0396059	0.00873703	0.0476247	0.0405496	0.0257316	0.107798	0	0.0246021	0.0231163	0.00404627	0.0147789	0.0138569	0.0150967	0.0733742	0.0539571	0.0234953	0.122383	0.0151725	0.0194114	0.0276146	0.205416	0.0345387	0.128988	0.289501
TCGA-F7-7848	HNSC	47	MALE	WHITE	Stage IVA	Stage IVA	Head & Neck Squamous Cell Carcinoma	G2	2011	Alive	TUMOR FREE	[Not Available]	NA	NA	NA	Complete Remission/Response	0	1131	0	1131	NA	NA	0	1131	Negative	0.0561747	0.00494888	0.0562674	0.0756506	0.0370679	0.097483	0.0271958	0.0446466	0.0154873	0.0265596	0.0220592	0.0146962	0.00441455	0.0803499	0.0527704	0.0474224	0.119348	0.0149659	0.0286104	0.073104	0.165622	0.0120794	0.203018	0.144156
TCGA-F7-8298	HNSC	58	MALE	WHITE	Stage I	Stage I	Head & Neck Squamous Cell Carcinoma	G1	2011	Alive	TUMOR FREE	[Not Available]	NA	NA	NA	Complete Remission/Response	0	995	0	995	0	995	0	995	Negative	0.0329203	0.0156486	0.0364525	0.0742452	0.0338091	0.0767004	0	0.0185654	0.0130958	0.0317152	0.0399229	0.0241596	0.0118733	0.0690192	0.0479608	0.0439541	0.080213	0.0298078	0.0358643	0.0311969	0.146705	0.00496771	0.236368	0.184225
TCGA-F7-8489	HNSC	48	MALE	WHITE	Stage II	Stage II	Head & Neck Squamous Cell Carcinoma	G1	2012	Alive	TUMOR FREE	[Not Available]	NA	NA	NA	Complete Remission/Response	0	658	0	658	0	658	0	658	Negative	0.0263055	0.0347688	0.0248977	0.0921048	0.0325378	0.06482	0.0923434	0.0278852	0.0502498	0.0447133	0.0414626	0.0332377	0.0408287	0.0682185	0.0608244	0.00730094	0.0682318	0.0262746	0.0448545	0.0325867	0.070609	0.0331791	0.227798	0.0855285
TCGA-F7-A50G	HNSC	66	MALE	WHITE	Stage III	[Not Available]	Head & Neck Squamous Cell Carcinoma	G1	2012	Alive	TUMOR FREE	[Not Available]	NA	NA	NA	Complete Remission/Response	0	616	0	616	0	616	0	616	Negative	0.0449643	0.0310228	0.0245762	0.074192	0.0215346	0.0940636	0.0255136	0.0266425	0.0238698	0.0285528	0.0277039	0.0323813	0.0243306	0.0657063	0.06486	0.00843455	0.0996643	0.0205927	0.0311185	0.0250246	0.096669	0.00695479	0.185636	0.0810764
TCGA-F7-A50I	HNSC	72	MALE	WHITE	Stage IVA	[Not Available]	Head & Neck Squamous Cell Carcinoma	G2	2011	Alive	TUMOR FREE	[Not Available]	NA	NA	NA	[Not Available]	0	92	0	92	NA	NA	0	92	Negative	0.0406781	0.0162289	0.0507551	0.114065	0.0513077	0.0975534	0.0159555	0.0228016	0.0379034	0.0189002	0.0566757	0.0196377	0.0162022	0.108517	0.0683802	0.0885155	0.129942	0.0291259	0.0256949	0.0324043	0.103196	0.0538866	0.179229	0.0976675
TCGA-F7-A50J	HNSC	67	FEMALE	WHITE	Stage III	[Not Available]	Head & Neck Squamous Cell Carcinoma	G2	2011	Alive	TUMOR FREE	[Not Available]	NA	NA	NA	Complete Remission/Response	0	947	0	947	0	947	0	947	Negative	0.027595	0.0206397	0.0372198	0.0912832	0.0501974	0.0814815	0.0540603	0.0290219	0.0200901	0.0195728	0.0347364	0.0498608	0.00836973	0.161472	0.0453839	0.0317814	0.133754	0.0456965	0.023496	0.0215044	0.118309	0.0328392	0.160175	0.109365
TCGA-F7-A61S	HNSC	62	MALE	WHITE	Stage III	[Not Available]	Head & Neck Squamous Cell Carcinoma	G1	2012	Alive	TUMOR FREE	[Not Available]	Locoregional Recurrence	Cervical Lymph Nodes	NA	Complete Remission/Response	0	576	0	576	1	213	1	213	Negative	0.025701	0.0171575	0.0356265	0.0915019	0.0464445	0.0795873	0.0357343	0.0227522	0.024484	0.0250418	0.0328983	0.0234402	0.00972446	0.172839	0.0546189	0.0416599	0.117982	0.0393259	0.0210391	0.0342465	0.111027	0.0255445	0.164142	0.142093
TCGA-F7-A61V	HNSC	54	MALE	WHITE	Stage II	[Not Available]	Head & Neck Squamous Cell Carcinoma	G1	2012	Alive	TUMOR FREE	[Not Available]	NA	NA	NA	Complete Remission/Response	0	759	0	759	0	759	0	759	Negative	0.0355039	0.00212095	0.0267562	0.0703105	0.0626662	0.0757229	0.0102972	0.035581	0.00775184	0.0118853	0.0200693	0.00927504	0.0109702	0.118382	0.0610945	0.0334413	0.117372	0.0442502	0.0201423	0.0250538	0.129756	0.0185897	0.180387	0.195706
TCGA-F7-A61W	HNSC	51	MALE	ASIAN	Stage IVA	[Not Available]	Head & Neck Squamous Cell Carcinoma	G2	2012	Alive	TUMOR FREE	[Not Available]	NA	NA	NA	[Unknown]	0	14	0	14	NA	NA	0	14	Negative	0.0323771	0.0210617	0.0372128	0.0757781	0.0660416	0.0816393	0	0.0395243	0.0288943	0.010857	0.0293714	0.0322871	0.0248523	0.128141	0.0429858	0.0339541	0.122489	0.0340503	0.0235205	0.0372451	0.151917	0.0222501	0.202172	0.181336
TCGA-F7-A620	HNSC	47	MALE	WHITE	Stage III	[Not Available]	Head & Neck Squamous Cell Carcinoma	G1	2012	Alive	TUMOR FREE	[Not Available]	NA	NA	NA	Complete Remission/Response	0	543	0	543	0	543	0	543	Negative	0.023951	0.0093385	0.028251	0.0706205	0.0655475	0.0683707	0.0215884	0.0384723	0.0375348	0.0222034	0.0303544	0.0233889	0.0069605	0.149479	0.0611002	0.0291498	0.110889	0.0383686	0.0146328	0.0307044	0.119332	0.0276884	0.120782	0.143417
TCGA-F7-A622	HNSC	75	MALE	WHITE	Stage III	[Not Available]	Head & Neck Squamous Cell Carcinoma	G1	2012	Dead	WITH TUMOR	[Not Available]	NA	NA	NA	Complete Remission/Response	1	359	1	359	NA	NA	1	359	Negative	0.0267259	0.0102038	0.0167033	0.053223	0.0598293	0.0800875	0	0.0269673	0.0131122	0.00379976	0.0185935	0.033015	0.0357446	0.185649	0.04999	0.0340756	0.0991927	0.0528041	0.0139919	0.0206544	0.112264	0.00737313	0.118049	0.143278
TCGA-F7-A623	HNSC	70	MALE	WHITE	Stage IVA	[Not Available]	Head & Neck Squamous Cell Carcinoma	G1	2012	Alive	TUMOR FREE	[Not Available]	NA	NA	NA	Complete Remission/Response	0	616	0	616	NA	NA	0	616	Negative	0.0355534	0.00906415	0.0590904	0.0512395	0.0371956	0.103546	0.0400673	0.01817	0.0115971	0.0103816	0.0229223	0.0338458	0.00990353	0.0949441	0.0577055	0.0403374	0.117735	0.0215363	0.0242719	0.0346077	0.126534	0.0522655	0.159715	0.124983
TCGA-F7-A624	HNSC	73	MALE	WHITE	Stage II	[Not Available]	Head & Neck Squamous Cell Carcinoma	G3	2012	Alive	TUMOR FREE	[Not Available]	NA	NA	NA	Complete Remission/Response	0	378	0	378	0	378	0	378	Negative	0.0191972	0.00227923	0.0379543	0.0556288	0.0315108	0.0803632	0	0.0261907	0.01595	0.00831088	0.0153676	0.0190297	0.00939746	0.202746	0.0686749	0.0824831	0.11791	0.0651597	0.0182853	0.0293583	0.112123	0.0273486	0.107308	0.176089
TCGA-H7-7774	HNSC	75	FEMALE	WHITE	Stage IVA	Stage III	Head & Neck Squamous Cell Carcinoma	G2	2011	Alive	TUMOR FREE	[Not Available]	New Primary Tumor	Oral Cavity	hard palate (right)	Complete Remission/Response	0	407	0	407	NA	NA	1	252	Negative	0.0447754	0.00119237	0.034364	0.0616118	0.0356467	0.0880502	0.0347148	0.00904794	0.0368714	0.0418326	0.0392169	0.0313193	0.0228357	0.0736823	0.0790776	0.048664	0.0964465	0.00635688	0.034165	0.0427352	0.0912014	0.0143541	0.191113	0.0714135
TCGA-H7-8501	HNSC	54	MALE	WHITE	Stage IVA	Stage IVA	Head & Neck Squamous Cell Carcinoma	GX	2012	Alive	TUMOR FREE	[Not Available]	NA	NA	NA	Complete Remission/Response	0	461	0	461	NA	NA	0	461	Negative	0.0253798	0.0263166	0.050253	0.0580783	0.0342033	0.0840888	0.0416985	0.0322767	0.0516626	0.0161323	0.0316437	0.0389415	0.0236143	0.113941	0.0520116	0.0493927	0.123094	0.0190018	0.0188218	0.0367709	0.105431	0.0189034	0.114228	0.160076
TCGA-H7-8502	HNSC	50	MALE	WHITE	Stage IVA	Stage IVA	Head & Neck Squamous Cell Carcinoma	G2	2012	Alive	TUMOR FREE	[Not Available]	NA	NA	NA	Complete Remission/Response	0	458	0	458	NA	NA	0	458	Negative	0.0438189	0.0128101	0.0483217	0.0965702	0.0624219	0.111065	0.00344089	0.0335547	0.0153931	0.0215343	0.0368648	0.0361153	0.0197448	0.103746	0.0572015	0.0495547	0.12841	0.0219908	0.0222593	0.02242	0.17707	0.0355583	0.268321	0.197499
TCGA-H7-A6C4	HNSC	35	FEMALE	WHITE	Stage IVA	Stage III	Head & Neck Squamous Cell Carcinoma	G2	2012	Alive	TUMOR FREE	[Not Available]	Locoregional Recurrence	Distant Metastasis	stoma site	Complete Remission/Response	0	414	0	414	NA	NA	1	235	Negative	0.0376812	0.0354863	0.0429292	0.133354	0.0437242	0.0949898	0	0.0347903	0.0497584	0.0327716	0.0568195	0.0169229	0.00794151	0.120882	0.0679846	0.0210526	0.117419	0.0386027	0.0312249	0.0359647	0.0789997	0.0439773	0.212542	0.0601607
TCGA-H7-A76A	HNSC	57	MALE	WHITE	[Not Available]	Stage IVA	Head & Neck Squamous Cell Carcinoma	G2	2013	Alive	TUMOR FREE	[Not Available]	NA	NA	NA	Complete Remission/Response	0	637	0	637	NA	NA	0	637	Positive	0.0132791	0	0.00672308	0.044201	0.012158	0.0448514	0.0625733	0.0200728	0.0348567	0.0118606	0.012512	0.0171541	0.0126675	0.0849218	0.0373756	0.0117004	0.0324937	0.0222732	0.0319292	0.0139204	0.091093	0.0154522	0.124585	0.115858
TCGA-HD-7229	HNSC	60	MALE	WHITE	Stage IVA	Stage IVA	Head & Neck Squamous Cell Carcinoma	G3	2011	Alive	WITH TUMOR	[Not Available]	Locoregional Recurrence	Larynx	NA	Progressive Disease	0	1027	0	1027	NA	NA	1	162	Negative	0.0372467	0.0171997	0.0525386	0.0963134	0.0499864	0.0997271	0.0187338	0.021153	0.0378624	0.0356065	0.0496245	0.0237314	0.0302089	0.0777122	0.0522246	0.0312686	0.130465	0.0127344	0.0283258	0.0187466	0.130456	0.0328915	0.245007	0.112416
TCGA-HD-7753	HNSC	62	MALE	BLACK OR AFRICAN AMERICAN	Stage I	Stage II	Head & Neck Squamous Cell Carcinoma	G2	2011	Alive	TUMOR FREE	[Not Available]	NA	NA	NA	Complete Remission/Response	0	866	0	866	0	866	0	866	Negative	0.032814	0.0144245	0.0402024	0.125106	0.0560709	0.0821737	0.0277056	0.0306317	0.0286159	0.0280492	0.0425334	0.0141138	0.0274216	0.0782066	0.062401	0.0234008	0.113062	0.0421772	0.0353996	0.0292927	0.107986	0.0132559	0.258521	0.111925
TCGA-HD-7754	HNSC	69	MALE	WHITE	Stage IVA	Stage IVA	Head & Neck Squamous Cell Carcinoma	G1	2011	Alive	TUMOR FREE	[Not Available]	NA	NA	NA	Complete Remission/Response	0	783	0	783	NA	NA	0	783	Positive	0.0553717	0.0151526	0.0585366	0.0643047	0.0320548	0.133506	0.00387419	0.0174957	0.0116339	0.0267075	0.0214598	0.00232947	0.0127531	0.0643674	0.0414263	0.00255061	0.137835	0.00702494	0.0254717	0.0345128	0.15798	0.0481345	0.178149	0.206673
TCGA-HD-7831	HNSC	74	MALE	WHITE	Stage IVA	Stage III	Head & Neck Squamous Cell Carcinoma	G2	2011	Alive	WITH TUMOR	[Not Available]	Distant Metastasis	Distant Metastasis	Lung	Complete Remission/Response	0	667	0	667	NA	NA	1	667	Negative	0.0296944	0.0317403	0.0393857	0.107039	0.0481932	0.0773451	0.0333129	0.0244891	0.021249	0.0561161	0.0404476	0.0216075	0.0329962	0.0705121	0.0592478	0.0111471	0.0939837	0.0382928	0.0608692	0.0363295	0.0728132	0.0707245	0.239949	0.0751277
TCGA-HD-7832	HNSC	52	MALE	WHITE	Stage IVA	Stage IVA	Head & Neck Squamous Cell Carcinoma	G2	2011	Alive	TUMOR FREE	[Not Available]	NA	NA	NA	Complete Remission/Response	0	836	0	836	NA	NA	0	836	Positive	0.0426334	0	0.0441424	0.0552199	0.0362462	0.110335	0.0261253	0.0192008	0.022027	0.0213407	0.0283885	0.0150473	0.0120758	0.077929	0.0455189	0.0122402	0.125494	0.012514	0.0216021	0.0244118	0.21339	0.0424347	0.204701	0.272336
TCGA-HD-7917	HNSC	62	MALE	WHITE	Stage II	Stage II	Head & Neck Squamous Cell Carcinoma	G1	2011	Dead	TUMOR FREE	[Not Available]	NA	NA	NA	Complete Remission/Response	1	836	0	836	0	836	0	836	Negative	0.0281145	0	0.0542727	0.0704017	0.0643317	0.115472	0	0.0413388	0.0221048	0.0135052	0.0269313	0.0311652	0.000957653	0.0942043	0.0473713	0.010108	0.14777	0.0342431	0.0166556	0.0446431	0.147233	0.0573901	0.168539	0.200542
TCGA-HD-8224	HNSC	63	MALE	WHITE	Stage IVA	Stage III	Head & Neck Squamous Cell Carcinoma	G3	2011	Dead	WITH TUMOR	[Not Available]	Distant Metastasis	Distant Metastasis	Lung	Progressive Disease	1	446	1	446	NA	NA	1	171	Negative	0.0479611	0.0172736	0.0469888	0.0607731	0.0277024	0.102213	0.0370087	0.0328698	0.0205324	0.017157	0.0264918	0.0253072	0.0123483	0.0718091	0.0617924	0.022888	0.136483	0.0131683	0.0323715	0.0260096	0.127248	0.0278192	0.202263	0.116158
TCGA-HD-8314	HNSC	58	MALE	WHITE	Stage III	Stage III	Head & Neck Squamous Cell Carcinoma Basaloid Type	G4	2012	Alive	TUMOR FREE	[Not Available]	NA	NA	NA	Complete Remission/Response	0	670	0	670	0	670	0	670	Positive	0.0449147	0.0217476	0.0436331	0.0395854	0.0404155	0.0953549	0	0.0188761	0.012502	0.00937439	0.0174694	0.00399092	0.0012613	0.0678572	0.0391594	0.01861	0.109443	0.011109	0.0222368	0.0220771	0.171521	0.0779146	0.158342	0.23764
TCGA-HD-8634	HNSC	51	FEMALE	WHITE	Stage I	Stage I	Head & Neck Squamous Cell Carcinoma	G2	2012	Dead	TUMOR FREE	[Not Available]	NA	NA	NA	Complete Remission/Response	1	385	0	385	0	385	0	385	Negative	0.0279846	0.03938	0.0330663	0.089313	0.0257649	0.0734351	0	0.0258059	0.0309664	0.0378462	0.0503198	0.0154755	0.010394	0.0948662	0.0562887	0.0298246	0.096903	0.00526182	0.0264647	0.0144822	0.135087	0.0882945	0.205342	0.1281
TCGA-HD-8635	HNSC	61	FEMALE	WHITE	Stage III	Stage III	Head & Neck Squamous Cell Carcinoma	G2	2012	Alive	TUMOR FREE	[Not Available]	NA	NA	NA	Complete Remission/Response	0	695	0	695	0	695	0	695	Negative	0.0375088	0.00202598	0.0416479	0.100012	0.0424585	0.0841687	0.0401183	0.0224451	0.0340622	0.0339831	0.0468728	0.0109451	0.0260824	0.105992	0.0558247	0.0189474	0.108133	0.0445877	0.034726	0.0387407	0.116137	0.026538	0.249294	0.10381
TCGA-HD-A4C1	HNSC	41	FEMALE	BLACK OR AFRICAN AMERICAN	Stage IVA	Stage IVA	Head & Neck Squamous Cell Carcinoma	G1	2012	Alive	NA	[Not Available]	NA	NA	NA	[Not Applicable]	0	11	0	11	NA	NA	0	11	Negative	0.0344789	0.031561	0.0456583	0.0849617	0.0243881	0.0961004	0.0296427	0.0150952	0.0309255	0.0317927	0.0455649	0.0568064	0.0518923	0.0477288	0.0469947	0.0225371	0.134039	0.017094	0.0369658	0.0302119	0.117339	0.0311397	0.170789	0.133371
TCGA-HD-A633	HNSC	74	MALE	WHITE	Stage IVA	Stage IVA	Head & Neck Squamous Cell Carcinoma	G2	2012	Alive	WITH TUMOR	[Not Available]	Locoregional Recurrence	Oral Cavity	Buccal Space & Infratemporal Fossa	Complete Remission/Response	0	421	0	421	NA	NA	1	419	Negative	0.0309224	0.000506495	0.0362436	0.0762839	0.0574311	0.0755023	0.0204924	0.0201858	0.011855	0.011276	0.0287055	0.0340342	0.0294615	0.138462	0.0513707	0.0220918	0.143495	0.0712274	0.0203778	0.0207858	0.156662	0.0318456	0.186128	0.187635
TCGA-HD-A634	HNSC	56	MALE	WHITE	Stage IVA	Stage III	Head & Neck Squamous Cell Carcinoma	G3	2013	Dead	WITH TUMOR	[Not Available]	NA	NA	NA	[Unknown]	1	130	1	130	NA	NA	1	130	Positive	0.0097155	0.0620456	0.0224947	0.0362725	0.0187366	0.0638444	0.040679	0.0215414	0.0119574	0.0117902	0.0126212	0.0339485	0.0226255	0.0812304	0.0464413	0.035614	0.0757857	0.0197249	0.0280514	0.025984	0.113726	0.0310613	0.115112	0.183247
TCGA-HD-A6HZ	HNSC	79	FEMALE	WHITE	Stage III	Stage II	Head & Neck Squamous Cell Carcinoma	G2	2012	Alive	TUMOR FREE	[Not Available]	NA	NA	NA	[Unknown]	0	111	0	111	NA	NA	0	111	NA	0.0317348	0.0120081	0.0449261	0.0649113	0.0228503	0.0777483	0.0228373	0.0229676	0.0171663	0.0239079	0.0214625	0.0294438	0.031587	0.0674521	0.0535768	0.0379487	0.105046	0.0251176	0.0302811	0.0237369	0.106224	0.03012	0.147051	0.111568
TCGA-HD-A6I0	HNSC	56	MALE	WHITE	Stage IVA	Stage III	Head & Neck Squamous Cell Carcinoma	G1	2013	Alive	TUMOR FREE	[Not Available]	NA	NA	NA	Complete Remission/Response	0	210	0	210	NA	NA	0	210	Negative	0.0224751	0.000706982	0.0125028	0.0478562	0.0528566	0.0545543	0.0251568	0.0141632	0.0195455	0.00345817	0.00971766	0.0236458	0.00730308	0.244791	0.0412343	0.0381242	0.074772	0.123908	0.0186784	0.029092	0.1236	0.0151646	0.147775	0.179176
TCGA-HL-7533	HNSC	65	MALE	WHITE	[Not Available]	Stage IVA	Head & Neck Squamous Cell Carcinoma	G3	2008	Alive	TUMOR FREE	[Not Available]	NA	NA	NA	Complete Remission/Response	0	1057	0	1057	NA	NA	0	1057	Positive	0.0338059	0.00810392	0.0370509	0.0499292	0.0504139	0.0933657	0.0233726	0.0259506	0.0134193	0.0273132	0.0314679	0.0456729	0.0307072	0.0930329	0.064318	0.0180162	0.0955774	0.015021	0.0164877	0.030584	0.160249	0.0438989	0.191134	0.231297
TCGA-IQ-7630	HNSC	49	MALE	WHITE	Stage II	Stage III	Head & Neck Squamous Cell Carcinoma	G3	2011	Alive	TUMOR FREE	[Not Available]	NA	NA	NA	Complete Remission/Response	0	485	0	485	0	485	0	485	Negative	0.0381323	0.0149205	0.042075	0.0893434	0.0460337	0.103386	0.0147321	0.0166238	0.019095	0.0270597	0.0356128	0.0445253	0.0169575	0.108521	0.0507184	0.00719298	0.109013	0.0414127	0.0303261	0.0251997	0.130696	0.0345909	0.209222	0.129608
TCGA-IQ-7631	HNSC	60	FEMALE	WHITE	Stage II	Stage II	Head & Neck Squamous Cell Carcinoma	G1	2011	Alive	TUMOR FREE	[Not Available]	NA	NA	NA	Complete Remission/Response	0	1172	0	1172	0	1172	0	1172	Negative	0.0155816	0.0306429	0.00873414	0.0618951	0.0337869	0.0332259	0.015981	0.000875493	0.0107903	0.0159914	0.0333192	0.0173682	0.0302089	0.0926867	0.0532516	0.0234683	0.0358732	0.0727081	0.0633036	0.0162551	0.0839196	0.0557952	0.192248	0.0913992
TCGA-IQ-7632	HNSC	68	FEMALE	WHITE	Stage IVA	Stage IVA	Head & Neck Squamous Cell Carcinoma	G1	2011	Alive	TUMOR FREE	[Not Available]	NA	NA	NA	Complete Remission/Response	0	441	0	441	NA	NA	0	441	Negative	0.0334682	0.0285853	0.0355373	0.068365	0.05118	0.0751048	0.0421318	0.0260247	0.0224857	0.0207772	0.0413773	0.0320815	0.0472754	0.106756	0.0479247	0.0281242	0.136125	0.0441263	0.0300845	0.0324007	0.121869	0.034068	0.180712	0.118093
TCGA-IQ-A61E	HNSC	55	FEMALE	WHITE	Stage III	Stage III	Head & Neck Squamous Cell Carcinoma	G2	2011	Alive	TUMOR FREE	[Not Available]	NA	NA	NA	Complete Remission/Response	0	1147	0	1147	0	1147	0	1147	Negative	0.0213958	0.0146567	0.0460877	0.0871012	0.0630659	0.0974868	0.0337208	0.0352527	0.0231941	0.0177733	0.0428398	0.0303344	0.0192932	0.133117	0.0554006	0.0159919	0.14207	0.045118	0.0332928	0.0243096	0.142393	0.021701	0.180893	0.191904
TCGA-IQ-A61G	HNSC	57	MALE	WHITE	Stage IVA	Stage IVA	Head & Neck Squamous Cell Carcinoma	G2	2012	Alive	WITH TUMOR	[Not Available]	NA	Oral Cavity	NA	Progressive Disease	0	360	0	360	NA	NA	1	249	Negative	0.0260458	0	0.0494457	0.055083	0.0793098	0.0979908	0.0370597	0.0456104	0.00805487	0.0149737	0.0178903	0.0428724	0.017339	0.187365	0.0564579	0.0474629	0.167193	0.057026	0.011664	0.0264437	0.140452	0.0258321	0.152378	0.212354
TCGA-IQ-A61H	HNSC	76	MALE	WHITE	Stage II	Stage II	Head & Neck Squamous Cell Carcinoma	G2	2012	Alive	TUMOR FREE	[Not Available]	NA	NA	NA	Complete Remission/Response	0	1138	0	1138	0	1138	0	1138	Negative	0.0407229	0.00150893	0.0586773	0.0434631	0.0378618	0.0927438	0.00178417	0.0215061	0.0210647	0.0186009	0.0221391	0.0368175	0.0327782	0.0885066	0.0558132	0.0921997	0.144502	0.0269634	0.0324001	0.0272389	0.156244	0.0730253	0.146438	0.179054
TCGA-IQ-A61I	HNSC	63	MALE	BLACK OR AFRICAN AMERICAN	Stage IVA	Stage IVA	Head & Neck Squamous Cell Carcinoma	G3	2012	Dead	TUMOR FREE	[Not Available]	NA	NA	NA	Complete Remission/Response	1	2	0	2	NA	NA	0	2	Positive	0.0159524	0.0276356	0.0162293	0.0480027	0.0184701	0.0522512	0.010603	0.01022	0.0155283	0.00410966	0.0164279	0.0190639	0.0224932	0.105811	0.0420406	0.0304049	0.0600903	0.0386372	0.0274946	0.016711	0.133244	0	0.134663	0.207375
TCGA-IQ-A61J	HNSC	54	MALE	WHITE	Stage IVA	Stage IVA	Head & Neck Squamous Cell Carcinoma	G1	2012	Alive	TUMOR FREE	[Not Available]	NA	NA	NA	Complete Remission/Response	0	1021	0	1021	NA	NA	0	1021	Negative	0.0393768	0.0313816	0.0361099	0.0799563	0.0320215	0.0856616	0.0629556	0.0374379	0.0310975	0.0349163	0.0300374	0.0285103	0.038236	0.0642818	0.0530899	0.00674764	0.111765	0.00847125	0.0379138	0.022493	0.0937441	0.0338327	0.204028	0.0678229
TCGA-IQ-A61O	HNSC	43	MALE	WHITE	Stage IVA	Stage IVA	Head & Neck Squamous Cell Carcinoma, Spindle Cell Variant	GX	2012	Dead	TUMOR FREE	[Not Available]	NA	NA	NA	Complete Remission/Response	1	421	0	421	NA	NA	0	421	Negative	0.029777	0.0134854	0.0443817	0.0880787	0.0499031	0.0741673	0.0161085	0.0178099	0.0291728	0.0284894	0.0300667	0.0316105	0.0169886	0.099516	0.0627167	0.0308907	0.0828336	0.0893407	0.0541231	0.030843	0.0651928	0.0531545	0.182553	0.0632568
TCGA-IQ-A6SG	HNSC	61	FEMALE	WHITE	Stage III	Stage III	Head & Neck Squamous Cell Carcinoma	G2	2013	Alive	TUMOR FREE	[Not Available]	NA	NA	NA	Complete Remission/Response	0	579	0	579	0	579	0	579	Negative	0.0391737	0.00419969	0.0570112	0.0640993	0.0542944	0.106587	0.00252332	0.0338442	0.0106798	0.0179952	0.0292862	0.01181	0.0156261	0.12078	0.0589036	0.0186235	0.142869	0.0196836	0.0223658	0.0336884	0.169568	0.00371271	0.218961	0.205378
TCGA-IQ-A6SH	HNSC	55	MALE	BLACK OR AFRICAN AMERICAN	Stage III	Stage IVC	Head & Neck Squamous Cell Carcinoma	G1	2013	Alive	TUMOR FREE	[Not Available]	NA	NA	NA	Complete Remission/Response	0	471	0	471	NA	NA	0	471	Negative	0.0332367	0	0.0222859	0.0645994	0.071904	0.0690249	0.0402457	0.0276769	0.0125061	0.012741	0.0255914	0.0289642	0.0261291	0.192498	0.0459564	0.0791228	0.098063	0.0563579	0.0170692	0.0226608	0.104335	0.0123931	0.154527	0.12034
TCGA-KU-A66S	HNSC	69	FEMALE	WHITE	Stage III	Stage III	Head & Neck Squamous Cell Carcinoma Basaloid Type	G2	2012	Dead	WITH TUMOR	[Not Available]	Distant Metastasis	Distant Metastasis	Brain Metastasis	Complete Remission/Response	1	406	1	406	1	389	1	389	Negative	0.0130217	0.0332704	0.00650719	0.0217487	0.0087937	0.0555489	0	0.0123628	0.00934889	0.0123114	0.0144673	0.0344453	0.0653851	0.0319346	0.0299681	0.0276518	0.047784	0.0133956	0.0333767	0.0126473	0.0518614	0.0481083	0.0793971	0.0612751
TCGA-KU-A66T	HNSC	53	FEMALE	WHITE	Stage IVA	Stage IVA	Head & Neck Squamous Cell Carcinoma	G2	2012	Alive	TUMOR FREE	[Not Available]	Locoregional Recurrence	Oral Cavity	Toungue	Complete Remission/Response	0	552	0	552	NA	NA	1	552	Negative	0.0706913	0	0.0800973	0.0931622	0.0494201	0.132715	0.0389968	0.0364883	0.0270516	0.0200975	0.0306847	0.00623475	0.0114607	0.119625	0.0628289	0.0869096	0.154247	0.0389402	0.0321565	0.0382081	0.123132	0.0424347	0.151037	0.122202
TCGA-KU-A6H7	HNSC	55	FEMALE	WHITE	Stage IVA	Stage IVA	Head & Neck Squamous Cell Carcinoma	G2	2013	Alive	TUMOR FREE	[Not Available]	NA	NA	NA	Complete Remission/Response	0	586	0	586	NA	NA	0	586	Positive	0.0169207	0	0.0188246	0.0377217	0.0533784	0.0560719	0	0.0303634	0.0162203	0.00926523	0.0179303	0.00804179	0.0102773	0.140813	0.0365083	0.0339811	0.0899101	0.0469156	0.0179352	0.0195418	0.168166	0.0438204	0.151231	0.257409
TCGA-KU-A6H8	HNSC	41	MALE	WHITE	Stage IVA	Stage I	Head & Neck Squamous Cell Carcinoma	G3	2013	Dead	WITH TUMOR	[Not Available]	Locoregional Recurrence	Oral Cavity	Right base of tongue and level 2 a cervical node	Progressive Disease	1	327	1	327	NA	NA	1	110	Negative	0.0417667	0.0237736	0.0400827	0.0554804	0.0104814	0.0781857	0.00825814	0.0167367	0.0151966	0.0363284	0.0201785	0.0142423	0.017736	0.0825408	0.0567755	0.0354386	0.0836799	0.0213916	0.0310079	0.0258162	0.127409	0	0.164425	0.0892807
TCGA-MT-A51W	HNSC	52	FEMALE	WHITE	Stage I	Stage I	Head & Neck Squamous Cell Carcinoma	G2	2012	Alive	TUMOR FREE	[Not Available]	NA	NA	NA	Complete Remission/Response	0	437	0	437	0	437	0	437	Negative	0.0303226	0.0102987	0.0349764	0.0914791	0.0309611	0.0739429	0.0288525	0.0258835	0.0432719	0.0377441	0.0425521	0.0422986	0.0157117	0.0961251	0.0620948	0.0406748	0.116297	0.00997266	0.0255659	0.0229818	0.134035	0.0387743	0.239359	0.144453
TCGA-MT-A51X	HNSC	30	MALE	WHITE	Stage IVA	Stage IVA	Head & Neck Squamous Cell Carcinoma	G1	2012	Alive	TUMOR FREE	[Not Available]	NA	NA	NA	[Unknown]	0	242	0	242	NA	NA	0	242	Negative	0.048483	0.00758687	0.0462707	0.080407	0.0492702	0.0841307	0.00155477	0.0374591	0.0172891	0.0119698	0.0331034	0.021736	0.0260123	0.129768	0.0604802	0.0465047	0.128834	0.0328175	0.0349819	0.0222559	0.137706	0.0396894	0.191684	0.0988142
TCGA-MT-A67A	HNSC	85	FEMALE	WHITE	Stage I	Stage I	Head & Neck Squamous Cell Carcinoma	G2	2011	Alive	TUMOR FREE	[Not Available]	NA	NA	NA	Complete Remission/Response	0	914	0	914	0	914	0	914	Negative	0.0239699	0.00462176	0.0247522	0.0411753	0.0454952	0.0636828	0.0261253	0.0235359	0.00746929	0.00702551	0.0167209	0.0348735	0.0247355	0.175558	0.0556307	0.0151147	0.11264	0.0642369	0.0178738	0.0229271	0.112454	0.0260674	0.146558	0.144141
TCGA-MT-A67D	HNSC	55	MALE	WHITE	Stage II	Stage II	Head & Neck Squamous Cell Carcinoma	G2	2012	Alive	NA	[Not Available]	NA	NA	NA	Complete Remission/Response	0	56	0	56	0	56	0	56	Negative	0.0234717	0.000137176	0.0304967	0.0826168	0.0655586	0.0893244	0.0222256	0.0243373	0.0175799	0.0121705	0.0127571	0.0371687	0.0211462	0.14706	0.0416641	0.0398111	0.117064	0.0790925	0.0283299	0.028574	0.140733	0.0201062	0.168562	0.137685
TCGA-MT-A67F	HNSC	60	FEMALE	WHITE	Stage IVA	Stage IVA	Head & Neck Squamous Cell Carcinoma	G2	2012	Alive	TUMOR FREE	[Not Available]	NA	NA	NA	Complete Remission/Response	0	384	0	384	NA	NA	0	384	Negative	0.0250563	0.0209035	0.0304263	0.122837	0.0298564	0.0889136	0.0488607	0.0482404	0.111212	0.0337471	0.0465878	0.0240569	0.0204922	0.0828184	0.0559045	0.0160729	0.104042	0.00843681	0.0222737	0.029351	0.0809471	0.0434021	0.138751	0.0619274
TCGA-MT-A7BN	HNSC	74	MALE	WHITE	Stage IVA	Stage IVA	Head & Neck Squamous Cell Carcinoma	G3	2013	Alive	WITH TUMOR	[Not Available]	Distant Metastasis	Distant Metastasis	lung	Progressive Disease	0	469	0	469	NA	NA	1	179	Negative	0.0194404	0.000970782	0.0143825	0.0455285	0.0478546	0.056825	0.00461335	0.0137537	0.0156921	0.00416248	0.0232206	0.0243309	0.0271024	0.170635	0.0399334	0.0254791	0.049739	0.0873503	0.0199315	0.0263707	0.0861655	0.0107982	0.127253	0.132268
TCGA-MZ-A5BI	HNSC	53	MALE	WHITE	[Not Available]	Stage IVA	Head & Neck Squamous Cell Carcinoma	[Not Available]	2008	Dead	NA	[Not Available]	NA	NA	NA	Complete Remission/Response	1	217	NA	217	NA	NA	0	217	Positive	0.016897	0.0539944	0.00818972	0.0470993	0.0211293	0.059516	0.0376204	0.0249763	0.0128583	0.0135862	0.0108658	0.0513253	0.0211073	0.0587686	0.0382028	0.0160189	0.0619408	0.0310612	0.0327072	0.0232408	0.0888737	0.0135697	0.114958	0.134322
TCGA-MZ-A6I9	HNSC	68	MALE	WHITE	[Not Available]	Stage IVA	Head & Neck Squamous Cell Carcinoma	G2	2012	Dead	WITH TUMOR	[Not Available]	Distant Metastasis	Distant Metastasis	lung, mediastinal lymph node	[Not Applicable]	1	489	1	489	NA	NA	1	246	Positive	0.0199151	0	0.0250408	0.0442866	0.0547385	0.0668625	0.00764643	0.0222615	0.00391073	0.00802916	0.014715	0.0225924	0.0100982	0.118123	0.0416793	0.0160324	0.0812381	0.0542642	0.0212643	0.0166053	0.166382	0.0113734	0.142194	0.273737
TCGA-MZ-A7D7	HNSC	51	MALE	WHITE	Stage IVA	Stage IVA	Head & Neck Squamous Cell Carcinoma	[Not Available]	2013	Alive	WITH TUMOR	[Not Available]	Distant Metastasis	Distant Metastasis	lung	Complete Remission/Response	0	547	0	547	NA	NA	1	339	Negative	0.0501787	0.00235309	0.0695399	0.0407379	0.0555768	0.113844	0	0.0547148	0.0157821	0.0113817	0.0133192	0.0113476	0.0210372	0.155211	0.0505644	0.0674494	0.184752	0.0332376	0.00524135	0.0338708	0.116451	0.023845	0.104542	0.120782
TCGA-P3-A5Q5	HNSC	54	MALE	WHITE	Stage IVA	Stage IVA	Head & Neck Squamous Cell Carcinoma Basaloid Type	G3	2004	Alive	TUMOR FREE	[Not Available]	NA	NA	NA	Complete Remission/Response	0	910	0	910	NA	NA	0	910	Positive	0.0293024	0.00839937	0.0186885	0.0385166	0.0424029	0.0594285	0.0765917	0.0231158	0.0365152	0.0080855	0.0151172	0.015467	0.0401436	0.100636	0.0514449	0.0348583	0.0630381	0.0361164	0.0230148	0.0188998	0.145404	0	0.136502	0.181414
TCGA-P3-A5Q6	HNSC	49	MALE	WHITE	Stage IVA	Stage III	Head & Neck Squamous Cell Carcinoma	G3	2005	Dead	WITH TUMOR	[Not Available]	NA	Distant Metastasis	Lung	Complete Remission/Response	1	480	1	480	NA	NA	1	280	Negative	0.0330195	0.0106153	0.027432	0.0676746	0.0763009	0.0748424	0.0658867	0.0219156	0.0232924	0.0179177	0.0311695	0.0360211	0.0574203	0.165021	0.0421452	0.0238192	0.118606	0.0645055	0.030582	0.0307299	0.124249	0.015426	0.173651	0.163106
TCGA-P3-A5QA	HNSC	41	MALE	[Unknown]	Stage I	Stage II	Head & Neck Squamous Cell Carcinoma	G3	2008	Alive	TUMOR FREE	[Not Available]	Locoregional Disease	Oral Cavity	tongue	Complete Remission/Response	0	2182	0	2182	1	1601	1	1601	Negative	0.0246879	0.0184237	0.047315	0.0894081	0.0382615	0.0762687	0.0484529	0.0152152	0.0214005	0.0279119	0.0403757	0.0557359	0.0431567	0.101964	0.0582475	0.0244534	0.104731	0.0270185	0.0402785	0.0285485	0.0977683	0.0392188	0.181203	0.120245
TCGA-P3-A5QE	HNSC	49	MALE	WHITE	Stage III	Stage III	Head & Neck Squamous Cell Carcinoma Basaloid Type	G2	2009	Alive	TUMOR FREE	[Not Available]	NA	NA	NA	Complete Remission/Response	0	1559	0	1559	0	1559	0	1559	Positive	0.0229002	0.0610643	0.0248273	0.0420159	0.00972636	0.0894937	0	0.0279275	0.020864	0.0157202	0.0203091	0.0172141	0.0146529	0.0581829	0.0455227	0.0197841	0.085131	0.0141256	0.0447152	0.0271586	0.154875	0.0374147	0.152714	0.21464
TCGA-P3-A5QF	HNSC	49	MALE	WHITE	Stage IVA	Stage IVA	Head & Neck Squamous Cell Carcinoma	G2	2009	Dead	WITH TUMOR	[Not Available]	NA	Distant Metastasis	Lung	[Unknown]	1	330	1	330	NA	NA	1	140	Positive	0.033395	0.0109529	0.0433304	0.0468007	0.05898	0.0848971	0	0.0430474	0.0105569	0.00808198	0.0137374	0.0108252	0.00446126	0.125087	0.0520401	0.0414305	0.128973	0.0338437	0.00946104	0.0378142	0.156183	0.00180406	0.127105	0.253693
TCGA-P3-A6SW	HNSC	50	MALE	WHITE	Stage IVB	Stage IVA	Head & Neck Squamous Cell Carcinoma Basaloid Type	G3	2005	Alive	TUMOR FREE	[Not Available]	NA	NA	NA	Complete Remission/Response	0	1120	0	1120	NA	NA	0	1120	Positive	0.0292433	0	0.0222014	0.0451329	0.0448845	0.0767309	0.0260998	0.0242279	0.00946355	0.00487032	0.0106047	0.013677	0.00476491	0.0893453	0.0474683	0.00145749	0.0865269	0.0413576	0.0182649	0.0154416	0.129439	0.0415196	0.132046	0.203524
TCGA-P3-A6SX	HNSC	67	MALE	WHITE	Stage III	Stage IVA	Head & Neck Squamous Cell Carcinoma	G2	2005	Dead	TUMOR FREE	[Not Available]	NA	NA	NA	Complete Remission/Response	1	1430	0	1430	NA	NA	0	1430	Negative	0.0629099	0.0258629	0.0534021	0.0569866	0.0639375	0.0990368	0	0.0230241	0.0259787	0.00701495	0.0310789	0.030874	0.0182032	0.114215	0.0511748	0.0330229	0.146142	0.0511787	0.0265343	0.0299092	0.172571	0.0649201	0.215047	0.176532
TCGA-P3-A6T0	HNSC	47	FEMALE	WHITE	Stage IVA	Stage IVA	Head & Neck Squamous Cell Carcinoma	G2	2007	Alive	TUMOR FREE	[Not Available]	Locoregional Disease	Oral Cavity	NA	Complete Remission/Response	0	578	0	578	NA	NA	1	365	Negative	0.0384275	0.00700651	0.0484461	0.103804	0.0225838	0.0948985	0	0.0245985	0.0192383	0.0367686	0.0512841	0.0224468	0.0157195	0.0965911	0.0598773	0.0175709	0.10719	0.0189122	0.0370129	0.0279174	0.0999192	0.0330222	0.241982	0.10989
TCGA-P3-A6T2	HNSC	45	MALE	WHITE	Stage IVA	Stage II	Head & Neck Squamous Cell Carcinoma	G2	2008	Alive	TUMOR FREE	[Not Available]	NA	NA	NA	Complete Remission/Response	0	2298	0	2298	NA	NA	0	2298	Negative	0.0442582	0.0217265	0.0527732	0.0680512	0.0378729	0.100958	0.0325738	0.0306211	0.0225102	0.0132587	0.038487	0.0251531	0.0289554	0.103957	0.0595217	0.0103374	0.133784	0.0150141	0.0241675	0.0374348	0.15585	0.0450493	0.16576	0.187823
TCGA-P3-A6T3	HNSC	49	MALE	WHITE	Stage IVA	Stage IVA	Head & Neck Squamous Cell Carcinoma	G2	2008	Dead	WITH TUMOR	[Not Available]	Distant Metastasis	Distant Metastasis	Lung	Complete Remission/Response	1	577	1	577	NA	NA	1	242	Negative	0.0407702	0.0176851	0.051675	0.13316	0.0535339	0.105278	0.0081307	0.0336818	0.0357002	0.0235839	0.0576773	0.00805036	0.0239647	0.118439	0.0695802	0.0324291	0.151923	0.0331687	0.0376947	0.0391566	0.123252	0.0555338	0.237596	0.0972643
TCGA-P3-A6T4	HNSC	54	MALE	WHITE	Stage IVA	Stage IVA	Head & Neck Squamous Cell Carcinoma	G2	2008	Dead	WITH TUMOR	[Not Available]	NA	NA	NA	Progressive Disease	1	62	1	62	NA	NA	1	62	Negative	0.0445203	0.00321835	0.0445366	0.0428755	0.0363795	0.0915761	0.0459805	0.0345573	0.0232023	0.00626486	0.0224881	0.0533293	0.029516	0.0853611	0.0439652	0.00804318	0.121407	0.0216602	0.0243231	0.0220552	0.121698	0.0177269	0.163509	0.0629107
TCGA-P3-A6T5	HNSC	79	FEMALE	WHITE	Stage IVA	Stage IVA	Head & Neck Squamous Cell Carcinoma	G2	2009	Dead	WITH TUMOR	[Not Available]	Locoregional Disease	Oral Cavity	NA	Complete Remission/Response	1	882	1	882	NA	NA	1	335	Negative	0.0486956	0	0.027845	0.0709818	0.0704162	0.081006	0.043814	0.0310129	0.0252048	0.0124241	0.0442542	0.0248619	0.0299442	0.141648	0.056515	0.045668	0.0929092	0.0378865	0.0301377	0.0299384	0.154953	0.0102753	0.216601	0.12251
TCGA-P3-A6T6	HNSC	53	MALE	WHITE	Stage IVA	Stage IVA	Head & Neck Squamous Cell Carcinoma	G3	2009	Dead	WITH TUMOR	[Not Available]	Distant Metastasis	Distant Metastasis	lung	Complete Remission/Response	1	395	1	395	NA	NA	1	273	Positive	0.0312672	0.00254303	0.0161237	0.0293101	0.0300007	0.0596834	0	0.0189431	0.00132269	0.00965964	0.0173469	0	0	0.118492	0.0393857	0.00611336	0.0690819	0.0409581	0.0191698	0.0223471	0.154589	0	0.15025	0.250129
TCGA-P3-A6T7	HNSC	55	MALE	WHITE	Stage IVA	Stage III	Head & Neck Squamous Cell Carcinoma	G2	2010	Dead	NA	[Not Available]	NA	NA	NA	Complete Remission/Response	1	487	NA	487	NA	NA	0	487	Negative	0.0399649	0.00781901	0.036781	0.0735454	0.0850502	0.0850074	0.0604068	0.027052	0.0269943	0.0187277	0.0287001	0.0362609	0.00181409	0.133967	0.0496363	0.0260324	0.134802	0.0216258	0.0244521	0.0264546	0.171717	0.00813136	0.245715	0.125854
TCGA-P3-A6T8	HNSC	54	MALE	WHITE	Stage IVA	Stage IVA	Head & Neck Squamous Cell Carcinoma	G3	2010	Alive	TUMOR FREE	[Not Available]	NA	NA	NA	Complete Remission/Response	0	400	0	400	NA	NA	0	400	Negative	0.0255191	0.012293	0.0282651	0.0760938	0.0358632	0.0684125	0.0603558	0.0168073	0.0224079	0.0289789	0.0299841	0.0468891	0.0329651	0.0669767	0.0447677	0.0251957	0.0768659	0.0342569	0.041982	0.0144493	0.0889231	0.0416242	0.202259	0.0826948
TCGA-QK-A64Z	HNSC	79	FEMALE	WHITE	Stage IVA	Stage II	Head & Neck Squamous Cell Carcinoma	G1	2011	Dead	WITH TUMOR	[Not Available]	Locoregional Recurrence	Cervical Lymph Nodes	bilateral	Progressive Disease	1	641	1	641	NA	NA	1	553	Negative	0.0415117	0.019785	0.0559295	0.073418	0.0609896	0.133843	0.0500331	0.0325133	0.0212858	0.0261229	0.0309244	0.0354644	0.0230771	0.135943	0.0584282	0.0192982	0.133839	0.0485547	0.0384952	0.0322876	0.112929	0.0580438	0.190662	0.104656
TCGA-QK-A652	HNSC	60	MALE	WHITE	Stage III	Stage II	Head & Neck Squamous Cell Carcinoma	G2	2013	Alive	TUMOR FREE	[Not Available]	NA	NA	NA	Complete Remission/Response	0	645	0	645	0	645	0	645	Negative	0.0499425	0.0201648	0.0241749	0.0754662	0.0400657	0.0672486	0.0410358	0.0235712	0.0216298	0.0280774	0.0323176	0.0285359	0.0228902	0.109991	0.0466904	0.0198516	0.0831151	0.0148006	0.0318207	0.0239813	0.112478	0.0446048	0.212753	0.0891095
TCGA-QK-A6IF	HNSC	61	MALE	WHITE	[Not Available]	Stage IVA	Head & Neck Squamous Cell Carcinoma	GX	2013	Alive	TUMOR FREE	[Not Available]	Distant Metastasis	Distant Metastasis	pulmonary nodules throughout both lungs	Complete Remission/Response	0	704	0	704	NA	NA	1	502	NA	0.0225436	0.0311705	0.0280445	0.0345742	0.0111698	0.0820805	0.00124892	0.0136619	0.0146888	0.014692	0.016316	0.0319359	0.00794151	0.0601017	0.044123	0.0164103	0.0808729	0.0117358	0.0337944	0.0153796	0.158307	0.0015949	0.155968	0.183257
TCGA-QK-A6IG	HNSC	69	MALE	WHITE	Stage III	Stage II	Head & Neck Squamous Cell Carcinoma	G2	2013	Dead	WITH TUMOR	[Not Available]	Locoregional Disease	Cervical Lymph Nodes	Left level Ib lymph node	Progressive Disease	1	222	1	222	NA	NA	1	142	NA	0.0179597	0.000400975	0.0193737	0.0509713	0.0647036	0.0603262	0.0347913	0.0284818	0.018706	0.00648319	0.0170618	0.0520533	0.0274294	0.174973	0.0441858	0.0305938	0.108673	0.0526044	0.0198291	0.028771	0.174948	0.00700709	0.165905	0.242311
TCGA-QK-A6IH	HNSC	65	FEMALE	WHITE	Stage IVB	Stage IVA	Head & Neck Squamous Cell Carcinoma	G2	2013	Alive	WITH TUMOR	[Not Available]	NA	Distant Metastasis	Lung	Progressive Disease	0	653	0	653	NA	NA	1	228	Negative	0.0139427	0.00423134	0.0247569	0.0594761	0.0716709	0.0549061	0	0.0262789	0.00593366	0.00347226	0.0217822	0.0365863	0.0157974	0.20402	0.0443551	0.0232928	0.0840318	0.0746503	0.0289073	0.0278992	0.150752	0	0.175787	0.146855
TCGA-QK-A6II	HNSC	52	MALE	WHITE	Stage IVA	Stage III	Head & Neck Squamous Cell Carcinoma	G2	2013	Dead	WITH TUMOR	[Not Available]	Locoregional Recurrence	Cervical Lymph Nodes	NA	Progressive Disease	1	284	1	284	NA	NA	1	176	Negative	0.0128469	0	0.0135823	0.0736119	0.0435022	0.0496686	0.00667788	0.024302	0.0284848	0.00814185	0.0360417	0.00411939	0	0.188281	0.0635972	0.0626721	0.0699567	0.0551802	0.0277832	0.0245066	0.109826	0	0.166767	0.121953
TCGA-QK-A6IJ	HNSC	71	MALE	WHITE	Stage III	Stage II	Head & Neck Squamous Cell Carcinoma	G3	2013	Alive	TUMOR FREE	[Not Available]	NA	NA	NA	[Unknown]	0	387	0	387	NA	NA	0	387	Negative	0.01224	0	0.00576566	0.0466505	0.0509024	0.0463919	0	0.0111767	0.0189803	0.0021728	0.0143208	0.0124781	0.015595	0.203722	0.039323	0.0447099	0.0726668	0.0971301	0.021725	0.0128808	0.136129	0	0.149533	0.170184
TCGA-QK-A6V9	HNSC	56	MALE	WHITE	Stage II	Stage II	Head & Neck Squamous Cell Carcinoma	G2	2012	Alive	TUMOR FREE	[Not Available]	NA	NA	NA	Complete Remission/Response	0	833	0	833	0	833	0	833	Positive	0.0268227	0.0175479	0.0410636	0.0426397	0.0213847	0.0834194	0	0.0130583	0.00782555	0.00571197	0.0118834	0.0229778	0.0180241	0.0731631	0.0380754	0.0190013	0.104542	0.0217842	0.0233834	0.020731	0.202583	0.0317411	0.173508	0.288111
TCGA-QK-A6VB	HNSC	66	MALE	WHITE	Stage IVA	Stage IVA	Head & Neck Squamous Cell Carcinoma	G2	2013	Alive	TUMOR FREE	[Not Available]	New Primary Tumor	NA	Acute myeloid leukemia	Complete Remission/Response	0	641	0	641	NA	NA	1	613	Negative	0.0305847	0.00778736	0.0387099	0.0487634	0.0323157	0.0857833	0	0.0200481	0.00886978	0.00978642	0.0209857	0.031405	0.0153536	0.098818	0.0411886	0.0323617	0.114782	0.0133061	0.0208262	0.0302995	0.182287	0.0247078	0.162132	0.201443
TCGA-QK-A6VC	HNSC	62	FEMALE	BLACK OR AFRICAN AMERICAN	Stage IVA	Stage IVA	Head & Neck Squamous Cell Carcinoma	G2	2013	Alive	TUMOR FREE	[Not Available]	NA	NA	NA	Complete Remission/Response	0	600	0	600	NA	NA	0	600	Negative	0.0223594	0.0146039	0.0323905	0.0608682	0.031272	0.0567014	0	0.0216614	0.0242179	0.0145405	0.0387081	0.0280649	0.0177205	0.0854201	0.0563686	0.0538596	0.0882423	0.0152	0.0202508	0.0246598	0.109187	0.0386436	0.156889	0.105826
TCGA-QK-A8Z7	HNSC	59	MALE	BLACK OR AFRICAN AMERICAN	Stage IVA	Stage IVA	Head & Neck Squamous Cell Carcinoma Basaloid Type	[Not Available]	2013	Alive	TUMOR FREE	[Not Available]	NA	NA	NA	Complete Remission/Response	0	392	0	392	NA	NA	0	392	NA	0.0342003	0.00800895	0.0244237	0.0329729	0.0314552	0.0573765	0.0118775	0.0212378	0.00497952	0.0216118	0.0106154	0.040877	0.0298585	0.0652251	0.0299415	0.00753036	0.0837446	0.0246424	0.0228388	0.0148178	0.119405	0.0354799	0.148702	0.16194
TCGA-QK-A8Z8	HNSC	60	FEMALE	BLACK OR AFRICAN AMERICAN	Stage IVC	Stage IVC	Head & Neck Squamous Cell Carcinoma	G2	2013	Dead	WITH TUMOR	[Not Available]	NA	NA	NA	[Unknown]	1	171	1	171	NA	NA	1	171	NA	0.0376978	0.0157963	0.034141	0.042904	0.0281465	0.0801655	0.0382321	0.0185054	0.0171663	0.0193193	0.0249841	0.0235088	0.0124339	0.0474987	0.0321286	0.0194737	0.0823392	0.032053	0.026522	0.0306169	0.0895983	0.0300677	0.151735	0.0935083
TCGA-QK-A8Z9	HNSC	56	MALE	BLACK OR AFRICAN AMERICAN	Stage IVA	Stage IVA	Head & Neck Squamous Cell Carcinoma	G2	2013	Dead	WITH TUMOR	[Not Available]	Distant Metastasis	Distant Metastasis	esophagus	Complete Remission/Response	1	449	1	449	NA	NA	1	205	NA	0.0319544	0.0232777	0.0228843	0.0647097	0.0323324	0.0690876	0.0218433	0.0292266	0.018493	0.0282605	0.0330475	0.0178221	0.0376833	0.0669291	0.0481985	0.0318758	0.0834346	0.0175555	0.0421826	0.0187977	0.103871	0.0268518	0.238435	0.0987781
TCGA-QK-A8ZA	HNSC	60	MALE	BLACK OR AFRICAN AMERICAN	[Not Available]	Stage IVA	Head & Neck Squamous Cell Carcinoma	G2	2013	Dead	TUMOR FREE	[Not Available]	NA	NA	NA	Complete Remission/Response	1	371	0	371	NA	NA	0	371	NA	0.044159	0.00359822	0.0578654	0.0485789	0.0391442	0.126213	0	0.0270026	0.0155815	0.0229148	0.0176799	0.0166403	0.0122081	0.081898	0.0500604	0.0647233	0.144402	0.0284923	0.0293147	0.0327582	0.133288	0.0273747	0.123611	0.122139
TCGA-QK-A8ZB	HNSC	68	MALE	BLACK OR AFRICAN AMERICAN	Stage IVA	Stage IVA	Head & Neck Squamous Cell Carcinoma	G2	2013	Alive	TUMOR FREE	[Not Available]	NA	NA	NA	Complete Remission/Response	0	542	0	542	NA	NA	0	542	NA	0.0430113	0.0106997	0.0377314	0.0806105	0.0260091	0.0868331	0.0423357	0.0268932	0.0192629	0.0238656	0.0483885	0.0249561	0.0495255	0.0617506	0.0550944	0.0224831	0.103631	0.0283959	0.0271793	0.0243935	0.086776	0.0766073	0.172128	0.0537593
TCGA-QK-AA3J	HNSC	69	MALE	BLACK OR AFRICAN AMERICAN	Stage I	Stage I	Head & Neck Squamous Cell Carcinoma Basaloid Type	G3	2013	Alive	TUMOR FREE	[Not Available]	NA	NA	NA	Complete Remission/Response	0	466	0	466	0	466	0	466	NA	0.0530149	0.00392533	0.0493237	0.046409	0.0266254	0.115052	0.00960901	0.0283723	0.0198444	0.00918423	0.00930743	0.0277052	0.0321865	0.0769876	0.041356	0.0282186	0.145912	0.00839549	0.0223883	0.0324554	0.152663	0.0371271	0.173259	0.148485
TCGA-QK-AA3K	HNSC	60	MALE	BLACK OR AFRICAN AMERICAN	Stage IVA	Stage IVA	Head & Neck Squamous Cell Carcinoma	G2	2013	Alive	NA	[Not Available]	NA	NA	NA	[Unknown]	0	253	0	253	NA	NA	0	253	NA	0.0201395	0.0135804	0.00701406	0.0408178	0.035952	0.0464793	0.0222766	0.0101882	0.00412776	0.0190516	0.00925948	0.0425898	0.0233807	0.0612029	0.0283269	0.0134953	0.0518747	0.0516264	0.0284998	0.0143144	0.0893054	0.0701754	0.14951	0.112121
TCGA-RS-A6TO	HNSC	82	FEMALE	WHITE	Stage IVA	Stage IVA	Head & Neck Squamous Cell Carcinoma	G2	2013	Dead	WITH TUMOR	[Not Available]	Locoregional Recurrence	Oral Cavity	L floor of mouth	Complete Remission/Response	1	387	1	387	NA	NA	1	338	Negative	0.0134775	0.00415748	0.0160274	0.0257424	0.0322769	0.0419303	0.0533721	0.021026	0.0199795	0.0041977	0.018796	0.046418	0.0272736	0.0779879	0.0296791	0.0130769	0.0621538	0.021371	0.0148621	0.019126	0.0721419	0.0317149	0.104523	0.0685989
TCGA-RS-A6TP	HNSC	58	MALE	WHITE	Stage II	Stage II	Head & Neck Squamous Cell Carcinoma	G3	2013	Alive	TUMOR FREE	[Not Available]	NA	NA	NA	Complete Remission/Response	0	516	0	516	0	516	0	516	Positive	0.0262866	0.0175057	0.0146781	0.0386231	0.0293401	0.0691618	0.0158791	0.0202599	0.0140377	0.0163119	0.0169473	0.0131289	0.0164592	0.0941093	0.0413008	0.0182321	0.0789483	0.0292706	0.0229022	0.0145187	0.222186	0.0412058	0.227378	0.284705
TCGA-T2-A6WX	HNSC	73	FEMALE	WHITE	[Not Available]	Stage III	Head & Neck Squamous Cell Carcinoma	G1	2010	Dead	WITH TUMOR	[Not Available]	NA	NA	NA	Progressive Disease	1	209	1	209	NA	NA	1	209	Negative	0.00870475	0.00387257	0.0266318	0.0570589	0.0240994	0.0509942	0.0538309	0.0162884	0.0254095	0.0167767	0.0280821	0.0376483	0.010939	0.0810251	0.0355156	0.00966262	0.0671725	0.0286438	0.0273676	0.0130595	0.0947406	0.021518	0.157216	0.104877
TCGA-T2-A6WZ	HNSC	53	MALE	WHITE	[Not Available]	Stage IVA	Head & Neck Squamous Cell Carcinoma	G2	2012	Dead	WITH TUMOR	[Not Available]	Distant Metastasis	Distant Metastasis	bilateral pulmonary nodules	Stable Disease	1	484	1	484	NA	NA	1	229	Negative	0.0165735	0	0.0133194	0.053147	0.047949	0.0639947	0	0.0303245	0.0197011	0.000905041	0.0168381	0.0139597	0.0094831	0.173702	0.0402986	0.0320513	0.0609328	0.0924193	0.0191514	0.0265969	0.101304	0.0212304	0.14637	0.178879
TCGA-T2-A6X0	HNSC	49	MALE	WHITE	[Not Available]	Stage IVA	Head & Neck Squamous Cell Carcinoma	G2	2012	Alive	TUMOR FREE	[Not Available]	NA	NA	NA	Complete Remission/Response	0	216	0	216	NA	NA	0	216	Positive	0.0401987	0.0279522	0.0593954	0.0478867	0.0542167	0.121354	0	0.0214919	0.00894349	0.0339197	0.02008	0	0.000942081	0.077484	0.0472381	0.0094332	0.128927	0.0118942	0.0228899	0.0248276	0.162896	0.0117395	0.152691	0.240612
TCGA-T2-A6X2	HNSC	82	MALE	WHITE	Stage III	Stage III	Head & Neck Squamous Cell Carcinoma	G1	2011	Alive	TUMOR FREE	[Not Available]	NA	NA	NA	Complete Remission/Response	0	987	0	987	0	987	0	987	Negative	0.026119	0.0123353	0.0290653	0.0618723	0.0268585	0.0685779	0.00805424	0.0152999	0.0242793	0.0278133	0.0312095	0.0383762	0.032677	0.0744088	0.0530062	0.0245479	0.083775	0.0220597	0.024661	0.0155693	0.0944801	0.055037	0.203204	0.0987363
TCGA-T3-A92M	HNSC	52	MALE	BLACK OR AFRICAN AMERICAN	Stage IVA	Stage IVA	Head & Neck Squamous Cell Carcinoma	G2	2013	Alive	WITH TUMOR	[Not Available]	Distant Metastasis	Distant Metastasis	(Rt) Lung	[Unknown]	0	417	0	417	NA	NA	1	417	NA	0.0270542	0.0100349	0.0282698	0.0401864	0.0305781	0.0797299	0.0206454	0.0143327	0.00977068	0.013389	0.0204289	0.0419732	0.0206168	0.0767194	0.0310902	0.024386	0.0848971	0.0380104	0.0284978	0.0239011	0.0957695	0.0318979	0.14583	0.129543
TCGA-T3-A92N	HNSC	79	MALE	BLACK OR AFRICAN AMERICAN	Stage IVA	Stage IVC	Head & Neck Squamous Cell Carcinoma	G3	2013	Dead	WITH TUMOR	[Not Available]	Distant Metastasis	Distant Metastasis	Lung	Progressive Disease	1	95	1	95	NA	NA	1	46	NA	0.052408	0	0.0666981	0.067028	0.0383892	0.0999192	0.0176887	0.0235854	0.0256593	0.0106668	0.0307646	0.0412281	0.018647	0.107772	0.061549	0.027166	0.143508	0.0259923	0.0245668	0.0280378	0.168218	0.0342511	0.21452	0.185957
TCGA-TN-A7HI	HNSC	56	MALE	WHITE	Stage IVA	Stage I	Head & Neck Squamous Cell Carcinoma	G3	2013	Alive	TUMOR FREE	[Not Available]	NA	NA	NA	Complete Remission/Response	0	412	0	412	NA	NA	0	412	Positive	0.0162476	0.00939126	0.0171374	0.0315086	0.0398159	0.0611097	0	0.0264907	0.014955	0.00722624	0.0184657	0.0113904	0.0262615	0.130245	0.0367936	0.0334008	0.0745495	0.0666061	0.013261	0.0233429	0.12294	0.018459	0.125312	0.220239
TCGA-TN-A7HJ	HNSC	51	MALE	WHITE	Stage IVA	Stage III	Head & Neck Squamous Cell Carcinoma	G2	2013	Alive	TUMOR FREE	[Not Available]	NA	NA	NA	Complete Remission/Response	0	403	0	403	NA	NA	0	403	Negative	0.0229474	0	0.0254797	0.0676385	0.0685786	0.0803899	0.0334149	0.0207329	0.0157699	0.0111352	0.0332393	0.0226695	0.0205856	0.140107	0.0562012	0.0275978	0.101311	0.0412956	0.0195322	0.0183781	0.106151	0.040343	0.139421	0.127392
TCGA-TN-A7HL	HNSC	59	MALE	WHITE	Stage IVA	Stage IVA	Head & Neck Squamous Cell Carcinoma	G2	2013	Alive	TUMOR FREE	[Not Available]	NA	NA	NA	Complete Remission/Response	0	619	0	619	NA	NA	0	619	Positive	0.0199789	0.00703817	0.00660575	0.0349565	0.0389388	0.0528484	0.0126931	0.0334558	0.0261016	0.0108006	0.0111961	0.0313964	0.0143726	0.117864	0.0463728	0.0568286	0.0644112	0.0360682	0.0133613	0.0264108	0.121002	0	0.127322	0.162619
TCGA-UF-A718	HNSC	62	MALE	WHITE	Stage IVA	Stage IVA	Head & Neck Squamous Cell Carcinoma	G2	2009	Alive	TUMOR FREE	[Not Available]	NA	NA	NA	Complete Remission/Response	0	1971	0	1971	NA	NA	0	1971	Negative	0.0401231	0.0187403	0.0317639	0.0860153	0.041176	0.0921675	0.0205689	0.0214213	0.0140991	0.0336063	0.0396698	0.00745086	0.0161789	0.0921542	0.0660885	0.0304858	0.0776437	0.0526113	0.0295235	0.0290008	0.106975	0.0166288	0.199203	0.1075
TCGA-UF-A719	HNSC	54	MALE	[Unknown]	Stage II	Stage III	Head & Neck Squamous Cell Carcinoma	G1	2009	Alive	TUMOR FREE	[Not Available]	NA	NA	NA	Complete Remission/Response	0	1663	0	1663	0	1663	0	1663	Negative	0.0425177	0.00865262	0.0242125	0.0331955	0.0167991	0.0740741	0.00680532	0.018869	0.0146069	0.0107302	0.0127891	0.0439772	0.0349504	0.0551381	0.029255	0.00955466	0.0891323	0.0144493	0.0230967	0.0216065	0.117041	0.0267995	0.128832	0.154958
TCGA-UF-A71A	HNSC	67	MALE	WHITE	Stage IVA	Stage IVA	Head & Neck Squamous Cell Carcinoma	G1	2009	Dead	WITH TUMOR	[Not Available]	NA	NA	NA	Complete Remission/Response	1	86	1	86	NA	NA	1	86	Negative	0.0315931	0.0211778	0.0276831	0.0461351	0.070827	0.0740513	0	0.0340418	0.00609337	0.0203335	0.0214705	0.0395752	0.0220027	0.108019	0.0415423	0.0420243	0.0889421	0.0550631	0.0227896	0.0272535	0.113524	0.0380683	0.182932	0.151714
TCGA-UF-A71B	HNSC	50	MALE	WHITE	Stage IVA	Stage IVA	Head & Neck Squamous Cell Carcinoma	G2	2010	Alive	TUMOR FREE	[Not Available]	NA	NA	NA	Complete Remission/Response	0	1506	0	1506	NA	NA	0	1506	Negative	0.0320323	0.001625	0.039069	0.062827	0.0653698	0.0753559	0.0398124	0.0240019	0.0109173	0.0171042	0.0287694	0.0218987	0.0332298	0.117486	0.0475995	0.0510526	0.0899139	0.0471635	0.023844	0.0427863	0.110843	0.0270609	0.158804	0.167626
TCGA-UF-A71D	HNSC	54	FEMALE	WHITE	Stage IVA	Stage IVA	Head & Neck Squamous Cell Carcinoma	G2	2010	Alive	TUMOR FREE	[Not Available]	NA	NA	NA	Complete Remission/Response	0	1461	0	1461	NA	NA	0	1461	Negative	0.0557354	0.000991886	0.033836	0.0702477	0.0487817	0.0953131	0.00754448	0.0372296	0.0188698	0.00856444	0.0389292	0.0388901	0.0266508	0.100494	0.0482898	0.0299865	0.106912	0.0141256	0.0182751	0.0355269	0.134016	0.0105891	0.18982	0.120268
TCGA-UF-A71E	HNSC	63	MALE	WHITE	Stage IVA	Stage IVA	Head & Neck Squamous Cell Carcinoma Basaloid Type	G3	2010	Dead	TUMOR FREE	[Not Available]	NA	NA	NA	Complete Remission/Response	1	1504	0	1504	NA	NA	0	1504	Negative	0.0393036	0	0.0326204	0.0475576	0.0491703	0.0789597	0.0261253	0.0255164	0.00859951	0.0175162	0.0173415	0.0291098	0.0130801	0.0993658	0.0532478	0.0160324	0.0982266	0.022955	0.0264012	0.0268048	0.119701	0.04016	0.162193	0.136926
TCGA-UF-A7J9	HNSC	75	MALE	WHITE	Stage IVA	Stage IVA	Head & Neck Squamous Cell Carcinoma	G2	2011	Alive	TUMOR FREE	[Not Available]	NA	NA	NA	Complete Remission/Response	0	1358	0	1358	NA	NA	0	1358	Negative	0.0457365	0.0343045	0.0315128	0.0548509	0.0445292	0.0777692	0.0218178	0.0313412	0.0110934	0.0325181	0.0146085	0.025213	0.0272036	0.0510721	0.0438035	0.00430499	0.0787753	0.0303863	0.0356473	0.034542	0.0984871	0.0392449	0.135296	0.1195
TCGA-UF-A7JA	HNSC	66	FEMALE	WHITE	Stage IVA	Stage IVA	Head & Neck Squamous Cell Carcinoma	G2	2008	Alive	TUMOR FREE	[Not Available]	NA	NA	NA	Complete Remission/Response	0	2265	0	2265	NA	NA	0	2265	Negative	0.0149346	0.0204075	0.0188082	0.0296391	0.0223729	0.0632207	0.00588775	0.0166591	0.0118673	0.0115507	0.0104689	0.0485419	0.0289087	0.0545372	0.0247592	0.0101484	0.0614026	0.0270598	0.021207	0.0182578	0.0664936	0.0152169	0.115074	0.0671345
TCGA-UF-A7JC	HNSC	42	MALE	WHITE	Stage IVA	Stage III	Head & Neck Squamous Cell Carcinoma	G1	2012	Dead	WITH TUMOR	[Not Available]	NA	Oral Cavity	NA	Complete Remission/Response	1	546	1	546	NA	NA	1	229	Negative	0.0443243	0.0077768	0.0433398	0.0850492	0.0282187	0.0764703	0	0.0327851	0.032326	0.0244819	0.0369127	0.0202372	0.0253428	0.0719897	0.0470309	0.0111066	0.0975401	0.0143736	0.0239628	0.0266479	0.127978	0.0021701	0.214404	0.0811886
TCGA-UF-A7JD	HNSC	71	MALE	[Unknown]	Stage IVA	Stage IVA	Head & Neck Squamous Cell Carcinoma	G3	2012	Dead	TUMOR FREE	[Not Available]	NA	NA	NA	Complete Remission/Response	1	739	0	739	NA	NA	0	739	Negative	0.0247304	0.0199854	0.0235366	0.0400038	0.0149337	0.0644093	0.0144518	0.0170015	0.0118919	0.0153646	0.0248056	0.0455016	0.0325602	0.045751	0.0385261	0.00271255	0.0708049	0.023203	0.0188545	0.0130558	0.0707973	0.0377023	0.126038	0.0807018
TCGA-UF-A7JF	HNSC	80	MALE	WHITE	Stage IVA	Stage IVA	Head & Neck Squamous Cell Carcinoma	G2	2010	Alive	TUMOR FREE	[Not Available]	NA	NA	NA	Complete Remission/Response	0	1686	0	1686	NA	NA	0	1686	Negative	0.00411622	0.00781901	0.0150935	0.0497827	0.0350638	0.0508211	0.0189631	0.0207753	0.00936937	0.00765235	0.0149308	0.025076	0.0322021	0.109135	0.043389	0.024143	0.0623858	0.0468467	0.0175749	0.0188852	0.0853478	0	0.124005	0.104194
TCGA-UF-A7JH	HNSC	59	MALE	BLACK OR AFRICAN AMERICAN	Stage IVA	Stage IVA	Head & Neck Squamous Cell Carcinoma	G1	2012	Alive	TUMOR FREE	[Not Available]	NA	NA	NA	Complete Remission/Response	0	896	0	896	NA	NA	0	896	NA	0.0216013	0.00598297	0.0175692	0.0633709	0.0430025	0.0516788	0.0164653	0.0235889	0.0105651	0.011269	0.0214545	0.0436518	0.0227968	0.0898949	0.0483488	0.0405803	0.0759397	0.0523151	0.0228592	0.0139678	0.112941	0.0105106	0.132445	0.105415
TCGA-UF-A7JJ	HNSC	68	MALE	[Unknown]	Stage IVA	Stage IVA	Head & Neck Squamous Cell Carcinoma	G1	2013	Alive	TUMOR FREE	[Not Available]	NA	NA	NA	Complete Remission/Response	0	549	0	549	NA	NA	0	549	Negative	0.0189611	0.0117866	0.0168441	0.0553112	0.0253818	0.0423183	0.0396085	0.0165602	0.0205897	0.0224535	0.0219766	0.0259496	0.0362507	0.0600599	0.0422175	0.0051417	0.0542062	0.0331274	0.0338374	0.00584759	0.077716	0.0411274	0.1607	0.0609271
TCGA-UF-A7JK	HNSC	59	MALE	[Unknown]	Stage IVA	Stage IVA	Head & Neck Squamous Cell Carcinoma	G2	2010	Dead	WITH TUMOR	[Not Available]	NA	Larynx	NA	Complete Remission/Response	1	424	1	424	NA	NA	1	341	Negative	0.0435403	0.00810392	0.0442761	0.0844254	0.0640041	0.0728474	0.0501861	0.0286512	0.0282023	0.0271935	0.0401999	0.0373656	0.0407976	0.123003	0.0600371	0.0195007	0.128858	0.0458067	0.0337268	0.0379419	0.118693	0.0157137	0.238241	0.12786
TCGA-UF-A7JO	HNSC	79	FEMALE	WHITE	Stage IVA	Stage IVA	Head & Neck Squamous Cell Carcinoma	G2	2009	Dead	WITH TUMOR	[Not Available]	Locoregional Disease	Oral Cavity	Floor of mouth	Complete Remission/Response	1	631	1	631	NA	NA	1	525	Negative	0.0256372	0.00922243	0.0423824	0.0482841	0.0380172	0.0720905	0.0455727	0.0233241	0.0270352	0.0168542	0.0245126	0.0343596	0.0281457	0.106737	0.0552827	0.0753036	0.105292	0.0351936	0.0316794	0.0174662	0.108774	0	0.150501	0.143806
TCGA-UF-A7JS	HNSC	59	MALE	WHITE	Stage IVA	Stage IVA	Head & Neck Squamous Cell Carcinoma	G2	2012	Dead	WITH TUMOR	[Not Available]	Locoregional Recurrence	Cervical Lymph Nodes	NA	Complete Remission/Response	1	680	1	680	NA	NA	1	519	Negative	0.0179196	0.00598297	0.016302	0.0400742	0.0387722	0.0582209	0.00377224	0.0155223	0.0180221	0.00320814	0.0139292	0.0148675	0.00829187	0.168535	0.0351809	0.0255601	0.0506214	0.074423	0.0101613	0.0155291	0.094967	0.00470625	0.124912	0.115605
TCGA-UF-A7JT	HNSC	72	FEMALE	WHITE	Stage IVA	Stage IVA	Head & Neck Squamous Cell Carcinoma	G3	2009	Dead	WITH TUMOR	[Not Available]	NA	NA	Cervix	Complete Remission/Response	1	993	1	993	NA	NA	1	718	Negative	0.0149724	0.00913801	0.0204274	0.0526753	0.0416757	0.0731137	0.0360147	0.0256576	0.0210852	0.0138397	0.0253464	0.0247677	0.00199316	0.131245	0.0413255	0.0370445	0.0974298	0.040724	0.0193275	0.0264947	0.0982475	0.0370225	0.110018	0.123777
TCGA-UF-A7JV	HNSC	62	FEMALE	WHITE	Stage IVA	Stage IVA	Head & Neck Squamous Cell Carcinoma	G2	2011	Dead	WITH TUMOR	[Not Available]	NA	Oropharynx	Oropharynx and cervical lymph node	Complete Remission/Response	1	90	1	90	NA	NA	1	55	Negative	0.0188335	0.0303053	0.0322473	0.103356	0.0441628	0.0680911	0.0192945	0.0297067	0.0247379	0.0283239	0.059217	0.0409455	0.0188961	0.110786	0.0742452	0.0381107	0.0862911	0.0271149	0.0436035	0.0232153	0.0800532	0.0477162	0.191467	0.106303
TCGA-UP-A6WW	HNSC	58	MALE	WHITE	[Not Available]	Stage IVA	Head & Neck Squamous Cell Carcinoma	G2	2013	Alive	TUMOR FREE	[Not Available]	NA	NA	NA	Complete Remission/Response	0	518	0	518	NA	NA	0	518	Positive	0.017759	0.00770294	0.018841	0.0347302	0.0184257	0.0504065	0.0173829	0.0198645	0.0144349	0.00851866	0.0110256	0.0138826	0.00918724	0.108013	0.0398022	0.0293252	0.0661037	0.038403	0.0258157	0.0264911	0.145117	0.025466	0.179389	0.218259
TCGA-WA-A7GZ	HNSC	58	MALE	WHITE	[Not Available]	Stage II	Head & Neck Squamous Cell Carcinoma	G2	2012	Dead	TUMOR FREE	[Not Available]	NA	NA	NA	Complete Remission/Response	1	625	0	625	0	625	0	625	Negative	0.0156194	0.0072281	0.0186651	0.0418523	0.036385	0.0526012	0.0312229	0.0113002	0.00618346	0.0100928	0.0268354	0.0533807	0.0402526	0.0919013	0.0383359	0.0312821	0.0662045	0.00858833	0.0239546	0.024948	0.124996	0.00875886	0.178624	0.17165
TCGA-WA-A7H4	HNSC	69	MALE	WHITE	Stage II	Stage II	Head & Neck Squamous Cell Carcinoma	G3	2013	Alive	TUMOR FREE	[Not Available]	NA	NA	NA	Complete Remission/Response	0	443	0	443	0	443	0	443	Negative	0.0249689	0.00823054	0.0381092	0.0549384	0.0211682	0.0782066	0.032064	0.0263071	0.0160115	0.0244854	0.0346325	0.0203743	0.0217769	0.0582875	0.0376323	0.00661269	0.0887634	0.0310406	0.0310284	0.0214606	0.105358	0.0607891	0.142418	0.0996529
TCGA-3L-AA1B	COAD	61	FEMALE	BLACK OR AFRICAN AMERICAN	Stage I	[Not Applicable]	Colon Adenocarcinoma	[Not Available]	2013	Alive	TUMOR FREE	[Not Available]	NA	NA	NA	Complete Remission/Response	0	475	0	475	0	475	0	475	NA	0.0216603	0.044065	0.0318132	0.0670603	0.0237496	0.0594856	0.0017077	0.00419742	0.029136	0.024746	0.0289878	0.043943	0.0686162	0.070396	0.0401312	0.0439811	0.078102	0.0227346	0.0358684	0.0160544	0.0941796	0.0209167	0.165795	0.0850568
TCGA-4N-A93T	COAD	67	MALE	BLACK OR AFRICAN AMERICAN	Stage IIIB	[Not Applicable]	Colon Adenocarcinoma	[Not Available]	2013	Alive	WITH TUMOR	[Not Available]	NA	NA	NA	Stable Disease	0	146	0	146	NA	NA	0	146	NA	0.0220665	0.0238264	0.0185782	0.0668854	0.0275414	0.0539609	0	0.00654502	0.0179197	0.00655715	0.043852	0.065028	0.039147	0.109881	0.0398212	0.0304049	0.0740912	0.0387887	0.0410668	0.0231678	0.132746	0	0.20252	0.117125
TCGA-4T-AA8H	COAD	42	FEMALE	BLACK OR AFRICAN AMERICAN	Stage IIA	[Not Applicable]	Colon Mucinous Adenocarcinoma	[Not Available]	2013	Alive	TUMOR FREE	[Not Available]	NA	NA	NA	Complete Remission/Response	0	385	0	385	0	385	0	385	NA	0.0152085	0.016957	0.0269744	0.0913156	0.019647	0.0571939	0	0.00709926	0.0378624	0.015678	0.0445046	0.0512397	0.0548276	0.0716664	0.0463766	0.0399595	0.065151	0.0186023	0.029933	0.0234487	0.0812095	0.00962167	0.174185	0.102032
TCGA-5M-AAT4	COAD	74	MALE	BLACK OR AFRICAN AMERICAN	Stage IV	[Not Applicable]	Colon Adenocarcinoma	[Not Available]	2009	Dead	WITH TUMOR	[Not Available]	NA	NA	NA	Progressive Disease	1	49	1	49	NA	NA	1	49	NA	0.0204205	0.0137809	0.0449261	0.0876451	0.040743	0.0704075	0	0.0124511	0.0178337	0.00786012	0.0344407	0.0377682	0.037691	0.101463	0.0467646	0.0697571	0.104856	0.0213985	0.0194298	0.0333674	0.130275	0.0658875	0.200053	0.1876
TCGA-5M-AAT6	COAD	40	FEMALE	BLACK OR AFRICAN AMERICAN	Stage IV	[Not Applicable]	Colon Adenocarcinoma	[Not Available]	2009	Dead	WITH TUMOR	[Not Available]	NA	NA	NA	Progressive Disease	1	290	1	290	NA	NA	1	219	NA	0.020855	0.0198588	0.0312805	0.0906233	0.0335815	0.043659	0	0.00965866	0.0234111	0.0235346	0.0414306	0.0180534	0.0092106	0.0875234	0.0563153	0.0268556	0.0572453	0.0194288	0.0207996	0.0234268	0.0619864	0.0717442	0.142833	0.115628
TCGA-5M-AATE	COAD	76	MALE	BLACK OR AFRICAN AMERICAN	Stage IIA	[Not Applicable]	Colon Adenocarcinoma	[Not Available]	2011	Alive	WITH TUMOR	[Not Available]	NA	NA	NA	Progressive Disease	0	1200	0	1200	NA	NA	1	810	NA	0.0198962	0.0243117	0.0460994	0.0682642	0.033748	0.0772767	0	0.0105977	0.0129034	0.0070396	0.026657	0.0348563	0.0589618	0.104978	0.0431874	0.0821862	0.11113	0.0243462	0.0321892	0.030336	0.128242	0.0298847	0.197113	0.178618
TCGA-A6-2675	COAD	78	MALE	WHITE	Stage IIA	[Not Applicable]	Colon Adenocarcinoma	[Not Available]	2009	Alive	TUMOR FREE	[Not Available]	NA	NA	NA	Complete Remission/Response	0	1321	0	1321	0	1321	0	1321	NA	0.0271179	0.0403296	0.0329865	0.118153	0.0313387	0.0726439	0	0.0184383	0.030131	0.0265702	0.0412894	0.0421445	0.0716994	0.100627	0.0531888	0.0734143	0.10092	0.0156064	0.03965	0.01523	0.106258	0.0643711	0.228411	0.119272
TCGA-A6-2682	COAD	70	MALE	WHITE	Stage IV	[Not Applicable]	Colon Adenocarcinoma	[Not Available]	2009	Dead	WITH TUMOR	[Not Available]	NA	NA	NA	[Not Available]	1	424	1	424	NA	NA	1	381	NA	0.0214738	0.0331226	0.0351712	0.110291	0.0253152	0.066351	0	0.00549301	0.0259009	0.0313348	0.044129	0.0226609	0.0272503	0.0866125	0.0623782	0.0489474	0.0711016	0.0223972	0.0300026	0.0231569	0.06819	0.0392711	0.135996	0.0783169
TCGA-A6-2684	COAD	75	FEMALE	WHITE	Stage I	[Not Applicable]	Colon Adenocarcinoma	[Not Available]	2009	Alive	TUMOR FREE	[Not Available]	Locoregional Disease	NA	NA	[Not Available]	0	1127	0	1127	NA	NA	1	976	NA	0.0276445	0.0374912	0.0402423	0.106418	0.0262201	0.0706186	0	0.0154553	0.0238247	0.0234043	0.0493688	0.0274312	0.0615312	0.0962678	0.0563533	0.0353576	0.0890886	0.0359787	0.0278037	0.0305804	0.0862017	0.027427	0.169526	0.123971
TCGA-A6-2685	COAD	48	FEMALE	BLACK OR AFRICAN AMERICAN	Stage IIA	[Not Applicable]	Colon Adenocarcinoma	[Not Available]	2009	Alive	TUMOR FREE	[Not Available]	Locoregional Disease	NA	NA	[Not Available]	0	1133	0	1133	NA	NA	1	948	NA	0.0184533	0.0110585	0.0100248	0.112944	0.0302727	0.0427861	0	0.0172451	0.0434726	0.025563	0.0408738	0.0267632	0.0602387	0.106785	0.058238	0.0329015	0.059478	0.025765	0.0318576	0.023653	0.07605	0.0784898	0.18583	0.0935825
TCGA-A6-2686	COAD	81	FEMALE	WHITE	Stage IIA	[Not Applicable]	Colon Adenocarcinoma	[Not Available]	2009	Dead	TUMOR FREE	[Not Available]	NA	NA	NA	Complete Remission/Response	1	1126	0	1126	0	1126	0	1126	NA	0.0378843	0.000295455	0.0435604	0.0746066	0.0368958	0.0617392	0	0.0166979	0.0222482	0.012572	0.0453358	0.00745086	0	0.0968212	0.0527153	0.0538596	0.0722997	0.0333891	0.0149215	0.0392369	0.0806162	0.0218579	0.124851	0.0963438
TCGA-A6-4105	COAD	79	MALE	WHITE	Stage IIA	[Not Applicable]	Colon Adenocarcinoma	[Not Available]	2010	Dead	TUMOR FREE	[Not Available]	NA	NA	NA	[Not Available]	1	442	0	442	NA	NA	1	364	NA	0.0256726	0.0212939	0.0533552	0.0966348	0.0460836	0.0706623	0	0.0213119	0.0174939	0.0126389	0.0312707	0.0367662	0.0445036	0.132559	0.0391252	0.0754791	0.106165	0.0183268	0.0273492	0.0380331	0.138295	0.0227469	0.189626	0.195185
TCGA-A6-5656	COAD	74	MALE	WHITE	Stage I	[Not Applicable]	Colon Adenocarcinoma	[Not Available]	2010	Alive	TUMOR FREE	[Not Available]	NA	NA	NA	Complete Remission/Response	0	1001	0	1001	0	1001	0	1001	NA	0.024166	0.0315504	0.040071	0.0721818	0.0362796	0.0664423	0	0.00772764	0.0172031	0.00418361	0.0308525	0.0314906	0.0634932	0.109593	0.0490106	0.0651012	0.0974164	0.0184715	0.0382209	0.0289534	0.123708	0.058619	0.213938	0.152589
TCGA-A6-5657	COAD	65	MALE	BLACK OR AFRICAN AMERICAN	Stage IIIB	[Not Applicable]	Colon Adenocarcinoma	[Not Available]	2010	Alive	TUMOR FREE	[Not Available]	NA	NA	NA	Complete Remission/Response	0	962	0	962	0	962	0	962	NA	0.0221964	0.00552923	0.0462496	0.112551	0.0576864	0.0687377	0	0.0230452	0.0379075	0.024665	0.0535217	0.018807	0.0378935	0.125722	0.0602254	0.0764372	0.101458	0.0316535	0.0288151	0.0341006	0.124754	0.0504353	0.235111	0.189751
TCGA-A6-5659	COAD	82	MALE	WHITE	Stage I	[Not Applicable]	Colon Adenocarcinoma	[Not Available]	2010	Alive	TUMOR FREE	[Not Available]	NA	NA	NA	Complete Remission/Response	0	926	0	926	0	926	0	926	NA	0.0276209	0.00985554	0.0625657	0.075877	0.0479212	0.0868141	0	0.0230876	0.019828	0.0105154	0.0224455	0.0268317	0.0517989	0.119637	0.047474	0.0807827	0.158515	0.0220735	0.0361858	0.0280779	0.14254	0.0375977	0.20302	0.160257
TCGA-A6-5660	COAD	73	MALE	BLACK OR AFRICAN AMERICAN	Stage IIIC	[Not Applicable]	Colon Adenocarcinoma	[Not Available]	2010	Alive	TUMOR FREE	[Not Available]	NA	NA	NA	Complete Remission/Response	0	888	0	888	0	888	0	888	NA	0.036099	0.0155747	0.0652878	0.0994551	0.0523514	0.100012	0.00815619	0.0191938	0.0218141	0.0153927	0.0454823	0.0337601	0.0523283	0.13379	0.0669748	0.10139	0.157653	0.0306342	0.0247203	0.0292015	0.115576	0.0471932	0.176376	0.141568
TCGA-A6-5661	COAD	80	FEMALE	BLACK OR AFRICAN AMERICAN	Stage IIA	[Not Applicable]	Colon Adenocarcinoma	[Not Available]	2010	Alive	TUMOR FREE	[Not Available]	NA	NA	NA	Complete Remission/Response	0	1020	0	1020	0	1020	0	1020	NA	0.0373341	0.0064367	0.0896411	0.109356	0.0519794	0.11648	0	0.0254528	0.040774	0.0124663	0.0750775	0.0168886	0.0123093	0.093301	0.0618951	0.0556005	0.151716	0.0191257	0.0294396	0.0323861	0.140271	0.0992496	0.175186	0.198674
TCGA-A6-5662	COAD	46	MALE	WHITE	Stage IVA	[Not Applicable]	Colon Adenocarcinoma	[Not Available]	2010	Alive	WITH TUMOR	[Not Available]	NA	NA	NA	[Not Available]	0	718	0	718	NA	NA	1	495	NA	0.0331446	0.0298937	0.0648912	0.0882214	0.0387278	0.0988333	0.00112148	0.0271297	0.0271089	0.00852922	0.0386362	0.0263178	0.0538232	0.12596	0.0373356	0.0919838	0.143787	0.0229137	0.0334996	0.033506	0.105792	0.0231391	0.166205	0.097561
TCGA-A6-5664	COAD	80	MALE	BLACK OR AFRICAN AMERICAN	Stage IIIC	[Not Applicable]	Colon Adenocarcinoma	[Not Available]	2010	Alive	WITH TUMOR	[Not Available]	NA	NA	NA	[Not Available]	0	672	0	672	NA	NA	1	183	NA	0.0258474	0.0360772	0.0250361	0.117649	0.0232611	0.0569733	0	0.0185936	0.0402826	0.0433398	0.0481301	0.0314392	0.0381348	0.0747017	0.0666553	0.0579487	0.059362	0.0318533	0.0443795	0.0174953	0.0706071	0.0737574	0.169014	0.103882
TCGA-A6-5665	COAD	84	FEMALE	WHITE	Stage IIA	[Not Applicable]	Colon Adenocarcinoma	[Not Available]	2010	Alive	TUMOR FREE	[Not Available]	NA	NA	NA	[Not Available]	0	671	0	671	NA	NA	1	529	NA	0.0389872	0.00668995	0.0575439	0.101465	0.0550661	0.0892769	0	0.0214602	0.0333456	0.00973359	0.0718862	0.00687706	0.0208036	0.122301	0.0675111	0.0902294	0.117277	0.0261989	0.0261248	0.0402729	0.125344	0.064894	0.170667	0.228945
TCGA-A6-5666	COAD	78	MALE	WHITE	Stage IIC	[Not Applicable]	Colon Adenocarcinoma	[Not Available]	2010	Alive	WITH TUMOR	[Not Available]	NA	NA	NA	Complete Remission/Response	0	995	0	995	1	509	1	509	NA	0.0281027	0.029039	0.0890427	0.0743365	0.0559599	0.116872	0.0104756	0.0255376	0.0188002	0.0146286	0.027917	0.036415	0.0590786	0.119631	0.0586279	0.0558165	0.172554	0.0237746	0.0268046	0.0317732	0.10493	0.0453892	0.158294	0.151742
TCGA-A6-5667	COAD	40	FEMALE	WHITE	Stage IIIB	[Not Applicable]	Colon Adenocarcinoma	[Not Available]	2010	Alive	TUMOR FREE	[Not Available]	NA	NA	NA	Complete Remission/Response	0	887	0	887	0	887	0	887	NA	0.0392233	0.0171997	0.0765047	0.0902468	0.0386834	0.10764	0.00152929	0.0170651	0.0192138	0.0150793	0.0321045	0.0173853	0.0425338	0.143063	0.0599781	0.0894737	0.161662	0.0148832	0.0253775	0.0364389	0.161476	0.0847125	0.217725	0.213965
TCGA-A6-6137	COAD	55	MALE	WHITE	Stage IIIB	[Not Applicable]	Colon Adenocarcinoma	[Not Available]	2010	Alive	TUMOR FREE	[Not Available]	NA	NA	NA	Complete Remission/Response	0	824	0	824	0	824	0	824	NA	0.0326204	0.0448459	0.054667	0.0928141	0.0349527	0.0857662	0	0.0093939	0.0325553	0.0277076	0.0507993	0.0644885	0.0827163	0.0936814	0.0665316	0.0653846	0.117695	0.0118322	0.0429176	0.0271404	0.121647	0.0708029	0.221545	0.134459
TCGA-A6-6138	COAD	61	MALE	WHITE	Stage I	[Not Applicable]	Colon Adenocarcinoma	[Not Available]	2010	Alive	TUMOR FREE	[Not Available]	NA	NA	NA	[Not Available]	0	685	0	685	NA	NA	0	685	NA	0.0345262	0.018983	0.0688124	0.112916	0.0526789	0.0964579	0.0147831	0.0234159	0.0335913	0.0164598	0.0415531	0.0276281	0.035075	0.111619	0.051732	0.0749933	0.146115	0.0189053	0.0395374	0.0394776	0.141258	0.0550631	0.230634	0.148074
TCGA-A6-6140	COAD	62	MALE	WHITE	Stage IIA	[Not Applicable]	Colon Adenocarcinoma	[Not Available]	2011	Alive	TUMOR FREE	[Not Available]	NA	NA	NA	Complete Remission/Response	0	734	0	734	0	734	0	734	NA	0.0287332	0.0373751	0.0473807	0.0738306	0.0417479	0.0740703	0.0177652	0.0147175	0.0160688	0.0135721	0.0276293	0.0407314	0.0609316	0.118292	0.0577473	0.047085	0.127158	0.0158199	0.0411917	0.036676	0.177635	0.0515596	0.256005	0.227793
TCGA-A6-6141	COAD	31	MALE	BLACK OR AFRICAN AMERICAN	Stage IIA	[Not Applicable]	Colon Adenocarcinoma	[Not Available]	2011	Alive	TUMOR FREE	[Not Available]	NA	NA	NA	[Not Available]	0	255	0	255	NA	NA	0	255	NA	0.0216462	0.0304847	0.0144904	0.0976123	0.0318716	0.0416355	0.033109	0.0098493	0.0370516	0.0309158	0.0403917	0.0539288	0.0495722	0.0792089	0.0598013	0.0535358	0.046738	0.0409581	0.0573518	0.0236311	0.0703561	0.0422255	0.18675	0.112129
TCGA-A6-6142	COAD	56	FEMALE	WHITE	Stage IVA	[Not Applicable]	Colon Adenocarcinoma	[Not Available]	2011	Alive	WITH TUMOR	[Not Available]	NA	NA	NA	Complete Remission/Response	0	763	0	763	NA	NA	1	654	NA	0.015558	0.0291234	0.0260804	0.11454	0.0479878	0.0561404	0	0.00638969	0.02181	0.0174634	0.0380875	0.0351732	0.059102	0.122149	0.0491742	0.0745209	0.0814815	0.0220321	0.0345642	0.0183672	0.0756164	0.0285251	0.178413	0.0893833
TCGA-A6-6648	COAD	56	MALE	WHITE	Stage IVA	[Not Applicable]	Colon Adenocarcinoma	[Not Available]	2010	Alive	WITH TUMOR	[Not Available]	NA	NA	NA	[Not Available]	0	766	0	766	NA	NA	1	686	NA	0.0425272	0.0260845	0.103833	0.0640118	0.0495922	0.141627	0.0111638	0.030201	0.0138411	0.0123431	0.0307699	0.0344624	0.0253194	0.0901384	0.0519564	0.102051	0.196408	0.0112192	0.0249517	0.0276365	0.218227	0.111015	0.238863	0.249834
TCGA-A6-6649	COAD	66	MALE	WHITE	Stage IIIB	[Not Applicable]	Colon Adenocarcinoma	[Not Available]	2010	Alive	TUMOR FREE	[Not Available]	NA	NA	NA	Complete Remission/Response	0	735	0	735	0	735	0	735	NA	0.0311231	0.0247655	0.0413076	0.0935482	0.00840509	0.0784006	0.0200846	0.00922445	0.052113	0.0196644	0.0594754	0.0127949	0.0182733	0.0496002	0.0407664	0.0421592	0.0958151	0.014835	0.0397298	0.0175063	0.0785642	0.0308521	0.193047	0.10486
TCGA-A6-6650	COAD	69	FEMALE	BLACK OR AFRICAN AMERICAN	Stage IIA	[Not Applicable]	Colon Adenocarcinoma	[Not Available]	2010	Alive	TUMOR FREE	[Not Available]	NA	NA	NA	[Not Available]	0	627	0	627	NA	NA	0	627	NA	0.0377592	0.0177062	0.0767698	0.0871278	0.0497921	0.118231	0	0.0247539	0.0158272	0.0182875	0.0354663	0.0323299	0.0260435	0.117178	0.0521694	0.0849528	0.164127	0.0197525	0.0288336	0.0310437	0.173759	0.0160274	0.230666	0.202649
TCGA-A6-6651	COAD	55	FEMALE	WHITE	Stage IIIB	[Not Applicable]	Colon Adenocarcinoma	[Not Available]	2010	Alive	TUMOR FREE	[Not Available]	NA	NA	NA	[Not Available]	0	662	0	662	NA	NA	0	662	NA	0.023637	0.0368264	0.0241796	0.100315	0.0317828	0.0652708	0	0.0145727	0.016896	0.0320039	0.0273762	0.04068	0.0486379	0.107193	0.0506728	0.0793387	0.0863291	0.0188709	0.0285572	0.029092	0.0985043	0.0740712	0.196157	0.147306
TCGA-A6-6652	COAD	59	MALE	BLACK OR AFRICAN AMERICAN	Stage IVA	[Not Applicable]	Colon Adenocarcinoma	[Not Available]	2011	Alive	WITH TUMOR	[Not Available]	NA	NA	NA	[Not Applicable]	0	751	0	751	NA	NA	0	751	NA	0.0479848	0.0435902	0.0509945	0.093398	0.0133404	0.117921	0.00433298	0.00844427	0.0265356	0.0210061	0.0325281	0.0599152	0.0694571	0.0917891	0.0502315	0.0608772	0.12456	0.00296838	0.0386078	0.0228067	0.112011	0.0315319	0.231879	0.144227
TCGA-A6-6653	COAD	82	MALE	WHITE	Stage I	[Not Applicable]	Colon Adenocarcinoma	[Not Available]	2011	Alive	TUMOR FREE	[Not Available]	NA	NA	NA	Complete Remission/Response	0	742	0	742	0	742	0	742	NA	0.028098	0.0275723	0.0410143	0.108846	0.0557878	0.0590691	0.0275017	0.0155012	0.0388943	0.0160971	0.0632127	0.00190982	0.023116	0.09878	0.0683231	0.0489339	0.0965911	0.0463095	0.042115	0.0302521	0.131103	0.0421732	0.208128	0.178183
TCGA-A6-6654	COAD	65	FEMALE	WHITE	Stage IIIB	[Not Applicable]	Colon Adenocarcinoma	[Not Available]	2011	Alive	TUMOR FREE	[Not Available]	NA	NA	NA	Complete Remission/Response	0	726	0	726	0	726	0	726	NA	0.0289174	0.0348321	0.0275189	0.132436	0.0418256	0.060581	0	0.0183854	0.0225512	0.0329724	0.0369713	0.0311309	0.0559565	0.120675	0.0585784	0.0921323	0.097424	0.0207442	0.0371992	0.0345529	0.101355	0.0155829	0.200224	0.10869
TCGA-A6-6780	COAD	74	MALE	WHITE	Stage IIA	[Not Applicable]	Colon Mucinous Adenocarcinoma	[Not Available]	2011	Alive	TUMOR FREE	[Not Available]	NA	NA	NA	Complete Remission/Response	0	612	0	612	0	612	0	612	NA	0.0162594	0.0199749	0.0473244	0.0722027	0.0462113	0.0679332	0.0162359	0.011392	0.0199427	0.0113394	0.0392249	0.0185758	0.00968553	0.14997	0.0674635	0.0682051	0.0956402	0.0360889	0.0206235	0.0312407	0.138961	0.0712997	0.176118	0.203225
TCGA-A6-6781	COAD	43	MALE	WHITE	Stage IIIC	[Not Applicable]	Colon Mucinous Adenocarcinoma	[Not Available]	2011	Alive	TUMOR FREE	[Not Available]	NA	NA	NA	Complete Remission/Response	0	598	0	598	0	598	0	598	NA	0.0159524	0.0556195	0.00703049	0.111912	0.0162717	0.0412685	0.00774838	0.0073499	0.0275717	0.0404944	0.046713	0.00890678	0.015011	0.0746256	0.0584358	0.031336	0.0325565	0.0415849	0.0521391	0.0220917	0.0456749	0.0528407	0.191849	0.0665183
TCGA-A6-6782	COAD	82	MALE	WHITE	Stage IIB	[Not Applicable]	Colon Adenocarcinoma	[Not Available]	2011	Alive	TUMOR FREE	[Not Available]	NA	NA	NA	Complete Remission/Response	0	617	0	617	0	617	0	617	NA	0.020515	0.0310334	0.0356851	0.0936909	0.0393884	0.0739809	0	0.0115297	0.0267404	0.0215731	0.0343634	0.0353017	0.060737	0.0965549	0.0376627	0.0669231	0.103793	0.0238297	0.0324349	0.0277606	0.0876813	0.0472194	0.177936	0.105661
TCGA-A6-A565	COAD	34	FEMALE	BLACK OR AFRICAN AMERICAN	Stage IIIC	[Not Applicable]	Colon Mucinous Adenocarcinoma	[Not Available]	2008	Dead	WITH TUMOR	[Not Available]	NA	NA	NA	Progressive Disease	1	494	1	494	NA	NA	1	301	NA	0.0248579	0.00657388	0.0223985	0.119747	0.0107034	0.0690363	0.0100423	0.0165708	0.0580713	0.0268449	0.0503065	0.0144307	0.0166772	0.0594761	0.059128	0.0182591	0.0635725	0.0275694	0.0412981	0.0225477	0.0885295	0.038905	0.179282	0.0590729
TCGA-A6-A566	COAD	55	FEMALE	BLACK OR AFRICAN AMERICAN	Stage IIIB	[Not Applicable]	Colon Mucinous Adenocarcinoma	[Not Available]	2007	Dead	WITH TUMOR	[Not Available]	NA	NA	NA	Progressive Disease	1	758	1	758	NA	NA	1	257	NA	0.0122566	0.0475366	0.0184844	0.110639	0.0141232	0.0362098	0	0.00313836	0.0253808	0.0340112	0.035373	0.0179591	0.0169575	0.067125	0.0641202	0.0640891	0.0533581	0.0282306	0.0317102	0.0334075	0.0433623	0.037833	0.152672	0.0526164
TCGA-A6-A567	COAD	56	MALE	BLACK OR AFRICAN AMERICAN	Stage IV	[Not Applicable]	Colon Adenocarcinoma	[Not Available]	2007	Dead	WITH TUMOR	[Not Available]	Metastatic	NA	NA	[Unknown]	1	1881	1	1881	NA	NA	1	612	NA	0.021665	0.0174952	0.0535312	0.0726991	0.0238995	0.0927267	0	0.00862078	0.0215643	0.00727554	0.032275	0.0531067	0.0419187	0.0715885	0.0357895	0.0633198	0.121942	0.014043	0.0339275	0.0268996	0.111552	0.0339112	0.159464	0.124618
TCGA-A6-A56B	COAD	57	MALE	BLACK OR AFRICAN AMERICAN	Stage IIIB	[Not Applicable]	Colon Adenocarcinoma	[Not Available]	2008	Dead	TUMOR FREE	[Not Available]	NA	NA	NA	Complete Remission/Response	1	1711	0	1711	1	1678	1	1678	NA	0.0280248	0	0.0403221	0.0764475	0.0394606	0.0818618	0	0.0174781	0.00785422	0.00472946	0.0330901	0.0459727	0.0493075	0.0952617	0.0353007	0.048556	0.11481	0.0153447	0.0360936	0.0277387	0.157927	0.0414935	0.212031	0.167033
TCGA-A6-A5ZU	COAD	59	MALE	BLACK OR AFRICAN AMERICAN	Stage IIIB	[Not Applicable]	Colon Adenocarcinoma	[Not Available]	2013	Alive	TUMOR FREE	[Not Available]	NA	NA	NA	Complete Remission/Response	0	293	0	293	0	293	0	293	NA	0.0276351	0.0169254	0.032787	0.0834993	0.0247045	0.0754947	0.0134322	0.00962336	0.0297707	0.027609	0.0409138	0.0412881	0.04638	0.0983255	0.0400685	0.0488124	0.0999477	0.0104892	0.0415786	0.0266151	0.0895849	0.00355583	0.168393	0.084454
TCGA-AA-3489	COAD	75	MALE	[Not Available]	Stage II	[Not Applicable]	Colon Adenocarcinoma	[Not Available]	2002	Dead	WITH TUMOR	[Not Available]	NA	NA	NA	[Unknown]	1	214	1	214	NA	NA	1	214	NA	0.022272	0.0440439	0.0307549	0.110759	0.0294789	0.0700727	0.00606617	0.0145692	0.0275307	0.0440054	0.0255408	0.0268916	0.0685072	0.0736119	0.048286	0.0715385	0.0827709	0.0154824	0.0413166	0.0227885	0.074017	0.0600831	0.191394	0.0896933
TCGA-AA-3492	COAD	90	FEMALE	[Not Available]	Stage II	[Not Applicable]	Colon Adenocarcinoma	[Not Available]	2002	Dead	TUMOR FREE	[Not Available]	NA	NA	NA	[Unknown]	1	92	0	92	NA	NA	0	92	NA	0.0296141	0.031466	0.0346268	0.0701621	0.050647	0.0569543	0	0.00783354	0.0267486	0.00570493	0.0406288	0.00739948	0.016576	0.111798	0.0513175	0.0711876	0.088402	0.0263504	0.029632	0.0332288	0.117168	0.0542265	0.152045	0.207843
TCGA-AA-3495	COAD	79	MALE	[Not Available]	Stage I	[Not Applicable]	Colon Adenocarcinoma	[Not Available]	2002	Alive	TUMOR FREE	[Not Available]	NA	NA	NA	Complete Remission/Response	0	1127	0	1127	0	1127	0	1127	NA	0.028634	0.00948622	0.0416174	0.09274	0.0425917	0.0671516	0	0.00624495	0.0267076	0.00286303	0.0332446	0.0337858	0.06361	0.128229	0.0701488	0.0837787	0.106969	0.0234509	0.0225931	0.0276912	0.124395	0.071169	0.194479	0.184799
TCGA-AA-3496	COAD	83	FEMALE	[Not Available]	Stage II	[Not Applicable]	Colon Adenocarcinoma	[Not Available]	2002	Alive	WITH TUMOR	[Not Available]	NA	NA	NA	[Not Available]	0	31	0	31	NA	NA	0	31	NA	0.0210959	0.0504912	0.0433891	0.0926221	0.0300673	0.0818694	0.0150125	0.0112014	0.0234357	0.0177099	0.0370166	0.0484734	0.0886647	0.0897599	0.042459	0.0593657	0.114122	0.00320255	0.0390091	0.0233356	0.124886	0.0794049	0.203482	0.148783
TCGA-AA-3502	COAD	73	MALE	[Not Available]	Stage I	[Not Applicable]	Colon Adenocarcinoma	[Not Available]	2003	Alive	WITH TUMOR	[Not Available]	NA	NA	NA	Complete Remission/Response	0	1065	0	1065	0	1065	0	1065	NA	0.0303084	0.0213994	0.0306587	0.0833034	0.0387889	0.0653678	0.0461589	0.0117839	0.0369615	0.0149244	0.0381754	0.0177108	0.0279822	0.0920021	0.0512129	0.0879082	0.0900223	0.0305929	0.0443324	0.024959	0.0810745	0.0189557	0.181347	0.114603
TCGA-AA-3506	COAD	77	MALE	[Not Available]	Stage I	[Not Applicable]	Colon Adenocarcinoma	[Not Available]	2004	Alive	WITH TUMOR	[Not Available]	NA	NA	NA	[Unknown]	0	1765	0	1765	NA	NA	0	1765	NA	0.0195302	0.0423029	0.0159524	0.0881073	0.0330763	0.0424856	0	0.00834189	0.0262695	0.0141743	0.0232313	0.028947	0.0370604	0.102093	0.0405667	0.0972065	0.0462188	0.0243531	0.0348345	0.0254916	0.0886188	0.0339634	0.159684	0.140252
TCGA-AA-3511	COAD	64	MALE	[Not Available]	Stage II	[Not Applicable]	Colon Adenocarcinoma	[Not Available]	2005	Alive	TUMOR FREE	[Not Available]	NA	NA	NA	Complete Remission/Response	0	212	0	212	1	59	1	59	NA	0.0272006	0.0281949	0.0530947	0.101231	0.0571035	0.0804754	0	0.0115826	0.0254177	0.0105929	0.0368834	0.0220443	0.0393728	0.116126	0.044376	0.0813225	0.126291	0.020944	0.0440314	0.0216868	0.129788	0.0492065	0.234392	0.143004
TCGA-AA-3526	COAD	57	MALE	[Not Available]	Stage I	[Not Applicable]	Colon Adenocarcinoma	[Not Available]	2007	Alive	TUMOR FREE	[Not Available]	NA	NA	NA	Complete Remission/Response	0	580	0	580	0	580	0	580	NA	0.031808	0.0397493	0.0487722	0.08515	0.0468276	0.0848971	0	0.0167932	0.0298075	0.00936031	0.031974	0.0178821	0.0341719	0.134185	0.0551895	0.0599865	0.0998336	0.0273904	0.0240385	0.0350418	0.107905	0.079954	0.146279	0.187969
TCGA-AA-3655	COAD	68	MALE	[Not Available]	Stage II	[Not Applicable]	Colon Adenocarcinoma	[Not Available]	2005	Alive	TUMOR FREE	[Not Available]	NA	NA	NA	Complete Remission/Response	0	1856	0	1856	0	1856	0	1856	NA	0.0173906	0.0236892	0.0406506	0.0980288	0.0211682	0.0652746	0.00588775	0.00982105	0.0287674	0.0235804	0.0373203	0.0216675	0.0175336	0.0826739	0.0512033	0.0377868	0.0929187	0.0125829	0.0320807	0.0229088	0.107473	0.0511413	0.215317	0.161152
TCGA-AA-3660	COAD	51	FEMALE	[Not Available]	Stage II	[Not Applicable]	Colon Adenocarcinoma	[Not Available]	2005	Alive	TUMOR FREE	[Not Available]	NA	NA	NA	Complete Remission/Response	0	2375	0	2375	0	2375	0	2375	NA	0.0228695	0.0180122	0.0319211	0.0898303	0.0175929	0.0609823	0.0140694	0.00936566	0.0249058	0.013153	0.0426346	0.0308911	0.0493931	0.10435	0.0596757	0.0555061	0.0824076	0.0251658	0.0256847	0.028782	0.109236	0.0429053	0.18257	0.152328
TCGA-AA-3663	COAD	42	MALE	[Not Available]	Stage II	[Not Applicable]	Colon Adenocarcinoma	[Not Available]	2005	Alive	TUMOR FREE	[Not Available]	NA	NA	NA	Complete Remission/Response	0	212	0	212	0	212	0	212	NA	0.0350646	0.00691154	0.0582855	0.096011	0.0825242	0.102816	0.0169751	0.0226569	0.0420147	0.0161569	0.055437	0.0126322	0.0151589	0.141306	0.0699986	0.118111	0.0944383	0.0602561	0.0287189	0.0369387	0.0714763	0.0748294	0.150134	0.144938
TCGA-AA-3675	COAD	84	MALE	[Not Available]	Stage II	[Not Applicable]	Colon Adenocarcinoma	[Not Available]	2006	Alive	TUMOR FREE	[Not Available]	NA	NA	NA	Complete Remission/Response	0	1431	0	1431	0	1431	0	1431	NA	0.0537257	0.0429254	0.031487	0.0974412	0.0365183	0.0978615	0	0.0101635	0.0292301	0.0154632	0.0404423	0.0336488	0.0630961	0.117107	0.063175	0.0766937	0.0992669	0.0245322	0.0310222	0.0251742	0.0939438	0.0321332	0.150953	0.14389
TCGA-AA-3685	COAD	69	MALE	[Not Available]	Stage II	[Not Applicable]	Colon Adenocarcinoma	[Not Available]	2007	Alive	TUMOR FREE	[Not Available]	NA	NA	NA	Complete Remission/Response	0	1127	0	1127	0	1127	0	1127	NA	0.027739	0.0167671	0.0327378	0.0797623	0.0498254	0.0704816	0	0.0223533	0.0127109	0.00812424	0.0210283	0.0142937	0.0423547	0.179389	0.0507013	0.0574224	0.112617	0.061055	0.0202938	0.0260606	0.0941606	0.0482914	0.152986	0.197484
TCGA-AA-3712	COAD	65	MALE	[Not Available]	Stage III	[Not Applicable]	Colon Adenocarcinoma	[Not Available]	2004	Alive	WITH TUMOR	[Not Available]	NA	NA	NA	[Not Available]	0	0	0	0	NA	NA	0	0	NA	0.0287403	0.0157752	0.0473408	0.0890011	0.0565262	0.0896819	0	0.0142727	0.0262776	0.0169246	0.0230342	0.0445253	0.0396686	0.131549	0.0448438	0.0508637	0.139813	0.017886	0.0385444	0.0426294	0.16464	0.110205	0.244648	0.205854
TCGA-AA-3713	COAD	68	MALE	[Not Available]	Stage IV	[Not Applicable]	Colon Adenocarcinoma	[Not Available]	2005	Alive	TUMOR FREE	[Not Available]	NA	NA	NA	Partial Remission/Response	0	579	0	579	NA	NA	0	579	NA	0.0446006	0.0430309	0.0610404	0.0911995	0.0248489	0.113049	0.0191925	0.0233983	0.0333456	0.0146321	0.0502612	0.0185501	0.0143181	0.0640631	0.050243	0.0918489	0.119361	0.0102895	0.0384522	0.0466786	0.180423	0.0698878	0.242003	0.197895
TCGA-AA-A01P	COAD	80	FEMALE	[Not Available]	Stage III	[Not Applicable]	Colon Adenocarcinoma	[Not Available]	2003	Dead	WITH TUMOR	[Not Available]	NA	NA	NA	[Unknown]	1	1158	1	1158	NA	NA	1	762	NA	0.0222082	0.0302209	0.015483	0.119842	0.0290681	0.0419931	0	0.014961	0.0805119	0.0447238	0.0539133	0.00139597	0.00901595	0.0871221	0.0641563	0.0855601	0.0566538	0.0293739	0.0416073	0.0251487	0.072701	0.0506445	0.194582	0.118347
TCGA-AA-A01X	COAD	80	FEMALE	[Not Available]	Stage III	[Not Applicable]	Colon Adenocarcinoma	[Not Available]	2004	Alive	WITH TUMOR	[Not Available]	NA	NA	NA	[Unknown]	0	791	0	791	NA	NA	1	791	NA	0.0409	0.0306007	0.0393365	0.0785547	0.0259703	0.102947	0	0.0106648	0.0227068	0.023119	0.0267609	0.0436775	0.0487936	0.101363	0.0370884	0.0337247	0.0956497	0.0206891	0.0377848	0.0192135	0.0875025	0.053782	0.16763	0.120894
TCGA-AA-A01Z	COAD	68	MALE	[Not Available]	Stage II	[Not Applicable]	Colon Adenocarcinoma	[Not Available]	2004	Alive	WITH TUMOR	[Not Available]	NA	NA	NA	Progressive Disease	0	1126	0	1126	NA	NA	1	1126	NA	0.0285207	0.0215788	0.0488215	0.0958151	0.0447901	0.0863957	0.0132028	0.0173404	0.0199631	0.0109309	0.043266	0.0513853	0.0538621	0.140079	0.0513935	0.0732389	0.11153	0.0245873	0.028768	0.0262321	0.138071	0.0410228	0.212249	0.197893
TCGA-AA-A02Y	COAD	73	MALE	[Not Available]	Stage I	[Not Applicable]	Colon Adenocarcinoma	[Not Available]	2007	Alive	TUMOR FREE	[Not Available]	NA	NA	NA	Complete Remission/Response	0	1216	0	1216	0	1216	0	1216	NA	0.0229734	0.0125885	0.0288166	0.102325	0.0829572	0.0680531	0.00660142	0.0128006	0.0287551	0.0131601	0.0424189	0.0261808	0.0337826	0.153348	0.0708867	0.113468	0.0878752	0.0463921	0.0383151	0.0390399	0.0964484	0.0156091	0.20391	0.157891
TCGA-AD-5900	COAD	67	MALE	WHITE	Stage I	[Not Applicable]	Colon Mucinous Adenocarcinoma	[Not Available]	2010	Alive	TUMOR FREE	[Not Available]	NA	NA	NA	Complete Remission/Response	0	370	0	370	0	370	0	370	NA	0.032226	0.00618346	0.0319376	0.0922531	0.0497699	0.0533124	0	0.0155612	0.0442875	0.0114028	0.0565984	0.00895816	0.0140767	0.137266	0.0586754	0.0704184	0.0868064	0.0372459	0.0329509	0.0268705	0.117431	0.0706722	0.183192	0.200698
TCGA-AD-6548	COAD	81	FEMALE	WHITE	Stage I	[Not Applicable]	Colon Adenocarcinoma	[Not Available]	2011	Alive	TUMOR FREE	[Not Available]	NA	NA	NA	Complete Remission/Response	0	650	0	650	0	650	0	650	NA	0.0221374	0.0256096	0.0510485	0.113036	0.061839	0.0813027	0.008564	0.0160978	0.0168509	0.013632	0.0444327	0.0329465	0.0278109	0.144839	0.0583997	0.098529	0.121858	0.0247113	0.0229022	0.0343669	0.135676	0.115434	0.184443	0.208183
TCGA-AD-6888	COAD	73	MALE	WHITE	Stage IIIB	[Not Applicable]	Colon Adenocarcinoma	[Not Available]	2010	Dead	WITH TUMOR	[Not Available]	NA	NA	NA	Complete Remission/Response	1	472	1	472	1	343	1	343	NA	0.0340397	0.0226551	0.0272514	0.0867361	0.0425417	0.057831	0.00871693	0.0105942	0.0121376	0.010459	0.0316437	0.0269516	0.0487469	0.141975	0.0485218	0.0689204	0.0980307	0.0411648	0.0325905	0.0237916	0.132964	0.0302507	0.21572	0.159601
TCGA-AD-6889	COAD	76	MALE	ASIAN	Stage IIA	[Not Applicable]	Colon Adenocarcinoma	[Not Available]	2005	Dead	TUMOR FREE	[Not Available]	NA	NA	NA	Complete Remission/Response	1	2532	0	2532	1	1516	1	1516	NA	0.0190673	0.0112167	0.0211079	0.129659	0.0756125	0.0585385	0.0231177	0.0120274	0.0243694	0.00933918	0.0553305	0.0180448	0.0186314	0.138126	0.0589398	0.0834683	0.0624656	0.0695744	0.0355245	0.0176194	0.0933619	0.0197924	0.159348	0.137546
TCGA-AD-6890	COAD	65	MALE	WHITE	[Not Available]	[Not Applicable]	Colon Adenocarcinoma	[Not Available]	2010	Alive	TUMOR FREE	[Not Available]	NA	NA	NA	Complete Remission/Response	0	746	0	746	0	746	0	746	NA	0.0183589	0.035423	0.0215256	0.0863253	0.0583304	0.05003	0	0.0153247	0.0178542	0.0142306	0.033804	0.0355586	0.033222	0.140587	0.0367765	0.0628475	0.0876356	0.0407997	0.0338538	0.0332434	0.164462	0.039088	0.197085	0.220596
TCGA-AD-6895	COAD	84	MALE	WHITE	Stage IIIB	[Not Applicable]	Colon Adenocarcinoma	[Not Available]	2011	Alive	TUMOR FREE	[Not Available]	NA	NA	NA	Complete Remission/Response	0	763	0	763	0	763	0	763	NA	0.0264543	0.00991886	0.0241444	0.135359	0.0479767	0.0469415	0	0.0165355	0.0552129	0.0168084	0.0731675	0.0170685	0.0136952	0.113844	0.0466163	0.051552	0.0733685	0.0250969	0.0369044	0.0242111	0.114479	0.0630899	0.227589	0.154074
TCGA-AD-6899	COAD	84	MALE	WHITE	Stage IIIC	[Not Applicable]	Colon Mucinous Adenocarcinoma	[Not Available]	2011	Dead	TUMOR FREE	[Not Available]	NA	NA	NA	Complete Remission/Response	1	176	0	176	0	176	0	176	NA	0.0236535	0.0200382	0.0364736	0.100524	0.0214402	0.0762573	0.00639751	0.0052	0.025864	0.0279013	0.0456261	0.0297349	0.034312	0.0800418	0.0450055	0.0485695	0.0889193	0.0136091	0.0310018	0.0232846	0.104617	0.055037	0.188312	0.125367
TCGA-AD-6901	COAD	78	MALE	WHITE	[Not Available]	[Not Applicable]	Colon Adenocarcinoma	[Not Available]	2011	Dead	WITH TUMOR	[Not Available]	Metastatic	NA	NA	Complete Remission/Response	1	682	1	682	1	468	1	468	NA	0.0265181	0.0311916	0.0288776	0.0851519	0.0353025	0.0660467	0.00338992	0.0156035	0.0177559	0.0191256	0.0398536	0.0534578	0.0578407	0.107726	0.0334902	0.0510391	0.0953093	0.0388713	0.0424037	0.0192099	0.113775	0.0391403	0.207569	0.0948529
TCGA-AD-6963	COAD	58	MALE	WHITE	[Not Available]	[Not Applicable]	Colon Adenocarcinoma	[Not Available]	2011	Alive	TUMOR FREE	[Not Available]	NA	NA	NA	Complete Remission/Response	0	834	0	834	0	834	0	834	NA	0.022723	0.0277833	0.0566593	0.103641	0.0591187	0.0823506	0	0.0158224	0.0260197	0.00401458	0.0380182	0.0160665	0.0324823	0.158007	0.0447012	0.0895816	0.138637	0.0237953	0.024534	0.0368475	0.157064	0.0583575	0.227064	0.23741
TCGA-AD-6964	COAD	58	MALE	WHITE	[Not Available]	[Not Applicable]	Colon Adenocarcinoma	[Not Available]	2011	Dead	WITH TUMOR	[Not Available]	Metastatic	NA	NA	Progressive Disease	1	331	1	331	NA	NA	1	325	NA	0.00765149	0.0339774	0.0145725	0.0862321	0.0281243	0.0379119	0.0191416	0.00716633	0.0154013	0.02295	0.0280342	0.0330493	0.00713958	0.0852622	0.0385965	0.0139406	0.0500166	0.0287334	0.0326294	0.0140517	0.0729102	0.111956	0.132972	0.108966
TCGA-AD-6965	COAD	62	MALE	WHITE	Stage IIIC	[Not Applicable]	Colon Adenocarcinoma	[Not Available]	2011	Alive	WITH TUMOR	[Not Available]	NA	NA	NA	Complete Remission/Response	0	805	0	805	1	648	1	648	NA	0.0229474	0.0164611	0.0573867	0.0818295	0.0510579	0.0801502	0.00545445	0.0166697	0.0158231	0.00464846	0.0380848	0.0419047	0.0337436	0.118716	0.0511159	0.100513	0.138409	0.0143254	0.0302524	0.0411812	0.175783	0.0936544	0.176665	0.191634
TCGA-AD-A5EJ	COAD	74	FEMALE	BLACK OR AFRICAN AMERICAN	Stage IIA	[Not Applicable]	Colon Adenocarcinoma	[Not Available]	2012	Alive	TUMOR FREE	[Not Available]	NA	NA	NA	[Unknown]	0	0	0	0	NA	NA	0	0	NA	0.0159477	0.0121137	0.0353308	0.117741	0.0422864	0.0516065	0.0234236	0.00932329	0.0348649	0.0118324	0.0702666	0.00638034	0.00691379	0.112226	0.0643085	0.0939271	0.079032	0.0364952	0.0339193	0.0236202	0.100358	0.0361336	0.161025	0.182367
TCGA-AD-A5EK	COAD	51	MALE	BLACK OR AFRICAN AMERICAN	Stage I	[Not Applicable]	Colon Adenocarcinoma	[Not Available]	2012	Alive	TUMOR FREE	[Not Available]	NA	NA	NA	Complete Remission/Response	0	500	0	500	0	500	0	500	NA	0.027935	0.0358345	0.0524236	0.0738078	0.025615	0.0852926	0	0.0201681	0.0213514	0.0105893	0.0257353	0.0330493	0.0653462	0.100939	0.050513	0.0613495	0.124534	0.0285405	0.028854	0.026451	0.133506	0.0435328	0.212719	0.153486
TCGA-AM-5820	COAD	59	FEMALE	WHITE	Stage IVA	[Not Applicable]	Colon Adenocarcinoma	[Not Available]	2010	Alive	TUMOR FREE	[Not Available]	NA	NA	NA	[Not Available]	0	14	0	14	NA	NA	0	14	NA	0.0369302	0.0180544	0.0922317	0.097057	0.0694058	0.13298	0	0.0174746	0.0163759	0.0129171	0.030349	0.0274226	0.0118811	0.118182	0.0482537	0.124953	0.174841	0.0242016	0.0245299	0.0379674	0.139077	0.0878762	0.180562	0.168016
TCGA-AM-5821	COAD	68	FEMALE	WHITE	Stage IIA	[Not Applicable]	Colon Adenocarcinoma	[Not Available]	2010	Alive	TUMOR FREE	[Not Available]	NA	NA	NA	[Not Available]	0	28	0	28	NA	NA	0	28	NA	0.0274556	0.0114172	0.0529492	0.119437	0.0546386	0.0845015	0	0.0195892	0.0403645	0.0238304	0.0536869	0.00984028	0.00647	0.127185	0.0650616	0.128111	0.124077	0.0318464	0.0189671	0.036873	0.0860819	0.0702539	0.159262	0.136635
TCGA-AU-3779	COAD	80	FEMALE	WHITE	Stage IIA	[Not Applicable]	Colon Adenocarcinoma	[Not Available]	2010	Alive	TUMOR FREE	[Not Available]	NA	NA	NA	[Unknown]	0	441	0	441	NA	NA	0	441	NA	0.0443881	0.0268548	0.0343781	0.0926734	0.0463446	0.0772215	0	0.0178064	0.0199304	0.00833553	0.0289718	0.0401661	0.0461464	0.124775	0.041801	0.0868691	0.118098	0.0422254	0.0290117	0.0344727	0.102207	0.0286297	0.173231	0.12681
TCGA-AU-6004	COAD	69	FEMALE	WHITE	Stage I	[Not Applicable]	Colon Adenocarcinoma	[Not Available]	2010	Alive	TUMOR FREE	[Not Available]	NA	NA	NA	[Not Available]	0	824	0	824	NA	NA	0	824	NA	0.0182597	0.0352119	0.0411269	0.114546	0.027336	0.0629069	0.00818168	0.0190879	0.0387469	0.0162978	0.0638627	0.0085899	0.0150266	0.0732316	0.0698236	0.0397436	0.0711301	0.0196698	0.0331843	0.0260862	0.109356	0.0748033	0.198712	0.152726
TCGA-AY-5543	COAD	65	FEMALE	BLACK OR AFRICAN AMERICAN	Stage IVA	[Not Applicable]	Colon Adenocarcinoma	[Not Available]	2010	Alive	TUMOR FREE	[Not Available]	NA	NA	NA	Complete Remission/Response	0	1004	0	1004	NA	NA	0	1004	NA	0.0285018	0.0142874	0.0771195	0.110252	0.0783994	0.12159	0	0.0279028	0.0278215	0.0194214	0.0489879	0.0273198	0.0429698	0.148532	0.0718015	0.121741	0.146092	0.0332307	0.0312986	0.0455952	0.130895	0.0481868	0.164374	0.143512
TCGA-AY-6196	COAD	47	MALE	WHITE	Stage IIIC	[Not Applicable]	Colon Mucinous Adenocarcinoma	[Not Available]	2010	Alive	TUMOR FREE	[Not Available]	NA	NA	NA	[Not Available]	0	6	0	6	NA	NA	0	6	NA	0.0219791	0.0234359	0.0119138	0.0871754	0.0129851	0.0468198	0	0.0120416	0.0391728	0.0417868	0.0458552	0.00472744	0.0195268	0.0564294	0.0522588	0.0167206	0.044104	0.0347459	0.0415868	0.0313793	0.0437427	0.0313489	0.162278	0.0416736
TCGA-AY-6197	COAD	60	MALE	WHITE	Stage IIA	[Not Applicable]	Colon Adenocarcinoma	[Not Available]	2010	Alive	TUMOR FREE	[Not Available]	NA	NA	NA	Complete Remission/Response	0	652	0	652	0	652	0	652	NA	0.0217902	0.0266015	0.0485071	0.101908	0.0323768	0.0808957	0.00206454	0.0122534	0.0387142	0.0242389	0.0694674	0.0307455	0.0162256	0.0828184	0.0607331	0.0624291	0.0829535	0.0198007	0.0302626	0.0342028	0.11287	0.0645279	0.213008	0.170874
TCGA-AY-6386	COAD	66	FEMALE	BLACK OR AFRICAN AMERICAN	Stage IIIB	[Not Applicable]	Colon Adenocarcinoma	[Not Available]	2010	Alive	TUMOR FREE	[Not Available]	NA	NA	NA	Complete Remission/Response	0	542	0	542	0	542	0	542	NA	0.0229663	0.0324579	0.0348263	0.138185	0.0423696	0.0597423	0.0163379	0.00966572	0.0603153	0.0246122	0.0706661	0.0355158	0.0396141	0.0892883	0.0651833	0.0592308	0.0815499	0.033458	0.0338313	0.022544	0.0967641	0.0236881	0.215834	0.151343
TCGA-AY-A54L	COAD	74	FEMALE	BLACK OR AFRICAN AMERICAN	Stage I	[Not Applicable]	Colon Adenocarcinoma	[Not Available]	2012	Alive	WITH TUMOR	[Not Available]	NA	NA	NA	Complete Remission/Response	0	525	0	525	1	396	1	396	NA	0.0244942	0.0168726	0.0493331	0.0691884	0.0373233	0.0866942	0	0.00869492	0.0251884	0.00901872	0.0254343	0.0346337	0.0354721	0.0974564	0.0517168	0.0556545	0.133257	0.0272733	0.0272734	0.0352862	0.109341	0.0172824	0.167407	0.143308
TCGA-AY-A69D	COAD	55	FEMALE	BLACK OR AFRICAN AMERICAN	Stage IIA	[Not Applicable]	Colon Adenocarcinoma	[Not Available]	2012	Alive	TUMOR FREE	[Not Available]	NA	NA	NA	Complete Remission/Response	0	543	0	543	0	543	0	543	NA	0.0406969	0.00892697	0.0589519	0.0817097	0.040793	0.114567	0	0.0157377	0.0173997	0.0170831	0.0296511	0.0504089	0.0467381	0.0929454	0.0382028	0.0588259	0.135026	0.0179067	0.0423341	0.0357604	0.184843	0.0835883	0.206209	0.21351
TCGA-AY-A71X	COAD	54	FEMALE	BLACK OR AFRICAN AMERICAN	Stage I	[Not Applicable]	Colon Adenocarcinoma	[Not Available]	2013	Alive	TUMOR FREE	[Not Available]	NA	NA	NA	Complete Remission/Response	0	588	0	588	0	588	0	588	NA	0.0189634	0.0162395	0.0179423	0.076031	0.0190697	0.0495184	0.0270174	0.00287359	0.0383251	0.0091631	0.0516011	0.0416478	0.0347869	0.0698426	0.0375429	0.0167206	0.0582038	0.0313712	0.0520716	0.0220224	0.102382	0.0380422	0.188494	0.0956288
TCGA-AY-A8YK	COAD	44	MALE	BLACK OR AFRICAN AMERICAN	Stage IVA	[Not Applicable]	Colon Adenocarcinoma	[Not Available]	2013	Alive	TUMOR FREE	[Not Available]	NA	NA	NA	Complete Remission/Response	0	573	0	573	NA	NA	0	573	NA	0.0177448	0.0114489	0.0351689	0.0756012	0.0351692	0.0644283	0	0.00551066	0.0218428	0.0110507	0.0327358	0.0462296	0.0631117	0.112532	0.0433262	0.0610931	0.0952085	0.0250418	0.0373364	0.025539	0.12058	0.0352707	0.18459	0.150447
TCGA-AZ-4313	COAD	51	FEMALE	WHITE	Stage I	[Not Applicable]	Colon Adenocarcinoma	[Not Available]	2007	Alive	TUMOR FREE	[Not Available]	NA	NA	NA	Complete Remission/Response	0	2310	0	2310	0	2310	0	2310	NA	0.028131	0.0113645	0.0316724	0.0983293	0.0643761	0.0679523	0.0147321	0.0187878	0.0352293	0.00801859	0.0393048	0.0137798	0.0122938	0.144856	0.0586222	0.0392578	0.104185	0.0549805	0.0197124	0.0411265	0.09212	0.0293879	0.159053	0.210391
TCGA-AZ-4315	COAD	61	MALE	WHITE	Stage IIA	[Not Applicable]	Colon Adenocarcinoma	[Not Available]	2006	Alive	TUMOR FREE	[Not Available]	NA	NA	NA	[Not Available]	0	1776	0	1776	NA	NA	0	1776	NA	0.0428129	0.0166616	0.0592194	0.0955413	0.0786603	0.101013	0	0.0332087	0.0313145	0.00974768	0.0384205	0.00784482	0.0133526	0.135199	0.0683916	0.0661943	0.126502	0.0784176	0.0148948	0.0563163	0.105166	0.0237666	0.143833	0.187399
TCGA-AZ-4323	COAD	37	MALE	WHITE	Stage IV	[Not Applicable]	Colon Adenocarcinoma	[Not Available]	2002	Dead	WITH TUMOR	[Not Available]	NA	NA	NA	[Not Available]	1	43	1	43	NA	NA	1	43	NA	0.0189776	0.0423662	0.00937477	0.0395607	0.0104148	0.04333	0	0.0057719	0.00710483	0.0204638	0.02252	0.0238342	0	0.0302991	0.0234451	0.0103779	0.0457129	0.0142909	0.0193991	0.0251377	0.0493605	0.0410228	0.0997918	0.0469871
TCGA-AZ-4614	COAD	71	FEMALE	WHITE	Stage IVA	[Not Applicable]	Colon Adenocarcinoma	[Not Available]	2008	Dead	WITH TUMOR	[Not Available]	NA	NA	NA	[Not Available]	1	172	1	172	NA	NA	1	172	NA	0.0269951	0.00940181	0.0308605	0.0812875	0.0601458	0.0789445	0	0.0164473	0.0317322	0.0101703	0.0474642	0.027277	0.0242216	0.13089	0.0449104	0.0682186	0.0938487	0.0171698	0.0276215	0.0299128	0.120331	0.0619134	0.19907	0.173366
TCGA-AZ-4615	COAD	84	MALE	WHITE	Stage IIIB	[Not Applicable]	Colon Adenocarcinoma	[Not Available]	2009	Alive	WITH TUMOR	[Not Available]	NA	NA	NA	[Not Available]	0	1002	0	1002	NA	NA	1	688	NA	0.0295669	0.0147306	0.038426	0.0981581	0.0464112	0.0626026	0	0.0134148	0.0526986	0.0257778	0.0622644	0.0139168	0.0302323	0.0929054	0.0801464	0.120135	0.0868369	0.0361853	0.046001	0.0348302	0.0726458	0.0212566	0.169524	0.117977
TCGA-AZ-4616	COAD	82	FEMALE	WHITE	Stage IV	[Not Applicable]	Colon Adenocarcinoma	[Not Available]	2009	Dead	WITH TUMOR	[Not Available]	NA	NA	NA	[Not Available]	1	156	1	156	NA	NA	1	156	NA	0.0161791	0.0122508	0.0316161	0.100813	0.0661637	0.0565492	0	0.0135737	0.0227355	0.0119029	0.0398776	0.0083501	0.0119668	0.166069	0.057308	0.0892578	0.11039	0.0514749	0.0204146	0.0351877	0.105628	0.0372578	0.155706	0.162887
TCGA-AZ-4682	COAD	61	MALE	WHITE	Stage IVA	[Not Applicable]	Colon Adenocarcinoma	[Not Available]	2006	Dead	WITH TUMOR	[Not Available]	NA	NA	NA	[Not Available]	1	680	1	680	NA	NA	1	680	NA	0.0238991	0.0169676	0.0309004	0.0734389	0.059735	0.0743841	0	0.0113073	0.0301638	0.0102266	0.0286602	0.0162549	0.0294926	0.153698	0.0490315	0.0365857	0.127995	0.0449665	0.0181134	0.0296611	0.0906385	0.0383821	0.158165	0.164861
TCGA-AZ-4684	COAD	49	MALE	WHITE	Stage IVA	[Not Applicable]	Colon Adenocarcinoma	[Not Available]	2006	Alive	WITH TUMOR	[Not Available]	NA	NA	NA	[Not Available]	0	1977	0	1977	NA	NA	1	411	NA	0.0312837	0.00397809	0.034317	0.119833	0.0347029	0.0705748	0.00249783	0.0172769	0.0358231	0.0199179	0.0469048	0.0294694	0.0233029	0.1075	0.0850968	0.0962753	0.078026	0.0276452	0.0344803	0.0374895	0.0914487	0.104636	0.189012	0.153289
TCGA-AZ-5403	COAD	43	MALE	WHITE	Stage II	[Not Applicable]	Colon Adenocarcinoma	[Not Available]	2000	Dead	WITH TUMOR	[Not Available]	NA	NA	NA	[Not Available]	1	1910	1	1910	NA	NA	1	304	NA	0.0319828	0.0236892	0.0617819	0.0999382	0.0503139	0.0859487	0	0.0111166	0.0246929	0.0128537	0.0414812	0.0109279	0.0301777	0.146956	0.0523748	0.0995007	0.148962	0.0261713	0.0240365	0.0397257	0.112676	0.0738097	0.15861	0.162094
TCGA-AZ-5407	COAD	51	FEMALE	WHITE	Stage I	[Not Applicable]	Colon Adenocarcinoma	[Not Available]	2007	Alive	TUMOR FREE	[Not Available]	NA	NA	NA	Complete Remission/Response	0	2683	0	2683	0	2683	0	2683	NA	0.0278406	0.0169887	0.0424199	0.0931184	0.0381893	0.0811316	0	0.0152611	0.0419492	0.011181	0.0383219	0.0287415	0.0305048	0.11667	0.0633842	0.0540351	0.103546	0.0276521	0.0258403	0.0318644	0.0928541	0.0618088	0.175785	0.170842
TCGA-AZ-6598	COAD	77	FEMALE	WHITE	Stage II	[Not Applicable]	Colon Adenocarcinoma	[Not Available]	2000	Dead	TUMOR FREE	[Not Available]	NA	NA	NA	Complete Remission/Response	1	1503	0	1503	0	1503	0	1503	NA	0.0305894	0.0128629	0.0354505	0.0780621	0.041387	0.0576047	0.0157516	0.0162107	0.0410852	0.0157731	0.0390092	0.0197833	0.020282	0.0943717	0.060794	0.0906208	0.0796881	0.0292293	0.034511	0.0272827	0.10513	0.0249693	0.163269	0.121896
TCGA-AZ-6599	COAD	72	MALE	WHITE	Stage I	[Not Applicable]	Colon Adenocarcinoma	[Not Available]	2001	Dead	TUMOR FREE	[Not Available]	NA	NA	NA	Complete Remission/Response	1	206	0	206	0	206	0	206	NA	0.0149842	0.0303791	0.0183741	0.0871602	0.0259814	0.0533752	0.18433	0.00902323	0.0408108	0.0231402	0.0525175	0.0453389	0.0341641	0.0711682	0.0498683	0.0767746	0.0688594	0.0258752	0.0960456	0.0244337	0.0712614	0.022956	0.168309	0.0764285
TCGA-AZ-6600	COAD	64	MALE	BLACK OR AFRICAN AMERICAN	Stage IV	[Not Applicable]	Colon Adenocarcinoma	[Not Available]	2001	Dead	WITH TUMOR	[Not Available]	NA	NA	NA	Progressive Disease	1	368	1	368	NA	NA	1	368	NA	0.0346891	0.0104359	0.0506988	0.106613	0.0412316	0.0751771	0	0.013376	0.0272932	0.0235804	0.0422484	0.0125551	0.0116631	0.103863	0.0514601	0.0681511	0.103297	0.0287954	0.0308257	0.020939	0.106735	0.051638	0.189358	0.150514
TCGA-AZ-6603	COAD	77	FEMALE	WHITE	[Not Available]	[Not Applicable]	Colon Adenocarcinoma	[Not Available]	2002	Dead	TUMOR FREE	[Not Available]	NA	NA	NA	Complete Remission/Response	1	899	0	899	0	899	0	899	NA	0.0339074	0.0291762	0.05114	0.0861009	0.0338313	0.0856578	0	0.012151	0.0163841	0.0147025	0.030674	0.0388216	0.0662961	0.112665	0.0458461	0.0739541	0.135262	0.0212401	0.0404833	0.0262832	0.134843	0.0655215	0.20996	0.152294
TCGA-AZ-6605	COAD	77	MALE	WHITE	Stage IIIB	[Not Applicable]	Colon Adenocarcinoma	[Not Available]	2008	Dead	TUMOR FREE	[Not Available]	NA	NA	NA	Stable Disease	1	159	0	159	NA	NA	0	159	NA	0.0172513	0.0421973	0.033369	0.114473	0.0507914	0.0615965	0	0.0103647	0.0220721	0.0263659	0.0339026	0.0248962	0.0512072	0.126221	0.050454	0.0740756	0.118094	0.0270116	0.0333276	0.027352	0.10737	0.114859	0.189088	0.134921
TCGA-AZ-6606	COAD	81	MALE	WHITE	Stage IV	[Not Applicable]	Colon Adenocarcinoma	[Not Available]	2009	Dead	WITH TUMOR	[Not Available]	NA	NA	NA	Progressive Disease	1	357	1	357	NA	NA	1	357	NA	0.0417006	0.0256624	0.0621973	0.0937289	0.034825	0.125093	0	0.012617	0.0346847	0.0133643	0.0574535	0.0376054	0.0344989	0.104004	0.0551552	0.112928	0.129174	0.0130719	0.0288028	0.0260533	0.129539	0.0700447	0.166827	0.133794
TCGA-AZ-6607	COAD	69	MALE	WHITE	Stage IV	[Not Applicable]	Colon Adenocarcinoma	[Not Available]	2009	Dead	WITH TUMOR	[Not Available]	NA	NA	NA	Complete Remission/Response	1	97	1	97	NA	NA	1	97	NA	0.0269597	0.0420074	0.0246513	0.155776	0.0257538	0.0497637	0	0.0168215	0.0740745	0.0439491	0.0825868	0.0135486	0.0136719	0.0818637	0.0815671	0.0423212	0.10281	0.0233683	0.0261248	0.0340167	0.0448172	0.0595079	0.201331	0.0429763
TCGA-CA-5254	COAD	42	FEMALE	ASIAN	Stage IIA	[Not Applicable]	Colon Adenocarcinoma	[Not Available]	2010	Alive	TUMOR FREE	[Not Available]	NA	NA	NA	Complete Remission/Response	0	386	0	386	0	386	0	386	NA	0.0538863	0.0163767	0.0474957	0.0903038	0.0463723	0.0927286	0	0.0104883	0.0387387	0.0321976	0.0551626	0.00681711	0.0127064	0.0959692	0.0620092	0.0710796	0.0983217	0.0522807	0.0427313	0.0202459	0.103173	0.0309567	0.169638	0.0898721
TCGA-CA-5255	COAD	45	MALE	ASIAN	Stage IIA	[Not Applicable]	Colon Adenocarcinoma	[Not Available]	2010	Alive	TUMOR FREE	[Not Available]	NA	NA	NA	Complete Remission/Response	0	376	0	376	0	376	0	376	NA	0.0308681	0.0320991	0.0408594	0.115419	0.0471384	0.0599306	0	0.00745581	0.057027	0.0200518	0.0564599	0.0103627	0.00710843	0.120609	0.056418	0.0743995	0.085091	0.0544226	0.0348161	0.0303688	0.0762953	0.036212	0.187146	0.108593
TCGA-CA-5256	COAD	54	FEMALE	ASIAN	Stage IIA	[Not Applicable]	Colon Adenocarcinoma	[Not Available]	2010	Alive	TUMOR FREE	[Not Available]	NA	NA	NA	Complete Remission/Response	0	379	0	379	0	379	0	379	NA	0.0260977	0.0346843	0.0529915	0.0633062	0.0547996	0.0778149	0	0.0196739	0.0220188	0.00626134	0.0187134	0.0177279	0.0330196	0.166143	0.0569923	0.0575709	0.107418	0.0555108	0.0207975	0.0324882	0.104689	0.0535467	0.131049	0.173058
TCGA-CA-5796	COAD	52	FEMALE	ASIAN	Stage IIA	[Not Applicable]	Colon Mucinous Adenocarcinoma	[Not Available]	2010	Alive	TUMOR FREE	[Not Available]	NA	NA	NA	Complete Remission/Response	0	377	0	377	0	377	0	377	NA	0.050233	0.0262533	0.084915	0.117041	0.0364628	0.151159	0.0576796	0.0245985	0.0609705	0.0229007	0.0670487	0.00803323	0.0181565	0.0757115	0.06726	0.0513765	0.171365	0.034436	0.0882573	0.0452814	0.0970912	0.0469579	0.214218	0.076457
TCGA-CA-5797	COAD	56	MALE	ASIAN	Stage IIA	[Not Applicable]	Colon Adenocarcinoma	[Not Available]	2010	Alive	TUMOR FREE	[Not Available]	NA	NA	NA	Complete Remission/Response	0	383	0	383	0	383	0	383	NA	0.036047	0.0207979	0.0500793	0.080658	0.0586358	0.072682	0	0.0126911	0.0196028	0.0130861	0.0357247	0.0445938	0.0509814	0.13065	0.0544725	0.0681916	0.131424	0.0272802	0.0382045	0.0272462	0.138419	0.0974456	0.202387	0.18332
TCGA-CA-6715	COAD	63	MALE	ASIAN	Stage IIIB	[Not Applicable]	Colon Adenocarcinoma	[Not Available]	2010	Alive	TUMOR FREE	[Not Available]	NA	NA	NA	Complete Remission/Response	0	383	0	383	0	383	0	383	NA	0.0256018	0.0366048	0.0677823	0.0704835	0.0327376	0.0964941	0	0.0123099	0.0158026	0.0150617	0.0235483	0.0402347	0.0451421	0.111005	0.0528617	0.0676788	0.141705	0.0187194	0.0326008	0.0286908	0.132985	0.115434	0.196655	0.177898
TCGA-CA-6716	COAD	65	MALE	ASIAN	Stage IIA	[Not Applicable]	Colon Adenocarcinoma	[Not Available]	2010	Alive	TUMOR FREE	[Not Available]	NA	NA	NA	Complete Remission/Response	0	371	0	371	0	371	0	371	NA	0.0348521	0.0399392	0.0604983	0.0783436	0.0333705	0.0981581	0	0.0278887	0.0207002	0.0181255	0.0303224	0.0364407	0.0800302	0.0860857	0.0444673	0.0489204	0.142274	0.0147868	0.0371358	0.0211287	0.114023	0.0879285	0.18971	0.10172
TCGA-CA-6717	COAD	57	MALE	ASIAN	Stage IIA	[Not Applicable]	Colon Mucinous Adenocarcinoma	[Not Available]	2010	Alive	TUMOR FREE	[Not Available]	NA	NA	NA	Complete Remission/Response	0	388	0	388	0	388	0	388	NA	0.022919	0.0395805	0.0635396	0.0843494	0.0476381	0.0906309	0	0.018583	0.0248853	0.0351417	0.0458339	0.0178649	0.0117799	0.0797185	0.050648	0.0850337	0.107034	0.0138364	0.0256847	0.0342392	0.119623	0.0963213	0.155272	0.158422
TCGA-CA-6718	COAD	46	MALE	ASIAN	Stage IIA	[Not Applicable]	Colon Adenocarcinoma	[Not Available]	2010	Dead	WITH TUMOR	[Not Available]	NA	NA	NA	Complete Remission/Response	1	306	1	306	1	207	1	207	NA	0.0231009	0.0240374	0.0523978	0.096302	0.0296565	0.0818904	0	0.0184383	0.0334152	0.0172662	0.0335883	0.00943776	0.0129089	0.0853231	0.0417116	0.103792	0.107049	0.0157648	0.0272284	0.0351147	0.132565	0.0775486	0.170899	0.210241
TCGA-CA-6719	COAD	77	MALE	ASIAN	Stage IIA	[Not Applicable]	Colon Adenocarcinoma	[Not Available]	2011	Alive	WITH TUMOR	[Not Available]	NA	NA	NA	Progressive Disease	0	435	0	435	NA	NA	1	354	NA	0.0326558	0.0376811	0.0524377	0.103137	0.0568981	0.0809414	0	0.0246691	0.0174488	0.023922	0.0307353	0.0421102	0.0479994	0.115012	0.0416146	0.0765992	0.130869	0.0209508	0.0260532	0.026823	0.137084	0.0724763	0.220126	0.154915
TCGA-CK-4947	COAD	46	FEMALE	WHITE	Stage IIIB	[Not Applicable]	Colon Adenocarcinoma	[Not Available]	2003	Alive	WITH TUMOR	[Not Available]	NA	NA	NA	Stable Disease	0	534	0	534	NA	NA	1	21	NA	0.042761	0.0268442	0.113973	0.0902049	0.0450066	0.140499	0	0.019808	0.037801	0.0149385	0.0419154	0.0447994	0.0243773	0.0796881	0.0400038	0.07722	0.18509	0.00507586	0.0332887	0.0255098	0.145079	0.101211	0.192781	0.184042
TCGA-CK-4948	COAD	45	FEMALE	WHITE	Stage III	[Not Applicable]	Colon Adenocarcinoma	[Not Available]	2002	Alive	TUMOR FREE	[Not Available]	NA	NA	NA	Complete Remission/Response	0	4502	0	4502	0	4502	0	4502	NA	0.0119354	0.00911691	0.0215702	0.0935749	0.0413259	0.0427519	0	0.00837367	0.0159746	0.0195341	0.03195	0.0366634	0.0354332	0.101363	0.0442847	0.0731849	0.0646774	0.0278656	0.0243231	0.0174151	0.0910892	0.0251262	0.152248	0.144116
TCGA-CK-4950	COAD	68	FEMALE	BLACK OR AFRICAN AMERICAN	Stage IIIB	[Not Applicable]	Colon Mucinous Adenocarcinoma	[Not Available]	2008	Alive	TUMOR FREE	[Not Available]	NA	NA	NA	Complete Remission/Response	0	2599	0	2599	0	2599	0	2599	NA	0.0193649	0.02141	0.0539512	0.108025	0.0423308	0.0599895	0.0079268	0.0166873	0.039783	0.0107689	0.0309591	0.0301803	0.026425	0.144299	0.0512243	0.0748178	0.109169	0.0396496	0.0213339	0.0403604	0.133645	0.0525793	0.197828	0.227397
TCGA-CK-4951	COAD	79	FEMALE	WHITE	Stage IIA	[Not Applicable]	Colon Mucinous Adenocarcinoma	[Not Available]	2007	Dead	TUMOR FREE	[Not Available]	Locoregional Disease	NA	NA	[Not Available]	1	2134	0	2134	NA	NA	1	480	NA	0.0264142	0.0379238	0.0289339	0.0964522	0.0225227	0.0588694	0.0157007	0.0180888	0.0368591	0.0277534	0.0455276	0.0170685	0.0215667	0.088248	0.0625512	0.042861	0.0859411	0.0260474	0.0283504	0.0324299	0.0795968	0.0818626	0.154951	0.103417
TCGA-CK-4952	COAD	48	FEMALE	WHITE	Stage IIIC	[Not Applicable]	Colon Mucinous Adenocarcinoma	[Not Available]	2007	Alive	TUMOR FREE	[Not Available]	NA	NA	NA	[Unknown]	0	475	0	475	NA	NA	0	475	NA	0.0334942	0.0129473	0.0454659	0.079148	0.0471995	0.0758903	0.0271448	0.0238607	0.027715	0.012498	0.0337641	0.01354	0.00677364	0.109403	0.0611534	0.0653576	0.107888	0.0323698	0.0365359	0.0249954	0.160135	0.0731822	0.190385	0.247265
TCGA-CK-5912	COAD	81	MALE	WHITE	Stage I	[Not Applicable]	Colon Adenocarcinoma	[Not Available]	2006	Dead	TUMOR FREE	[Not Available]	NA	NA	NA	Complete Remission/Response	1	1493	0	1493	0	1493	0	1493	NA	0.0390911	0.0539417	0.0693662	0.0678534	0.0412871	0.118983	0.0210277	0.0239525	0.0311712	0.0225979	0.0283698	0.0300347	0.069208	0.0981886	0.0484496	0.0591903	0.16945	0.00597808	0.0356309	0.0427753	0.156286	0.0265119	0.197988	0.175226
TCGA-CK-5913	COAD	58	FEMALE	WHITE	Stage IIA	[Not Applicable]	Colon Adenocarcinoma	[Not Available]	2008	Alive	TUMOR FREE	[Not Available]	NA	NA	NA	Complete Remission/Response	0	1561	0	1561	0	1561	0	1561	NA	0.028157	0.02122	0.0513113	0.112752	0.0369513	0.0719555	0	0.0210224	0.0467609	0.0234184	0.0690412	0.00481309	0.0071785	0.0869263	0.0715257	0.094143	0.0857871	0.0292775	0.0308072	0.0301244	0.111391	0.0502262	0.188087	0.149947
TCGA-CK-5914	COAD	81	MALE	WHITE	Stage IIIB	[Not Applicable]	Colon Adenocarcinoma	[Not Available]	2008	Alive	TUMOR FREE	[Not Available]	NA	NA	NA	[Not Available]	0	669	0	669	NA	NA	0	669	NA	0.0277272	0.000189936	0.107419	0.0838074	0.0668687	0.118572	0.0159555	0.0419425	0.0118878	0.00961386	0.0285776	0.0280307	0.0384696	0.132647	0.0406371	0.08861	0.209866	0.0212608	0.0261658	0.0404078	0.176973	0.0508537	0.18896	0.221277
TCGA-CK-5915	COAD	63	MALE	WHITE	Stage I	[Not Applicable]	Colon Adenocarcinoma	[Not Available]	2007	Alive	TUMOR FREE	[Not Available]	NA	NA	NA	[Not Available]	0	0	0	0	NA	NA	0	0	NA	0.0369161	0.0632274	0.086926	0.0612143	0.0372844	0.123012	0.00479176	0.0219332	0.0248976	0.0227704	0.0217209	0.0476855	0.0822258	0.0930595	0.0611686	0.0840756	0.15524	0.00907044	0.03369	0.0309342	0.174096	0.0820718	0.22354	0.197493
TCGA-CK-5916	COAD	71	FEMALE	WHITE	Stage I	[Not Applicable]	Colon Adenocarcinoma	[Not Available]	2003	Dead	WITH TUMOR	[Not Available]	NA	NA	NA	Progressive Disease	1	643	1	643	NA	NA	1	292	NA	0.0435922	0.0114911	0.0837182	0.0949251	0.0511633	0.110371	0.00627007	0.0293573	0.0276413	0.0189777	0.0553385	0.00769922	0.017448	0.0937346	0.0594114	0.0726991	0.129102	0.0346357	0.037318	0.0345785	0.153709	0.0602139	0.204309	0.214916
TCGA-CK-6746	COAD	84	FEMALE	WHITE	Stage IIB	[Not Applicable]	Colon Adenocarcinoma	[Not Available]	2009	Alive	TUMOR FREE	[Not Available]	NA	NA	NA	[Not Available]	0	0	0	0	NA	NA	0	0	NA	0.0297936	0.0186242	0.0418239	0.0609728	0.044235	0.0739866	0.00657593	0.0307305	0.0283292	0.00951878	0.0499362	0.0240226	0.0209749	0.111083	0.0706566	0.0646019	0.0733742	0.0395394	0.0340299	0.0389049	0.108823	0.0422778	0.178112	0.163965
TCGA-CK-6747	COAD	87	FEMALE	WHITE	Stage IIA	[Not Applicable]	Colon Adenocarcinoma	[Not Available]	2008	Alive	TUMOR FREE	[Not Available]	NA	NA	NA	Complete Remission/Response	0	2523	0	2523	0	2523	0	2523	NA	0.0201135	0.0547647	0.0462003	0.0955565	0.0358743	0.0627224	0.00504664	0.0191973	0.0301843	0.0308454	0.0494301	0.0457243	0.0434992	0.0960148	0.052198	0.0849933	0.0944211	0.0285887	0.0359319	0.0232919	0.133233	0.156666	0.187619	0.190774
TCGA-CK-6748	COAD	45	FEMALE	WHITE	Stage IV	[Not Applicable]	Colon Mucinous Adenocarcinoma	[Not Available]	2008	Alive	WITH TUMOR	[Not Available]	NA	NA	NA	[Unknown]	0	61	0	61	NA	NA	0	61	NA	0.0205102	0.0317931	0.0423847	0.122554	0.0447735	0.0797033	0	0.0252869	0.0232105	0.0244995	0.054209	0.03215	0.0553648	0.126903	0.0642115	0.0603914	0.107313	0.0262815	0.0390951	0.0376172	0.0819265	0.0376762	0.179546	0.088461
TCGA-CK-6751	COAD	88	FEMALE	WHITE	Stage I	[Not Applicable]	Colon Mucinous Adenocarcinoma	[Not Available]	2002	Alive	TUMOR FREE	[Not Available]	NA	NA	NA	[Not Available]	0	3780	0	3780	NA	NA	0	3780	NA	0.0185076	0.0289757	0.0311796	0.115284	0.0712212	0.0606837	0	0.0138808	0.0295864	0.0259293	0.0478664	0.0330835	0.0180397	0.135718	0.0539286	0.0982456	0.0882841	0.0361784	0.0340462	0.0249115	0.1164	0.0673778	0.193521	0.235169
TCGA-CM-4743	COAD	69	MALE	WHITE	Stage IIA	[Not Applicable]	Colon Adenocarcinoma	[Not Available]	2010	Alive	TUMOR FREE	[Not Available]	NA	NA	NA	Complete Remission/Response	0	701	0	701	0	701	0	701	NA	0.0127737	0.00724921	0.0172594	0.116092	0.0862049	0.0492616	0	0.0156177	0.0561753	0.0142412	0.0734685	0.00846144	0.00688264	0.155936	0.0791062	0.0959919	0.0650635	0.0952637	0.0271219	0.028326	0.0774954	0.0370225	0.156906	0.108116
TCGA-CM-4744	COAD	69	MALE	WHITE	Stage I	[Not Applicable]	Colon Adenocarcinoma	[Not Available]	2010	Alive	TUMOR FREE	[Not Available]	NA	NA	NA	Complete Remission/Response	0	609	0	609	0	609	0	609	NA	0.0168876	0.0155642	0.0376305	0.0863938	0.084173	0.0636048	0.00142733	0.0222862	0.036122	0.0108429	0.0313879	0.0321757	0.0317661	0.186399	0.064666	0.0632389	0.0981829	0.0723844	0.0184901	0.0408967	0.092818	0.0196878	0.149303	0.196037
TCGA-CM-4747	COAD	47	MALE	WHITE	Stage IVA	[Not Applicable]	Colon Adenocarcinoma	[Not Available]	2010	Alive	[Discrepancy]	[Not Available]	NA	NA	NA	[Discrepancy]	0	761	0	761	NA	NA	0	761	NA	0.0329321	0.0287963	0.0394538	0.0869605	0.0531897	0.0824571	0	0.0186501	0.0294595	0.00867713	0.0372697	0.037614	0.0582144	0.141152	0.0596187	0.0518219	0.119817	0.0304139	0.039263	0.0275052	0.120917	0.0122624	0.190213	0.120202
TCGA-CM-4751	COAD	62	MALE	WHITE	Stage IIIB	[Not Applicable]	Colon Adenocarcinoma	[Not Available]	2009	Alive	TUMOR FREE	[Not Available]	NA	NA	NA	Complete Remission/Response	0	822	0	822	0	822	0	822	NA	0.0181392	0.0106786	0.0365839	0.120721	0.0488039	0.0556687	0	0.0151623	0.0444226	0.0142482	0.0628531	0.0195093	0.00847873	0.105008	0.0586545	0.0835088	0.0873998	0.0275626	0.0275048	0.0310108	0.110689	0.0768688	0.213402	0.14973
TCGA-CM-5344	COAD	39	FEMALE	WHITE	Stage IIIB	[Not Applicable]	Colon Adenocarcinoma	[Not Available]	2010	Alive	TUMOR FREE	[Not Available]	NA	NA	NA	[Unknown]	0	670	0	670	NA	NA	0	670	NA	0.0242037	0.0354019	0.0377103	0.0875177	0.0518795	0.0750858	0	0.00750523	0.0182801	0.0209357	0.0437188	0.0296579	0.0329884	0.136218	0.0389635	0.0715655	0.114743	0.0452213	0.0323837	0.0244993	0.123878	0.0493111	0.192768	0.145931
TCGA-CM-5348	COAD	72	MALE	WHITE	Stage IIIB	[Not Applicable]	Colon Adenocarcinoma	[Not Available]	2010	Alive	TUMOR FREE	[Not Available]	NA	NA	NA	[Unknown]	0	699	0	699	NA	NA	0	699	NA	0.034094	0.0275934	0.0368068	0.092198	0.0350416	0.0863405	0.00476627	0.0221097	0.0422686	0.0318701	0.0557513	0.00647454	0.00967775	0.0719422	0.0538639	0.0409717	0.112467	0.029553	0.0375514	0.0219786	0.0971502	0.0078699	0.214256	0.0760709
TCGA-CM-5349	COAD	68	FEMALE	WHITE	Stage IIA	[Not Applicable]	Colon Adenocarcinoma	[Not Available]	2010	Alive	TUMOR FREE	[Not Available]	NA	NA	NA	[Unknown]	0	915	0	915	NA	NA	0	915	NA	0.0263032	0.0224652	0.0454823	0.0787106	0.0621832	0.0781439	0.00402712	0.0240513	0.0141237	0.015111	0.0370619	0.0341112	0.0390536	0.152477	0.0664423	0.116896	0.133396	0.0480864	0.0212336	0.0382154	0.122128	0.0292572	0.181174	0.154329
TCGA-CM-5860	COAD	44	MALE	WHITE	Stage IIA	[Not Applicable]	Colon Adenocarcinoma	[Not Available]	2010	Alive	TUMOR FREE	[Not Available]	NA	NA	NA	[Not Applicable]	0	974	0	974	NA	NA	0	974	NA	0.0370649	0.0126307	0.0775935	0.108567	0.0597849	0.101574	0	0.022138	0.0346478	0.023274	0.0486096	0.00856421	0.0293369	0.122124	0.0708639	0.100675	0.163309	0.0161574	0.0187358	0.0411921	0.11203	0.0267211	0.174292	0.141416
TCGA-CM-5861	COAD	63	FEMALE	WHITE	Stage IIA	[Not Applicable]	Colon Adenocarcinoma	[Not Available]	2010	Alive	TUMOR FREE	[Not Available]	Locoregional Disease	NA	NA	[Not Available]	0	457	0	457	NA	NA	1	335	NA	0.0517633	0.0282687	0.0348661	0.1008	0.0422808	0.110805	0.000178417	0.0156035	0.0480385	0.0135087	0.0610524	0.0110478	0.0208426	0.111132	0.0731631	0.0629285	0.092894	0.0672603	0.0537463	0.0348849	0.0739847	0.0394279	0.15962	0.0987325
TCGA-CM-5862	COAD	80	MALE	WHITE	Stage IVA	[Not Applicable]	Colon Adenocarcinoma	[Not Available]	2010	Dead	WITH TUMOR	[Not Available]	NA	NA	NA	[Not Available]	1	153	1	153	NA	NA	1	31	NA	0.0348993	0.02466	0.0849361	0.0728132	0.0395106	0.121158	0	0.0200234	0.0241319	0.00615217	0.029121	0.010474	0.0240036	0.11861	0.0596662	0.0745884	0.167295	0.0145458	0.0239136	0.0387699	0.0990006	0.0158967	0.142409	0.119072
TCGA-CM-5863	COAD	60	FEMALE	WHITE	Stage IIIB	[Not Applicable]	Colon Mucinous Adenocarcinoma	[Not Available]	2010	Alive	TUMOR FREE	[Not Available]	NA	NA	NA	[Not Available]	0	457	0	457	NA	NA	0	457	NA	0.0308138	0.019384	0.0240271	0.13189	0.0329431	0.0529644	0.01723	0.00749111	0.0503481	0.0237705	0.0613534	0.0149274	0.017845	0.0864413	0.0776874	0.0563428	0.0545619	0.0286301	0.0390276	0.0266735	0.0499425	0.032264	0.183207	0.0662502
TCGA-CM-5864	COAD	60	MALE	WHITE	Stage I	[Not Applicable]	Colon Adenocarcinoma	[Not Available]	2010	Alive	TUMOR FREE	[Not Available]	NA	NA	NA	[Not Available]	0	457	0	457	NA	NA	0	457	NA	0.0348096	0.0353597	0.06774	0.0662045	0.0437575	0.0993791	0.0109089	0.0240513	0.0200491	0.00998362	0.0226905	0.0285359	0.0661715	0.0984244	0.0585898	0.055776	0.143576	0.0280791	0.0269377	0.0277058	0.0992345	0.0134128	0.151123	0.129575
TCGA-CM-5868	COAD	59	FEMALE	WHITE	Stage IVA	[Not Applicable]	Colon Adenocarcinoma	[Not Available]	2010	Alive	WITH TUMOR	[Not Available]	NA	NA	NA	[Not Available]	0	518	0	518	NA	NA	0	518	NA	0.0152959	0.0340301	0.0514005	0.0845795	0.0523514	0.0920991	0	0.0129135	0.0181327	0.0124663	0.0280315	0.0174282	0.0272036	0.145276	0.0432749	0.0724561	0.124036	0.0501457	0.0320828	0.0298836	0.127681	0.112427	0.161702	0.18303
TCGA-CM-6161	COAD	36	FEMALE	WHITE	Stage I	[Not Applicable]	Colon Adenocarcinoma	[Not Available]	2010	Alive	TUMOR FREE	[Not Available]	NA	NA	NA	[Not Available]	0	457	0	457	NA	NA	0	457	NA	0.0295196	0.0575083	0.0923585	0.0734921	0.031805	0.10316	0.00981292	0.0239031	0.0128993	0.0189671	0.0188972	0.0472573	0.0721432	0.0803918	0.0532535	0.0885425	0.159612	0.00902911	0.0338231	0.02443	0.120936	0.0898371	0.178529	0.133195
TCGA-CM-6162	COAD	48	FEMALE	WHITE	Stage IIIB	[Not Applicable]	Colon Mucinous Adenocarcinoma	[Not Available]	2010	Alive	TUMOR FREE	[Not Available]	NA	NA	NA	[Not Available]	0	365	0	365	NA	NA	0	365	NA	0.0375868	0.0445188	0.0731678	0.144347	0.0253263	0.108648	0	0.028683	0.0386159	0.061747	0.0608233	0.0138655	0.0258411	0.0730015	0.0820235	0.0368016	0.133052	0.0314607	0.0556156	0.0432386	0.0748557	0.0417026	0.197644	0.079903
TCGA-CM-6163	COAD	74	MALE	WHITE	Stage I	[Not Applicable]	Colon Adenocarcinoma	[Not Available]	2010	Alive	TUMOR FREE	[Not Available]	NA	NA	NA	[Not Available]	0	427	0	427	NA	NA	0	427	NA	0.0678361	0.0104887	0.0986591	0.0739295	0.0350471	0.17294	0	0.0245562	0.0245373	0.0105295	0.0348456	0.023012	0.0158441	0.100136	0.0464185	0.0549123	0.196957	0.0265915	0.0292717	0.0495787	0.175083	0.0400554	0.196583	0.17135
TCGA-CM-6164	COAD	46	FEMALE	WHITE	Stage IIA	[Not Applicable]	Colon Adenocarcinoma	[Not Available]	2009	Alive	TUMOR FREE	[Not Available]	NA	NA	NA	[Not Available]	0	883	0	883	NA	NA	0	883	NA	0.0184132	0.0539522	0.0475238	0.0874797	0.0386057	0.0778168	0.0110873	0.0159954	0.0219656	0.0110612	0.0305142	0.0365949	0.0554504	0.123237	0.0415499	0.0765587	0.115533	0.0288022	0.0369495	0.0355452	0.113353	0.0603969	0.188837	0.165915
TCGA-CM-6165	COAD	74	MALE	WHITE	Stage IIA	[Not Applicable]	Colon Adenocarcinoma	[Not Available]	2010	Alive	TUMOR FREE	[Not Available]	NA	NA	NA	[Not Available]	0	488	0	488	NA	NA	0	488	NA	0.0459231	0.03594	0.106187	0.0942062	0.0327265	0.137348	0.00683081	0.0145268	0.0242506	0.0200236	0.0336362	0.0277309	0.0444024	0.0731612	0.046525	0.0533468	0.175944	0.018802	0.0370293	0.0351512	0.128948	0.0789866	0.170943	0.15044
TCGA-CM-6166	COAD	48	FEMALE	WHITE	Stage I	[Not Applicable]	Colon Adenocarcinoma	[Not Available]	2010	Alive	TUMOR FREE	[Not Available]	NA	NA	NA	[Not Available]	0	669	0	669	NA	NA	0	669	NA	0.0199789	0.0299993	0.0780018	0.0693311	0.0468387	0.0943793	0.00433298	0.0205529	0.01362	0.0147729	0.0283831	0.0223783	0.0504442	0.149934	0.0497808	0.127679	0.157033	0.0294152	0.0241798	0.0349688	0.133565	0.0771564	0.161782	0.170857
TCGA-CM-6167	COAD	57	FEMALE	BLACK OR AFRICAN AMERICAN	Stage IIIC	[Not Applicable]	Colon Adenocarcinoma	[Not Available]	2010	Alive	TUMOR FREE	[Not Available]	NA	NA	NA	[Not Available]	0	456	0	456	NA	NA	0	456	NA	0.0317608	0.0524011	0.038731	0.0917986	0.0186644	0.0816812	0	0.00615316	0.0253317	0.0396739	0.0373949	0.0150901	0.0273671	0.064801	0.0644378	0.0312955	0.094328	0.0222043	0.0418141	0.0280159	0.0795778	0.0373101	0.170395	0.0691618
TCGA-CM-6168	COAD	84	FEMALE	BLACK OR AFRICAN AMERICAN	Stage IIA	[Not Applicable]	Colon Adenocarcinoma	[Not Available]	2010	Alive	TUMOR FREE	[Not Available]	NA	NA	NA	[Not Available]	0	395	0	395	NA	NA	0	395	NA	0.0221208	0.0211251	0.068857	0.118821	0.0368014	0.0846841	0	0.0166661	0.0336732	0.0372299	0.0533353	0.0132403	0.025444	0.0790054	0.0561365	0.075803	0.120468	0.0134231	0.035979	0.0313756	0.0953663	0.0551677	0.209878	0.136777
TCGA-CM-6169	COAD	67	MALE	BLACK OR AFRICAN AMERICAN	Stage IIA	[Not Applicable]	Colon Adenocarcinoma	[Not Available]	2010	Alive	TUMOR FREE	[Not Available]	NA	NA	NA	[Not Available]	0	396	0	396	NA	NA	0	396	NA	0.025505	0.0350748	0.0795693	0.0907659	0.0430136	0.110468	0	0.0281323	0.0219042	0.034543	0.0285669	0.0326639	0.072696	0.0882879	0.0734959	0.100135	0.164169	0.0121146	0.0353013	0.0381206	0.108648	0.0698878	0.192073	0.100689
TCGA-CM-6170	COAD	73	FEMALE	WHITE	Stage I	[Not Applicable]	Colon Adenocarcinoma	[Not Available]	2010	Alive	TUMOR FREE	[Not Available]	NA	NA	NA	[Not Available]	0	457	0	457	NA	NA	0	457	NA	0.0339972	0.0327428	0.0753994	0.103591	0.0440795	0.126565	0	0.0273097	0.0226658	0.0125332	0.0308125	0.0353102	0.0556217	0.112024	0.048132	0.0680432	0.191102	0.0125209	0.040297	0.0318681	0.156117	0.0314796	0.229923	0.152652
TCGA-CM-6171	COAD	77	FEMALE	WHITE	Stage I	[Not Applicable]	Colon Adenocarcinoma	[Not Available]	2010	Alive	TUMOR FREE	[Not Available]	NA	NA	NA	[Not Available]	0	427	0	427	NA	NA	0	427	NA	0.0347741	0.0151526	0.0611906	0.0666515	0.0379339	0.101791	0.0202885	0.0219509	0.0206552	0.0159632	0.0465185	0.0157924	0.0273048	0.0553872	0.0588675	0.0319028	0.109285	0.0331618	0.071399	0.0313829	0.109141	0.018459	0.163596	0.0991775
TCGA-CM-6172	COAD	70	FEMALE	WHITE	Stage IIIB	[Not Applicable]	Colon Adenocarcinoma	[Not Available]	2010	Alive	TUMOR FREE	[Not Available]	NA	NA	NA	[Not Available]	0	335	0	335	NA	NA	0	335	NA	0.038163	0.01644	0.0891952	0.0627015	0.0215346	0.121208	0	0.0184454	0.0308272	0.0191291	0.0277118	0.0314906	0.0465669	0.0637779	0.0434555	0.057031	0.157611	0.00404967	0.0331884	0.0358698	0.137314	0.0341988	0.183462	0.136899
TCGA-CM-6674	COAD	39	MALE	WHITE	Stage IIA	[Not Applicable]	Colon Adenocarcinoma	[Not Available]	2011	Alive	TUMOR FREE	[Not Available]	NA	NA	NA	[Not Available]	0	394	0	394	NA	NA	0	394	NA	0.017896	0.0293028	0.0124911	0.0874093	0.0331984	0.0586583	0.0226589	0.0118615	0.0312285	0.0245558	0.0383725	0.0144478	0.0111025	0.0990729	0.045344	0.0408232	0.0677012	0.0398975	0.0532406	0.0321453	0.0778624	0.0859937	0.17147	0.158064
TCGA-CM-6675	COAD	35	MALE	BLACK OR AFRICAN AMERICAN	Stage IVB	[Not Applicable]	Colon Adenocarcinoma	[Not Available]	2011	Alive	WITH TUMOR	[Not Available]	NA	NA	NA	[Not Available]	0	397	0	397	NA	NA	1	337	NA	0.0434009	0.0186031	0.0382664	0.0773413	0.0126354	0.0601816	0	0.00685567	0.0406183	0.0227986	0.0453837	0.0267032	0.0183433	0.0781971	0.0497105	0.0333603	0.0844901	0.0277623	0.035895	0.0224054	0.130471	0.0301462	0.164646	0.204701
TCGA-CM-6676	COAD	82	MALE	WHITE	Stage I	[Not Applicable]	Colon Adenocarcinoma	[Not Available]	2011	Alive	TUMOR FREE	[Not Available]	NA	NA	NA	[Not Available]	0	337	0	337	NA	NA	0	337	NA	0.0246265	0.0463126	0.0461253	0.0909181	0.0393607	0.0734275	0	0.0162496	0.0204218	0.0131319	0.0384604	0.0412795	0.0557385	0.123433	0.0731631	0.0893657	0.108715	0.0242016	0.0300272	0.0355962	0.116826	0.0745679	0.211859	0.159916
TCGA-CM-6677	COAD	75	FEMALE	WHITE	Stage IIA	[Not Applicable]	Colon Adenocarcinoma	[Not Available]	2011	Alive	TUMOR FREE	[Not Available]	NA	NA	NA	[Not Available]	0	337	0	337	NA	NA	0	337	NA	0.0188501	0.0147306	0.0621363	0.0722484	0.0439019	0.078916	0	0.0153988	0.0183661	0.0086736	0.0255142	0.0180619	0.0191531	0.131333	0.0406447	0.0521727	0.1255	0.0166463	0.0241102	0.0243498	0.134653	0.0315319	0.173181	0.221661
TCGA-CM-6678	COAD	63	FEMALE	WHITE	Stage IVA	[Not Applicable]	Colon Adenocarcinoma	[Not Available]	2011	Alive	WITH TUMOR	[Not Available]	Metastatic	NA	NA	[Not Available]	0	335	0	335	NA	NA	1	0	NA	0.0221492	0.035022	0.0344836	0.0845757	0.0461114	0.0704816	0	0.00845486	0.0247993	0.0167204	0.0388413	0.0219843	0.0363363	0.11244	0.05185	0.0949123	0.0970209	0.0323354	0.0280822	0.0231496	0.0831836	0.0334405	0.158344	0.10645
TCGA-CM-6679	COAD	58	MALE	WHITE	Stage IIA	[Not Applicable]	Colon Adenocarcinoma	[Not Available]	2011	Alive	TUMOR FREE	[Not Available]	NA	NA	NA	[Not Available]	0	306	0	306	NA	NA	0	306	NA	0.0227844	0.0350537	0.0280821	0.0798593	0.0404266	0.0627148	0	0.0119145	0.0204668	0.0166711	0.0291184	0.0522417	0.0691301	0.11389	0.0465288	0.0297976	0.105834	0.021185	0.0475857	0.0341188	0.13042	0.066149	0.213117	0.119943
TCGA-CM-6680	COAD	78	FEMALE	WHITE	Stage IIIB	[Not Applicable]	Colon Adenocarcinoma	[Not Available]	2011	Alive	TUMOR FREE	[Not Available]	NA	NA	NA	[Not Available]	0	366	0	366	NA	NA	0	366	NA	0.0167435	0.0648524	0.0211947	0.0966063	0.0262978	0.0565397	0.0286996	0.0115544	0.0302007	0.0394098	0.0401892	0.0412795	0.0527176	0.0521733	0.058702	0.0318084	0.0674236	0.0174522	0.0503845	0.0276584	0.0680283	0.042487	0.155856	0.0666096
TCGA-D5-5537	COAD	83	MALE	WHITE	[Discrepancy]	[Not Applicable]	Colon Adenocarcinoma	[Not Available]	2010	Dead	WITH TUMOR	[Not Available]	NA	NA	NA	Complete Remission/Response	1	1381	1	1381	1	722	1	722	NA	0.0193413	0.0157224	0.0254116	0.0766662	0.0292179	0.0638635	0.00525055	0.00512234	0.0223423	0.0193017	0.0312494	0.026669	0.0418019	0.106399	0.0420121	0.0381916	0.0821452	0.017583	0.0382823	0.0274322	0.108184	0.0452323	0.184276	0.130853
TCGA-D5-5538	COAD	60	FEMALE	WHITE	Stage IIIB	[Not Applicable]	Colon Adenocarcinoma	[Not Available]	2010	Dead	WITH TUMOR	[Not Available]	NA	NA	NA	Progressive Disease	1	1661	1	1661	NA	NA	1	1007	NA	0.0324433	0.0179278	0.0616716	0.106161	0.0280743	0.0931755	0	0.0236348	0.0278747	0.0291691	0.0494194	0.0175652	0.0428452	0.0954405	0.0682128	0.0701889	0.122851	0.0208475	0.0307172	0.0310181	0.0763239	0.0666457	0.151497	0.0927571
TCGA-D5-5539	COAD	60	MALE	WHITE	Stage IIIA	[Not Applicable]	Colon Mucinous Adenocarcinoma	[Not Available]	2010	Alive	WITH TUMOR	[Not Available]	NA	NA	NA	[Not Available]	0	596	0	596	NA	NA	1	579	NA	0.0544248	0.0215155	0.0452054	0.0948224	0.0437242	0.10413	0	0.00831012	0.0376372	0.0200201	0.0399282	0.028082	0.0231316	0.0974317	0.0469339	0.0509987	0.112054	0.0100691	0.031919	0.0306387	0.104428	0.0393233	0.142768	0.112893
TCGA-D5-5540	COAD	73	MALE	WHITE	Stage IIA	[Not Applicable]	Colon Adenocarcinoma	[Not Available]	2010	Alive	TUMOR FREE	[Not Available]	NA	NA	NA	Complete Remission/Response	0	1706	0	1706	0	1706	0	1706	NA	0.0402175	0.0162817	0.104859	0.0510455	0.0687341	0.131316	0	0.0371061	0.010344	0.00426109	0.0190997	0.0163491	0.0145127	0.150122	0.0484268	0.098502	0.187633	0.0294083	0.0119712	0.0435742	0.141616	0.0454676	0.127885	0.202111
TCGA-D5-5541	COAD	63	MALE	WHITE	Stage IIIB	[Not Applicable]	Colon Adenocarcinoma	[Not Available]	2010	Alive	TUMOR FREE	[Not Available]	NA	NA	NA	Complete Remission/Response	0	1701	0	1701	0	1701	0	1701	NA	0.030613	0.0158807	0.0784969	0.0799753	0.0394717	0.106592	0	0.0165426	0.0212899	0.0135545	0.0298962	0.0184302	0.049541	0.12272	0.0621481	0.10224	0.156813	0.0179549	0.0256335	0.0292708	0.145305	0.102753	0.207173	0.177938
TCGA-D5-6529	COAD	69	MALE	WHITE	Stage IIA	[Not Applicable]	Colon Adenocarcinoma	[Not Available]	2010	Alive	WITH TUMOR	[Not Available]	NA	NA	NA	[Not Available]	0	614	0	614	NA	NA	1	386	NA	0.0345214	0.0274246	0.0420984	0.111296	0.032027	0.0684753	0	0.0088679	0.0391892	0.0274435	0.0471765	0.0286815	0.0388745	0.0998089	0.0747131	0.0537517	0.0876261	0.027838	0.0305882	0.0262394	0.0913897	0.0781499	0.200886	0.125363
TCGA-D5-6530	COAD	53	MALE	WHITE	Stage I	[Not Applicable]	Colon Adenocarcinoma	[Not Available]	2010	Alive	TUMOR FREE	[Not Available]	NA	NA	NA	[Not Available]	0	621	0	621	NA	NA	0	621	NA	0.0212565	0.0365415	0.0151381	0.101772	0.0300618	0.0476223	0.069659	0.0103718	0.0436896	0.0203546	0.0471392	0.0210251	0.031478	0.0898493	0.0433148	0.045695	0.0665392	0.0236919	0.0577674	0.0273958	0.096903	0.0622794	0.222544	0.144942
TCGA-D5-6531	COAD	75	MALE	WHITE	Stage IIA	[Not Applicable]	Colon Adenocarcinoma	[Not Available]	2010	Alive	TUMOR FREE	[Not Available]	NA	NA	NA	[Not Available]	0	540	0	540	NA	NA	0	540	NA	0.0291536	0.031065	0.0408336	0.0842543	0.0332706	0.06668	0.0167712	0.0177534	0.0289762	0.0248446	0.037307	0.0289642	0.0614767	0.1088	0.0596434	0.0619298	0.0975324	0.0301039	0.0243805	0.0284974	0.113534	0.0166549	0.191178	0.160422
TCGA-D5-6532	COAD	61	MALE	WHITE	Stage IIA	[Not Applicable]	Colon Adenocarcinoma	[Not Available]	2010	Alive	TUMOR FREE	[Not Available]	NA	NA	NA	[Not Available]	0	555	0	555	NA	NA	0	555	NA	0.0233276	0.0272346	0.0678268	0.0769286	0.0493147	0.0942386	0	0.0152929	0.0167772	0.0153927	0.0267395	0.040877	0.0422535	0.106231	0.0404583	0.0929015	0.136439	0.0231685	0.0346461	0.0367307	0.142414	0.0307737	0.193949	0.164882
TCGA-D5-6533	COAD	68	FEMALE	WHITE	[Discrepancy]	[Not Applicable]	Colon Adenocarcinoma	[Not Available]	2010	Alive	TUMOR FREE	[Not Available]	NA	NA	NA	Complete Remission/Response	0	775	0	775	0	775	0	775	NA	0.0362643	0.0238264	0.0588228	0.0922284	0.0675016	0.103738	0	0.0137961	0.0193939	0.0145652	0.0302665	0.0450392	0.0497357	0.120804	0.0618837	0.109838	0.143713	0.0226795	0.0291304	0.033827	0.160205	0.0524486	0.22909	0.213309
TCGA-D5-6534	COAD	62	FEMALE	WHITE	Stage IIA	[Not Applicable]	Colon Mucinous Adenocarcinoma	[Not Available]	2010	Alive	TUMOR FREE	[Not Available]	NA	NA	NA	Complete Remission/Response	0	1316	0	1316	0	1316	0	1316	NA	0.0286081	0.061518	0.0282909	0.125255	0.0265143	0.060697	0.0140439	0.0133124	0.0511712	0.0340711	0.0701067	0.00818738	0.0280055	0.0975971	0.0621956	0.0367072	0.0810098	0.0337541	0.0337555	0.0254295	0.0671193	0.0443695	0.212304	0.053088
TCGA-D5-6535	COAD	80	FEMALE	WHITE	Stage IIIB	[Not Applicable]	Colon Adenocarcinoma	[Not Available]	2010	Alive	TUMOR FREE	[Not Available]	NA	NA	NA	[Not Available]	0	460	0	460	NA	NA	0	460	NA	0.0373482	0.0156591	0.0593156	0.110407	0.049409	0.093805	0	0.0223251	0.0320025	0.0160125	0.0632927	0.0423243	0.0404161	0.0862644	0.0598013	0.0964777	0.13277	0.014711	0.0376476	0.0247875	0.120924	0.0242372	0.196368	0.120186
TCGA-D5-6536	COAD	73	MALE	WHITE	Stage IIA	[Not Applicable]	Colon Adenocarcinoma	[Not Available]	2010	Alive	WITH TUMOR	[Not Available]	Locoregional Disease	NA	NA	[Not Available]	0	543	0	543	NA	NA	1	493	NA	0.038163	0.0225074	0.0247428	0.0890467	0.0282187	0.0699948	0.018122	0.00903735	0.0186364	0.0294226	0.0320459	0.0209909	0.0417085	0.0873884	0.0439823	0.0495547	0.0609594	0.0258201	0.0430753	0.0200343	0.0680664	0.00967396	0.143774	0.0833699
TCGA-D5-6537	COAD	64	MALE	WHITE	Stage IIIB	[Not Applicable]	Colon Adenocarcinoma	[Not Available]	2010	Dead	WITH TUMOR	[Not Available]	NA	NA	NA	[Not Available]	1	146	1	146	NA	NA	1	123	NA	0.0252452	0.0200804	0.0501802	0.0980459	0.0566039	0.0738592	0	0.0151834	0.0183415	0.00371173	0.0358818	0.0388044	0.0380336	0.147515	0.0515362	0.116991	0.113201	0.0361096	0.0210575	0.0335972	0.146927	0.0236881	0.195139	0.211053
TCGA-D5-6538	COAD	79	FEMALE	WHITE	Stage IIIB	[Not Applicable]	Colon Adenocarcinoma	[Not Available]	2010	Alive	TUMOR FREE	[Not Available]	NA	NA	NA	[Not Available]	0	521	0	521	NA	NA	0	521	NA	0.0262182	0.0220536	0.0711145	0.0849922	0.0388388	0.0882366	0.00415456	0.0181171	0.022027	0.00791295	0.0452132	0.0492356	0.0471975	0.0931869	0.0532344	0.114588	0.131443	0.0116945	0.045049	0.0278773	0.130551	0.0135697	0.211614	0.136076
TCGA-D5-6539	COAD	45	FEMALE	WHITE	[Discrepancy]	[Not Applicable]	Colon Adenocarcinoma	[Not Available]	2010	Alive	TUMOR FREE	[Not Available]	NA	NA	NA	[Not Available]	0	380	0	380	NA	NA	0	380	NA	0.0496473	0.0109846	0.0541179	0.0961042	0.0430691	0.0982532	0	0.0284818	0.0349795	0.0158717	0.0458552	0.0229264	0.0199005	0.0771359	0.059303	0.0352767	0.144145	0.0223007	0.0397605	0.0217379	0.22188	0.02008	0.243233	0.226256
TCGA-D5-6540	COAD	66	MALE	WHITE	Stage I	[Not Applicable]	Colon Mucinous Adenocarcinoma	[Not Available]	2010	Alive	TUMOR FREE	[Not Available]	NA	NA	NA	[Not Available]	0	491	0	491	NA	NA	0	491	NA	0.0145614	0.0196161	0.0189748	0.115242	0.0261535	0.0484971	0	0.0101423	0.0514373	0.0188861	0.0741291	0.00604633	0.0139288	0.0838587	0.0706908	0.0356275	0.0593087	0.0471635	0.0447275	0.0244556	0.109318	0.042121	0.200825	0.164732
TCGA-D5-6541	COAD	49	MALE	WHITE	Stage IIA	[Not Applicable]	Colon Adenocarcinoma	[Not Available]	2010	Alive	TUMOR FREE	[Not Available]	NA	NA	NA	[Not Available]	0	474	0	474	NA	NA	0	474	NA	0.0211809	0.0334603	0.0551199	0.0993372	0.0520294	0.0802225	0	0.0071628	0.0376249	0.0320638	0.0359777	0.0347878	0.0583857	0.113351	0.0629411	0.0844669	0.11152	0.0333478	0.0248247	0.0240032	0.0827252	0.048396	0.154298	0.101106
TCGA-D5-6898	COAD	51	FEMALE	WHITE	Stage I	[Not Applicable]	Colon Adenocarcinoma	[Not Available]	2011	Alive	TUMOR FREE	[Not Available]	NA	NA	NA	[Not Available]	0	229	0	229	NA	NA	0	229	NA	0.028209	0.020302	0.066318	0.10633	0.0383003	0.0959597	0	0.0154235	0.026683	0.0151075	0.036055	0.0105939	0.0298897	0.120565	0.0630799	0.100972	0.12457	0.0138019	0.0327093	0.0270273	0.121432	0.0781499	0.213881	0.179387
TCGA-D5-6920	COAD	77	FEMALE	WHITE	Stage IIA	[Not Applicable]	Colon Adenocarcinoma	[Not Available]	2011	Alive	TUMOR FREE	[Not Available]	NA	NA	NA	[Not Available]	0	377	0	377	NA	NA	0	377	NA	0.0206354	0.0629425	0.0277089	0.120186	0.0322935	0.0571768	0.00958352	0.010746	0.0386077	0.021309	0.0537908	0.0525757	0.0606825	0.0947502	0.0515837	0.0480432	0.0790377	0.0237126	0.0405447	0.0220589	0.135707	0.0894449	0.223122	0.199614
TCGA-D5-6922	COAD	76	MALE	WHITE	Stage IIIA	[Not Applicable]	Colon Adenocarcinoma	[Not Available]	2011	Alive	TUMOR FREE	[Not Available]	NA	NA	NA	[Not Available]	0	308	0	308	NA	NA	0	308	NA	0.0352889	0.028923	0.051675	0.0776399	0.0182203	0.0801674	0	0.0139267	0.0176331	0.0196574	0.0464013	0.0280735	0.028278	0.080658	0.0468806	0.0736032	0.114736	0.0107302	0.0346891	0.0242586	0.147677	0.0747771	0.239057	0.190569
TCGA-D5-6923	COAD	57	MALE	WHITE	Stage I	[Not Applicable]	Colon Adenocarcinoma	[Not Available]	2011	Alive	TUMOR FREE	[Not Available]	NA	NA	NA	[Not Available]	0	378	0	378	NA	NA	0	378	NA	0.0292669	0.0268337	0.0492087	0.106515	0.0382559	0.0803252	0	0.015713	0.0248771	0.0212878	0.0437561	0.0275511	0.0390146	0.114025	0.0573993	0.0794332	0.113441	0.0197938	0.0293086	0.0383577	0.12721	0.10325	0.222068	0.18239
TCGA-D5-6924	COAD	68	MALE	WHITE	Stage IIA	[Not Applicable]	Colon Adenocarcinoma	[Not Available]	2011	Alive	TUMOR FREE	[Not Available]	NA	NA	NA	[Not Available]	0	435	0	435	NA	NA	0	435	NA	0.0198254	0.0379554	0.0449074	0.0886816	0.0270251	0.0770542	0	0.012324	0.0207166	0.0211294	0.0259484	0.0455016	0.0677909	0.0869434	0.0525631	0.0694737	0.09909	0.0229481	0.0399591	0.0302521	0.121656	0.0633252	0.193317	0.159937
TCGA-D5-6926	COAD	65	MALE	WHITE	Stage IIIB	[Not Applicable]	Colon Adenocarcinoma	[Not Available]	2011	Alive	TUMOR FREE	[Not Available]	NA	NA	NA	[Not Available]	0	275	0	275	NA	NA	0	275	NA	0.0264378	0.0214522	0.0429737	0.107096	0.045473	0.0757039	0.00249783	0.0113991	0.0165725	0.018865	0.0400028	0.0251959	0.0540646	0.118608	0.0521561	0.0691903	0.11957	0.017583	0.0275335	0.018152	0.148346	0.0794572	0.223049	0.158674
TCGA-D5-6927	COAD	34	MALE	WHITE	Stage IIA	[Not Applicable]	Colon Adenocarcinoma	[Not Available]	2011	Alive	TUMOR FREE	[Not Available]	NA	NA	NA	[Unknown]	0	287	0	287	NA	NA	0	287	NA	0.0171663	0.0217476	0.0383392	0.112203	0.0458449	0.0599344	0.00550543	0.0110213	0.0258722	0.0299896	0.051111	0.0129919	0.00995025	0.126531	0.0464622	0.090027	0.0873275	0.0350352	0.0317204	0.0235728	0.127396	0.0945695	0.204096	0.227038
TCGA-D5-6928	COAD	80	MALE	WHITE	Stage IIA	[Not Applicable]	Colon Mucinous Adenocarcinoma	[Not Available]	2011	Alive	TUMOR FREE	[Not Available]	NA	NA	NA	[Not Available]	0	354	0	354	NA	NA	0	354	NA	0.0322213	0.0275301	0.0296379	0.0804583	0.0199801	0.0538963	0	0.0260212	0.0617895	0.0320673	0.0374295	0	0.0136407	0.0649132	0.039806	0.0404453	0.0755156	0.0106132	0.0371808	0.0394594	0.111431	0.0214396	0.199435	0.102131
TCGA-D5-6929	COAD	49	FEMALE	WHITE	Stage IV	[Not Applicable]	Colon Adenocarcinoma	[Not Available]	2011	Alive	TUMOR FREE	[Not Available]	NA	NA	NA	[Not Available]	0	408	0	408	NA	NA	0	408	NA	0.0116685	0.00996106	0.0386067	0.0931127	0.0403156	0.0565378	0.00583677	0.00881847	0.0182555	0.0108922	0.0228876	0.0362437	0.0442545	0.111045	0.0345723	0.0974089	0.101456	0.037976	0.0266838	0.0169883	0.0999116	0.026172	0.155556	0.134921
TCGA-D5-6930	COAD	67	MALE	WHITE	Stage IIA	[Not Applicable]	Colon Mucinous Adenocarcinoma	[Not Available]	2011	Alive	TUMOR FREE	[Not Available]	NA	NA	NA	[Not Available]	0	406	0	406	NA	NA	0	406	NA	0.014911	0.0335342	0.016478	0.092101	0.0533618	0.0453021	0.0199572	0.017464	0.0278174	0.0249256	0.0318674	0.00510427	0.0103395	0.117216	0.0378624	0.0436167	0.0619712	0.053665	0.0405201	0.0213439	0.113943	0.0820457	0.182028	0.221789
TCGA-D5-6931	COAD	77	MALE	WHITE	Stage IIIC	[Not Applicable]	Colon Adenocarcinoma	[Not Available]	2011	Alive	TUMOR FREE	[Not Available]	NA	NA	NA	[Not Available]	0	365	0	365	NA	NA	0	365	NA	0.0250185	0.00992941	0.0576237	0.105965	0.0279466	0.0760329	0	0.0148516	0.0385381	0.0177451	0.0569634	0.0338286	0.0329884	0.0962449	0.0631027	0.0602969	0.115799	0.0186436	0.0330471	0.0407471	0.135108	0.0420687	0.211645	0.174887
TCGA-D5-6932	COAD	69	MALE	WHITE	Stage IIA	[Not Applicable]	Colon Adenocarcinoma	[Not Available]	2011	Alive	TUMOR FREE	[Not Available]	NA	NA	NA	[Not Available]	0	346	0	346	NA	NA	0	346	NA	0.0168923	0.0172208	0.0355373	0.0965093	0.0464778	0.0755061	0	0.0157906	0.0176126	0.0161217	0.0353198	0.0373828	0.0493464	0.149964	0.0418942	0.0576653	0.100416	0.0252209	0.0349655	0.0307774	0.103759	0.0407875	0.187298	0.162046
TCGA-D5-7000	COAD	79	FEMALE	WHITE	Stage I	[Not Applicable]	Colon Mucinous Adenocarcinoma	[Not Available]	2011	Alive	TUMOR FREE	[Not Available]	NA	NA	NA	[Not Available]	0	312	0	312	NA	NA	0	312	NA	0.0297959	0.00140341	0.0701218	0.115265	0.0254207	0.0964998	0	0.014601	0.028018	0.020911	0.0531887	0.0192438	0.0276396	0.0951039	0.0683421	0.0833873	0.125806	0.0242705	0.0359769	0.0328165	0.135121	0.0370748	0.230428	0.153296
TCGA-DM-A0X9	COAD	71	FEMALE	WHITE	Stage IIA	[Not Applicable]	Colon Adenocarcinoma	[Not Available]	2001	Alive	NA	[Not Available]	NA	NA	NA	[Not Available]	0	3641	0	3641	NA	NA	0	3641	NA	0.0318977	0.0135276	0.0531018	0.0801559	0.0397437	0.0838739	0	0.0122957	0.0138411	0.0128924	0.0374268	0.0295294	0.0326147	0.143432	0.0527476	0.0882726	0.120046	0.0353313	0.025441	0.0296575	0.15566	0.0315842	0.207341	0.209849
TCGA-DM-A0XD	COAD	65	MALE	WHITE	Stage IIA	[Not Applicable]	Colon Adenocarcinoma	[Not Available]	2000	Dead	NA	[Not Available]	NA	NA	NA	[Not Available]	1	743	NA	743	NA	NA	1	484	NA	0.0178228	0.0154375	0.0334863	0.0908496	0.0401546	0.043988	0	0.00714162	0.0316175	0.0139102	0.0376852	0.0319188	0.0338604	0.120082	0.0524851	0.051336	0.0850207	0.0377763	0.0236741	0.0258199	0.0983901	0.00907261	0.16527	0.136275
TCGA-DM-A0XF	COAD	68	FEMALE	WHITE	Stage IIIC	[Not Applicable]	[Discrepancy]	[Not Available]	1999	Dead	NA	[Not Available]	NA	NA	NA	[Not Available]	1	1162	NA	1162	NA	NA	0	1162	NA	0.0203426	0.0259895	0.0343405	0.0840165	0.079654	0.0693025	0	0.00843721	0.0234275	0.00857852	0.0284258	0.0242367	0.036056	0.164716	0.0462359	0.102821	0.105634	0.0285681	0.029585	0.0377777	0.132557	0.122729	0.172687	0.209838
TCGA-DM-A1D0	COAD	79	FEMALE	WHITE	Stage IIA	[Not Applicable]	Colon Adenocarcinoma	[Not Available]	2001	Alive	NA	[Not Available]	NA	NA	NA	[Not Available]	0	3974	0	3974	NA	NA	0	3974	NA	0.0267212	0.0114067	0.0589402	0.0720886	0.0693559	0.0975229	0	0.0177323	0.0275839	0.00778969	0.0452718	0.0368604	0.0398166	0.144634	0.0460134	0.111727	0.128916	0.0301521	0.0293986	0.040251	0.157725	0.0459382	0.186378	0.179955
TCGA-DM-A1D4	COAD	80	MALE	WHITE	Stage IIA	[Not Applicable]	Colon Adenocarcinoma	[Not Available]	1999	Dead	NA	[Not Available]	NA	NA	NA	[Not Available]	1	2821	NA	2821	NA	NA	1	1920	NA	0.0291064	0.0201965	0.0446915	0.0662407	0.0568037	0.0798536	0	0.00801005	0.0172891	0.000239466	0.0329543	0.0175224	0.0256464	0.126846	0.0446384	0.0870445	0.128997	0.0263711	0.0233199	0.0323606	0.151682	0.0320809	0.189206	0.171201
TCGA-DM-A1D6	COAD	88	MALE	WHITE	Stage IIA	[Not Applicable]	Colon Mucinous Adenocarcinoma	[Not Available]	2000	Dead	NA	[Not Available]	NA	NA	NA	[Not Available]	1	1518	NA	1518	NA	NA	0	1518	NA	0.0260198	0.0257152	0.0466697	0.0660239	0.0541057	0.075972	0.0126166	0.0112826	0.0183497	0.0171676	0.0271924	0.0264206	0.0227735	0.105238	0.0387049	0.0643455	0.12499	0.0292293	0.0452701	0.0339875	0.148958	0.0817058	0.205264	0.193679
TCGA-DM-A1D7	COAD	82	MALE	WHITE	Stage IIA	[Not Applicable]	[Discrepancy]	[Not Available]	2000	Dead	NA	[Not Available]	NA	NA	NA	[Not Available]	1	405	NA	405	NA	NA	1	80	NA	0.0187627	0.0148994	0.02536	0.0859392	0.0647092	0.0561118	0	0.0255129	0.0155364	0.00947652	0.0328983	0.0146791	0.0449941	0.143146	0.0537346	0.0733468	0.0850587	0.0583001	0.0309567	0.0407216	0.145332	0.0203676	0.189953	0.178736
TCGA-DM-A1D8	COAD	50	FEMALE	WHITE	[Not Available]	[Not Applicable]	Colon Adenocarcinoma	[Not Available]	2000	Dead	NA	[Not Available]	NA	NA	NA	[Not Available]	1	383	NA	383	NA	NA	0	383	NA	0.00966827	0.00758687	0.0298749	0.0819227	0.030195	0.0595997	0	0.0119357	0.0160729	0.0127304	0.040706	0.0200146	0.0437718	0.0979699	0.0431988	0.0379892	0.0706851	0.0302279	0.0321422	0.0345055	0.114979	0.0319241	0.178769	0.146811
TCGA-DM-A1D9	COAD	67	FEMALE	WHITE	Stage IIA	[Not Applicable]	Colon Adenocarcinoma	[Not Available]	2000	Alive	NA	[Not Available]	NA	NA	NA	[Not Available]	0	4270	0	4270	NA	NA	0	4270	NA	0.0244328	0.0194367	0.0535289	0.0821262	0.0486263	0.0935121	0	0.0145692	0.0321581	0.0125685	0.0357779	0.0337516	0.0391081	0.114297	0.0487101	0.0632389	0.118422	0.0292293	0.025742	0.0345128	0.13545	0.0843465	0.169655	0.170412
TCGA-DM-A1DA	COAD	71	FEMALE	WHITE	Stage IIIC	[Not Applicable]	Colon Adenocarcinoma	[Not Available]	1999	Dead	NA	[Not Available]	NA	NA	NA	[Not Available]	1	228	NA	228	NA	NA	0	228	NA	0.015081	0.0167038	0.0444474	0.068287	0.0480656	0.0662178	0	0.0128147	0.0126249	0.00529995	0.0425228	0.0149788	0.0170898	0.15345	0.0513916	0.0702564	0.11284	0.0448838	0.0171081	0.0334075	0.12511	0.0507752	0.171747	0.238806
TCGA-DM-A1DB	COAD	68	MALE	WHITE	Stage IIA	[Not Applicable]	Colon Adenocarcinoma	[Not Available]	2000	Dead	NA	[Not Available]	NA	NA	NA	[Not Available]	1	1348	NA	1348	NA	NA	0	1348	NA	0.0322425	0.0124724	0.0557675	0.0516427	0.0295011	0.0884382	0	0.0193597	0.0159828	0.00686	0.02439	0.0255984	0.0368891	0.10606	0.0512148	0.0735358	0.134918	0.0267499	0.0328997	0.0389596	0.16061	0.0635344	0.195124	0.185098
TCGA-DM-A1HA	COAD	82	MALE	WHITE	Stage IIIC	[Not Applicable]	Colon Adenocarcinoma	[Not Available]	2000	Alive	NA	[Not Available]	NA	NA	NA	[Not Available]	0	4000	0	4000	NA	NA	0	4000	NA	0.0122825	0.0204814	0.0335567	0.0748424	0.0544499	0.056361	0.000866595	0.0185513	0.0278256	0.0100681	0.0489825	0.0271229	0.0220338	0.11469	0.0395227	0.084305	0.108319	0.0354622	0.0227159	0.0370773	0.103808	0.052893	0.163332	0.1155
TCGA-DM-A1HB	COAD	75	MALE	WHITE	Stage IIIB	[Not Applicable]	[Discrepancy]	[Not Available]	2000	Alive	NA	[Not Available]	NA	NA	NA	[Not Available]	0	4126	0	4126	NA	NA	0	4126	NA	0.024898	0.0128206	0.0520387	0.137175	0.0897412	0.0904864	0	0.0123593	0.0467854	0.0126671	0.0749709	0.0113305	0.00790258	0.141621	0.0712728	0.0436167	0.0912528	0.0629007	0.047123	0.0356181	0.101349	0.0375454	0.174227	0.150655
TCGA-DM-A280	COAD	70	FEMALE	WHITE	Stage IIA	[Not Applicable]	Colon Mucinous Adenocarcinoma	[Not Available]	1998	Dead	NA	[Not Available]	NA	NA	NA	[Not Available]	1	236	NA	236	NA	NA	0	236	NA	0.0145874	0.0148466	0.0332517	0.123842	0.0780552	0.0626083	0.00688179	0.0066015	0.0474816	0.0240699	0.0555569	0.0146876	0.0288152	0.139564	0.0631427	0.0435897	0.0984168	0.06423	0.0354528	0.0311203	0.0759739	0.0170209	0.18331	0.1334
TCGA-DM-A282	COAD	60	FEMALE	WHITE	Stage IIA	[Not Applicable]	Colon Adenocarcinoma	[Not Available]	2000	Alive	NA	[Not Available]	NA	NA	NA	[Not Available]	0	4233	0	4233	NA	NA	0	4233	NA	0.0185832	0.0117127	0.0303559	0.0648219	0.0470052	0.0611762	0.0161085	0.011039	0.0189926	0.0103252	0.0304583	0.0403203	0.0560422	0.137896	0.0491209	0.0604588	0.105425	0.0478936	0.0408088	0.0324882	0.12383	0.0767903	0.172065	0.143599
TCGA-DM-A285	COAD	71	FEMALE	WHITE	Stage IV	[Not Applicable]	Colon Mucinous Adenocarcinoma	[Not Available]	2001	Dead	NA	[Not Available]	NA	NA	NA	[Not Available]	1	179	NA	179	NA	NA	0	179	NA	0.0186942	0.00652112	0.0500394	0.0738364	0.0345919	0.0827062	0	0.0180147	0.018493	0.019358	0.0412947	0.0291012	0.0240036	0.0788703	0.0447792	0.0712146	0.109498	0.023444	0.0214015	0.0283004	0.0894043	0.0510367	0.148759	0.10482
TCGA-DM-A288	COAD	68	MALE	WHITE	Stage IIIC	[Not Applicable]	Colon Mucinous Adenocarcinoma	[Not Available]	2001	Dead	NA	[Not Available]	NA	NA	NA	[Not Available]	1	427	NA	427	NA	NA	1	320	NA	0.0252594	0.0175163	0.0641074	0.0945904	0.0569925	0.102859	0.0169496	0.0281993	0.0237224	0.0150406	0.042283	0.034351	0.0272736	0.10857	0.0417572	0.0457085	0.16545	0.026619	0.0363803	0.0308175	0.140733	0.0229299	0.203579	0.146488
TCGA-DM-A28A	COAD	78	MALE	WHITE	Stage IIIC	[Not Applicable]	Colon Adenocarcinoma	[Not Available]	2001	Dead	NA	[Not Available]	NA	NA	NA	[Not Available]	1	805	NA	805	NA	NA	0	805	NA	0.0269691	0.0231405	0.0521068	0.0878144	0.0469663	0.0835297	0.00397614	0.0182124	0.00945946	0.0170056	0.0384364	0.039815	0.064334	0.107796	0.0409642	0.0567072	0.11333	0.0177896	0.0284978	0.0358334	0.129026	0.0426439	0.16279	0.172959
TCGA-DM-A28C	COAD	74	MALE	WHITE	Stage IIA	[Not Applicable]	Colon Adenocarcinoma	[Not Available]	2001	Dead	NA	[Not Available]	NA	NA	NA	[Not Available]	1	2475	NA	2475	NA	NA	1	1929	NA	0.0598611	0.0593443	0.0288212	0.0802225	0.0272249	0.105012	0.02559	0.0131748	0.035991	0.0234642	0.043551	0.053886	0.0997438	0.0936776	0.0498588	0.0526046	0.100096	0.0205445	0.0444266	0.0268012	0.0965473	0.0595341	0.203495	0.121291
TCGA-DM-A28E	COAD	72	FEMALE	WHITE	Stage IIA	[Not Applicable]	Colon Adenocarcinoma	[Not Available]	2001	Alive	NA	[Not Available]	NA	NA	NA	[Not Available]	0	3648	0	3648	NA	NA	0	3648	NA	0.0282586	0.0223385	0.0684604	0.0902981	0.0627051	0.109485	0	0.020041	0.0203522	0.00705721	0.0331061	0.0331349	0.0639448	0.125867	0.0416336	0.098637	0.146918	0.0187125	0.042889	0.0392004	0.133004	0.0396894	0.195949	0.173352
TCGA-DM-A28F	COAD	73	MALE	WHITE	Stage IIIB	[Not Applicable]	Colon Adenocarcinoma	[Not Available]	2002	Dead	NA	[Not Available]	NA	NA	NA	[Not Available]	1	1094	NA	1094	NA	NA	0	1094	NA	0.0354401	0.0321835	0.0491594	0.090378	0.0561431	0.0860457	0	0.00756878	0.0238493	0.0156287	0.0309457	0.024802	0.0380648	0.139345	0.0472762	0.0753711	0.136644	0.0404554	0.0254226	0.0289607	0.133474	0.0150862	0.192752	0.15795
TCGA-DM-A28G	COAD	75	MALE	WHITE	Stage IIA	[Not Applicable]	Colon Adenocarcinoma	[Not Available]	2001	Dead	NA	[Not Available]	NA	NA	NA	[Not Available]	1	1849	NA	1849	NA	NA	0	1849	NA	0.018817	0.0425034	0.038785	0.0933581	0.0311666	0.0608701	0	0.00882906	0.0303399	0.0154737	0.0410656	0.0429923	0.0603166	0.078412	0.0514544	0.095722	0.0831018	0.00851257	0.0344967	0.0190822	0.0765616	0.10189	0.154002	0.108146
TCGA-DM-A28H	COAD	50	MALE	WHITE	Stage IIIC	[Not Applicable]	Colon Adenocarcinoma	[Not Available]	2002	Alive	NA	[Not Available]	Locoregional Disease	NA	NA	[Not Available]	0	3561	0	3561	NA	NA	1	484	NA	0.0299329	0.0211462	0.0711027	0.066041	0.0553548	0.105727	0.000331345	0.0215237	0.00556921	0	0.0346778	0.0165889	0.0225165	0.140279	0.0613778	0.0958839	0.152136	0.0271769	0.0189774	0.0336008	0.178936	0.106806	0.16512	0.241723
TCGA-DM-A28K	COAD	75	MALE	WHITE	Stage IIA	[Not Applicable]	Colon Mucinous Adenocarcinoma	[Not Available]	2003	Alive	NA	[Not Available]	NA	NA	NA	[Not Available]	0	2988	0	2988	NA	NA	0	2988	NA	0.0242864	0.00950733	0.0235273	0.0786802	0.0423363	0.0758332	0.0351226	0.0168638	0.0333702	0.0096209	0.0474588	0.0317732	0.015704	0.104658	0.0539343	0.0260864	0.0730262	0.052322	0.0467831	0.0220224	0.100125	0.0251784	0.155945	0.130077
TCGA-DM-A28M	COAD	63	MALE	WHITE	Stage IIA	[Not Applicable]	Colon Adenocarcinoma	[Not Available]	2003	Alive	NA	[Not Available]	NA	NA	NA	[Not Available]	0	2895	0	2895	NA	NA	0	2895	NA	0.0252027	0.0203231	0.0370297	0.0891913	0.0755014	0.0833376	0.0114442	0.0148516	0.0265152	0.0188756	0.0366037	0.0286644	0.0401358	0.133539	0.0587572	0.115142	0.114589	0.0504143	0.0240713	0.024627	0.108186	0.0312181	0.169129	0.176599
TCGA-F4-6459	COAD	61	FEMALE	WHITE	Stage IIIB	[Not Applicable]	Colon Adenocarcinoma	[Not Available]	2011	Dead	TUMOR FREE	[Not Available]	NA	NA	NA	[Not Available]	1	262	0	262	NA	NA	0	262	NA	0.0294771	0.0245544	0.0415892	0.0909124	0.0295011	0.0860039	0	0.0149646	0.0216052	0.0232916	0.0291849	0.0250503	0.0278498	0.100222	0.0452299	0.0831039	0.117414	0.0212677	0.0331106	0.0306533	0.113699	0.0196878	0.188734	0.102026
TCGA-F4-6460	COAD	51	FEMALE	WHITE	Stage IIIB	[Not Applicable]	Colon Adenocarcinoma	[Not Available]	2011	Dead	WITH TUMOR	[Not Available]	NA	NA	NA	Complete Remission/Response	1	972	1	972	1	313	1	313	NA	0.0198703	0.0125674	0.0273968	0.0599572	0.031483	0.0556668	0.00820717	0.0053165	0.0142998	0.00837779	0.0298989	0.0515052	0.0485289	0.100767	0.0410593	0.0508232	0.0935064	0.0172524	0.0411139	0.0255463	0.112028	0.0106936	0.176869	0.123828
TCGA-F4-6461	COAD	41	FEMALE	WHITE	Stage IIIC	[Not Applicable]	Colon Adenocarcinoma	[Not Available]	2011	Dead	WITH TUMOR	[Not Available]	NA	NA	NA	[Not Available]	1	338	1	338	NA	NA	1	288	NA	0.0335603	0.0375967	0.0348967	0.09119	0.0379228	0.0709038	0.0511291	0.0207471	0.0260688	0.0358988	0.0588547	0.0292553	0.0532393	0.0871887	0.0581581	0.0753576	0.0856654	0.0300282	0.0693967	0.025331	0.090125	0.0468533	0.203733	0.0829801
TCGA-F4-6463	COAD	51	MALE	WHITE	Stage IIA	[Not Applicable]	Colon Mucinous Adenocarcinoma	[Not Available]	2011	Alive	TUMOR FREE	[Not Available]	NA	NA	NA	Complete Remission/Response	0	1087	0	1087	0	1087	0	1087	NA	0.0229899	0.059376	0.0324069	0.0941036	0.0295455	0.0547425	0.00609166	0.0157553	0.0253767	0.0263201	0.0369154	0.0363123	0.0579886	0.0790434	0.0511007	0.0619973	0.0846042	0.0285612	0.0338906	0.0362054	0.0746332	0.0877716	0.183141	0.0916103
TCGA-F4-6569	COAD	60	MALE	WHITE	Stage I	[Not Applicable]	Colon Adenocarcinoma	[Not Available]	2011	Alive	TUMOR FREE	[Not Available]	NA	NA	NA	Complete Remission/Response	0	1087	0	1087	0	1087	0	1087	NA	0.0132768	0.0501641	0.0225041	0.100921	0.0381726	0.0490677	0	0.0184665	0.0268264	0.0398922	0.0365425	0.0199632	0.0311588	0.0898949	0.0606856	0.0261134	0.0840945	0.0296563	0.0367263	0.02845	0.0645785	0.0532329	0.211643	0.100672
TCGA-F4-6570	COAD	78	FEMALE	WHITE	Stage IIA	[Not Applicable]	Colon Adenocarcinoma	[Not Available]	2011	Dead	TUMOR FREE	[Not Available]	NA	NA	NA	[Not Available]	1	188	0	188	NA	NA	0	188	NA	0.0211337	0.017263	0.0183365	0.104421	0.0304171	0.0431056	0	0.00933035	0.049611	0.0224993	0.0504397	0.0126408	0.0221895	0.0814035	0.0557106	0.0483671	0.0526126	0.0239261	0.0465129	0.0365082	0.0684695	0.0448663	0.204562	0.0997309
TCGA-F4-6703	COAD	64	MALE	WHITE	Stage IIA	[Not Applicable]	Colon Adenocarcinoma	[Not Available]	2011	Alive	TUMOR FREE	[Not Available]	NA	NA	NA	Complete Remission/Response	0	1456	0	1456	0	1456	0	1456	NA	0.0169939	0.0369214	0.0130566	0.145316	0.014584	0.0325051	0	0.00760055	0.0452293	0.0514324	0.0442969	0.00178992	0.0193866	0.0675244	0.0875405	0.0331444	0.0516331	0.0359167	0.0239403	0.0249736	0.0292664	0.0371532	0.175281	0.0369743
TCGA-F4-6704	COAD	60	MALE	AMERICAN INDIAN OR ALASKA NATIVE	Stage IIIC	[Not Applicable]	Colon Mucinous Adenocarcinoma	[Not Available]	2011	Alive	TUMOR FREE	[Not Available]	NA	NA	NA	[Not Available]	0	47	0	47	NA	NA	0	47	NA	0.0252901	0.0260001	0.0292694	0.0936281	0.0493202	0.0770789	0.0154203	0.0200057	0.0231491	0.037406	0.0258578	0.0179335	0.00535663	0.0866942	0.0523901	0.0205398	0.0889593	0.0315089	0.047467	0.0316638	0.0963781	0.0653646	0.163134	0.121704
TCGA-F4-6805	COAD	58	FEMALE	WHITE	Stage IIA	[Not Applicable]	Colon Adenocarcinoma	[Not Available]	2011	Alive	TUMOR FREE	[Not Available]	NA	NA	NA	Complete Remission/Response	0	1047	0	1047	0	1047	0	1047	NA	0.021802	0.0406462	0.0423401	0.123503	0.0323879	0.0702401	0	0.0174145	0.040733	0.0380646	0.046697	0.0175566	0.0486534	0.0972434	0.0687244	0.0780567	0.0943166	0.028148	0.0325946	0.0227082	0.0923273	0.132952	0.194188	0.148873
TCGA-F4-6806	COAD	59	FEMALE	WHITE	Stage I	[Not Applicable]	Colon Adenocarcinoma	[Not Available]	2011	Alive	WITH TUMOR	[Not Available]	Metastatic	NA	NA	Complete Remission/Response	0	1260	0	1260	1	336	1	336	NA	0.0219059	0.0352119	0.0251605	0.100501	0.0291291	0.054115	0.00440944	0.0211707	0.0296151	0.0195024	0.0434151	0.0313964	0.0613677	0.0754243	0.0552009	0.0417274	0.0820539	0.0451387	0.0387512	0.0206873	0.0874626	0.0709337	0.161801	0.0868635
TCGA-F4-6807	COAD	51	FEMALE	WHITE	Stage IIIC	[Not Applicable]	Colon Adenocarcinoma	[Not Available]	2011	Alive	TUMOR FREE	[Not Available]	NA	NA	NA	Complete Remission/Response	0	1309	0	1309	0	1309	0	1309	NA	0.0214029	0.0324262	0.0535922	0.117551	0.033848	0.0812247	0	0.023257	0.036163	0.0441075	0.0503198	0.0384961	0.0612119	0.0834042	0.0565778	0.0738731	0.107353	0.0201588	0.0337494	0.0252362	0.097095	0.0987267	0.198136	0.120087
TCGA-F4-6808	COAD	54	FEMALE	WHITE	Stage I	[Not Applicable]	Colon Adenocarcinoma	[Not Available]	2011	Alive	TUMOR FREE	[Not Available]	NA	NA	NA	Complete Remission/Response	0	1024	0	1024	0	1024	0	1024	NA	0.0229616	0.0155958	0.040085	0.080523	0.0522848	0.0717102	0	0.0089032	0.0135012	0.0108218	0.0289559	0.0187642	0.0370993	0.137357	0.0435088	0.077166	0.105052	0.0353933	0.0277218	0.0287528	0.1118	0.0561613	0.172341	0.164077
TCGA-F4-6809	COAD	52	FEMALE	WHITE	Stage IVA	[Not Applicable]	Colon Adenocarcinoma	[Not Available]	2011	Dead	WITH TUMOR	[Not Available]	NA	NA	NA	[Not Available]	1	403	1	403	NA	NA	1	403	NA	0.0132956	0.0328166	0.0231541	0.0975458	0.0511578	0.0527932	0	0.0107142	0.0239599	0.0217069	0.0370166	0.0281163	0.0392482	0.129024	0.0394066	0.0724157	0.0714743	0.0291397	0.0409255	0.0355415	0.112264	0.0770779	0.191611	0.119129
TCGA-F4-6854	COAD	77	FEMALE	WHITE	Stage IIA	[Not Applicable]	Colon Adenocarcinoma	[Not Available]	2011	Alive	TUMOR FREE	[Not Available]	NA	NA	NA	Complete Remission/Response	0	16	0	16	0	16	0	16	NA	0.0178039	0.0167671	0.0429456	0.103671	0.0563818	0.0823221	0.00369577	0.017584	0.0192793	0.00765939	0.0308392	0.035216	0.0512228	0.12767	0.0476109	0.105209	0.11114	0.0311232	0.0329632	0.0337285	0.127892	0.0116349	0.227009	0.196921
TCGA-F4-6855	COAD	70	FEMALE	WHITE	Stage IIA	[Not Applicable]	Colon Adenocarcinoma	[Not Available]	2011	Alive	TUMOR FREE	[Not Available]	NA	NA	NA	Complete Remission/Response	0	1442	0	1442	0	1442	0	1442	NA	0.0286364	0.017358	0.0292108	0.0983749	0.0412316	0.0603984	0	0.0105412	0.0224611	0.0290106	0.0327811	0.023346	0.0420433	0.0861275	0.0470917	0.0551012	0.100602	0.0210886	0.0344352	0.0272097	0.107028	0.0451277	0.178476	0.113564
TCGA-F4-6856	COAD	45	MALE	WHITE	Stage I	[Not Applicable]	Colon Mucinous Adenocarcinoma	[Not Available]	2011	Alive	TUMOR FREE	[Not Available]	NA	NA	NA	Complete Remission/Response	0	1074	0	1074	0	1074	0	1074	NA	0.0272195	0.0168621	0.026545	0.0998165	0.0412871	0.0663377	0.0513075	0.00936213	0.0249427	0.0163436	0.0437934	0.0229863	0.0180163	0.0952313	0.0422935	0.034197	0.0769762	0.0477214	0.0764254	0.0208222	0.138086	0.0671687	0.201537	0.173822
TCGA-G4-6293	COAD	49	FEMALE	WHITE	Stage III	[Not Applicable]	Colon Adenocarcinoma	[Not Available]	2002	Alive	TUMOR FREE	[Not Available]	NA	NA	NA	Complete Remission/Response	0	4051	0	4051	0	4051	0	4051	NA	0.0185808	0.0242801	0.0285162	0.114451	0.0237163	0.0548205	0	0.0095457	0.0406224	0.0247636	0.0390438	0.0501606	0.0632907	0.0670851	0.0523882	0.0259379	0.0883583	0.0102688	0.0349942	0.0210739	0.073901	0.0353753	0.205778	0.0979413
TCGA-G4-6294	COAD	75	MALE	WHITE	Stage IV	[Not Applicable]	Colon Adenocarcinoma	[Not Available]	2004	Dead	WITH TUMOR	[Not Available]	NA	NA	NA	[Not Available]	1	858	1	858	NA	NA	1	517	NA	0.0306674	0.0215999	0.0639619	0.0758693	0.0350471	0.106106	0	0.020094	0.0189681	0.0210906	0.03699	0.0272256	0.0484121	0.103053	0.0461408	0.0764372	0.148863	0.024546	0.0391586	0.0223106	0.108217	0.0351139	0.150242	0.120055
TCGA-G4-6295	COAD	70	FEMALE	WHITE	Stage II	[Not Applicable]	Colon Adenocarcinoma	[Not Available]	2004	Alive	TUMOR FREE	[Not Available]	NA	NA	NA	[Not Available]	0	254	0	254	NA	NA	0	254	NA	0.0333595	0.0249871	0.0849713	0.0737736	0.0488039	0.107743	0.0287251	0.0262471	0.0182391	0.0139454	0.0353198	0.0213249	0.0505999	0.136509	0.0606875	0.0868421	0.157773	0.010441	0.0252281	0.0408638	0.163553	0.0909614	0.194627	0.236613
TCGA-G4-6297	COAD	55	FEMALE	WHITE	Stage IV	[Not Applicable]	Colon Adenocarcinoma	[Not Available]	2005	Alive	WITH TUMOR	[Not Available]	NA	NA	NA	[Not Available]	0	2506	0	2506	NA	NA	1	439	NA	0.0321858	0.0247866	0.0501192	0.111172	0.034281	0.0886911	0.000458786	0.020627	0.0253972	0.0251404	0.044819	0.0278166	0.0337125	0.11207	0.0397642	0.0579622	0.127552	0.0141945	0.0389006	0.0222486	0.108074	0.0199231	0.200023	0.119964
TCGA-G4-6298	COAD	90	MALE	BLACK OR AFRICAN AMERICAN	Stage IIIB	[Not Applicable]	Colon Adenocarcinoma	[Not Available]	2005	Dead	WITH TUMOR	[Not Available]	NA	NA	NA	[Not Available]	1	715	1	715	NA	NA	1	291	NA	0.0164483	0.0166932	0.027838	0.0802434	0.0577919	0.0632872	0.00145282	0.0129771	0.0189476	0.0149878	0.0309404	0.0465208	0.0479761	0.119568	0.0434955	0.0390958	0.0858137	0.0401455	0.0298982	0.0288039	0.105598	0.0449186	0.207413	0.154046
TCGA-G4-6299	COAD	69	MALE	WHITE	Stage IIIC	[Not Applicable]	Colon Adenocarcinoma	[Not Available]	2005	Alive	TUMOR FREE	[Not Available]	NA	NA	NA	[Not Available]	0	2268	0	2268	NA	NA	0	2268	NA	0.0380284	0.0334392	0.038663	0.083484	0.0281854	0.0655237	0	0.0252234	0.0359132	0.0210871	0.0337428	0.000942063	0.0192153	0.0842524	0.0459468	0.0647099	0.0898531	0.0179756	0.0328424	0.0401087	0.0960148	0.0788036	0.179984	0.118638
TCGA-G4-6302	COAD	90	FEMALE	WHITE	Stage IIA	[Not Applicable]	Colon Mucinous Adenocarcinoma	[Not Available]	2006	Dead	TUMOR FREE	[Not Available]	NA	NA	NA	[Not Available]	1	2047	0	2047	NA	NA	0	2047	NA	0.0221515	0.0267176	0.00745757	0.134994	0.0172043	0.0324005	0	0.00951392	0.0474775	0.0542144	0.0434098	0.00554961	0.014902	0.0675719	0.0769914	0.032753	0.0448305	0.0382515	0.0386611	0.0220954	0.0414396	0.0532852	0.191307	0.054579
TCGA-G4-6303	COAD	54	FEMALE	WHITE	Stage IV	[Not Applicable]	Colon Adenocarcinoma	[Not Available]	2006	Dead	WITH TUMOR	[Not Available]	NA	NA	NA	[Not Available]	1	2003	1	2003	NA	NA	1	872	NA	0.0386589	0.0228978	0.0651939	0.0897371	0.0328598	0.106813	0	0.0236348	0.0223137	0.0143785	0.0316303	0.040286	0.0735991	0.106589	0.0463443	0.0877868	0.1609	0.0109162	0.0339009	0.0264838	0.145402	0.0802154	0.236326	0.154542
TCGA-G4-6304	COAD	66	FEMALE	WHITE	Stage IIB	[Not Applicable]	Colon Adenocarcinoma	[Not Available]	2006	Alive	TUMOR FREE	[Not Available]	NA	NA	NA	[Not Available]	0	1631	0	1631	NA	NA	1	859	NA	0.0110805	0.048328	0.0225088	0.0744487	0.0332817	0.0550735	0.00573482	0.00809478	0.0080303	0.00353917	0.031617	0.0185415	0.0241983	0.121054	0.0362858	0.0260459	0.0586374	0.036998	0.0248247	0.0195528	0.0917758	0.0629853	0.156596	0.166892
TCGA-G4-6306	COAD	71	MALE	WHITE	[Discrepancy]	[Not Applicable]	Colon Adenocarcinoma	[Not Available]	2007	Alive	TUMOR FREE	[Not Available]	NA	NA	NA	[Not Available]	0	1359	0	1359	NA	NA	0	1359	NA	0.022135	0.0118921	0.0338993	0.0807379	0.0450344	0.0602824	0.0121578	0.0051647	0.0158026	0.00996954	0.0428264	0.026215	0.033222	0.134252	0.0529872	0.0597166	0.0874321	0.0412474	0.0303712	0.0273702	0.117223	0.0127853	0.201504	0.13874
TCGA-G4-6307	COAD	37	FEMALE	WHITE	Stage IIIB	[Not Applicable]	Colon Adenocarcinoma	[Not Available]	2007	Alive	TUMOR FREE	[Not Available]	NA	NA	NA	[Not Available]	0	1674	0	1674	NA	NA	0	1674	NA	0.0220193	0.0208401	0.0234005	0.0685665	0.0385557	0.052875	0.0183005	0.00357964	0.0146601	0.00909267	0.0341823	0.0340856	0.0505065	0.158524	0.0523691	0.0536437	0.0813541	0.0407378	0.0249353	0.025404	0.135477	0.0518472	0.190929	0.201244
TCGA-G4-6309	COAD	40	FEMALE	BLACK OR AFRICAN AMERICAN	Stage IIIB	[Not Applicable]	Colon Adenocarcinoma	[Not Available]	2007	Alive	TUMOR FREE	[Not Available]	NA	NA	NA	Complete Remission/Response	0	2600	0	2600	1	2176	1	2176	NA	0.0268393	0.012694	0.0337797	0.0804792	0.0355856	0.0644245	0	0.0153176	0.0249918	0.00714173	0.0260922	0.0146705	0.00783251	0.0963248	0.0291751	0.0505803	0.0620035	0.0322252	0.0182792	0.0222376	0.103709	0.0799278	0.154764	0.19039
TCGA-G4-6311	COAD	80	MALE	WHITE	Stage III	[Not Applicable]	Colon Adenocarcinoma	[Not Available]	2008	Alive	TUMOR FREE	[Not Available]	NA	NA	NA	[Not Available]	0	1199	0	1199	NA	NA	0	1199	NA	0.0341814	0.022328	0.0576519	0.116029	0.0478213	0.0874169	0	0.0111767	0.0245905	0.0187065	0.0430289	0.0345737	0.0263471	0.131209	0.0548947	0.08722	0.134155	0.0202621	0.0280064	0.0302521	0.13181	0.0805553	0.214511	0.183495
TCGA-G4-6315	COAD	66	MALE	WHITE	Stage IV	[Not Applicable]	Colon Adenocarcinoma	[Not Available]	2008	Alive	TUMOR FREE	[Not Available]	NA	NA	NA	Complete Remission/Response	0	1883	0	1883	NA	NA	0	1883	NA	0.021965	0.0128523	0.0587783	0.0894994	0.0837344	0.0773166	0	0.016472	0.0132842	0.00759248	0.0208605	0.031071	0.0545784	0.15252	0.0479057	0.146802	0.138403	0.0403176	0.0364233	0.0469412	0.151136	0.0540957	0.216346	0.231775
TCGA-G4-6317	COAD	51	FEMALE	WHITE	Stage IIIC	[Not Applicable]	Colon Adenocarcinoma	[Not Available]	2008	Alive	TUMOR FREE	[Not Available]	Metastatic	NA	NA	[Not Available]	0	1095	0	1095	NA	NA	1	592	NA	0.0215186	0.0158913	0.0363398	0.0853231	0.0663858	0.053727	0.000764643	0.0134042	0.0171007	0.00334548	0.0320459	0.0173768	0.0480929	0.160707	0.0558399	0.100945	0.0904978	0.0523633	0.0226176	0.0468829	0.112591	0.0373886	0.191992	0.210612
TCGA-G4-6320	COAD	73	MALE	WHITE	Stage III	[Not Applicable]	Colon Adenocarcinoma	[Not Available]	2009	Alive	TUMOR FREE	[Not Available]	NA	NA	NA	[Not Available]	0	804	0	804	NA	NA	0	804	NA	0.0193318	0.0263483	0.0153375	0.0782865	0.0367681	0.0356659	0.0295917	0.00665092	0.0233743	0.00611343	0.0378477	0.0178821	0.0182811	0.0810745	0.0364741	0.0206073	0.0533676	0.0314883	0.0391422	0.0255609	0.0964313	0.000392188	0.168832	0.117231
TCGA-G4-6321	COAD	60	FEMALE	WHITE	Stage III	[Not Applicable]	Colon Adenocarcinoma	[Not Available]	2009	Alive	TUMOR FREE	[Not Available]	NA	NA	NA	[Not Available]	0	672	0	672	NA	NA	0	672	NA	0.0295976	0.0104359	0.0220489	0.147005	0.0462557	0.060039	0.0594892	0.00838426	0.1005	0.0260736	0.115602	0.0258297	0.0243929	0.112804	0.0674616	0.0277463	0.093746	0.0797262	0.0791423	0.0261008	0.0640479	0.0220409	0.246791	0.0402472
TCGA-G4-6322	COAD	65	MALE	WHITE	Stage IIIB	[Not Applicable]	Colon Mucinous Adenocarcinoma	[Not Available]	2009	Alive	WITH TUMOR	[Not Available]	NA	NA	NA	[Not Available]	0	792	0	792	NA	NA	1	789	NA	0.0150975	0.0135065	0.0130191	0.102059	0.0496366	0.0504712	0.039532	0.00764291	0.026507	0.0143856	0.0502905	0.0177536	0.0142869	0.0883431	0.0512376	0.0605128	0.0540826	0.0414127	0.0617312	0.0200671	0.0702401	0.048945	0.149348	0.110322
TCGA-G4-6323	COAD	50	MALE	BLACK OR AFRICAN AMERICAN	Stage IA	[Not Applicable]	Colon Adenocarcinoma	[Not Available]	2010	Alive	TUMOR FREE	[Not Available]	NA	NA	NA	[Not Available]	0	419	0	419	NA	NA	0	419	NA	0.0208645	0.0315504	0.0330898	0.0822859	0.0174097	0.0632758	0.0135087	0.0156141	0.0335954	0.0260455	0.0348403	0.0503832	0.0614222	0.0751524	0.0468255	0.0217544	0.0842657	0.0248352	0.0472499	0.0233685	0.0889041	0.0665673	0.169262	0.0781971
TCGA-G4-6586	COAD	73	FEMALE	WHITE	Stage IIA	[Not Applicable]	Colon Adenocarcinoma	[Not Available]	2008	Alive	TUMOR FREE	[Not Available]	NA	NA	NA	[Not Available]	0	1089	0	1089	NA	NA	0	1089	NA	0.0172229	0.0122614	0.0150559	0.0737945	0.0422475	0.0364684	0	0.00904441	0.029484	0	0.0474349	0.005935	0.00615078	0.14285	0.0541473	0.0317814	0.0569049	0.0606417	0.0329529	0.0288914	0.11508	0.0427485	0.191777	0.186918
TCGA-G4-6588	COAD	58	FEMALE	WHITE	Stage IIA	[Not Applicable]	Colon Adenocarcinoma	[Not Available]	2009	Alive	TUMOR FREE	[Not Available]	NA	NA	NA	[Not Available]	0	796	0	796	NA	NA	0	796	NA	0.0188005	0.0119343	0.0323811	0.0919013	0.0458227	0.0587249	0.00680532	0.0166308	0.0327273	0.016009	0.0470459	0.00862416	0.0143804	0.104911	0.0427671	0.0720378	0.0736367	0.037976	0.0259221	0.0254587	0.134054	0.0247863	0.193184	0.237482
TCGA-G4-6626	COAD	90	MALE	WHITE	Stage IIA	[Not Applicable]	Colon Adenocarcinoma	[Not Available]	2006	Dead	TUMOR FREE	[Not Available]	NA	NA	NA	[Not Available]	1	1422	0	1422	NA	NA	0	1422	NA	0.0239416	0.0161867	0.0318625	0.0586925	0.0357577	0.0756925	0.00991487	0.0191796	0.00510238	0.00966668	0.0117075	0.0275425	0.030606	0.107983	0.0377559	0.0421997	0.107389	0.0229206	0.0286718	0.0331339	0.141994	0.0763459	0.196531	0.211091
TCGA-G4-6627	COAD	84	MALE	WHITE	Stage IIA	[Not Applicable]	Colon Adenocarcinoma	[Not Available]	2007	Alive	TUMOR FREE	[Not Available]	NA	NA	NA	Complete Remission/Response	0	2275	0	2275	1	1003	1	1003	NA	0.0279634	0.02772	0.0428822	0.139202	0.0412149	0.0671117	0.0094306	0.0131606	0.048231	0.0281866	0.0660551	0.0288956	0.0310887	0.101985	0.0739314	0.106194	0.112022	0.0210679	0.0355019	0.0325758	0.0801959	0.0288127	0.17719	0.0877916
TCGA-G4-6628	COAD	78	MALE	WHITE	Stage I	[Not Applicable]	Colon Adenocarcinoma	[Not Available]	2006	Alive	TUMOR FREE	[Not Available]	NA	NA	NA	Complete Remission/Response	0	2424	0	2424	0	2424	0	2424	NA	0.0171285	0.0183182	0.0551926	0.0809908	0.0283908	0.0740322	0	0.02349	0.0213186	0.0194425	0.0348376	0.00585792	0.00755222	0.106537	0.0583673	0.0928745	0.120991	0.0139672	0.0220116	0.0337103	0.12802	0.0564489	0.176059	0.215035
TCGA-NH-A50T	COAD	68	FEMALE	BLACK OR AFRICAN AMERICAN	Stage IIA	[Not Applicable]	Colon Adenocarcinoma	[Not Available]	2012	Alive	TUMOR FREE	[Not Available]	NA	NA	NA	Complete Remission/Response	0	553	0	553	0	553	0	553	NA	0.0195892	0.0240796	0.0699411	0.0829497	0.0552604	0.0891551	0	0.0126346	0.0155037	0.00610286	0.0285749	0.0282533	0.0318439	0.146836	0.0469548	0.068664	0.136563	0.0189467	0.0203286	0.0295517	0.144017	0.0681884	0.180661	0.248474
TCGA-NH-A50U	COAD	42	MALE	BLACK OR AFRICAN AMERICAN	Stage IVA	[Not Applicable]	Colon Mucinous Adenocarcinoma	[Not Available]	2012	Dead	WITH TUMOR	[Not Available]	NA	NA	NA	Partial Remission/Response	1	334	1	334	NA	NA	1	276	NA	0.0145142	0.0205236	0.0253741	0.0768982	0.0254984	0.0593258	0.00310955	0.0136337	0.0170803	0.0202736	0.0405382	0.0418362	0.038275	0.0921466	0.0408919	0.04139	0.0702667	0.0332101	0.0271178	0.0223434	0.130812	0.0355322	0.188004	0.139347
TCGA-NH-A50V	COAD	69	MALE	BLACK OR AFRICAN AMERICAN	Stage IIIB	[Not Applicable]	Colon Adenocarcinoma	[Not Available]	2012	Alive	TUMOR FREE	[Not Available]	NA	NA	NA	Complete Remission/Response	0	588	0	588	0	588	0	588	NA	0.0187863	0.014013	0.0275963	0.0934512	0.0163161	0.0646394	0	0.0115156	0.0226003	0.0189566	0.0362814	0.0413908	0.0440287	0.0593924	0.0337679	0.0235088	0.0782903	0.0112055	0.0402171	0.0172801	0.0791271	0.0454415	0.148042	0.0691371
TCGA-NH-A5IV	COAD	90	FEMALE	BLACK OR AFRICAN AMERICAN	Stage IIA	[Not Applicable]	Colon Adenocarcinoma	[Not Available]	2012	Alive	TUMOR FREE	[Not Available]	NA	NA	NA	Complete Remission/Response	0	588	0	588	0	588	0	588	NA	0.0113072	0.0168726	0.0154032	0.0797832	0.0143453	0.0437598	0.0221492	0.00627319	0.0174488	0.00585988	0.0366463	0.0201173	0.0176504	0.0796139	0.0340246	0.0311201	0.0405553	0.0138846	0.0360568	0.0202422	0.10084	0.0515857	0.161149	0.170863
TCGA-NH-A6GA	COAD	58	MALE	BLACK OR AFRICAN AMERICAN	Stage IIIC	[Not Applicable]	Colon Adenocarcinoma	[Not Available]	2013	Dead	WITH TUMOR	[Not Available]	NA	NA	NA	Progressive Disease	1	302	1	302	NA	NA	1	6	NA	0.0373152	0.0171681	0.0542188	0.0885085	0.0195638	0.097173	0	0.013083	0.0256552	0.0126354	0.0421871	0.0384362	0.0290177	0.0719194	0.0445605	0.0523617	0.107015	0.0080649	0.035549	0.024813	0.106693	0.0132559	0.188026	0.120089
TCGA-NH-A6GB	COAD	71	FEMALE	BLACK OR AFRICAN AMERICAN	Stage IIIC	[Not Applicable]	Colon Adenocarcinoma	[Not Available]	2013	Alive	WITH TUMOR	[Not Available]	NA	NA	NA	Progressive Disease	0	476	0	476	NA	NA	0	476	NA	0.0260174	0.0157013	0.0545215	0.0994856	0.049137	0.0752075	0	0.00973633	0.0164988	0.0108499	0.0442196	0.0387702	0.0391859	0.112051	0.0606399	0.060081	0.103793	0.0171973	0.0335549	0.0326852	0.135024	0.0343033	0.205587	0.162423
TCGA-NH-A6GC	COAD	66	FEMALE	BLACK OR AFRICAN AMERICAN	Stage IVB	[Not Applicable]	Colon Mucinous Adenocarcinoma	[Not Available]	2013	Alive	NA	[Not Available]	NA	NA	NA	[Unknown]	0	389	0	389	NA	NA	0	389	NA	0.0226475	0.0271291	0.0128313	0.0738345	0.0137679	0.0439081	0.0420044	0.00910089	0.0180385	0.029324	0.0293075	0.0291012	0.0282002	0.0633823	0.033243	0.00145749	0.0588599	0.0205238	0.0561623	0.0231204	0.113747	0.0179622	0.169819	0.0795474
TCGA-NH-A8F7	COAD	53	FEMALE	BLACK OR AFRICAN AMERICAN	Stage IIA	[Not Applicable]	Colon Adenocarcinoma	[Not Available]	2013	Alive	WITH TUMOR	[Not Available]	NA	NA	NA	Partial Remission/Response	0	543	0	543	NA	NA	0	543	NA	0.0188453	0.0401081	0.0405403	0.0729121	0.0241105	0.0823221	0.0163124	0.0138596	0.0189271	0.00988854	0.0191423	0.054417	0.0910549	0.0838549	0.0439005	0.0687045	0.103025	0.0194357	0.0407228	0.0246781	0.125547	0.0280806	0.191811	0.150721
TCGA-NH-A8F8	COAD	79	MALE	BLACK OR AFRICAN AMERICAN	Stage IV	[Not Applicable]	Colon Adenocarcinoma	[Not Available]	2013	Dead	WITH TUMOR	[Not Available]	NA	NA	NA	[Unknown]	1	511	1	511	NA	NA	1	511	NA	0.0312932	0.0165244	0.0411176	0.103167	0.0337591	0.0807607	0	0.0138596	0.0170598	0.0109978	0.035088	0.0328095	0.0620139	0.107038	0.0401065	0.058529	0.0967946	0.0188778	0.0296525	0.0301171	0.119405	0.00504615	0.204114	0.136724
TCGA-QG-A5YV	COAD	64	FEMALE	BLACK OR AFRICAN AMERICAN	Stage IIIC	[Not Applicable]	Colon Adenocarcinoma	[Not Available]	2011	Alive	TUMOR FREE	[Not Available]	NA	NA	NA	Complete Remission/Response	0	1301	0	1301	0	1301	0	1301	NA	0.0227443	0.0145723	0.0491759	0.0891418	0.0421087	0.081046	0.00308406	0.01315	0.0271744	0.00837779	0.0250853	0.0431722	0.0468238	0.140366	0.0502943	0.085803	0.116974	0.0278174	0.0239587	0.0282129	0.163604	0.0205506	0.190101	0.218829
TCGA-QG-A5YW	COAD	55	FEMALE	BLACK OR AFRICAN AMERICAN	Stage IIIC	[Not Applicable]	Colon Mucinous Adenocarcinoma	[Not Available]	2011	Alive	TUMOR FREE	[Not Available]	NA	NA	NA	Complete Remission/Response	0	896	0	896	0	896	0	896	NA	0.0199954	0.0145512	0.037905	0.0918271	0.0234388	0.0623249	0.0165418	0.00765703	0.0115971	0.0114803	0.0435244	0.0333576	0.035729	0.0888071	0.0441592	0.0666937	0.0837123	0.0230583	0.0258669	0.0170576	0.0973347	0.0269564	0.17364	0.140539
TCGA-QG-A5YX	COAD	61	FEMALE	BLACK OR AFRICAN AMERICAN	Stage IIA	[Not Applicable]	Colon Adenocarcinoma	[Not Available]	2011	Alive	TUMOR FREE	[Not Available]	NA	NA	NA	Complete Remission/Response	0	1003	0	1003	0	1003	0	1003	NA	0.0209849	0.0160284	0.081442	0.0852356	0.0305004	0.114567	0.0109089	0.00950686	0.0241687	0.0170408	0.0375041	0.0329893	0.0250158	0.099845	0.0484344	0.0608502	0.153682	0.0177965	0.0287373	0.0296611	0.170945	0.0931315	0.180073	0.2007
TCGA-QG-A5Z1	COAD	71	MALE	BLACK OR AFRICAN AMERICAN	Stage IIIB	[Not Applicable]	Colon Adenocarcinoma	[Not Available]	2011	Dead	TUMOR FREE	[Not Available]	NA	NA	NA	[Not Available]	1	256	0	256	NA	NA	0	256	NA	0.0312625	0.0448459	0.0576988	0.0999325	0.0350027	0.0944611	0.0138145	0.0164331	0.0265233	0.032578	0.0433459	0.0594442	0.0894822	0.0883906	0.0516807	0.0535897	0.143339	0.00802358	0.0341752	0.02671	0.132791	0.0499908	0.238256	0.125433
TCGA-QG-A5Z2	COAD	61	MALE	BLACK OR AFRICAN AMERICAN	Stage I	[Not Applicable]	Colon Adenocarcinoma	[Not Available]	2012	Alive	TUMOR FREE	[Not Available]	NA	NA	NA	Complete Remission/Response	0	952	0	952	0	952	0	952	NA	0.0233181	0.0228556	0.043673	0.0776703	0.0173154	0.08639	0.00723862	0.0200446	0.0278542	0.0134066	0.0415798	0.0368775	0.0452121	0.0626292	0.0523159	0.0144669	0.0886226	0.0071007	0.04829	0.0262138	0.12871	0.0436897	0.181089	0.126301
TCGA-QL-A97D	COAD	84	FEMALE	BLACK OR AFRICAN AMERICAN	Stage I	[Not Applicable]	Colon Adenocarcinoma	[Not Available]	2012	Alive	TUMOR FREE	[Not Available]	NA	NA	NA	Complete Remission/Response	0	666	0	666	0	666	0	666	NA	0.031194	0.0134643	0.0673974	0.0848514	0.040099	0.113827	0	0.0222721	0.0212408	0.0121459	0.0473363	0.0433349	0.0285972	0.101199	0.0447316	0.0673279	0.12929	0.0208269	0.0315894	0.0430854	0.171314	0.00700709	0.208484	0.205703
TCGA-RU-A8FL	COAD	51	MALE	BLACK OR AFRICAN AMERICAN	Stage IIIB	[Not Applicable]	Colon Adenocarcinoma	[Not Available]	2011	Alive	WITH TUMOR	[Not Available]	Metastatic	NA	NA	Partial Remission/Response	0	1177	0	1177	NA	NA	1	256	NA	0.0191571	0.0183604	0.0363891	0.0654457	0.0611673	0.0620701	0	0.0137113	0.0252048	0.00527178	0.0504263	0.0391556	0.0333544	0.15031	0.0457776	0.0819568	0.101387	0.0359718	0.0366628	0.0260935	0.136291	0.0739143	0.202788	0.204224
TCGA-SS-A7HO	COAD	44	FEMALE	BLACK OR AFRICAN AMERICAN	Stage IIB	[Not Applicable]	Colon Adenocarcinoma	[Not Available]	2010	Alive	WITH TUMOR	[Not Available]	Locoregional Disease	NA	NA	Complete Remission/Response	0	1829	0	1829	1	506	1	506	NA	0.0120605	0.0399076	0.0378581	0.0537822	0.029651	0.0631731	0.0135597	0.0140785	0.00440213	0.0139243	0.0206793	0.0616281	0.0509736	0.0789597	0.0370846	0.0338596	0.0860362	0.0202139	0.0407883	0.0281509	0.118897	0.0764766	0.183612	0.161892
TCGA-T9-A92H	COAD	82	MALE	BLACK OR AFRICAN AMERICAN	Stage IIA	[Not Applicable]	Colon Adenocarcinoma	[Not Available]	2013	Alive	WITH TUMOR	[Not Available]	NA	NA	NA	Complete Remission/Response	0	362	0	362	1	81	1	81	NA	0.0191972	0.0180439	0.0458272	0.088809	0.0525734	0.0870632	0	0.0103859	0.0225184	0.0157238	0.0225893	0.0328009	0.0380725	0.140558	0.0404108	0.0683266	0.124422	0.0350489	0.0291263	0.0303469	0.138835	0.0341203	0.186343	0.175539
TCGA-WS-AB45	COAD	52	FEMALE	BLACK OR AFRICAN AMERICAN	Stage IIA	[Not Applicable]	Colon Mucinous Adenocarcinoma	[Not Available]	2008	Alive	TUMOR FREE	[Not Available]	NA	NA	NA	Complete Remission/Response	0	2130	0	2130	0	2130	0	2130	NA	0.0260717	0.0474944	0.033606	0.114898	0.0189475	0.0733913	0	0.0152717	0.0202375	0.0747275	0.0437748	0	0.013158	0.0547635	0.0826244	0.0331579	0.0744069	0.02894	0.0513611	0.0376245	0.0489669	0.0163412	0.213609	0.0520572
TCGA-A6-2671	COAD	85	MALE	WHITE	Stage IV	[Not Applicable]	Colon Adenocarcinoma	[Not Available]	2009	Dead	WITH TUMOR	[Not Available]	NA	NA	NA	[Not Available]	1	1331	1	1331	NA	NA	1	535	NA	0.022161	0.0121031	0.0228139	0.0896211	0.0412316	0.0622622	0	0.0115226	0.0195373	0.0176641	0.036641	0.0337344	0.0406029	0.159222	0.0378738	0.0594332	0.0822574	0.0337404	0.0359769	0.0333273	0.137283	0.0599786	0.234884	0.229787
TCGA-A6-2672	COAD	82	FEMALE	WHITE	Stage IIIB	[Not Applicable]	Colon Adenocarcinoma	[Not Available]	2009	Alive	TUMOR FREE	[Not Available]	NA	NA	NA	Complete Remission/Response	0	1419	0	1419	0	1419	0	1419	NA	0.0316002	0.0235203	0.0504735	0.109148	0.0353358	0.0832463	0.00466432	0.0200869	0.0285667	0.0183192	0.050104	0.0054554	0.0255063	0.0945809	0.0676042	0.05861	0.0819874	0.0239399	0.0366178	0.0325138	0.0849465	0.0369702	0.168741	0.13247
TCGA-A6-2674	COAD	71	MALE	WHITE	Stage IV	[Not Applicable]	Colon Mucinous Adenocarcinoma	[Not Available]	2009	Alive	TUMOR FREE	[Not Available]	NA	NA	NA	Complete Remission/Response	0	1331	0	1331	NA	NA	1	735	NA	0.0235921	0.0251981	0.0686951	0.121894	0.0402489	0.103578	0.0108324	0.0204435	0.0323546	0.040667	0.0532473	0.0158695	0.0190986	0.0915875	0.0766548	0.09139	0.126126	0.0393328	0.0252506	0.0282968	0.0605201	0.022224	0.146028	0.0745742
TCGA-A6-2676	COAD	75	FEMALE	WHITE	Stage IIB	[Not Applicable]	Colon Adenocarcinoma	[Not Available]	2009	Dead	TUMOR FREE	[Not Available]	NA	NA	NA	Complete Remission/Response	1	1305	0	1305	0	1305	0	1305	NA	0.0347694	0.000633118	0.0589894	0.0854543	0.0495978	0.0851918	0.000229393	0.0224416	0.0234316	0.0160759	0.0478851	0.0191753	0.0126052	0.111231	0.060484	0.0700405	0.0968402	0.0364608	0.0194421	0.0384781	0.142977	0.025466	0.15117	0.259254
TCGA-A6-2677	COAD	68	FEMALE	WHITE	Stage IIIC	[Not Applicable]	Colon Adenocarcinoma	[Not Available]	2009	Dead	TUMOR FREE	[Not Available]	NA	NA	NA	[Not Available]	1	740	0	740	NA	NA	0	740	NA	0.0515767	0.02772	0.104979	0.064453	0.0483598	0.136743	0	0.0246585	0.0222809	0.00839892	0.0220379	0.0346422	0.0449085	0.0788665	0.0588238	0.0626316	0.191807	0.00675634	0.0228736	0.0379455	0.152283	0.0852354	0.1799	0.180963
TCGA-A6-2678	COAD	43	FEMALE	WHITE	Stage IIIB	[Not Applicable]	Colon Adenocarcinoma	[Not Available]	2009	Alive	TUMOR FREE	[Not Available]	NA	NA	NA	Complete Remission/Response	0	1286	0	1286	0	1286	0	1286	NA	0.0616582	0.0230561	0.128457	0.0783778	0.0473772	0.180187	0.0123108	0.02319	0.0343079	0.0152906	0.0402638	0.0254186	0.0267598	0.0891114	0.0582894	0.0846829	0.221121	0.0190155	0.0299678	0.0405866	0.154125	0.0831699	0.164576	0.134461
TCGA-A6-2679	COAD	73	FEMALE	WHITE	Stage IIB	[Not Applicable]	Colon Adenocarcinoma	[Not Available]	2009	Alive	TUMOR FREE	[Not Available]	NA	NA	NA	Complete Remission/Response	0	1366	0	1366	0	1366	0	1366	NA	0.020855	0.00977113	0.0031257	0.0871716	0.0449789	0.043389	0	0.0112755	0.0197666	0.00401458	0.03195	0.0083758	0.0256931	0.197566	0.048132	0.029946	0.0543356	0.0881836	0.0270523	0.0171233	0.0983654	0	0.184154	0.166455
TCGA-A6-2680	COAD	72	FEMALE	BLACK OR AFRICAN AMERICAN	Stage II	[Not Applicable]	Colon Adenocarcinoma	[Not Available]	2009	Alive	TUMOR FREE	[Not Available]	NA	NA	NA	Complete Remission/Response	0	1068	0	1068	0	1068	0	1068	NA	0.0232331	0.0234359	0.0195779	0.0888451	0.0444792	0.0572415	0	0.00401738	0.0242793	0.000915606	0.0351253	0.0454588	0.034312	0.122912	0.0335245	0.0851687	0.0783055	0.0207993	0.0356575	0.02903	0.118676	0.0228515	0.204857	0.180109
TCGA-A6-2681	COAD	73	FEMALE	WHITE	Stage IIA	[Not Applicable]	Colon Adenocarcinoma	[Not Available]	2009	Alive	TUMOR FREE	[Not Available]	NA	NA	NA	Complete Remission/Response	0	1387	0	1387	1	1150	1	1150	NA	0.0272714	0.0140763	0.0179259	0.0946912	0.0502529	0.0473332	0	0.0120416	0.0237879	0.0187699	0.0451759	0.0366634	0.0419966	0.169515	0.0425712	0.0383806	0.0695402	0.0468054	0.0287517	0.0224784	0.1147	0.0122363	0.215572	0.175359
TCGA-A6-2683	COAD	57	FEMALE	WHITE	Stage IV	[Not Applicable]	Colon Adenocarcinoma	[Not Available]	2009	Dead	WITH TUMOR	[Not Available]	NA	NA	NA	[Not Available]	1	504	1	504	NA	NA	1	300	NA	0.024591	0.0172736	0.00358564	0.0909694	0.040582	0.0441611	0	0.0104353	0.0172031	0.0101949	0.0473709	0.0331778	0.0310498	0.164351	0.0381553	0.0315655	0.0526145	0.0596844	0.0351907	0.0287272	0.150379	0.0367349	0.251355	0.19229
TCGA-A6-3807	COAD	53	FEMALE	WHITE	Stage IIIC	[Not Applicable]	Colon Adenocarcinoma	[Not Available]	2009	Alive	TUMOR FREE	[Not Available]	NA	NA	NA	[Not Available]	0	1054	0	1054	NA	NA	0	1054	NA	0.0281901	0.0182022	0.0818878	0.0929986	0.0454119	0.122875	0	0.0171427	0.0302703	0.0133326	0.0442063	0.043352	0.0562913	0.12027	0.0471906	0.101242	0.157189	0.0175692	0.0225624	0.0363733	0.108291	0.0956415	0.169317	0.13704
TCGA-A6-3808	COAD	73	MALE	WHITE	Stage IIA	[Not Applicable]	Colon Adenocarcinoma	[Not Available]	2009	Alive	TUMOR FREE	[Not Available]	NA	NA	NA	[Not Available]	0	1014	0	1014	NA	NA	0	1014	NA	0.031527	0.036035	0.0677072	0.10745	0.0382615	0.104421	0	0.0199316	0.047674	0.0265138	0.0576906	0.0152272	0.0362195	0.0874169	0.0611154	0.0550472	0.127065	0.0306205	0.0298839	0.0347536	0.0725546	0.0609198	0.141304	0.0982247
TCGA-A6-3809	COAD	71	FEMALE	WHITE	Stage IIB	[Not Applicable]	Colon Mucinous Adenocarcinoma	[Not Available]	2009	Alive	TUMOR FREE	[Not Available]	NA	NA	NA	[Not Available]	0	996	0	996	NA	NA	0	996	NA	0.045805	0.0113328	0.11093	0.0915362	0.0903297	0.134788	0	0.04142	0.0327764	0.0149772	0.044526	0.0159466	0.00587828	0.129252	0.0768811	0.0650337	0.170589	0.0486098	0.0231541	0.0564841	0.13294	0.0615735	0.160706	0.206521
TCGA-A6-3810	COAD	62	MALE	WHITE	Stage IIA	[Not Applicable]	Colon Adenocarcinoma	[Not Available]	2009	Alive	TUMOR FREE	[Not Available]	NA	NA	NA	Complete Remission/Response	0	1111	0	1111	0	1111	0	1111	NA	0.038529	0.0125991	0.0939424	0.0988447	0.0711879	0.125226	0	0.0409928	0.0297338	0.0203264	0.0323043	0.0271657	0.041327	0.117919	0.0629696	0.0885155	0.190425	0.0203654	0.0218785	0.0362419	0.0931831	0.0394541	0.151438	0.107891
TCGA-A6-4107	COAD	57	FEMALE	WHITE	Stage IIIB	[Not Applicable]	Colon Adenocarcinoma	[Not Available]	2010	Alive	TUMOR FREE	[Not Available]	NA	NA	NA	Complete Remission/Response	0	987	0	987	0	987	0	987	NA	0.0345687	0.0149205	0.0378886	0.0972643	0.0580584	0.0744525	0	0.0156636	0.0494922	0.0174529	0.0423363	0.0285702	0.0379013	0.133025	0.0704322	0.0573819	0.0997994	0.0415367	0.0268148	0.034998	0.0760348	0	0.138588	0.110986
TCGA-AA-3488	COAD	58	MALE	[Not Available]	Stage IV	[Not Applicable]	Colon Adenocarcinoma	[Not Available]	2002	Dead	WITH TUMOR	[Not Available]	NA	NA	NA	[Not Available]	1	153	1	153	NA	NA	1	153	NA	0.0256089	0.0100877	0.0161072	0.0846898	0.0629216	0.0445167	0	0.00777353	0.0270639	0.00744106	0.0359644	0.0318417	0.0285739	0.194709	0.0479323	0.094413	0.0639661	0.0520603	0.0269151	0.0280962	0.105954	0.0257537	0.195373	0.229919
TCGA-AA-3494	COAD	55	MALE	[Not Available]	Stage IV	[Not Applicable]	Colon Adenocarcinoma	[Not Available]	2002	Alive	WITH TUMOR	[Not Available]	NA	NA	NA	[Not Available]	0	31	0	31	NA	NA	0	31	NA	0.0340562	0.025673	0.0540287	0.0882556	0.0596184	0.0775353	0	0.00954217	0.029611	0.0135615	0.0362334	0.0310881	0.053286	0.118815	0.0705995	0.102078	0.115807	0.0236162	0.0305861	0.0297669	0.116828	0.0771041	0.192659	0.167341
TCGA-AA-3510	COAD	70	MALE	[Not Available]	Stage II	[Not Applicable]	Colon Adenocarcinoma	[Not Available]	2005	Alive	TUMOR FREE	[Not Available]	NA	NA	NA	Complete Remission/Response	0	1946	0	1946	0	1946	0	1946	NA	0.0210133	0.0471251	0.0251511	0.10025	0.0536449	0.0558741	0.000356833	0.0145374	0.0223301	0.0250806	0.0392276	0.0533122	0.0636333	0.119973	0.0518119	0.0731039	0.0693234	0.0436924	0.039048	0.0330792	0.10226	0.0489712	0.163106	0.251766
TCGA-AA-3514	COAD	81	FEMALE	[Not Available]	Stage I	[Not Applicable]	Colon Adenocarcinoma	[Not Available]	2006	Alive	TUMOR FREE	[Not Available]	NA	NA	NA	[Unknown]	0	31	0	31	NA	NA	0	31	NA	0.0245981	0.0371641	0.000943343	0.0824381	0.0440129	0.0401464	0.0190651	0.00474814	0.0217363	0.010621	0.0381887	0.0220186	0.0185224	0.17205	0.0451063	0.0157355	0.0435126	0.0695331	0.0305042	0.0316237	0.140695	0.016498	0.229198	0.188373
TCGA-AA-3517	COAD	60	MALE	[Not Available]	Stage IIA	[Not Applicable]	Colon Adenocarcinoma	[Not Available]	2007	Alive	TUMOR FREE	[Not Available]	NA	NA	NA	Complete Remission/Response	0	1186	0	1186	1	821	1	821	NA	0.0293897	0.0198377	0.0449895	0.0697437	0.0162162	0.0767936	0	0.00888908	0.0197133	0.0145898	0.0293368	0.0465722	0.0473688	0.0932059	0.0415214	0.041471	0.0973708	0.00803047	0.0398834	0.0233429	0.13437	0.0208382	0.193848	0.11996
TCGA-AA-3518	COAD	81	FEMALE	[Not Available]	Stage IIA	[Not Applicable]	Colon Adenocarcinoma	[Not Available]	2007	Alive	WITH TUMOR	[Not Available]	NA	NA	NA	[Not Available]	0	31	0	31	NA	NA	0	31	NA	0.0256915	0.0149099	0.0485634	0.078045	0.0359798	0.0739124	0.0128205	0.012564	0.0237019	0.00217632	0.0439666	0.0235088	0.0250625	0.0841801	0.0612105	0.0584615	0.0680321	0.027721	0.0327482	0.0269872	0.092778	0.0304599	0.140269	0.166862
TCGA-AA-3519	COAD	63	MALE	[Not Available]	Stage III	[Not Applicable]	Colon Adenocarcinoma	[Not Available]	2007	Alive	TUMOR FREE	[Not Available]	NA	NA	NA	Complete Remission/Response	0	276	0	276	0	276	0	276	NA	0.0218681	0.0273402	0.0512902	0.0684753	0.0540113	0.069565	0	0.0141138	0.0178583	0.0126318	0.021577	0.0329294	0.0546018	0.113479	0.0522132	0.0715385	0.103356	0.0268394	0.0269295	0.0425236	0.108137	0.0293095	0.134452	0.159545
TCGA-AA-3520	COAD	86	FEMALE	[Not Available]	Stage II	[Not Applicable]	Colon Adenocarcinoma	[Not Available]	2007	Alive	WITH TUMOR	[Not Available]	NA	NA	NA	[Unknown]	0	731	0	731	NA	NA	0	731	NA	0.0334847	0.0172525	0.0966669	0.10072	0.0479656	0.130446	0	0.0276486	0.0287551	0.00989206	0.035738	0.0187299	0.0303802	0.109765	0.0555831	0.0819838	0.165511	0.0205996	0.0224129	0.0317222	0.116794	0.0692603	0.155708	0.165804
TCGA-AA-3521	COAD	87	MALE	[Not Available]	Stage II	[Not Applicable]	Colon Adenocarcinoma	[Not Available]	2007	Alive	WITH TUMOR	[Not Available]	NA	NA	NA	[Not Available]	0	NA	0	NA	NA	NA	0	NA	NA	0.0327219	0.0351486	0.076683	0.0857738	0.0381893	0.124547	0	0.0182653	0.0214333	0.00998362	0.0335243	0.0321415	0.0406029	0.109559	0.0508877	0.0861943	0.155497	0.00982803	0.0370621	0.033185	0.115995	0.0122101	0.192258	0.142266
TCGA-AA-3522	COAD	67	MALE	[Not Available]	Stage IIA	[Not Applicable]	Colon Adenocarcinoma	[Not Available]	2007	Alive	TUMOR FREE	[Not Available]	NA	NA	NA	Complete Remission/Response	0	1127	0	1127	0	1127	0	1127	NA	0.0712509	0.0266015	0.120164	0.100843	0.0663858	0.172664	0	0.0459669	0.0445823	0.0114909	0.0455329	0.0195521	0.0405406	0.107332	0.0746256	0.0848853	0.215644	0.0281617	0.0327175	0.0463174	0.100699	0.0234528	0.145275	0.10978
TCGA-AA-3524	COAD	85	MALE	[Not Available]	Stage II	[Not Applicable]	Colon Adenocarcinoma	[Not Available]	2007	Alive	TUMOR FREE	[Not Available]	NA	NA	NA	Complete Remission/Response	0	1096	0	1096	0	1096	0	1096	NA	0.0500252	0.0201437	0.0833521	0.0770751	0.0605955	0.119622	0	0.026699	0.0275553	0.00915958	0.032235	0.0163748	0.0133526	0.117018	0.06699	0.0981646	0.159646	0.0269152	0.0197451	0.038106	0.119789	0.0352446	0.15961	0.203077
TCGA-AA-3525	COAD	90	MALE	[Not Available]	Stage IIIB	[Not Applicable]	Colon Adenocarcinoma	[Not Available]	2007	Alive	TUMOR FREE	[Not Available]	NA	NA	NA	Partial Remission/Response	0	245	0	245	NA	NA	0	245	NA	0.0302068	0.0185609	0.031365	0.0967717	0.0489205	0.0840203	0	0.0114944	0.0214414	0.00713468	0.050128	0.00584079	0.0186937	0.0994647	0.0577302	0.0850337	0.0683212	0.0783694	0.0498727	0.0371284	0.0806504	0.0251	0.162417	0.166687
TCGA-AA-3527	COAD	90	FEMALE	[Not Available]	Stage IIA	[Not Applicable]	Colon Adenocarcinoma	[Not Available]	2007	Alive	WITH TUMOR	[Not Available]	NA	NA	NA	[Not Available]	0	0	0	0	NA	NA	0	0	NA	0.0244706	0.0355707	0.00315386	0.0959026	0.05742	0.0414358	0.0185298	0.0072087	0.0167813	0.0127692	0.0436629	0.0266261	0.0167472	0.182184	0.048887	0.0353441	0.0478867	0.0697604	0.0350392	0.0319593	0.135809	0.0199754	0.226125	0.176268
TCGA-AA-3529	COAD	78	FEMALE	[Not Available]	Stage IIIC	[Not Applicable]	Colon Adenocarcinoma	[Not Available]	2007	Dead	WITH TUMOR	[Not Available]	NA	NA	NA	[Not Available]	1	0	1	0	NA	NA	1	0	NA	0.0317442	0.0192785	0.05573	0.102192	0.0384669	0.0750021	0	0.0186607	0.0339435	0.0157238	0.0310576	0.0309939	0.0360093	0.106062	0.0627053	0.097247	0.109375	0.0111986	0.0232421	0.0264546	0.0933847	0.0848694	0.170697	0.152477
TCGA-AA-3530	COAD	80	MALE	[Not Available]	Stage I	[Not Applicable]	Colon Adenocarcinoma	[Not Available]	2007	Alive	TUMOR FREE	[Not Available]	NA	NA	NA	Complete Remission/Response	0	580	0	580	0	580	0	580	NA	0.0451792	0.0166299	0.10396	0.0732183	0.0400269	0.144124	0.00303308	0.023363	0.0260934	0.0172662	0.0289479	0.0363551	0.0522349	0.0868026	0.0677849	0.10305	0.19315	0.0177965	0.0349635	0.0336847	0.118403	0.0730776	0.164718	0.121651
TCGA-AA-3531	COAD	75	FEMALE	[Not Available]	Stage IIA	[Not Applicable]	Colon Adenocarcinoma	[Not Available]	2007	Alive	TUMOR FREE	[Not Available]	NA	NA	NA	Complete Remission/Response	0	1035	0	1035	0	1035	0	1035	NA	0.0229616	0.0206397	0.0230603	0.0793724	0.0416479	0.0459583	0	0.0102835	0.0161998	0	0.0259138	0.06269	0.0640693	0.130277	0.0397794	0.0425371	0.0651205	0.0508344	0.0393408	0.0283077	0.140674	0.0576777	0.219643	0.202817
TCGA-AA-3532	COAD	63	MALE	[Not Available]	Stage IIA	[Not Applicable]	Colon Adenocarcinoma	[Not Available]	2007	Alive	WITH TUMOR	[Not Available]	NA	NA	NA	[Unknown]	0	882	0	882	NA	NA	0	882	NA	0.0392517	0.0204181	0.0732076	0.104286	0.0558766	0.103141	0	0.0245809	0.0253563	0.0235311	0.0359564	0.0271571	0.0375198	0.121797	0.0650387	0.0663968	0.162933	0.0255308	0.0249722	0.0481815	0.11752	0.056475	0.166481	0.175682
TCGA-AA-3534	COAD	78	FEMALE	[Not Available]	Stage IIA	[Not Applicable]	Colon Adenocarcinoma	[Not Available]	2007	Alive	TUMOR FREE	[Not Available]	NA	NA	NA	Complete Remission/Response	0	882	0	882	0	882	0	882	NA	0.0403002	0.0408783	0.104265	0.0810555	0.0453841	0.128027	0.0140694	0.0355634	0.0314947	0.0179952	0.0229942	0.0372029	0.0566417	0.079515	0.0604231	0.0446694	0.17649	0.0110677	0.0299146	0.0420457	0.117117	0.066515	0.190069	0.145822
TCGA-AA-3538	COAD	54	FEMALE	[Not Available]	Stage I	[Not Applicable]	Colon Adenocarcinoma	[Not Available]	2008	Alive	TUMOR FREE	[Not Available]	NA	NA	NA	Complete Remission/Response	0	791	0	791	0	791	0	791	NA	0.047758	0.0205975	0.0959277	0.0856426	0.0470052	0.125382	0.0105266	0.0175911	0.0278256	0.0172345	0.0355675	0.0331692	0.0565327	0.0986507	0.0653754	0.122672	0.192258	0.0101104	0.0286698	0.0479736	0.137671	0.0485267	0.213997	0.166152
TCGA-AA-3542	COAD	69	MALE	[Not Available]	Stage IIIC	[Not Applicable]	Colon Adenocarcinoma	[Not Available]	2008	Alive	TUMOR FREE	[Not Available]	NA	NA	NA	Complete Remission/Response	0	395	0	395	0	395	0	395	NA	0.0161933	0.0114172	0.00893125	0.0674996	0.0626606	0.0411144	0.0102207	0.00605432	0.0112735	0.000859261	0.0298909	0.0115617	0.0262304	0.216447	0.0445243	0.0656275	0.050958	0.093776	0.020386	0.0168059	0.07667	0.0288389	0.140303	0.191507
TCGA-AA-3543	COAD	84	MALE	[Not Available]	Stage I	[Not Applicable]	Colon Mucinous Adenocarcinoma	[Not Available]	2008	Alive	TUMOR FREE	[Not Available]	NA	NA	NA	[Unknown]	0	30	0	30	NA	NA	0	30	NA	0.026008	0.0244067	0.0198806	0.0878676	0.0359853	0.0361242	0.0102207	0.0118368	0.0419492	0.0154385	0.0526826	0.0160322	0.0224309	0.103084	0.0664442	0.0619838	0.054191	0.0303932	0.0357947	0.0246489	0.0748367	0.0280022	0.181867	0.139835
TCGA-AA-3544	COAD	68	MALE	[Not Available]	Stage I	[Not Applicable]	Colon Adenocarcinoma	[Not Available]	2008	Alive	TUMOR FREE	[Not Available]	NA	NA	NA	Complete Remission/Response	0	426	0	426	0	426	0	426	NA	0.0179999	0.0116494	0.0275165	0.0814739	0.0661915	0.051093	0.0110873	0.0161295	0.0332883	0.00548307	0.0310496	0.014071	0.0445425	0.168219	0.0617468	0.0948313	0.0750459	0.0455519	0.0242146	0.0318024	0.0805249	0.0412058	0.135467	0.144221
TCGA-AA-3548	COAD	71	FEMALE	[Not Available]	Stage IIIC	[Not Applicable]	Colon Adenocarcinoma	[Not Available]	2008	Alive	TUMOR FREE	[Not Available]	NA	NA	NA	Complete Remission/Response	0	1034	0	1034	0	1034	0	1034	NA	0.023866	0.0310228	0.0126812	0.0859716	0.0429192	0.0376665	0.0275271	0.010806	0.0324488	0.00915254	0.0452372	0.0139939	0.0257398	0.148606	0.0428355	0.052915	0.0547292	0.046034	0.0245586	0.0257761	0.0973556	0.0431668	0.157514	0.162972
TCGA-AA-3549	COAD	69	MALE	[Not Available]	Stage I	[Not Applicable]	Colon Adenocarcinoma	[Not Available]	2008	Alive	TUMOR FREE	[Not Available]	NA	NA	NA	Complete Remission/Response	0	639	0	639	0	639	0	639	NA	0.0231245	0.0147306	0.0558849	0.107863	0.0408263	0.0889193	0	0.0197304	0.0220925	0.0188967	0.0405755	0.0216246	0.0365777	0.117866	0.0563705	0.0482861	0.12886	0.0178172	0.0331884	0.0347244	0.092527	0.0213873	0.172042	0.12565
TCGA-AA-3552	COAD	85	MALE	[Not Available]	Stage IIIC	[Not Applicable]	Colon Adenocarcinoma	[Not Available]	2008	Dead	TUMOR FREE	[Not Available]	NA	NA	NA	Complete Remission/Response	1	396	0	396	1	122	1	122	NA	0.0160303	0.02619	0.0179798	0.0820634	0.0263533	0.0376342	0.000994036	0.00666151	0.0133702	0.017231	0.0348243	0.0561898	0.0566261	0.0740303	0.0416831	0.0492308	0.0552028	0.0236231	0.0290485	0.030066	0.0764627	0	0.165553	0.104364
TCGA-AA-3553	COAD	61	FEMALE	[Not Available]	Stage I	[Not Applicable]	Colon Adenocarcinoma	[Not Available]	2008	Alive	TUMOR FREE	[Not Available]	NA	NA	NA	Complete Remission/Response	0	730	0	730	0	730	0	730	NA	0.034989	0.0169465	0.0713092	0.100168	0.0782606	0.104618	0	0.0222439	0.0265029	0.00949061	0.0361935	0.0427954	0.0482252	0.143742	0.0700765	0.126235	0.157986	0.026068	0.0281292	0.0486412	0.119116	0.0863597	0.183656	0.171629
TCGA-AA-3555	COAD	81	FEMALE	[Not Available]	Stage IIA	[Not Applicable]	Colon Mucinous Adenocarcinoma	[Not Available]	2008	Alive	TUMOR FREE	[Not Available]	NA	NA	NA	Complete Remission/Response	0	911	0	911	1	91	1	91	NA	0.0578797	0.0192046	0.115515	0.0932706	0.0544499	0.153977	0.00313504	0.0213401	0.0251597	0.0260208	0.0564812	0.0205627	0.0221817	0.0623097	0.062614	0.0670445	0.163341	0.0260405	0.0474731	0.0460293	0.146598	0.0281068	0.184035	0.1803
TCGA-AA-3560	COAD	72	FEMALE	[Not Available]	Stage IIIC	[Not Applicable]	Colon Adenocarcinoma	[Not Available]	2009	Alive	TUMOR FREE	[Not Available]	NA	NA	NA	Complete Remission/Response	0	608	0	608	0	608	0	608	NA	0.0501574	0.0135065	0.0385128	0.0711282	0.0438241	0.0878296	0.00802875	0.0173686	0.0280426	0.0192594	0.0257752	0.0131375	0.00300532	0.166881	0.0587515	0.0360594	0.126432	0.0386096	0.0352092	0.0389742	0.150698	0.0386436	0.198094	0.164306
TCGA-AA-3561	COAD	72	MALE	[Not Available]	Stage IIA	[Not Applicable]	Colon Adenocarcinoma	[Not Available]	2009	Alive	TUMOR FREE	[Not Available]	NA	NA	NA	Complete Remission/Response	0	424	0	424	0	424	0	424	NA	0.0502259	0.0223807	0.090047	0.075063	0.0785937	0.150598	0	0.0403856	0.0252416	0.0090152	0.0324854	0.0297178	0.0145127	0.153821	0.0587192	0.111835	0.168668	0.03144	0.0132262	0.039204	0.11965	0.0334667	0.141344	0.176952
TCGA-AA-3664	COAD	74	FEMALE	[Not Available]	Stage II	[Not Applicable]	Colon Adenocarcinoma	[Not Available]	2005	Alive	WITH TUMOR	[Not Available]	NA	NA	NA	[Unknown]	0	1643	0	1643	NA	NA	0	1643	NA	0.0532204	0.00110796	0.0919806	0.0748538	0.0298286	0.138959	0	0.00904794	0.0396929	0.00683183	0.0346245	0.0194579	0.0275462	0.0633348	0.0623344	0.045668	0.156881	0.00741062	0.0248227	0.0287601	0.163142	0.0437681	0.198787	0.164422
TCGA-AA-3666	COAD	68	MALE	[Not Available]	Stage III	[Not Applicable]	Colon Adenocarcinoma	[Not Available]	2005	Dead	WITH TUMOR	[Not Available]	NA	NA	NA	[Not Available]	1	61	1	61	NA	NA	1	61	NA	0.0552017	0.0196267	0.0872897	0.0724443	0.0540057	0.145421	0	0.0351044	0.0352662	0.0148258	0.0380502	0.00679998	0.0201341	0.117921	0.062382	0.07583	0.18761	0.0159783	0.0253018	0.0473352	0.157725	0.0280283	0.153762	0.189029
TCGA-AA-3667	COAD	36	FEMALE	[Not Available]	Stage I	[Not Applicable]	Colon Adenocarcinoma	[Not Available]	2005	Alive	TUMOR FREE	[Not Available]	NA	NA	NA	Complete Remission/Response	0	426	0	426	0	426	0	426	NA	0.0209471	0.00983444	0.00405966	0.086892	0.0457339	0.0422137	0	0.00582485	0.0192711	0.00257426	0.0409831	0.0403289	0.0498758	0.165875	0.0408672	0.0553846	0.052643	0.0469087	0.0297528	0.0206508	0.137647	0.0282114	0.244481	0.227112
TCGA-AA-3673	COAD	53	FEMALE	[Not Available]	Stage II	[Not Applicable]	Colon Adenocarcinoma	[Not Available]	2006	Alive	TUMOR FREE	[Not Available]	NA	NA	NA	Complete Remission/Response	0	1522	0	1522	0	1522	0	1522	NA	0.0348166	0.0210934	0.0805807	0.0816983	0.0502862	0.112231	0	0.0299645	0.0271253	0.0133925	0.0308791	0.0444397	0.0610251	0.0891494	0.0561327	0.0639946	0.149786	0.0219633	0.029157	0.0279065	0.11826	0.0687113	0.171702	0.14986
TCGA-AA-3678	COAD	60	FEMALE	[Not Available]	Stage III	[Not Applicable]	Colon Adenocarcinoma	[Not Available]	2006	Alive	TUMOR FREE	[Not Available]	NA	NA	NA	Complete Remission/Response	0	1430	0	1430	0	1430	0	1430	NA	0.0421021	0.0196794	0.0507223	0.0801046	0.0437631	0.0955185	0	0.0178629	0.0315152	0.0105083	0.0277305	0.0465893	0.0584168	0.0966919	0.0546817	0.0797841	0.114542	0.00750704	0.0305042	0.0316893	0.111566	0.0572332	0.178978	0.153775
TCGA-AA-3679	COAD	59	MALE	[Not Available]	Stage IV	[Not Applicable]	Colon Adenocarcinoma	[Not Available]	2006	Alive	WITH TUMOR	[Not Available]	NA	NA	NA	Progressive Disease	0	457	0	457	NA	NA	0	457	NA	0.0256963	0.026095	0.0351759	0.0778377	0.0414203	0.0630153	0	0.00814067	0.0201147	0.00305319	0.0234151	0.0232176	0.0472209	0.120717	0.0494252	0.0540216	0.111503	0.036082	0.0231336	0.023777	0.0977607	0.00436636	0.187635	0.152007
TCGA-AA-3680	COAD	67	FEMALE	[Not Available]	Stage IV	[Not Applicable]	Colon Adenocarcinoma	[Not Available]	2006	Dead	WITH TUMOR	[Not Available]	NA	NA	NA	Progressive Disease	1	335	1	335	NA	NA	1	335	NA	0.0454484	0.0328588	0.0953504	0.0815138	0.0245102	0.138746	0.00708569	0.0134713	0.0461138	0.0123642	0.035991	0.0391813	0.0436628	0.0613474	0.053533	0.0358704	0.175429	0.0135747	0.0401168	0.0211651	0.0878981	0.0208905	0.16667	0.0825712
TCGA-AA-3681	COAD	77	FEMALE	[Not Available]	Stage III	[Not Applicable]	Colon Adenocarcinoma	[Not Available]	2006	Alive	TUMOR FREE	[Not Available]	NA	NA	NA	Complete Remission/Response	0	182	0	182	0	182	0	182	NA	0.0325117	0	0.0851074	0.093999	0.0256871	0.127212	0.00186063	0.0211177	0.0289435	0.0156181	0.0507673	0.0282876	0.0256853	0.100716	0.071811	0.0679622	0.143493	0.0217635	0.0277095	0.0428775	0.117235	0	0.186123	0.150634
TCGA-AA-3684	COAD	65	FEMALE	[Not Available]	Stage IV	[Not Applicable]	Colon Mucinous Adenocarcinoma	[Not Available]	2007	Alive	WITH TUMOR	[Not Available]	NA	NA	NA	[Not Available]	0	0	0	0	NA	NA	0	0	NA	0.0158084	0.015733	0.00286758	0.107085	0.0465999	0.0324366	0.00438395	0.0053977	0.0230631	0.0171113	0.0442409	0.0210166	0.00923396	0.149116	0.0402986	0.02861	0.0411011	0.0678251	0.0423833	0.0229161	0.0912547	0.0138573	0.217224	0.139659
TCGA-AA-3688	COAD	80	MALE	[Not Available]	Stage IV	[Not Applicable]	Colon Adenocarcinoma	[Not Available]	2007	Alive	WITH TUMOR	[Not Available]	NA	NA	NA	Progressive Disease	0	578	0	578	NA	NA	0	578	NA	0.0390462	0.0209668	0.0696619	0.0672657	0.06507	0.108838	0	0.0204258	0.0309623	0.012255	0.0317049	0.0282276	0.044854	0.132381	0.0529054	0.0708772	0.168387	0.0168185	0.0263173	0.0429176	0.148561	0.0459382	0.168105	0.17781
TCGA-AA-3692	COAD	47	FEMALE	[Not Available]	Stage IV	[Not Applicable]	Colon Mucinous Adenocarcinoma	[Not Available]	2008	Dead	WITH TUMOR	[Not Available]	NA	NA	NA	Progressive Disease	1	1095	1	1095	NA	NA	1	396	NA	0.0289033	0.0362249	0.0575416	0.0680245	0.0420587	0.0800723	0.0057858	0.0144245	0.0193571	0.013315	0.0303411	0.0428724	0.0500082	0.0931945	0.0660809	0.0632389	0.108812	0.0198696	0.0223474	0.0320614	0.0944744	0.054671	0.138322	0.147106
TCGA-AA-3693	COAD	77	FEMALE	[Not Available]	Stage IV	[Not Applicable]	Colon Adenocarcinoma	[Not Available]	2008	Alive	WITH TUMOR	[Not Available]	NA	NA	NA	[Not Available]	0	0	0	0	NA	NA	0	0	NA	0.0500724	0.0291023	0.101677	0.0660695	0.0620611	0.151364	0.00163124	0.0423484	0.0332801	0.0143433	0.0236362	0.021342	0.0323811	0.111545	0.0565816	0.0811336	0.223793	0.0184783	0.0284097	0.0397476	0.125266	0.0273486	0.171148	0.153939
TCGA-AA-3695	COAD	63	FEMALE	[Not Available]	Stage IV	[Not Applicable]	Colon Adenocarcinoma	[Not Available]	2009	Alive	WITH TUMOR	[Not Available]	NA	NA	NA	[Not Available]	0	0	0	0	NA	NA	0	0	NA	0.0324456	0.0427355	0.0283003	0.117132	0.0234277	0.069506	0.00932864	0.00503408	0.0323342	0.0611977	0.069835	0	0.00470262	0.100971	0.0905206	0.0505938	0.0752893	0.0181478	0.0376374	0.0303141	0.0678781	0.0373886	0.219101	0.108201
TCGA-AA-3696	COAD	75	FEMALE	[Not Available]	Stage IV	[Not Applicable]	Colon Adenocarcinoma	[Not Available]	2009	Dead	WITH TUMOR	[Not Available]	NA	NA	NA	[Unknown]	1	153	1	153	NA	NA	1	153	NA	0.0213651	0.0277411	0.0361568	0.0842847	0.0217178	0.0673646	0	0.00572248	0.0279607	0.0131108	0.0269793	0.0223868	0.0435771	0.080154	0.0459354	0.0678138	0.08306	0.0225418	0.0268435	0.0117098	0.109852	0.0713781	0.176467	0.117121
TCGA-AA-3710	COAD	80	FEMALE	[Not Available]	Stage IIA	[Not Applicable]	Colon Adenocarcinoma	[Not Available]	2008	Alive	TUMOR FREE	[Not Available]	NA	NA	NA	Complete Remission/Response	0	821	0	821	0	821	0	821	NA	0.042402	0.00944402	0.0693615	0.112018	0.0393718	0.104172	0	0.0252587	0.0448362	0.028824	0.0564892	0.012675	0.00742765	0.101315	0.0665431	0.042969	0.123031	0.0429554	0.0344393	0.0353409	0.0861294	0.043742	0.162394	0.118808
TCGA-AA-3715	COAD	77	MALE	[Not Available]	Stage II	[Not Applicable]	Colon Adenocarcinoma	[Not Available]	2006	Dead	WITH TUMOR	[Not Available]	NA	NA	NA	[Unknown]	1	579	1	579	NA	NA	1	153	NA	0.0139829	0.0173897	0.00172712	0.108608	0.0447068	0.0353521	0.00632105	0.0101211	0.0364537	0.017724	0.0640812	0.0121098	0.0065245	0.127046	0.0574849	0.0362483	0.0391708	0.0480037	0.0254656	0.0158064	0.0681976	0.0251523	0.212428	0.122554
TCGA-AA-3811	COAD	84	FEMALE	[Not Available]	Stage III	[Not Applicable]	Colon Adenocarcinoma	[Not Available]	2007	Dead	WITH TUMOR	[Not Available]	NA	NA	NA	[Unknown]	1	306	1	306	NA	NA	1	306	NA	0.0264142	0.0107208	0.0614346	0.084627	0.0434688	0.0798212	0	0.03885	0.0248362	0.0099801	0.0442383	0.0305571	0.0310887	0.0830086	0.0525023	0.074332	0.100174	0.0288987	0.031878	0.0487032	0.123809	0.0581222	0.167615	0.193467
TCGA-AA-3812	COAD	82	FEMALE	[Not Available]	Stage IIA	[Not Applicable]	Colon Adenocarcinoma	[Not Available]	2007	Alive	TUMOR FREE	[Not Available]	NA	NA	NA	Complete Remission/Response	0	1066	0	1066	1	762	1	762	NA	0.0225081	0.0237208	0.00595339	0.110767	0.0400158	0.0334617	0	0.00862784	0.0133579	0.00713116	0.0426187	0.03054	0.035293	0.155968	0.0376323	0.0330904	0.0491799	0.0646225	0.0214035	0.0171014	0.0913802	0.0152692	0.197722	0.14408
TCGA-AA-3814	COAD	85	FEMALE	[Not Available]	Stage IIA	[Not Applicable]	Colon Adenocarcinoma	[Not Available]	2007	Alive	WITH TUMOR	[Not Available]	NA	NA	NA	[Not Available]	0	0	0	0	NA	NA	0	0	NA	0.0304879	0.0278889	0.068092	0.103453	0.0413592	0.0907013	0	0.0243055	0.033706	0.0144983	0.029715	0.022207	0.0385631	0.116193	0.0602976	0.0924831	0.166799	0.0231961	0.0257092	0.0360595	0.107422	0.0361336	0.171894	0.13526
TCGA-AA-3818	COAD	78	FEMALE	[Not Available]	Stage IIA	[Not Applicable]	Colon Adenocarcinoma	[Not Available]	2007	Dead	WITH TUMOR	[Not Available]	NA	NA	NA	[Not Available]	1	30	1	30	NA	NA	1	30	NA	0.0405175	0.0105731	0.0870527	0.0942652	0.0518462	0.107292	0	0.0181418	0.0336855	0.0172592	0.0508579	0.0311909	0.0340706	0.11113	0.0655446	0.114615	0.17313	0.031867	0.026133	0.0440776	0.116995	0.0140403	0.1995	0.124751
TCGA-AA-3819	COAD	41	FEMALE	[Not Available]	Stage IIA	[Not Applicable]	Colon Adenocarcinoma	[Not Available]	2008	Alive	TUMOR FREE	[Not Available]	NA	NA	NA	Complete Remission/Response	0	761	0	761	0	761	0	761	NA	0.0333832	0.0214838	0.0620236	0.0773908	0.0442239	0.0949156	0	0.0181982	0.0260033	0.00810311	0.0197843	0.0413908	0.0511683	0.111583	0.0439804	0.0619433	0.121381	0.020028	0.0315709	0.032802	0.129885	0.0782545	0.162246	0.182953
TCGA-AA-3821	COAD	81	FEMALE	[Not Available]	Stage I	[Not Applicable]	Colon Mucinous Adenocarcinoma	[Not Available]	2008	Alive	TUMOR FREE	[Not Available]	NA	NA	NA	[Unknown]	0	31	0	31	NA	NA	0	31	NA	0.0406072	0.0176957	0.0859522	0.0637398	0.0233277	0.13068	0.00132538	0.0127229	0.0242383	0.00931805	0.0503198	0.0183531	0.0215199	0.0574183	0.0492654	0.0532659	0.137939	0.0171629	0.0455833	0.0325794	0.144626	0.0470102	0.163454	0.126964
TCGA-AA-3831	COAD	66	MALE	[Not Available]	Stage IIA	[Not Applicable]	Colon Adenocarcinoma	[Not Available]	2008	Alive	TUMOR FREE	[Not Available]	NA	NA	NA	Complete Remission/Response	0	547	0	547	0	547	0	547	NA	0.0247256	0.0244067	0.060151	0.0800532	0.0491759	0.0718566	0.0188357	0.0122181	0.0363636	0.0186431	0.0413667	0.0468805	0.035659	0.0908915	0.0505282	0.0382726	0.100781	0.0228173	0.0291489	0.0332798	0.103379	0.0967919	0.152863	0.177447
TCGA-AA-3833	COAD	63	FEMALE	[Not Available]	Stage IIA	[Not Applicable]	Colon Adenocarcinoma	[Not Available]	2008	Alive	TUMOR FREE	[Not Available]	NA	NA	NA	Complete Remission/Response	0	485	0	485	0	485	0	485	NA	0.0242321	0.0188036	0.0236211	0.154536	0.0405987	0.0360082	0.0141969	0.0166273	0.0623874	0.0204004	0.079931	0.0112106	0.00779358	0.106554	0.0641088	0.0711066	0.055062	0.0344566	0.0301807	0.0300587	0.0586469	0.0398201	0.187346	0.109569
TCGA-AA-3837	COAD	67	MALE	[Not Available]	Stage IIA	[Not Applicable]	Colon Mucinous Adenocarcinoma	[Not Available]	2008	Alive	TUMOR FREE	[Not Available]	NA	NA	NA	Complete Remission/Response	0	1186	0	1186	0	1186	0	1186	NA	0.0203473	0.0337136	0.0273218	0.0989379	0.0338202	0.0585157	0.00693276	0.0103929	0.0316093	0.0202455	0.0426266	0.0318075	0.0455703	0.113093	0.0590215	0.0584615	0.0604479	0.025889	0.0370252	0.0208843	0.0782199	0.0538604	0.171045	0.119428
TCGA-AA-3841	COAD	66	MALE	[Not Available]	Stage IIA	[Not Applicable]	Colon Adenocarcinoma	[Not Available]	2009	Alive	TUMOR FREE	[Not Available]	NA	NA	NA	Complete Remission/Response	0	1124	0	1124	0	1124	0	1124	NA	0.0214076	0.0127995	0.0064978	0.106033	0.0364905	0.0425027	0	0.00744169	0.0194799	0.00807494	0.0410816	0.0287586	0.0434447	0.151625	0.0339904	0.0402429	0.0513612	0.0596707	0.0257563	0.0215409	0.110763	0.0400293	0.225777	0.19536
TCGA-AA-3842	COAD	51	MALE	[Not Available]	Stage IIIA	[Not Applicable]	Colon Adenocarcinoma	[Not Available]	2009	Alive	TUMOR FREE	[Not Available]	NA	NA	NA	Complete Remission/Response	0	1126	0	1126	1	396	1	396	NA	0.049038	0.0212095	0.0852599	0.0802472	0.046661	0.121651	0	0.0274403	0.0263432	0.010297	0.0415771	0.00840149	0.0171599	0.114327	0.0676632	0.0817139	0.188458	0.0239881	0.0262231	0.0447926	0.160234	0.0449186	0.173976	0.193698
TCGA-AA-3844	COAD	78	FEMALE	[Not Available]	Stage IIIC	[Not Applicable]	Colon Adenocarcinoma	[Not Available]	2009	Alive	WITH TUMOR	[Not Available]	NA	NA	NA	Progressive Disease	0	454	0	454	NA	NA	1	365	NA	0.040593	0.0168304	0.0913541	0.0682946	0.0491703	0.134182	0	0.0305822	0.0185831	0.0161604	0.0411163	0.0216332	0.033113	0.0915818	0.0678344	0.0682186	0.168467	0.0275075	0.0300907	0.0488673	0.144567	0.0253092	0.171104	0.168792
TCGA-AA-3845	COAD	86	FEMALE	[Not Available]	Stage IIA	[Not Applicable]	Colon Adenocarcinoma	[Not Available]	2009	Dead	WITH TUMOR	[Not Available]	NA	NA	NA	[Not Available]	1	0	1	0	NA	NA	1	0	NA	0.0601091	0.0309911	0.107616	0.0879	0.0452176	0.163859	0	0.0409646	0.0518919	0.0243129	0.0569447	0.00109622	0.00797266	0.0875291	0.0766985	0.0448583	0.203505	0.0217222	0.032955	0.0494729	0.114293	0.0516642	0.19148	0.116902
TCGA-AA-3846	COAD	74	FEMALE	[Not Available]	Stage IIA	[Not Applicable]	Colon Adenocarcinoma	[Not Available]	2009	Alive	WITH TUMOR	[Not Available]	NA	NA	NA	[Unknown]	0	518	0	518	NA	NA	0	518	NA	0.0443101	0.0184871	0.110561	0.0880844	0.0613394	0.154519	0	0.0404174	0.0270352	0.0136496	0.0330395	0.0383762	0.0437718	0.096089	0.0673247	0.0687584	0.197045	0.0145802	0.0261003	0.045555	0.132122	0.0141449	0.17029	0.144831
TCGA-AA-3848	COAD	82	FEMALE	[Not Available]	Stage IIIC	[Not Applicable]	Colon Adenocarcinoma	[Not Available]	2009	Dead	WITH TUMOR	[Not Available]	NA	NA	NA	[Unknown]	1	306	1	306	NA	NA	1	306	NA	0.0204583	0.0205236	0.000889371	0.0751505	0.0282409	0.0362725	0	0.00588487	0.00890254	0.0100224	0.0297364	0.0290327	0.0417786	0.109978	0.0318167	0.0299325	0.0395055	0.0389264	0.03058	0.020089	0.120202	0.0226684	0.212538	0.176245
TCGA-AA-3850	COAD	74	MALE	[Not Available]	Stage I	[Not Applicable]	Colon Adenocarcinoma	[Not Available]	2009	Dead	WITH TUMOR	[Not Available]	NA	NA	NA	[Not Available]	1	0	1	0	NA	NA	1	0	NA	0.0229781	0.0409733	0.0277793	0.0901212	0.0237552	0.0580821	0	0.0104565	0.041122	0.0279999	0.0389985	0.0397808	0.0720342	0.0685114	0.0423354	0.0289744	0.0740665	0.0184852	0.0404382	0.0232992	0.0693311	0	0.137932	0.0925194
TCGA-AA-3851	COAD	74	MALE	[Not Available]	Stage IIA	[Not Applicable]	Colon Adenocarcinoma	[Not Available]	2009	Alive	WITH TUMOR	[Not Available]	NA	NA	NA	[Unknown]	0	1006	0	1006	NA	NA	0	1006	NA	0.045831	0.0224652	0.0696408	0.0885257	0.0311666	0.0987249	0	0.0118792	0.0425266	0.0135615	0.0367023	0.0102685	0.0263004	0.105737	0.0703865	0.0768826	0.133691	0.0218049	0.0238932	0.0353664	0.0918576	0.0169164	0.139198	0.13739
TCGA-AA-3852	COAD	88	MALE	[Not Available]	Stage IIA	[Not Applicable]	Colon Mucinous Adenocarcinoma	[Not Available]	2009	Dead	WITH TUMOR	[Not Available]	NA	NA	NA	[Not Available]	1	0	1	0	NA	NA	1	0	NA	0.0164436	0.0182549	0.0225792	0.0947349	0.0361186	0.040909	0.0355049	0.0126452	0.0315971	0.0165795	0.0406128	0.0179506	0.0205623	0.0847335	0.0496002	0.0449528	0.054811	0.041943	0.0317102	0.02327	0.0716835	0.0274008	0.17394	0.145798
TCGA-AA-3854	COAD	71	FEMALE	[Not Available]	Stage I	[Not Applicable]	Colon Mucinous Adenocarcinoma	[Not Available]	2009	Alive	TUMOR FREE	[Not Available]	NA	NA	NA	Complete Remission/Response	0	1096	0	1096	0	1096	0	1096	NA	0.0543964	0.0134116	0.0658768	0.102382	0.0256594	0.127653	0.0243666	0.0182477	0.0480549	0.0193968	0.0719927	0.023072	0.023373	0.0665354	0.0565511	0.0490283	0.126715	0.0330448	0.0597043	0.0267574	0.114125	0.00258844	0.200386	0.101737
TCGA-AA-3855	COAD	72	MALE	[Not Available]	Stage I	[Not Applicable]	Colon Adenocarcinoma	[Not Available]	2009	Alive	WITH TUMOR	[Not Available]	NA	NA	NA	[Unknown]	0	975	0	975	NA	NA	0	975	NA	0.0187627	0.00991886	0.0294877	0.0715048	0.0242826	0.0552123	0.0130754	0.0155718	0.0219083	0.00634937	0.0354769	0.0482936	0.0455391	0.080329	0.0478962	0.0571795	0.0835601	0.00960075	0.0359237	0.0231751	0.107775	0.0106675	0.175178	0.168484
TCGA-AA-3856	COAD	59	MALE	[Not Available]	Stage IIA	[Not Applicable]	Colon Adenocarcinoma	[Not Available]	2009	Alive	WITH TUMOR	[Not Available]	NA	NA	NA	[Not Available]	0	30	0	30	NA	NA	0	30	NA	0.027791	0.0192046	0.0592429	0.088345	0.0473383	0.0801369	0	0.0147457	0.0206839	0.0100717	0.0314465	0.0442855	0.0625277	0.116223	0.0657823	0.0906208	0.122373	0.0183337	0.0274597	0.0364936	0.119952	0.0583575	0.186511	0.170817
TCGA-AA-3858	COAD	67	MALE	[Not Available]	Stage I	[Not Applicable]	Colon Adenocarcinoma	[Not Available]	2009	Alive	TUMOR FREE	[Not Available]	NA	NA	NA	Complete Remission/Response	0	945	0	945	0	945	0	945	NA	0.0195302	0.0221802	0.0245011	0.079515	0.0460226	0.0549232	0	0.0115014	0.0244922	0.00358847	0.029763	0.024879	0.0438107	0.161898	0.0416469	0.0802699	0.0779499	0.0173695	0.0266039	0.0231204	0.127029	0.0426962	0.181239	0.222102
TCGA-AA-3864	COAD	71	MALE	[Not Available]	Stage II	[Not Applicable]	Colon Adenocarcinoma	[Not Available]	2005	Alive	TUMOR FREE	[Not Available]	NA	NA	NA	Complete Remission/Response	0	1612	0	1612	0	1612	0	1612	NA	0.0557236	0.0172103	0.127612	0.0933619	0.0690838	0.165981	0.00461335	0.0311153	0.0285258	0.00882855	0.0450401	0.0193808	0.0108378	0.106475	0.0516655	0.101444	0.196408	0.0401799	0.0360199	0.0455769	0.163058	0.0427746	0.16086	0.204121
TCGA-AA-3866	COAD	78	FEMALE	[Not Available]	Stage I	[Not Applicable]	Colon Adenocarcinoma	[Not Available]	2006	Alive	TUMOR FREE	[Not Available]	NA	NA	NA	Complete Remission/Response	0	518	0	518	0	518	0	518	NA	0.046027	0.0323524	0.0790249	0.0768374	0.0587634	0.130777	0	0.0298727	0.014869	0.0171289	0.0323443	0.0385389	0.0373952	0.097116	0.0485941	0.0694062	0.168858	0.0162813	0.028246	0.041743	0.155961	0.0474024	0.159502	0.190213
TCGA-AA-3867	COAD	74	MALE	[Not Available]	Stage IV	[Not Applicable]	Colon Adenocarcinoma	[Not Available]	2007	Alive	WITH TUMOR	[Not Available]	NA	NA	NA	[Unknown]	0	731	0	731	NA	NA	1	394	NA	0.0254247	0.0307273	0.0590223	0.111954	0.058236	0.0840926	0.0114951	0.0122604	0.0283702	0.0281302	0.0476053	0.0389072	0.0745334	0.113878	0.0649532	0.124737	0.123632	0.0198971	0.0315955	0.0300916	0.0811905	0.0863597	0.185398	0.12616
TCGA-AA-3869	COAD	76	MALE	[Not Available]	Stage IV	[Not Applicable]	Colon Adenocarcinoma	[Not Available]	2009	Dead	WITH TUMOR	[Not Available]	NA	NA	NA	Partial Remission/Response	1	822	1	822	NA	NA	1	822	NA	0.0609852	0.00942291	0.0922622	0.0881529	0.0706216	0.127558	0	0.0303669	0.040303	0.012491	0.0528291	0.0233203	0.0430944	0.118178	0.0595464	0.052915	0.160245	0.0278036	0.0233957	0.041152	0.132253	0.0230345	0.181819	0.144276
TCGA-AA-3870	COAD	71	FEMALE	[Not Available]	Stage IV	[Not Applicable]	Colon Adenocarcinoma	[Not Available]	2009	Alive	TUMOR FREE	[Not Available]	NA	NA	NA	Complete Remission/Response	0	912	0	912	NA	NA	0	912	NA	0.0243761	0.0088109	0.0278943	0.118756	0.0372511	0.0462055	0	0.0148375	0.0601229	0.0278274	0.0672058	0.0264977	0.0301466	0.106235	0.0573898	0.0477328	0.0723511	0.0386303	0.0272304	0.0307263	0.064008	0.0230345	0.176637	0.0996948
TCGA-AA-3872	COAD	45	MALE	[Not Available]	Stage IV	[Not Applicable]	Colon Adenocarcinoma	[Not Available]	2009	Alive	WITH TUMOR	[Not Available]	NA	NA	NA	[Not Available]	0	0	0	0	NA	NA	0	0	NA	0.0281546	0.00663719	0.0301964	0.113964	0.0400047	0.0491742	0	0.00826776	0.0390541	0.0198757	0.0619714	0.0327581	0.0449863	0.117619	0.0492578	0.0646829	0.0924642	0.021371	0.0324186	0.0264364	0.0935311	0.019714	0.184063	0.122763
TCGA-AA-3875	COAD	78	FEMALE	[Not Available]	Stage I	[Not Applicable]	Colon Adenocarcinoma	[Not Available]	2007	Alive	WITH TUMOR	[Not Available]	NA	NA	NA	[Unknown]	0	549	0	549	NA	NA	0	549	NA	0.0355109	0.02447	0.0785626	0.0640384	0.0485208	0.0990368	0	0.0145162	0.0248157	0.0104696	0.023828	0.0333576	0.0520714	0.103784	0.0440755	0.0833603	0.132875	0.0200486	0.0280535	0.0357276	0.148215	0.0892358	0.169231	0.202794
TCGA-AA-3877	COAD	83	FEMALE	[Not Available]	Stage I	[Not Applicable]	Colon Mucinous Adenocarcinoma	[Not Available]	2007	Alive	TUMOR FREE	[Not Available]	NA	NA	NA	Complete Remission/Response	0	943	0	943	0	943	0	943	NA	0.0410866	0.00109741	0.0727031	0.0975363	0.0395439	0.108985	0	0.0194268	0.0325962	0.01347	0.04199	0.00673147	0.0107911	0.0773679	0.0637931	0.0540486	0.131871	0.0371702	0.0418898	0.0347901	0.0956611	0.0404476	0.160333	0.133402
TCGA-AA-3930	COAD	66	MALE	[Not Available]	Stage IV	[Not Applicable]	Colon Adenocarcinoma	[Not Available]	2008	Dead	WITH TUMOR	[Not Available]	NA	NA	NA	Progressive Disease	1	61	1	61	NA	NA	1	61	NA	0.0437198	0.0220853	0.10595	0.0870042	0.0714543	0.162436	0	0.0393937	0.0154464	0.00881095	0.0400347	0.0139511	0.0199472	0.109806	0.065577	0.135047	0.207455	0.0218668	0.0190879	0.0564659	0.155426	0.0230868	0.150759	0.184871
TCGA-AA-3939	COAD	83	MALE	[Not Available]	Stage IIA	[Not Applicable]	Colon Adenocarcinoma	[Not Available]	2009	Alive	WITH TUMOR	[Not Available]	NA	NA	NA	[Unknown]	0	395	0	395	NA	NA	0	395	NA	0.0566187	0.0227712	0.0993115	0.0855969	0.062161	0.142091	0	0.0399832	0.0486609	0.0109239	0.0440065	0.0153214	0.0268143	0.132827	0.0833871	0.104696	0.166449	0.0459445	0.0258075	0.0586474	0.0836989	0.0254922	0.140111	0.103493
TCGA-AA-3941	COAD	84	FEMALE	[Not Available]	Stage IVA	[Not Applicable]	Colon Adenocarcinoma	[Not Available]	2010	Alive	WITH TUMOR	[Not Available]	NA	NA	NA	[Unknown]	0	730	0	730	NA	NA	0	730	NA	0.0319001	0.00954954	0.0628426	0.0873523	0.0483376	0.0875767	0	0.0248456	0.0504709	0.0132411	0.0627679	0.0247848	0.0192153	0.0964656	0.0603052	0.104076	0.145088	0.033093	0.0275621	0.0365556	0.108485	0.000522917	0.146655	0.116562
TCGA-AA-3947	COAD	60	FEMALE	[Not Available]	Stage IIB	[Not Applicable]	Colon Mucinous Adenocarcinoma	[Not Available]	2009	Alive	TUMOR FREE	[Not Available]	NA	NA	NA	Complete Remission/Response	0	1004	0	1004	0	1004	0	1004	NA	0.0797951	0.0218637	0.157388	0.0888071	0.0682067	0.224151	0	0.0416918	0.0164947	0.0138609	0.0373416	0.015073	0.0141079	0.110541	0.0726896	0.0666127	0.259611	0.0396634	0.0220218	0.0616313	0.162546	0.0667503	0.159825	0.145963
TCGA-AA-3949	COAD	87	FEMALE	[Not Available]	Stage IIIB	[Not Applicable]	Colon Mucinous Adenocarcinoma	[Not Available]	2009	Alive	TUMOR FREE	[Not Available]	NA	NA	NA	Complete Remission/Response	0	791	0	791	0	791	0	791	NA	0.0531826	0.0280049	0.10798	0.0950601	0.0784937	0.155052	0	0.0438029	0.0239926	0.021964	0.0419314	0.0157667	0.0101916	0.129737	0.0890962	0.080108	0.189156	0.0523565	0.0307438	0.0513661	0.111102	0.0246555	0.151436	0.143711
TCGA-AA-3950	COAD	79	FEMALE	[Not Available]	Stage IIA	[Not Applicable]	Colon Mucinous Adenocarcinoma	[Not Available]	2010	Alive	TUMOR FREE	[Not Available]	NA	NA	NA	Complete Remission/Response	0	730	0	730	0	730	0	730	NA	0.0618613	0.0107208	0.117512	0.108515	0.07292	0.166951	0	0.0485157	0.0244062	0.0205765	0.0418062	0.00990879	0.0177205	0.122516	0.0819379	0.113482	0.192954	0.0432929	0.0220956	0.0526721	0.101123	0.00203938	0.15035	0.142475
TCGA-AA-3952	COAD	68	MALE	[Not Available]	Stage IIIC	[Not Applicable]	Colon Adenocarcinoma	[Not Available]	2008	Dead	WITH TUMOR	[Not Available]	NA	NA	NA	[Not Available]	1	61	1	61	NA	NA	1	61	NA	0.0316498	0.0098661	0.0313533	0.0551457	0.0392941	0.0810384	0	0.0166273	0.022285	0.0107725	0.0209191	0.0121269	0.012722	0.100809	0.0395854	0.0391228	0.0739257	0.0424733	0.0223392	0.0404626	0.0899501	0.0436636	0.142399	0.127189
TCGA-AA-3955	COAD	38	MALE	[Not Available]	Stage IIIB	[Not Applicable]	Colon Adenocarcinoma	[Not Available]	2010	Alive	TUMOR FREE	[Not Available]	NA	NA	NA	Complete Remission/Response	0	638	0	638	0	638	0	638	NA	0.0570296	0.0221591	0.11896	0.0784786	0.0781107	0.156558	0	0.0464964	0.0231736	0.00151075	0.0371125	0.0285445	0.038275	0.138405	0.051036	0.0767072	0.233865	0.0323492	0.0212295	0.0428446	0.162824	0.0458598	0.162115	0.200704
TCGA-AA-3956	COAD	65	MALE	[Not Available]	Stage IIA	[Not Applicable]	Colon Adenocarcinoma	[Not Available]	2007	Alive	WITH TUMOR	[Not Available]	NA	NA	NA	[Unknown]	0	1035	0	1035	NA	NA	0	1035	NA	0.0392422	0.0320252	0.0860906	0.0930176	0.0399603	0.120745	0	0.020627	0.0285545	0.0215484	0.0344194	0.0368775	0.0521493	0.100815	0.0808653	0.103711	0.157743	0.0206134	0.0346789	0.0501806	0.11667	0.0904385	0.172438	0.11544
TCGA-AA-3966	COAD	89	FEMALE	[Not Available]	Stage IIA	[Not Applicable]	Colon Mucinous Adenocarcinoma	[Not Available]	2009	Alive	WITH TUMOR	[Not Available]	NA	NA	NA	[Not Available]	0	61	0	61	NA	NA	0	61	NA	0.0358321	0.0373434	0.0335943	0.115791	0.0256982	0.0704284	0.010705	0.0177393	0.0413964	0.0267779	0.0465318	0.0229521	0.0302011	0.0802624	0.067163	0.0706073	0.0850169	0.0311646	0.0365768	0.0323058	0.0713317	0.0373101	0.152771	0.0986431
TCGA-AA-3968	COAD	55	FEMALE	[Not Available]	Stage I	[Not Applicable]	Colon Adenocarcinoma	[Not Available]	2008	Alive	TUMOR FREE	[Not Available]	NA	NA	NA	Complete Remission/Response	0	669	0	669	0	669	0	669	NA	0.0339381	0.0167882	0.0859287	0.0645443	0.0641318	0.115919	0	0.0194868	0.0204668	0.00472946	0.0149521	0.0293067	0.0346468	0.101022	0.0504312	0.0867881	0.180944	0.0211368	0.0212438	0.0224419	0.158425	0.0190342	0.192216	0.192313
TCGA-AA-3971	COAD	58	MALE	[Not Available]	Stage III	[Not Applicable]	Colon Adenocarcinoma	[Not Available]	2007	Alive	TUMOR FREE	[Not Available]	NA	NA	NA	Complete Remission/Response	0	489	0	489	0	489	0	489	NA	0.027491	0.0276884	0.0491078	0.0716645	0.0305337	0.0786288	0.0101443	0.010227	0.0258968	0.0102724	0.0180341	0.0278337	0.0703758	0.0985689	0.0497428	0.0507152	0.122084	0.013616	0.0294416	0.0321745	0.0961613	0.0390096	0.163733	0.138069
TCGA-AA-3973	COAD	69	MALE	[Not Available]	Stage IV	[Not Applicable]	Colon Adenocarcinoma	[Not Available]	2007	Alive	WITH TUMOR	[Not Available]	NA	NA	NA	Stable Disease	0	397	0	397	NA	NA	0	397	NA	0.043434	0.0114911	0.0676673	0.072372	0.0225561	0.127483	0.0144008	0.0251316	0.0209132	0.0203124	0.0359671	0.038282	0.0491128	0.0866885	0.059575	0.051498	0.156718	0.0128791	0.028983	0.0330026	0.0864356	0.0463043	0.167204	0.0983787
[truncated: 543 more rows]
[truncated: 234 more columns]

## Sheet: Table_s9b
group	coef	Hazard ratio [exp(coef)]	se(coef)	z	p	endpoint	disease_type
ATF3(+) high vs. low	0.425106	1.52975	0.18478	2.3006	0.0204685	PFS	TCGA-GBM
BACH2(+) high vs. low	-0.589157	0.554795	0.184553	-3.19234	0.00120585	OS	TCGA-GBM
[truncated: 73 more rows]

## Sheet: Table_s9c
group	coef	Hazard ratio [exp(coef)]	se(coef)	z	p	endpoint	disease_type
[truncated: 137 more rows]

[truncated: 2 more sheets: Table_s9d, Table_s9e]
